# Supplementary material for: Occupational modulation in the (3+1)-dimensional incommensurate structure of (2S,3S)-2-amino-3-hy­droxy-3-methyl-4-phen­oxy­butanoic acid dihydrate
Source: Acta Crystallogr C Struct Chem. 2024 Aug 8;80(Pt 9):523–33. doi: 10.1107/S2053229624007009 (PMC11371000; doi:10.1107/S2053229624007009)
Supplement: Supplementary file 1 [file c-80-00523-sup1.cif]

##############################################################################
#                                                                            #
# This CIF contains the data in a paper accepted for publication in          #
# Acta Crystallographica Section C. It conforms to the requirements of       #
# Notes for Authors for Acta Crystallographica Section C, and has been       #
# peer reviewed under the auspices of the IUCr Commission on Journals.       #
#                                                                            #
# Full details of the Crystallographic Information File format               #
# are given in the paper "The Crystallographic Information File (CIF):       #
# a New Standard Archive File for Crystallography" by S. R. Hall, F. H.      #
# Allen and I. D. Brown [Acta Cryst. (1991), A47, 655-685].                  #
#                                                                            #
# The current version of the core CIF dictionary is obtainable from          #
# ftp://ftp.iucr.org/pub/cif_core.dic.                                       #
#                                                                            #
# Software is freely available for graphical display of the structure(s)     #
# in this CIF. For information consult the CIF software page                 #
# http://www.iucr.org/resources/cif/software.                                #
#                                                                            #
# This file may be used for bona fide research purposes within the           #
# scientific community so long as proper attribution is given to the journal # 
# article from which it was obtained.                                        #
#                                                                            #
##############################################################################
data_buller05a_AVG
_audit_creation_method
;
Olex2 1.5
(compiled 2023.08.24 svn.re1ec1418 for OlexSys, GUI svn.r6817)
;
_chemical_name_systematic
;\
(2<i>S</i>,3<i>S</i>)-2-Amino-3-hydroxy-3-methyl-4-phenoxybutanoic acid
dihydrate
;
_chemical_name_common     ?
_chemical_formula_moiety     'C11 H15 N O4, 2(H2 O)'
_chemical_formula_sum     'C11 H19 N O6'
_chemical_formula_iupac     'C11 H15 N O4, 2H2 O'
_chemical_formula_weight     261.27
_chemical_melting_point     ?
_chemical_absolute_configuration     ad
_space_group_crystal_system     orthorhombic
_space_group_name_H-M_alt     'P 21 21 21'
_space_group_name_Hall     'P 2ac 2ab'
loop_
    _space_group_symop_operation_xyz
    'x, y, z'
    '-x+1/2, -y, z+1/2'
    '-x, y+1/2, -z+1/2'
    'x+1/2, -y+1/2, -z'
_cell_length_a     5.6620(5)
_cell_length_b     6.3235(5)
_cell_length_c     35.277(3)
_cell_angle_alpha     90
_cell_angle_beta     90
_cell_angle_gamma     90
_cell_volume     1263.05(18)
_cell_formula_units_Z     4
_cell_measurement_reflns_used     9795
_cell_measurement_theta_min     5.015
_cell_measurement_theta_max     74.182
_cell_measurement_temperature     100.00
_exptl_crystal_description     block
_exptl_crystal_colour     colourless
_exptl_crystal_size_max     0.18
_exptl_crystal_size_mid     0.16
_exptl_crystal_size_min     0.11
_exptl_crystal_density_diffrn     1.374
_exptl_crystal_density_meas     ?
_exptl_crystal_density_method     'not measured'
_exptl_crystal_F_000     560
_exptl_absorpt_coefficient_mu     0.950
_exptl_absorpt_correction_type     multi-scan
_exptl_absorpt_process_details
;
(SADABS; Krause <i>et al.</i>, 2015)
;
_exptl_absorpt_correction_T_min     0.6738
_exptl_absorpt_correction_T_max     0.7538
_diffrn_ambient_temperature     100.00
_diffrn_source     'microfocus sealed X-ray tube'
_diffrn_source_power     0.55000000000000E-1
_diffrn_source_voltage     50.0
_diffrn_source_current     1.1
_diffrn_radiation_type     'Cu K\a'
_diffrn_radiation_wavelength     1.54178
_diffrn_radiation_monochromator     'multilayer mirror'
_diffrn_measurement_device_type     'Bruker D8 VENTURE'
_diffrn_measurement_device     '\k-geometry four-circle diffractometer'
_diffrn_measurement_method     '\w and \f scans'
_diffrn_detector     '100 \\times 140 mm^2^ CMOS sensor'
_diffrn_detector_area_resol_mean     7.41
_diffrn_reflns_number     24427
_diffrn_reflns_av_R_equivalents     0.0255
_diffrn_reflns_av_unetI/netI     0.0140
_diffrn_reflns_theta_min     5.015
_diffrn_reflns_theta_max     74.174
_diffrn_reflns_theta_full     67.679
_diffrn_measured_fraction_theta_max     0.995
_diffrn_measured_fraction_theta_full     0.999
_diffrn_reflns_limit_h_min     -7
_diffrn_reflns_limit_h_max     7
_diffrn_reflns_limit_k_min     -7
_diffrn_reflns_limit_k_max     7
_diffrn_reflns_limit_l_min     -44
_diffrn_reflns_limit_l_max     44
_diffrn_radiation_probe     x-ray
_refine_special_details     ?
_reflns_number_total     2563
_reflns_number_gt     2552
_reflns_threshold_expression     'I > 2\s(I)'
_refine_ls_structure_factor_coef     Fsqd
_refine_ls_matrix_type     full
_refine_ls_R_factor_all     0.0254
_refine_ls_R_factor_gt     0.0253
_refine_ls_wR_factor_gt     0.0675
_refine_ls_wR_factor_ref     0.0676
_refine_ls_goodness_of_fit_ref     1.084
_refine_ls_restrained_S_all     1.083
_refine_ls_number_reflns     2563
_refine_ls_number_parameters     204
_refine_ls_number_restraints     6
_refine_ls_hydrogen_treatment     mixed
_refine_ls_weighting_scheme     calc
_refine_ls_weighting_details
              'w=1/[\s^2^(Fo^2^)+(0.0367P)^2^+0.2752P] where P=(Fo^2^+2Fc^2^)/3'
_atom_sites_solution_hydrogens     mixed
_atom_sites_solution_primary     dual
_atom_sites_solution_secondary     ?
_refine_ls_shift/su_max     0.001
_refine_ls_shift/su_mean     0.000
_refine_diff_density_max     0.235
_refine_diff_density_min     -0.152
_refine_ls_extinction_method     none
_refine_ls_extinction_coef     .
_refine_ls_abs_structure_details
;
Flack <i>x</i> determined using 1015 quotients [(I+)-(I-)]/[(I+)+(I-)]
(Parsons <i>et al.</i>,  2013)
;
_refine_ls_abs_structure_Flack     0.02(3)
loop_
    _atom_type_symbol
    _atom_type_description
    _atom_type_scat_dispersion_real
    _atom_type_scat_dispersion_imag
    _atom_type_scat_source
    'C' 'C' 0.0181 0.0091
                         'International Tables Vol C Tables 4.2.6.8 and 6.1.1.4'
    'H' 'H' 0.0000 0.0000
                         'International Tables Vol C Tables 4.2.6.8 and 6.1.1.4'
    'N' 'N' 0.0311 0.0180
                         'International Tables Vol C Tables 4.2.6.8 and 6.1.1.4'
    'O' 'O' 0.0492 0.0322
                         'International Tables Vol C Tables 4.2.6.8 and 6.1.1.4'
_computing_data_collection
;
APEX3 (Bruker, 2019)
;
_computing_cell_refinement
;
SAINT-Plus (Bruker, 2020)
;
_computing_data_reduction
;
SAINT-Plus (Bruker, 2019)
;
_computing_structure_solution
;
SHELXT (Sheldrick, 2015<i>a</i>)
;
_computing_structure_refinement
;
SHELXL (Sheldrick, 2015<i>b</i>)
;
_computing_molecular_graphics
;
OLEX2 (Dolomanov <i>et al.</i>,  2009)
;
_computing_publication_material
;
OLEX2 (Dolomanov <i>et al.</i>,  2009)
;
loop_
    _atom_site_type_symbol
    _atom_site_label
    _atom_site_fract_x
    _atom_site_fract_y
    _atom_site_fract_z
    _atom_site_U_iso_or_equiv
    _atom_site_adp_type
    _atom_site_calc_flag
    _atom_site_occupancy
    _atom_site_disorder_assembly
    _atom_site_disorder_group
    O O1 0.77459(19) 0.35328(16) 0.58995(3) 0.0200(2) Uani d 1 . .
    O O2 0.75282(19) 0.17840(18) 0.53487(3) 0.0212(2) Uani d 1 . .
    O O3 0.09673(19) 0.04129(18) 0.60514(3) 0.0192(2) Uani d 1 . .
    H H3 0.018(4) 0.154(4) 0.6046(6) 0.029 Uiso d 1 . .
    O O4 0.20681(19) 0.40132(17) 0.64169(3) 0.0198(2) Uani d 1 . .
    N N1 0.2843(2) 0.1333(2) 0.53720(4) 0.0194(3) Uani d 1 . .
    H H1A 0.306(4) 0.214(4) 0.5161(6) 0.029 Uiso d 1 . .
    H H1B 0.131(4) 0.130(4) 0.5410(6) 0.029 Uiso d 1 . .
    H H1C 0.349(4) 0.002(4) 0.5315(6) 0.029 Uiso d 1 . .
    C C1 0.6642(3) 0.2581(2) 0.56421(4) 0.0166(3) Uani d 1 . .
    C C2 0.3974(3) 0.2351(2) 0.57079(4) 0.0153(3) Uani d 1 . .
    H H2 0.328394 0.379641 0.573931 0.018 Uiso calc 1 . .
    C C3 0.3394(3) 0.1034(2) 0.60708(4) 0.0164(3) Uani d 1 . .
    C C4 0.4853(3) -0.0984(2) 0.60979(5) 0.0232(3) Uani d 1 . .
    H H4A 0.433026 -0.181176 0.631726 0.035 Uiso calc 1 . .
    H H4B 0.652469 -0.061907 0.612742 0.035 Uiso calc 1 . .
    H H4C 0.464163 -0.181953 0.586637 0.035 Uiso calc 1 . .
    C C5 0.3762(3) 0.2344(2) 0.64295(4) 0.0174(3) Uani d 1 . .
    H H5A 0.351788 0.145987 0.665778 0.021 Uiso calc 1 . .
    H H5B 0.538421 0.292615 0.643639 0.021 Uiso calc 1 . .
    C C6 0.1912(3) 0.5330(2) 0.67242(4) 0.0181(3) Uani d 1 . .
    C C7 0.3624(3) 0.5455(3) 0.70074(4) 0.0218(3) Uani d 1 . .
    H H7 0.496642 0.455388 0.700225 0.026 Uiso calc 1 . .
    C C8 0.3333(3) 0.6922(3) 0.72980(5) 0.0274(4) Uani d 1 . .
    H H8 0.449505 0.702159 0.749138 0.033 Uiso calc 1 . .
    C C9 0.1385(3) 0.8235(3) 0.73102(5) 0.0286(4) Uani d 1 . .
    H H9 0.120535 0.922759 0.751028 0.034 Uiso calc 1 . .
    C C10 -0.0315(3) 0.8088(3) 0.70256(5) 0.0255(3) Uani d 1 . .
    H H10 -0.165376 0.899331 0.703137 0.031 Uiso calc 1 . .
    C C11 -0.0071(3) 0.6635(3) 0.67346(4) 0.0211(3) Uani d 1 . .
    H H11 -0.124634 0.652909 0.654335 0.025 Uiso calc 1 . .
    O O5 0.9863(2) 0.6961(2) 0.55900(3) 0.0304(3) Uani d 1 . .
    H H5C 0.935(5) 0.582(4) 0.5723(7) 0.046 Uiso d 1 . .
    H H5D 1.015(5) 0.789(4) 0.5772(7) 0.046 Uiso d 1 . .
    O O6 1.0244(13) 0.7627(5) 0.48076(7) 0.0262(9) Uani d 0.625(16) A 1
    H H6A 1.174(3) 0.730(6) 0.4696(7) 0.039 Uiso d 0.625(16) A 1
    H H6B 1.048(5) 0.744(7) 0.5074(2) 0.039 Uiso d 0.625(16) A 1
    O O7 0.911(3) 0.7813(8) 0.48425(15) 0.0337(19) Uani d 0.375(16) A 2
    H H7A 0.768(7) 0.852(10) 0.4767(14) 0.051 Uiso d 0.375(16) A 2
    H H7B 0.900(10) 0.773(11) 0.5113(3) 0.051 Uiso d 0.375(16) A 2
loop_
    _atom_site_aniso_label
    _atom_site_aniso_U_11
    _atom_site_aniso_U_22
    _atom_site_aniso_U_33
    _atom_site_aniso_U_12
    _atom_site_aniso_U_13
    _atom_site_aniso_U_23
    O1 0.0153(5) 0.0168(5) 0.0278(5) -0.0033(4) -0.0053(4) 0.0002(4)
    O2 0.0138(5) 0.0222(5) 0.0276(5) 0.0012(4) 0.0011(4) -0.0020(4)
    O3 0.0123(5) 0.0155(5) 0.0299(6) -0.0023(4) -0.0039(4) 0.0026(4)
    O4 0.0181(5) 0.0235(5) 0.0179(5) 0.0048(4) -0.0035(4) -0.0020(4)
    N1 0.0121(6) 0.0249(7) 0.0211(6) -0.0006(5) -0.0010(5) -0.0059(5)
    C1 0.0142(7) 0.0114(6) 0.0242(7) 0.0006(5) -0.0023(6) 0.0023(5)
    C2 0.0129(7) 0.0142(6) 0.0188(7) 0.0005(5) -0.0030(5) -0.0021(5)
    C3 0.0124(7) 0.0141(6) 0.0228(7) -0.0015(5) -0.0034(5) 0.0013(5)
    C4 0.0185(8) 0.0152(7) 0.0360(8) 0.0006(6) -0.0075(6) 0.0028(6)
    C5 0.0142(7) 0.0187(7) 0.0195(7) 0.0001(6) -0.0033(5) 0.0021(5)
    C6 0.0180(7) 0.0207(7) 0.0154(6) -0.0031(6) 0.0015(6) 0.0015(6)
    C7 0.0188(8) 0.0271(8) 0.0194(7) -0.0007(7) -0.0015(6) 0.0011(6)
    C8 0.0261(8) 0.0352(9) 0.0208(7) -0.0041(7) -0.0034(6) -0.0033(7)
    C9 0.0325(9) 0.0296(9) 0.0239(8) -0.0026(7) 0.0026(7) -0.0075(7)
    C10 0.0243(8) 0.0263(8) 0.0259(7) 0.0015(7) 0.0046(6) -0.0008(6)
    C11 0.0186(7) 0.0245(8) 0.0202(7) -0.0005(7) -0.0002(6) 0.0015(6)
    O5 0.0359(7) 0.0280(6) 0.0274(6) -0.0158(6) 0.0033(5) -0.0038(5)
    O6 0.019(2) 0.0292(12) 0.0303(12) 0.0007(12) 0.0003(10) -0.0079(8)
    O7 0.037(6) 0.035(2) 0.0289(19) 0.005(2) -0.003(2) -0.0099(15)
_geom_special_details
;
 All esds (except the esd in the dihedral angle between two l.s. planes)
 are estimated using the full covariance matrix.  The cell esds are taken
 into account individually in the estimation of esds in distances, angles
 and torsion angles; correlations between esds in cell parameters are only
 used when they are defined by crystal symmetry.  An approximate (isotropic)
 treatment of cell esds is used for estimating esds involving l.s. planes.
;
loop_
    _geom_bond_atom_site_label_1
    _geom_bond_atom_site_label_2
    _geom_bond_site_symmetry_2
    _geom_bond_distance
    _geom_bond_publ_flag
    O1 C1 . 1.2560(19) ?
    O2 C1 . 1.2559(19) ?
    O3 H3 . 0.84(2) ?
    O3 C3 . 1.4306(18) ?
    O4 C5 . 1.4270(18) ?
    O4 C6 . 1.3696(18) ?
    N1 H1A . 0.91(2) ?
    N1 H1B . 0.88(2) ?
    N1 H1C . 0.93(2) ?
    N1 C2 . 1.4930(18) ?
    C1 C2 . 1.535(2) ?
    C2 H2 . 1.0000 ?
    C2 C3 . 1.562(2) ?
    C3 C4 . 1.523(2) ?
    C3 C5 . 1.527(2) ?
    C4 H4A . 0.9800 ?
    C4 H4B . 0.9800 ?
    C4 H4C . 0.9800 ?
    C5 H5A . 0.9900 ?
    C5 H5B . 0.9900 ?
    C6 C7 . 1.394(2) ?
    C6 C11 . 1.394(2) ?
    C7 H7 . 0.9500 ?
    C7 C8 . 1.392(2) ?
    C8 H8 . 0.9500 ?
    C8 C9 . 1.381(3) ?
    C9 H9 . 0.9500 ?
    C9 C10 . 1.394(2) ?
    C10 H10 . 0.9500 ?
    C10 C11 . 1.385(2) ?
    C11 H11 . 0.9500 ?
    O5 H5C . 0.91(3) ?
    O5 H5D . 0.89(3) ?
    O6 H6A . 0.958(4) ?
    O6 H6B . 0.958(4) ?
    O7 H7A . 0.958(4) ?
    O7 H7B . 0.958(4) ?
loop_
    _geom_angle_atom_site_label_1
    _geom_angle_atom_site_label_2
    _geom_angle_atom_site_label_3
    _geom_angle_site_symmetry_1
    _geom_angle_site_symmetry_3
    _geom_angle
    _geom_angle_publ_flag
    C3 O3 H3 . . 106.3(15) ?
    C6 O4 C5 . . 117.95(11) ?
    H1A N1 H1B . . 106(2) ?
    H1A N1 H1C . . 105.8(18) ?
    H1B N1 H1C . . 114(2) ?
    C2 N1 H1A . . 110.3(14) ?
    C2 N1 H1B . . 108.2(14) ?
    C2 N1 H1C . . 112.9(13) ?
    O2 C1 O1 . . 126.09(14) ?
    O1 C1 C2 . . 115.21(13) ?
    O2 C1 C2 . . 118.68(13) ?
    N1 C2 C1 . . 110.05(12) ?
    N1 C2 H2 . . 108.3 ?
    N1 C2 C3 . . 109.28(12) ?
    C1 C2 H2 . . 108.3 ?
    C1 C2 C3 . . 112.40(11) ?
    C3 C2 H2 . . 108.3 ?
    O3 C3 C2 . . 107.99(11) ?
    O3 C3 C4 . . 107.10(12) ?
    O3 C3 C5 . . 108.64(12) ?
    C4 C3 C2 . . 112.60(12) ?
    C5 C3 C2 . . 111.16(11) ?
    C4 C3 C5 . . 109.19(12) ?
    C3 C4 H4A . . 109.5 ?
    C3 C4 H4B . . 109.5 ?
    C3 C4 H4C . . 109.5 ?
    H4A C4 H4B . . 109.5 ?
    H4A C4 H4C . . 109.5 ?
    H4B C4 H4C . . 109.5 ?
    O4 C5 C3 . . 106.51(11) ?
    O4 C5 H5A . . 110.4 ?
    O4 C5 H5B . . 110.4 ?
    C3 C5 H5A . . 110.4 ?
    C3 C5 H5B . . 110.4 ?
    H5A C5 H5B . . 108.6 ?
    O4 C6 C7 . . 123.83(14) ?
    O4 C6 C11 . . 115.64(13) ?
    C11 C6 C7 . . 120.50(15) ?
    C6 C7 H7 . . 120.6 ?
    C8 C7 C6 . . 118.88(16) ?
    C8 C7 H7 . . 120.6 ?
    C7 C8 H8 . . 119.4 ?
    C9 C8 C7 . . 121.20(16) ?
    C9 C8 H8 . . 119.4 ?
    C8 C9 H9 . . 120.4 ?
    C8 C9 C10 . . 119.27(15) ?
    C10 C9 H9 . . 120.4 ?
    C9 C10 H10 . . 119.7 ?
    C11 C10 C9 . . 120.62(16) ?
    C11 C10 H10 . . 119.7 ?
    C10 C11 C6 . . 119.53(15) ?
    C6 C11 H11 . . 120.2 ?
    C10 C11 H11 . . 120.2 ?
    H5C O5 H5D . . 102(2) ?
    H6A O6 H6B . . 104.4(9) ?
    H7A O7 H7B . . 104.5(9) ?
loop_
    _geom_torsion_atom_site_label_1
    _geom_torsion_atom_site_label_2
    _geom_torsion_atom_site_label_3
    _geom_torsion_atom_site_label_4
    _geom_torsion_site_symmetry_1
    _geom_torsion_site_symmetry_2
    _geom_torsion_site_symmetry_3
    _geom_torsion_site_symmetry_4
    _geom_torsion
    _geom_torsion_publ_flag
    O1 C1 C2 N1 . . . . 176.09(12) ?
    O1 C1 C2 C3 . . . . -61.86(16) ?
    O2 C1 C2 N1 . . . . -5.51(18) ?
    O2 C1 C2 C3 . . . . 116.54(14) ?
    O3 C3 C5 O4 . . . . -53.94(14) ?
    O4 C6 C7 C8 . . . . 177.07(15) ?
    O4 C6 C11 C10 . . . . -176.95(14) ?
    N1 C2 C3 O3 . . . . -41.70(15) ?
    N1 C2 C3 C4 . . . . 76.34(15) ?
    N1 C2 C3 C5 . . . . -160.78(12) ?
    C1 C2 C3 O3 . . . . -164.19(12) ?
    C1 C2 C3 C4 . . . . -46.15(16) ?
    C1 C2 C3 C5 . . . . 76.73(15) ?
    C2 C3 C5 O4 . . . . 64.76(14) ?
    C4 C3 C5 O4 . . . . -170.42(12) ?
    C5 O4 C6 C7 . . . . 15.1(2) ?
    C5 O4 C6 C11 . . . . -166.93(13) ?
    C6 O4 C5 C3 . . . . 175.06(12) ?
    C6 C7 C8 C9 . . . . 0.3(3) ?
    C7 C6 C11 C10 . . . . 1.1(2) ?
    C7 C8 C9 C10 . . . . -0.1(3) ?
    C8 C9 C10 C11 . . . . 0.4(3) ?
    C9 C10 C11 C6 . . . . -0.9(2) ?
    C11 C6 C7 C8 . . . . -0.8(2) ?
loop_
    _geom_hbond_atom_site_label_D
    _geom_hbond_atom_site_label_H
    _geom_hbond_atom_site_label_A
    _geom_hbond_site_symmetry_A
    _geom_hbond_distance_DH
    _geom_hbond_distance_HA
    _geom_hbond_distance_DA
    _geom_hbond_angle_DHA
    _geom_hbond_publ_flag
    O3 H3 O1 1_455 0.84(2) 1.94(2) 2.7398(16) 159(2) yes
    N1 H1A O2 4_456 0.91(2) 1.94(2) 2.8134(18) 158(2) yes
    N1 H1B O2 1_455 0.88(2) 2.17(2) 3.0237(18) 162.6(19) yes
    N1 H1C O6 4_456 0.93(2) 2.00(2) 2.919(3) 173(2) yes
    N1 H1C O7 4_456 0.93(2) 1.91(2) 2.821(5) 167(2) yes
    O5 H5C O1 . 0.91(3) 1.82(3) 2.7071(17) 166(2) yes
    O5 H5D O3 1_665 0.89(3) 1.93(3) 2.7937(17) 164(2) yes
    O6 H6A O5 4_566 0.958(4) 2.089(19) 2.980(7) 154(3) yes
    O6 H6B O5 . 0.958(4) 1.877(11) 2.800(3) 161(3) yes
    O7 H7A O5 4_466 0.958(4) 2.06(4) 2.849(12) 139(5) yes
    O7 H7B O5 . 0.958(4) 1.82(2) 2.726(4) 157(5) yes
_shelx_space_group_comment
;
The symmetry employed for this shelxl refinement is uniquely defined
by the following loop, which should always be used as a source of
symmetry information in preference to the above space-group names.
They are only intended as comments.
;
_shelx_estimated_absorpt_T_min     0.848
_shelx_estimated_absorpt_T_max     0.903
_shelx_hkl_file
;
  -1   0   0    0.40    0.30
   1   0   0    0.10    0.50
   1   0   0    0.20    0.20
   2   0   0  207.18    7.10
   2   0   0  210.08    8.50
  -2   0   0  200.08    7.40
   3   0   0    1.90    0.90
  -3   0   0    0.00    0.70
   3   0   0    0.20    0.50
   3   0   0    1.00    0.40
  -4   0   0  183.18    8.60
   4   0   0  178.38    7.60
   4   0   0  210.28    6.70
   4   0   0  174.98    6.40
   5   0   0    0.70    0.50
   5   0   0   -0.80    1.10
  -5   0   0    1.20    0.60
  -5   0   0    3.00    2.70
   5   0   0    0.70    1.30
   5   0   0    0.50    0.60
   5   0   0    0.70    0.40
  -6   0   0  139.79    4.90
   6   0   0  116.89    5.10
   6   0   0  132.49    4.90
   0  -1   0    0.40    0.20
   0   1   0    0.10    0.10
   0   1   0    0.30    0.10
   1   1   0    6.40    0.60
   1  -1   0   10.10    1.40
   1  -1   0    7.00    0.60
  -1   1   0    6.60    0.70
  -1  -1   0    7.10    0.70
   2  -1   0   27.70    1.60
  -2  -1   0   35.00    2.00
  -2   1   0   30.90    2.00
   2  -1   0   27.70    2.60
   2   1   0   26.00    1.60
   3   1   0  542.95   17.40
   3  -1   0  559.44   21.00
   3  -1   0  575.04   18.20
  -3  -1   0  508.65   18.60
   3   1   0  540.15   18.10
  -3   1   0  566.74   17.40
  -3   1   0  568.44   19.00
  -4   1   0   99.89    3.80
   4   1   0   99.89    4.10
  -4  -1   0   94.79    5.60
   4   1   0  101.19    3.90
   4  -1   0  104.69    4.90
  -4   1   0  103.59    4.00
   4  -1   0  106.29    7.50
   4   1   0  105.49    5.10
  -4   1   0  102.09    5.80
   5  -1   0   14.00    3.10
   5  -1   0   13.20    2.40
  -5   1   0   12.70    3.20
  -5   1   0   14.80    0.80
  -5   1   0   19.20    1.50
   5   1   0   16.30    1.60
   5  -1   0   20.90    1.50
   5   1   0   13.20    2.50
   6   1   0   52.79    2.20
  -6   1   0   61.39    2.80
   6   1   0   66.29    3.00
   6  -1   0   61.49    2.90
   6   1   0   51.99    2.60
   6  -1   0   64.39    2.70
   7  -1   0   17.80    0.90
   7   1   0   15.90    0.90
   0   2   0 7358.06  230.18
   0   2   0 7277.37  229.88
   1  -2   0   15.80    0.80
   1   2   0   15.30    0.90
  -1  -2   0   18.20    1.30
  -1  -2   0   16.60    1.10
  -1   2   0   13.40    1.10
   1  -2   0   15.50    1.20
   2  -2   0  524.15   16.70
   2  -2   0  546.95   17.60
  -2   2   0  510.05   16.40
   2   2   0  487.95   16.30
  -2  -2   0  533.15   16.90
   2   2   0  527.45   16.90
  -2   2   0  548.95   17.50
   3   2   0 2917.11   92.39
   3  -2   0 3148.89   93.29
   3   2   0 3082.79   93.39
  -3   2   0 2992.20   94.39
  -4   2   0  153.68    5.80
   4  -2   0  147.19    5.60
   4  -2   0  148.39    5.60
  -4   2   0  158.38    5.60
   4   2   0  153.38    5.80
   4   2   0  156.88    5.20
   4   2   0  157.78    5.80
   4  -2   0  155.78    6.60
  -4   2   0  161.78    5.20
  -4   2   0  148.69    7.70
   4   2   0  150.48    6.90
  -4  -2   0  149.39    5.40
   4  -2   0  160.88    7.70
  -4   2   0  161.28    5.80
  -4  -2   0  157.08    5.50
   4  -2   0  158.08    9.80
   4   2   0  162.28    5.60
  -5   2   0   41.00    2.10
  -5  -2   0   46.30    2.20
   5   2   0   42.30    2.20
  -5   2   0   45.80    2.60
   5  -2   0   50.69    2.60
   5   2   0   43.30    1.90
   5   2   0   49.99    2.60
  -5   2   0   44.20    1.80
   5  -2   0   45.60    2.40
   5   2   0   47.60    2.50
   6  -2   0   15.30    1.20
   6   2   0   19.70    1.00
   6   2   0   21.30    1.50
   6   2   0   18.60    1.20
   6   2   0   16.70    1.50
  -6   2   0   20.40    1.40
   0  -3   0    1.10    0.50
   0   3   0    0.10    0.50
   0   3   0    0.30    0.30
   0  -3   0    0.20    0.40
  -1   3   0  376.06   12.40
   1  -3   0  386.66   12.80
  -1  -3   0  369.06   12.30
   1   3   0  371.16   12.10
   1   3   0  371.46   11.90
  -1  -3   0  352.46   12.90
  -1   3   0  375.66   11.90
   2   3   0   97.99    3.70
  -2   3   0  106.29    4.90
  -2   3   0  107.29    3.80
   2  -3   0  114.09    6.40
   2   3   0  104.59    4.20
   2  -3   0  109.49    5.00
   2  -3   0   96.49    3.50
   3   3   0   14.60    1.00
   3   3   0   11.90    1.70
   3  -3   0   16.60    3.70
   3  -3   0   14.40    2.00
   3   3   0   14.50    1.10
  -3   3   0   13.30    2.00
  -3   3   0   13.90    1.00
   3  -3   0   12.40    1.40
  -4   3   0  226.98    7.10
   4   3   0  222.38    7.60
  -4   3   0  219.88   10.20
  -4   3   0  228.18    7.80
   4  -3   0  215.68    7.50
   4   3   0  219.68    7.80
  -4  -3   0  211.98    8.20
   4   3   0  212.08    9.30
   4   3   0  218.78    7.10
   4   3   0  206.58    7.70
  -4   3   0  214.88    7.80
   4  -3   0  202.58   12.30
  -4  -3   0  223.98    7.50
  -4  -3   0  217.98    7.30
  -5   3   0   49.50    2.60
   5   3   0   50.89    2.00
   5  -3   0   51.09    2.50
  -5   3   0   52.29    2.30
  -5  -3   0   44.90    2.00
  -5   3   0   42.00    2.50
   5   3   0   47.70    2.60
   5   3   0   51.09    2.60
  -5  -3   0   52.39    2.20
   5   3   0   50.89    2.40
   6  -3   0   65.59    2.80
  -6   3   0   73.99    3.00
   6   3   0   72.09    2.80
   6   3   0   70.59    2.50
   6   3   0   80.09    3.10
  -6  -3   0   76.89    2.60
   0   4   0    7.80    0.60
   0   4   0    8.60    0.90
   0  -4   0    8.20    1.30
   1   4   0  185.58    6.10
   1  -4   0  181.58    7.50
  -1  -4   0  183.88    7.00
  -1   4   0  198.08    6.30
   1   4   0  189.38    6.50
  -1   4   0  191.08    7.10
   2   4   0  548.05   17.40
  -2   4   0  548.75   17.50
   2  -4   0  566.54   19.30
  -2   4   0  560.14   19.10
  -2   4   0  532.35   17.40
   2   4   0  541.45   18.10
   2  -4   0  586.04   21.80
  -3   4   0   98.89    4.20
  -3   4   0  104.69    5.80
  -3   4   0  107.79    4.00
  -3  -4   0   99.79    3.80
   3  -4   0   93.99    4.80
   3   4   0  104.29    4.00
  -3  -4   0  106.29    4.00
   3   4   0  101.59    3.90
   3  -4   0  103.39    3.90
   3  -4   0   99.99    3.80
  -3  -4   0  101.89    3.80
   3  -4   0   96.79    7.40
   3   4   0  106.59    5.20
  -3   4   0   95.79    3.50
  -3  -4   0  106.49    4.80
   3  -4   0   96.49    5.70
  -4  -4   0  612.64   19.10
  -4  -4   0  604.54   19.10
  -4  -4   0  605.24   20.20
   4   4   0  606.24   18.80
  -4   4   0  625.14   19.70
  -4   4   0  640.84   18.90
   4   4   0  603.04   19.30
   4   4   0  583.74   19.50
   4   4   0  581.04   19.50
  -4   4   0  579.14   19.60
  -4  -4   0  619.94   19.30
   4  -4   0  656.83   19.30
   4  -4   0  567.44   25.60
   5   4   0   58.79    2.70
  -5  -4   0   55.89    2.70
  -5   4   0   48.50    2.60
   5   4   0   59.59    2.70
  -5  -4   0   55.39    2.20
   5   4   0   56.99    2.50
  -5   4   0   58.09    2.70
  -5   4   0   57.29    2.40
   5   4   0   57.09    2.10
  -5  -4   0   58.39    2.30
   5  -4   0   52.59    2.40
   6   4   0    4.50    0.50
  -6   4   0    3.50    0.50
   6  -4   0    4.60    0.40
   6   4   0    4.80    0.40
  -6  -4   0    4.20    0.40
   0  -5   0    1.80    0.60
   0  -5   0    1.20    0.70
   0  -5   0    0.80    0.50
   0   5   0    0.70    0.30
   0  -5   0    0.30    0.90
  -1  -5   0   32.70    1.70
   1  -5   0   33.40    1.60
   1  -5   0   27.10    3.10
  -1  -5   0   34.50    2.40
  -1   5   0   32.50    1.60
   1  -5   0   33.90    1.70
   1   5   0   32.00    1.60
   1  -5   0   32.30    2.70
  -1  -5   0   34.40    1.70
  -1  -5   0   32.00    2.50
  -1  -5   0   31.20    1.70
  -1   5   0   33.80    1.60
   2  -5   0  120.59    5.80
   2   5   0  111.79    4.40
   2  -5   0  111.19    6.40
  -2  -5   0  119.79    4.40
  -2   5   0  117.89    4.40
  -2  -5   0  125.19    4.50
   2   5   0  115.29    4.30
  -2  -5   0  126.99    4.50
  -2  -5   0  129.59    5.50
  -2   5   0  117.19    4.50
  -2   5   0  115.89    5.80
   2  -5   0  124.09    4.50
   2  -5   0  116.39    7.80
  -2  -5   0  113.89    5.30
   3  -5   0   73.99    4.00
  -3   5   0   76.99    2.80
   3  -5   0   71.89    3.10
  -3   5   0   74.89    3.30
  -3   5   0   74.99    3.30
  -3  -5   0   73.49    3.00
  -3   5   0   73.29    3.10
  -3  -5   0   74.19    3.00
  -3  -5   0   77.09    3.10
   3   5   0   72.59    3.10
   3  -5   0   70.49    2.70
   3  -5   0   68.69    6.20
   3  -5   0   75.39    2.80
   3   5   0   70.49    3.00
  -3  -5   0   75.09    3.90
   4  -5   0   65.09    3.60
  -4   5   0   73.39    2.60
   4   5   0   64.79    3.00
   4   5   0   72.89    2.60
   4  -5   0   67.19    2.50
  -4   5   0   69.79    3.20
  -4  -5   0   80.19    3.70
   4   5   0   76.49    2.90
  -4  -5   0   69.59    2.80
  -4   5   0   65.69    3.10
  -4  -5   0   71.99    2.80
   4  -5   0   66.59    2.70
  -5   5   0   13.50    0.70
   5  -5   0   13.80    0.70
  -5   5   0   13.30    0.90
  -5   5   0   15.00    1.00
  -5  -5   0   13.60    0.80
   5   5   0   13.20    0.90
   5   5   0   14.60    0.70
  -5  -5   0   13.40    0.80
   0  -6   0    5.50    0.80
   0  -6   0    4.20    0.80
   0   6   0    3.30    0.60
   1  -6   0    2.30    0.60
   1  -6   0    3.40    1.40
  -1  -6   0    3.50    1.00
   1  -6   0    2.80    0.70
  -1  -6   0    2.80    0.70
  -1  -6   0    2.40    1.10
   1   6   0    2.40    0.50
  -1   6   0    1.40    0.50
  -1   6   0    2.60    0.50
   1  -6   0    2.90    1.20
  -1  -6   0    3.20    0.60
  -1  -6   0    2.50    0.60
  -2  -6   0   24.40    1.50
  -2  -6   0   24.90    1.40
  -2   6   0   23.70    1.50
   2   6   0   23.40    1.40
   2   6   0   23.90    1.40
  -2  -6   0   24.70    1.50
   2  -6   0   27.40    2.40
  -2   6   0   24.10    1.40
  -2  -6   0   26.10    2.10
  -2   6   0   25.20    1.20
   2  -6   0   22.90    1.50
  -3  -6   0   78.99    3.70
   3   6   0   70.59    2.80
  -3   6   0   73.99    2.60
   3   6   0   71.19    2.90
  -3   6   0   75.79    3.00
  -3   6   0   73.49    3.20
  -3  -6   0   72.39    2.90
  -3   6   0   69.09    3.10
  -3  -6   0   76.39    2.90
   3  -6   0   76.49    3.90
  -4   6   0  196.08    6.40
   4   6   0  187.18    6.30
  -4   6   0  191.68    6.10
   4   6   0  190.18    6.00
  -4  -6   0  197.98    6.30
  -4  -6   0  186.48    6.80
  -4   6   0  198.78    6.50
  -4  -6   0  192.58    6.20
   0   7   0   -0.10    0.40
   0  -7   0    0.20    0.80
   0  -7   0    0.30    0.40
   1  -7   0   36.10    2.80
   1  -7   0   45.20    1.90
  -1  -7   0   39.60    1.80
  -1  -7   0   43.80    1.80
  -1   7   0   37.80    1.80
  -1  -7   0   37.00    2.60
  -1   7   0   41.10    1.70
  -2  -7   0   72.69    2.60
  -2   7   0   70.09    2.60
  -2   7   0   72.99    2.40
  -2  -7   0   72.19    2.60
   2  -7   0   72.49    2.70
   2  -7   0   64.89    3.70
  -3  -7   0  131.59    4.30
  -3  -7   0  132.39    4.30
  -3   7   0  129.79    4.20
   3  -7   0  137.59    5.10
  -1   0  -1  196.38    6.60
  -1   0   1  197.98    6.70
   1   0  -1  198.88    6.40
   1   0   1  207.18    7.20
   1   0  -1  198.48    7.20
   1   0   1  198.18    6.40
   2   0   1  630.54   20.00
   2   0  -1  629.34   20.00
  -2   0   1  635.74   20.40
  -2   0  -1  634.74   20.40
   3   0   1  285.17    9.90
  -3   0   1  281.17   10.60
   3   0  -1  285.57   12.00
   3   0  -1  279.97    9.20
  -3   0  -1  278.07   10.50
   3   0  -1  287.17    9.90
   3   0   1  277.97    9.20
   3   0   1  274.17   11.90
  -4   0  -1    4.50    1.70
   4   0  -1    2.40    1.00
  -4   0   1    5.60    1.80
   4   0   1    2.70    1.10
  -5   0  -1  158.98    5.80
   5   0   1  165.38    5.20
   5   0  -1  156.68    5.50
   5   0  -1  152.98    7.30
   5   0  -1  148.99    5.80
  -5   0  -1  144.29    8.70
  -5   0   1  151.08    5.70
  -5   0   1  138.29    8.40
   5   0  -1  164.28    6.10
   5   0   1  162.18    5.60
   5   0   1  157.18    7.40
   5   0   1  154.28    5.80
   5   0   1  165.58    6.00
   5   0  -1  158.08    5.20
   6   0  -1    3.30    0.80
   6   0  -1    3.20    0.80
   6   0   1    2.70    0.70
   6   0   1    2.80    0.90
  -6   0   1    3.50    0.60
   0   1  -1 2117.49   71.79
   0   1   1 2164.88   67.79
   0   1   1 2174.88   67.89
   1   1  -1  411.16   13.00
  -1   1   1  416.16   13.20
   1  -1   1  420.56   13.00
  -1  -1  -1  411.46   13.00
   1   1   1  419.66   13.30
  -1   1  -1  425.16   13.60
   1  -1  -1  432.06   13.30
  -1  -1   1  425.76   13.50
   2   1  -1 9067.39  304.57
   2  -1   1 9225.98  306.67
  -2   1   1 8848.62  305.87
   2  -1   1 8747.72  282.87
  -2  -1  -1 9262.67  304.27
  -2   1  -1 8947.80  280.47
   2  -1  -1 8702.73  280.07
   2  -1  -1 8935.41  302.87
  -2  -1   1 8939.91  279.67
  -2  -1   1 8995.00  301.37
   2   1   1 9127.89  300.07
  -2   1  -1 8959.20  304.87
  -3   1   1  244.08    8.00
   3   1  -1  244.58    8.80
  -3   1   1  238.88    9.40
   3   1  -1  233.68    8.00
   3  -1   1  239.38    8.70
   3  -1   1  255.47   11.40
  -3  -1  -1  231.98    9.10
  -3   1  -1  236.18    9.40
  -3   1  -1  236.68    8.00
  -3  -1   1  241.88    9.20
   3  -1  -1  241.38   11.20
   3  -1  -1  250.97    8.70
   3   1   1  237.68    8.00
   3   1   1  238.38    8.70
   4   1  -1  226.48    8.20
   4  -1   1  238.48    9.30
  -4   1   1  240.78    8.20
   4   1  -1  241.68    9.40
  -4   1   1  239.78   10.30
   4   1  -1  243.08    8.00
  -4   1   1  241.78    7.90
   4  -1   1  244.98   12.70
  -4  -1  -1  227.48   10.00
   4   1   1  239.68    9.40
   4   1   1  234.38    8.30
   4  -1  -1  251.27    9.30
  -4  -1   1  220.48   10.00
  -4   1  -1  239.28    7.90
   4   1   1  245.58    8.10
  -4   1  -1  232.88    8.20
   4  -1  -1  235.88   12.50
  -4   1  -1  247.98   10.50
   5   1  -1  559.54   18.40
   5  -1   1  580.54   18.20
  -5   1   1  565.64   17.40
   5   1  -1  564.74   18.10
   5   1  -1  518.85   20.50
   5  -1   1  579.54   20.30
   5   1  -1  572.64   17.60
   5  -1   1  581.24   18.30
  -5   1   1  523.75   21.40
  -5   1   1  600.64   18.40
   5   1  -1  563.44   18.40
  -5   1  -1  595.74   17.80
   5   1   1  572.24   17.60
   5   1   1  530.05   17.00
   5   1   1  549.85   17.80
   5  -1  -1  536.55   17.60
   5  -1  -1  520.15   19.70
   5  -1  -1  569.44   17.80
  -5   1  -1  526.75   16.80
   5   1   1  550.94   18.00
  -5   1  -1  504.35   20.70
   5  -1  -1  554.04   21.30
   6  -1   1  350.66   11.40
   6   1  -1  315.47   10.50
   6   1  -1  334.57   11.20
  -6   1   1  331.67   11.20
   6   1  -1  343.97   11.30
   6   1   1  326.47    9.60
   6   1   1  299.97   10.10
   6  -1  -1  280.87   10.20
   6   1   1  291.77   10.50
  -6   1  -1  331.27   10.30
   7   1  -1    6.70    0.60
   7  -1   1    5.10    0.50
   7   1   1    5.10    0.50
   7  -1  -1    6.00    0.50
  -7  -1   1    5.60    0.40
   0  -2   1   23.50    1.30
   0   2   1   26.00    1.10
   0   2   1   27.90    1.10
   0   2  -1   25.60    1.20
   0  -2  -1   25.20    1.40
   1  -2   1  723.23   21.70
   1  -2   1  700.63   22.30
  -1  -2  -1  680.73   22.00
  -1   2   1  716.83   22.10
   1   2  -1  688.43   21.80
  -1  -2   1  711.83   22.00
   1   2   1  722.53   21.80
  -1   2  -1  703.83   22.20
   1  -2  -1  701.13   21.60
   1  -2  -1  685.33   22.40
  -2  -2  -1  700.33   22.20
   2   2  -1  710.43   22.30
  -2   2   1  688.93   21.80
   2   2  -1  681.63   21.70
   2  -2   1  702.83   22.10
  -2   2   1  727.83   22.90
   2   2   1  689.43   22.20
   2  -2  -1  732.33   22.20
  -2   2  -1  715.83   23.00
   2   2   1  675.23   21.70
  -2  -2   1  713.73   22.40
  -2   2  -1  692.03   21.80
   2  -2  -1  710.63   22.90
  -3   2   1  581.94   18.50
  -3   2   1  594.54   18.70
   3  -2   1  623.44   23.00
   3   2  -1  584.04   18.60
   3   2  -1  543.45   18.40
   3   2  -1  584.34   19.50
   3  -2   1  612.44   19.30
  -3   2   1  597.14   20.40
   3   2   1  575.04   19.30
   3  -2  -1  592.24   22.60
  -3   2  -1  576.44   20.30
  -3   2  -1  601.34   18.40
   3  -2  -1  577.44   19.10
   3  -2  -1  616.44   20.30
   3   2   1  567.74   18.30
  -3   2  -1  596.74   18.60
   3   2   1  567.54   18.50
  -4  -2  -1  185.68    6.40
   4   2  -1  189.58    6.50
   4   2  -1  178.88    6.70
   4  -2   1  175.28    6.60
   4  -2   1  177.98   11.10
  -4   2   1  187.08    8.80
  -4   2   1  194.18    6.70
   4   2  -1  183.08    6.10
   4  -2   1  187.28    7.60
   4  -2   1  188.78    8.70
  -4  -2  -1  175.18    6.20
  -4   2   1  187.68    6.40
  -4   2   1  186.08    6.00
   4   2  -1  185.98    6.70
   4  -2   1  184.08    6.50
  -4   2   1  189.28    6.70
   4   2  -1  183.18    7.80
  -4   2  -1  188.28    6.10
   4  -2  -1  190.18    8.60
   4   2   1  189.88    6.80
   4   2   1  183.38    6.10
   4  -2  -1  185.08    7.50
   4  -2  -1  167.78    6.50
  -4  -2   1  184.88    6.40
  -4   2  -1  183.18    8.80
   4   2   1  185.38    7.90
   4   2   1  180.98    6.70
   4  -2  -1  194.88   11.10
   4   2   1  189.38    6.50
  -4   2  -1  186.88    6.70
  -4   2  -1  192.28    6.50
   4  -2  -1  183.88    6.50
  -4   2  -1  188.38    6.80
  -5   2   1   88.59    3.40
   5   2  -1   88.59    3.50
  -5   2   1   79.89    3.60
  -5   2   1   88.49    3.00
   5   2  -1   81.39    3.80
  -5   2   1   87.69    3.70
   5   2  -1   86.49    3.70
  -5  -2  -1   81.89    3.20
   5  -2   1   79.29    3.70
   5  -2   1   79.39    3.50
   5   2  -1   83.19    3.00
  -5   2  -1   86.79    3.40
   5   2   1   88.59    3.60
  -5   2  -1   88.49    3.00
  -5   2  -1   87.89    3.80
   5   2   1   85.89    3.80
   5  -2  -1   86.79    3.80
   5   2   1   87.59    3.80
   5  -2  -1   78.19    3.70
   6   2  -1   20.10    1.00
   6  -2   1   20.20    1.40
  -6   2   1   22.60    1.50
   6   2  -1   22.40    1.60
   6   2  -1   17.70    1.60
   6   2  -1   20.00    1.20
   6  -2  -1   22.50    1.40
   6   2   1   20.70    1.00
  -6   2  -1   20.50    1.40
   6   2   1   16.70    1.40
   6   2   1   21.70    1.30
   6   2   1   17.50    1.50
   0  -3   1  473.15   17.00
   0  -3   1  512.65   16.50
   0  -3  -1  516.85   16.60
   0   3  -1  534.75   16.20
   0   3   1  512.85   16.00
   0   3   1  505.05   16.10
   1   3  -1  798.72   24.70
   1  -3   1  821.42   25.50
  -1   3   1  826.92   25.20
  -1  -3  -1  730.83   25.30
  -1  -3  -1  770.82   25.00
   1   3  -1  802.02   24.90
   1   3   1  814.32   24.70
   1  -3  -1  829.52   25.50
  -1  -3   1  719.33   25.80
  -1   3  -1  786.92   24.30
   1   3   1  770.02   24.50
  -1  -3   1  784.62   24.90
  -1   3  -1  831.52   25.20
   2  -3   1    2.80    1.40
   2  -3   1    2.00    0.90
   2   3  -1    2.80    0.50
   2  -3   1    2.90    0.50
  -2   3   1    2.60    0.90
  -2   3   1    2.90    0.50
   2   3  -1    3.30    0.80
  -2   3  -1    2.70    0.50
   2   3   1    3.30    0.80
   2  -3  -1    3.80    1.10
  -2   3  -1    2.50    0.90
   2  -3  -1    3.40    1.40
   3  -3   1   92.69    5.00
  -3   3   1   87.99    3.40
   3  -3   1   89.09    6.60
   3   3  -1   86.49    3.40
   3  -3   1   85.69    3.80
  -3   3   1   85.39    4.90
   3   3  -1   90.99    3.50
   3   3  -1   89.29    4.50
   3  -3  -1   75.89    3.50
   3  -3  -1   87.59    4.90
   3   3   1   82.99    3.20
  -3   3  -1   86.09    3.30
   3  -3  -1   91.59    6.70
  -3   3  -1   90.19    5.10
   3   3   1   87.79    4.40
   3   3   1   82.69    3.40
   4   3  -1  242.18    8.50
  -4   3   1  247.28   10.90
  -4   3   1  248.28    8.50
  -4   3   1  223.48    7.80
   4  -3   1  248.18   10.80
   4   3  -1  239.98   10.10
   4   3  -1  234.48    8.50
   4   3  -1  234.38    7.80
  -4  -3  -1  235.18    8.00
  -4   3   1  245.68    8.60
  -4  -3  -1  252.57    8.30
   4  -3   1  250.17    8.30
   4  -3   1  252.07   13.70
   4   3  -1  245.38    8.30
  -4  -3  -1  238.38    9.00
   4   3   1  246.08    8.50
  -4   3  -1  248.28    8.60
  -4   3  -1  245.98   10.90
  -4   3  -1  245.88    8.60
  -4  -3   1  241.98    8.20
   4  -3  -1  245.98   13.50
  -4  -3   1  233.68    8.90
   4  -3  -1  249.08    8.30
   4  -3  -1  252.27   10.90
  -4   3  -1  254.27    7.90
   4   3   1  239.78    8.50
  -4  -3   1  233.48    8.00
   4   3   1  238.18   10.10
   4   3   1  236.78    7.80
   4   3   1  240.28    8.30
   5   3  -1   39.60    2.20
  -5   3   1   40.40    2.00
  -5  -3  -1   41.50    1.90
   5  -3   1   35.60    2.20
  -5  -3  -1   39.90    2.50
  -5   3   1   41.60    2.30
   5   3  -1   41.40    2.10
   5   3  -1   38.60    2.30
   5   3  -1   41.80    1.70
  -5  -3  -1   39.90    1.80
  -5   3   1   37.70    2.30
  -5   3  -1   43.40    2.40
   5   3   1   43.70    2.10
  -5   3  -1   42.60    2.10
  -5  -3   1   40.20    1.80
   5  -3  -1   42.50    2.20
   5   3   1   41.10    1.70
  -5   3  -1   37.40    2.30
   5   3   1   41.20    2.30
   5   3   1   43.00    2.30
  -5  -3   1   41.50    1.90
  -6   3   1   15.00    1.10
   6  -3   1   14.60    0.90
   6   3  -1   14.80    1.00
  -6  -3  -1   14.60    0.90
   6   3  -1   12.80    1.10
   6   3  -1   15.30    0.70
  -6   3  -1   11.80    1.10
   6   3   1   14.50    1.10
   6  -3  -1   13.40    1.00
   6   3   1   15.50    0.80
  -6  -3   1   13.50    0.90
   6   3   1   15.80    1.00
   0   4  -1   13.20    0.80
   0   4  -1   14.40    1.20
   0  -4   1   13.70    1.50
   0  -4  -1   11.90    1.50
   0   4   1   12.40    0.70
   0   4   1   10.80    1.00
  -1  -4  -1   81.49    3.90
   1  -4   1   87.89    4.30
  -1   4   1   83.39    3.80
   1   4  -1   82.49    3.00
   1   4  -1   82.59    3.40
  -1   4   1   85.59    3.10
   1   4   1   82.99    3.00
   1   4   1   89.99    3.20
   1  -4  -1   87.19    4.40
  -1   4  -1   79.89    3.90
  -1   4  -1   86.69    3.20
  -2   4   1   53.19    2.30
   2   4  -1   49.60    2.20
   2  -4   1   48.20    3.40
  -2   4   1   58.09    3.50
   2   4  -1   50.79    2.20
   2  -4   1   49.10    4.60
  -2   4   1   50.59    2.20
   2   4  -1   52.69    2.90
   2  -4  -1   53.09    4.60
   2   4   1   53.39    2.80
   2  -4  -1   48.90    3.40
  -2   4  -1   49.50    2.20
  -2   4  -1   51.19    3.40
   2   4   1   49.90    2.20
  -2   4  -1   51.79    2.30
  -3   4   1   47.80    2.40
   3  -4   1   46.20    2.20
   3   4  -1   44.00    3.30
  -3  -4  -1   47.20    2.20
   3  -4   1   48.70    2.10
  -3   4   1   44.50    1.90
   3  -4   1   54.69    5.30
  -3   4   1   46.70    3.80
  -3  -4  -1   43.30    2.00
  -3   4   1   46.70    2.20
   3   4  -1   49.40    2.30
  -3  -4  -1   49.60    2.20
   3  -4   1   46.80    2.90
   3   4  -1   43.90    2.10
  -3  -4  -1   47.30    2.10
  -3  -4  -1   45.80    2.90
   3  -4   1   50.29    4.00
  -3   4  -1   47.40    1.90
  -3  -4   1   48.80    2.20
   3  -4  -1   47.90    2.10
  -3  -4   1   44.70    2.10
  -3  -4   1   48.80    2.90
   3  -4  -1   50.19    3.10
  -3  -4   1   47.00    2.30
   3  -4  -1   50.39    3.90
  -3   4  -1   46.90    2.20
   3  -4  -1   51.89    5.20
   3  -4  -1   46.00    2.30
   3   4   1   44.70    2.10
   3   4   1   49.90    2.30
  -3   4  -1   49.00    2.40
  -3   4  -1   46.50    3.90
   3   4   1   46.30    3.30
  -4  -4  -1  287.17   10.00
   4   4  -1  264.37    8.70
  -4   4   1  278.17    9.50
  -4   4   1  271.47    9.50
   4   4  -1  256.27    9.30
   4  -4   1  251.07   14.40
  -4  -4  -1  266.87    8.90
  -4  -4  -1  282.77    9.20
   4   4  -1  263.57    9.40
  -4   4   1  261.17    8.70
  -4  -4  -1  286.27    9.00
   4   4  -1  278.67    9.20
   4  -4   1  267.87    9.00
  -4   4  -1  267.27    9.40
  -4  -4   1  280.17    9.80
  -4   4  -1  266.67    9.00
  -4  -4   1  266.57    8.80
   4  -4  -1  274.57    8.90
  -4   4  -1  266.57    9.30
  -4   4  -1  243.68    8.60
   4   4   1  253.37    9.20
   4   4   1  267.37    8.60
   4   4   1  251.47    9.20
  -4  -4   1  290.17    9.10
  -4  -4   1  279.87    8.90
   4   4   1  280.37    9.10
   4  -4  -1  242.08   14.00
  -5   4   1    7.00    1.00
  -5  -4  -1    7.20    0.70
  -5  -4  -1    7.40    1.00
  -5   4   1    9.30    1.00
   5   4  -1    7.10    0.80
  -5   4   1    6.40    0.90
   5  -4   1    7.20    0.90
   5   4  -1    8.60    0.70
   5   4  -1    8.20    1.00
   5   4  -1    7.70    0.90
  -5  -4  -1    6.80    0.80
  -5  -4   1    7.10    0.70
   5  -4  -1    8.10    0.80
   5   4   1    6.60    0.60
   5   4   1    6.80    0.80
  -5  -4   1    5.80    0.90
  -5   4  -1    5.50    0.90
   5   4   1    7.40    0.90
  -5   4  -1    7.00    0.80
  -5   4  -1    7.70    1.00
   5  -4  -1    6.50    0.60
  -5  -4   1    6.50    0.80
   5   4   1    6.90    0.90
  -6  -4  -1   93.09    3.10
   6  -4   1   95.79    3.10
   6   4  -1   95.09    3.10
   6  -4   1  102.49    3.30
  -6   4   1   97.49    3.40
   6   4  -1   89.49    3.30
   6   4   1   94.59    3.30
   6   4   1   92.59    3.00
  -6   4  -1   87.49    3.30
   6  -4  -1   89.79    3.00
  -6  -4   1   97.09    3.00
   0  -5  -1   23.40    2.20
   0  -5  -1   22.90    1.80
   0   5   1   23.70    1.20
   0  -5   1   23.50    1.40
   0  -5  -1   23.30    1.40
   0  -5  -1   25.60    1.40
   0  -5   1   22.30    1.80
   0  -5   1   22.90    1.40
   0  -5   1   23.10    2.20
   0   5  -1   23.20    1.30
  -1  -5  -1   40.30    2.00
   1  -5   1   40.10    1.90
   1  -5   1   43.20    3.10
  -1  -5  -1   41.50    2.90
  -1   5   1   41.70    1.90
   1   5  -1   42.70    1.90
  -1  -5  -1   39.70    2.00
  -1  -5  -1   41.80    2.00
   1  -5   1   40.50    2.00
  -1  -5  -1   41.00    2.70
  -1   5  -1   40.10    1.80
   1  -5  -1   45.60    3.10
  -1  -5   1   40.70    2.60
  -1  -5   1   42.30    2.90
  -1  -5   1   41.10    2.00
   1  -5  -1   38.60    3.50
   1  -5  -1   39.20    1.90
  -1  -5   1   41.90    2.00
   1   5   1   42.50    1.80
   1  -5  -1   43.10    1.90
  -1   5  -1   39.20    3.20
  -1   5  -1   40.20    1.90
  -1  -5   1   42.50    2.00
   2   5  -1  351.86   11.30
  -2  -5  -1  319.87   11.00
   2  -5   1  343.87   12.90
   2  -5   1  316.57   13.30
   2  -5   1  314.67   15.60
   2   5  -1  333.97   11.20
  -2  -5  -1  368.16   11.40
  -2  -5  -1  357.46   11.40
  -2   5   1  336.07   11.20
  -2   5   1  339.47   12.70
  -2  -5  -1  366.06   12.50
  -2  -5  -1  373.06   11.30
   2  -5   1  355.16   11.30
  -2   5   1  358.96   11.50
   2  -5  -1  340.47   15.70
  -2   5  -1  339.57   11.40
   2  -5  -1  349.67   11.40
   2  -5  -1  341.57   13.60
   2  -5  -1  360.26   13.00
   2   5   1  342.77   11.40
  -2  -5   1  328.67   12.40
  -2   5  -1  358.36   13.10
  -2  -5   1  361.36   11.50
  -2  -5   1  362.56   12.60
  -2   5  -1  364.86   11.60
  -2  -5   1  361.16   11.40
   2  -5  -1  330.97   11.00
  -2  -5   1  361.06   11.40
   3  -5   1   77.39    3.20
   3   5  -1   73.49    3.20
  -3  -5  -1   79.89    3.20
   3  -5   1   71.49    4.10
  -3   5   1   76.59    3.50
  -3   5   1   79.99    3.40
  -3  -5  -1   82.19    3.20
   3  -5   1   77.09    2.90
   3  -5   1   72.19    2.80
   3   5  -1   75.69    3.10
  -3   5   1   77.99    3.20
   3  -5   1   83.49    6.90
  -3   5   1   76.39    2.80
  -3  -5  -1   79.49    3.10
  -3  -5  -1   83.59    4.10
  -3   5  -1   72.99    3.30
  -3   5  -1   76.59    2.80
   3  -5  -1   76.29    2.90
  -3   5  -1   81.69    3.30
  -3  -5   1   79.39    3.20
   3  -5  -1   74.29    4.10
  -3  -5   1   83.59    4.10
   3  -5  -1   75.99    2.90
   3   5   1   77.09    3.30
   3   5   1   80.19    3.20
  -3  -5   1   82.59    3.30
  -3  -5   1   83.89    3.20
   3  -5  -1   79.79    3.30
   3  -5  -1   76.99    6.50
  -4  -5  -1  369.46   13.10
   4   5  -1  384.36   12.60
   4   5  -1  382.66   12.40
  -4  -5  -1  396.96   12.30
  -4  -5  -1  371.26   12.40
   4   5  -1  393.16   12.00
   4  -5   1  384.16   12.00
   4  -5   1  376.96   13.40
  -4   5   1  380.56   12.80
   4  -5   1  390.06   12.20
  -4  -5  -1  390.06   12.30
  -4   5   1  387.76   12.80
  -4   5   1  374.46   12.10
  -4   5   1  402.26   12.50
   4   5   1  398.06   12.60
  -4   5  -1  397.86   13.30
   4  -5  -1  404.16   12.60
  -4  -5   1  389.16   12.80
   4   5   1  398.66   13.10
  -4   5  -1  369.46   12.60
  -4   5  -1  410.56   13.30
   4  -5  -1  399.66   13.90
  -4  -5   1  393.86   12.80
   4  -5  -1  449.86   13.00
  -4  -5   1  410.76   13.80
   4   5   1  406.16   13.00
   5   5  -1   48.40    1.70
  -5   5   1   47.50    1.70
  -5   5   1   46.50    2.00
  -5  -5  -1   46.20    1.80
  -5   5   1   48.90    2.00
  -5  -5  -1   45.30    1.80
   5  -5   1   44.20    1.60
   5   5  -1   45.30    1.90
   5   5   1   45.60    1.90
  -5  -5   1   46.50    1.80
  -5   5  -1   46.10    1.70
  -5   5  -1   50.59    2.10
  -5  -5   1   47.30    1.80
   5   5   1   49.10    1.70
   5  -5  -1   48.00    1.70
  -5   5  -1   45.80    1.90
   0  -6   1  304.67   10.00
   0   6  -1  302.77    9.90
   0  -6  -1  320.27   11.70
   0  -6   1  294.77   10.70
   0   6   1  302.17    9.90
   0  -6  -1  298.07   10.70
   0   6  -1  284.17    9.80
   0  -6  -1  314.97   10.00
   0  -6  -1  293.07    9.90
   0  -6   1  321.57   11.60
   0  -6   1  300.57    9.90
  -1  -6  -1  248.18    8.50
   1  -6   1  244.18    8.50
  -1   6   1  252.17    8.50
   1  -6   1  272.97   10.30
  -1  -6  -1  265.27    8.60
  -1  -6  -1  254.67    9.50
  -1  -6  -1  264.47    8.60
   1  -6   1  241.98   12.10
  -1  -6  -1  267.87    9.90
  -1   6   1  257.27    8.40
   1   6  -1  243.08    8.40
   1  -6  -1  252.17   10.10
  -1  -6   1  261.77    9.50
   1   6   1  253.27    8.40
  -1  -6   1  263.47    8.50
  -1  -6   1  252.07    9.80
   1  -6  -1  245.98    8.40
   1  -6  -1  251.77    8.50
  -1   6  -1  247.28    8.50
   1  -6  -1  246.98   11.80
  -1  -6   1  261.07    8.50
  -1   6  -1  258.67    8.40
  -2  -6  -1   25.10    2.00
  -2   6   1   26.40    1.20
   2  -6   1   23.10    1.50
  -2   6   1   22.40    1.40
  -2  -6  -1   24.40    1.50
  -2  -6  -1   24.30    1.40
  -2  -6  -1   24.10    1.50
   2  -6   1   22.80    2.40
   2   6  -1   23.40    1.40
  -2   6   1   21.80    1.30
   2   6  -1   26.00    1.40
  -2  -6   1   18.40    2.00
  -2  -6   1   19.90    1.40
   2   6   1   24.80    1.40
   2  -6  -1   24.90    1.50
  -2   6  -1   25.80    1.40
  -2  -6   1   26.00    1.50
  -2   6  -1   25.60    1.50
  -2   6  -1   24.90    1.10
  -2  -6   1   26.00    2.10
  -3  -6  -1  199.28    7.60
  -3  -6  -1  202.38    6.70
   3   6  -1  202.98    6.70
  -3   6   1  205.38    6.80
  -3   6   1  200.18    7.00
   3  -6   1  206.98    8.10
   3   6  -1  201.78    6.40
  -3  -6  -1  190.98    6.70
   3   6  -1  191.98    6.80
  -3   6   1  205.88    6.50
   3   6   1  192.18    6.80
  -3  -6   1  205.78    7.60
  -3   6  -1  218.08    7.20
  -3   6  -1  199.38    6.50
  -3   6  -1  205.78    7.10
  -3  -6   1  209.48    6.80
   3  -6  -1  174.78    7.90
   3   6   1  195.98    6.70
  -3  -6   1  214.88    6.80
  -3   6  -1  201.08    6.90
   4   6  -1   60.79    2.10
   4   6  -1   62.29    2.30
  -4   6   1   66.39    2.20
  -4  -6  -1   54.99    2.70
  -4  -6  -1   63.29    2.30
  -4   6   1   60.99    2.40
  -4   6   1   62.59    2.60
  -4  -6  -1   62.09    2.30
  -4   6  -1   61.59    2.50
  -4   6  -1   63.39    2.20
  -4   6  -1   62.69    2.40
  -4  -6   1   58.29    2.30
   4   6   1   58.59    2.10
  -4  -6   1   61.39    2.30
  -4  -6   1   61.29    2.70
   4   6   1   59.79    2.30
   0  -7  -1   80.39    2.90
   0  -7   1   81.39    2.90
   0  -7  -1   78.69    4.40
   0  -7  -1   79.79    2.90
   0   7  -1   74.59    2.80
   0   7  -1   69.69    2.80
   0  -7   1   70.19    4.00
   1  -7   1  206.08    6.70
  -1  -7  -1  205.38    6.70
  -1  -7  -1  185.28    7.80
  -1   7   1  191.58    6.60
   1  -7   1  209.88    7.90
  -1  -7  -1  209.08    6.70
  -1   7  -1  182.28    6.60
  -1  -7   1  201.08    6.60
   1  -7  -1  222.88    8.00
  -1   7  -1  199.38    6.50
  -1  -7   1  179.78    7.70
  -1  -7   1  192.98    6.60
   1  -7  -1  210.68    6.60
  -2  -7  -1   20.70    1.10
  -2  -7  -1   19.80    1.10
  -2   7   1   17.40    1.00
   2  -7   1   19.40    1.10
  -2   7   1   20.00    0.90
  -2  -7   1   18.90    1.00
   2  -7  -1   19.90    1.90
   2  -7  -1   18.50    1.20
  -2  -7   1   19.80    1.10
  -2   7  -1   20.90    0.90
  -2   7  -1   19.40    1.10
  -3  -7  -1   25.10    1.10
   3  -7   1   23.90    1.70
  -3  -7  -1   25.20    1.10
  -3   7   1   25.40    1.00
   3  -7  -1   26.00    1.70
  -3  -7   1   25.20    1.10
  -3  -7   1   27.00    1.10
  -3   7  -1   24.80    1.00
  -1   0  -2 4372.26  144.89
  -1   0   2 4291.27  145.29
   1   0  -2 4267.07  145.19
   1   0   2 4369.76  144.59
   2   0   2  144.09    5.30
   2   0  -2  152.08    5.30
  -2   0   2  139.59    5.60
   2   0   2  151.18    6.60
   2   0  -2  148.89    6.60
  -2   0  -2  147.29    5.70
   3   0   2  953.70   29.70
   3   0  -2  905.91   31.80
  -3   0   2  956.90   30.30
   3   0  -2  887.41   28.80
  -3   0  -2  961.10   30.30
   3   0  -2  939.61   29.60
   3   0   2  922.41   28.80
   3   0   2  908.41   31.90
   4   0  -2  599.94   19.50
   4   0   2  606.74   19.30
   4   0  -2  593.64   19.30
  -4   0   2  608.54   21.70
   4   0   2  636.14   20.80
   4   0  -2  631.14   20.80
  -4   0  -2  622.34   21.80
   4   0   2  613.54   19.60
   5   0   2  322.97   11.70
  -5   0   2  305.87   14.40
   5   0  -2  358.46   13.50
   5   0  -2  342.67   11.00
   5   0   2  356.56   13.40
  -5   0  -2  368.96   11.60
   5   0  -2  358.26   11.80
   5   0   2  348.07   11.40
   5   0  -2  358.36   11.60
   5   0   2  296.27   11.60
   5   0   2  378.06   11.90
  -5   0   2  352.06   11.60
   5   0   2  367.86   11.00
   5   0  -2  345.27   11.40
   6   0  -2  171.58    6.90
   6   0   2  179.18    6.90
   6   0   2  211.78    6.80
  -6   0   2  195.88    6.70
   0  -1  -2    1.90    0.30
   0   1   2    1.60    0.10
   0  -1   2    2.10    0.30
   0  -1   2    1.00    0.30
   0  -1   2    1.80    0.30
   0   1  -2    1.20    0.30
   1  -1   2 3499.55  108.69
  -1  -1  -2 3494.55  115.79
  -1  -1  -2 3253.17  104.09
   1   1  -2 3363.56  107.69
  -1   1   2 3456.65  118.89
   1   1  -2 3315.37  118.39
   1  -1   2 3486.15  120.29
  -1  -1  -2 3459.55  106.99
   1  -1  -2 3525.25  108.19
  -1  -1   2 3451.65  118.99
  -1   1  -2 3297.07  108.39
   1   1   2 3438.76  115.29
  -1   1  -2 3370.86  119.99
   2  -1   2  946.61   29.00
   2   1  -2  904.51   30.00
  -2   1   2  940.51   29.60
   2   1  -2  921.21   29.00
  -2  -1  -2  934.31   29.30
  -2   1  -2  924.71   29.00
  -2  -1   2  909.61   28.80
   2   1   2  905.91   28.40
   2  -1  -2  902.11   28.40
  -3  -1  -2    1.60    0.80
  -3   1   2    1.10    0.40
   3   1  -2    1.10    0.70
   3  -1   2    4.10    1.70
   3  -1   2    2.50    0.70
  -3   1   2    1.40    0.80
   3   1  -2    1.80    0.50
   3   1   2    2.10    0.70
  -3  -1   2    1.20    0.80
  -3   1  -2    1.50    0.50
  -3   1  -2    2.10    0.90
   3  -1  -2    2.20    0.70
   3  -1  -2    4.50    1.70
   3   1   2    3.30    0.50
   4  -1   2  198.48   11.60
   4   1  -2  235.18    7.80
  -4   1   2  229.78    7.90
   4   1  -2  227.48    7.90
   4  -1   2  219.78    7.60
   4   1  -2  229.28    9.10
  -4   1   2  230.68   10.00
  -4   1   2  243.78    7.70
   4  -1   2  230.28    9.10
   4  -1  -2  233.78   12.30
  -4   1  -2  229.58   10.10
   4  -1  -2  238.38    9.10
   4   1   2  224.28    9.20
  -4   1  -2  238.08    7.70
   4   1   2  233.88    8.10
  -4  -1   2  221.48    9.80
  -4   1  -2  228.18    8.00
   4   1   2  238.38    7.90
   5   1  -2   27.50    3.50
   5   1  -2   27.70    1.30
   5  -1   2   29.20    1.90
  -5   1   2   24.80    1.20
   5   1  -2   27.10    1.90
  -5   1   2   25.70    1.80
   5   1  -2   27.40    1.80
   5   1  -2   29.60    1.70
   5  -1   2   21.60    3.10
   5  -1   2   27.90    1.80
   5   1  -2   27.60    1.90
   5   1   2   27.60    1.90
  -5   1  -2   24.90    1.80
  -5   1  -2   26.10    1.10
   5   1   2   14.20    3.30
   5   1   2   22.10    1.90
   5   1   2   29.80    1.70
   5   1   2   26.60    1.30
   5  -1  -2   24.00    3.60
  -5   1  -2   25.90    4.10
   5  -1  -2   23.30    1.70
   5  -1  -2   22.30    2.90
  -6   1   2  134.39    4.80
   6  -1   2  128.09    5.00
   6  -1   2  120.99    4.80
   6   1  -2  120.19    4.70
   6   1  -2  128.39    4.30
   6   1  -2  130.29    4.90
  -6   1  -2  118.09    4.80
   6  -1  -2  135.19    5.10
   6  -1  -2  134.39    4.90
   6   1   2  131.59    4.40
   6   1   2  128.09    4.60
   7   1  -2   92.59    3.70
   7  -1   2  119.59    3.70
  -7  -1   2  124.99    4.20
   7  -1  -2  142.99    4.40
   7   1   2  127.69    4.50
   0   2   2 2410.06   73.09
   1  -2   2 1619.24   49.40
  -1  -2  -2 1578.84   49.30
  -1   2   2 1600.14   49.30
   1  -2   2 1622.04   48.90
   1   2  -2 1588.54   49.00
   1   2   2 1569.34   48.60
   1  -2  -2 1574.94   48.40
  -1   2  -2 1601.94   49.20
  -1  -2   2 1618.14   48.80
   1  -2  -2 1664.33   49.40
  -1  -2   2 1520.85   48.30
  -1  -2   2 1620.84   48.30
   2  -2   2  293.47   11.80
   2   2  -2  292.07    9.60
   2  -2   2  290.87    9.60
  -2  -2  -2  270.47    9.40
  -2   2   2  276.17    9.10
   2   2  -2  279.37    9.10
  -2   2   2  289.97   10.20
   2   2   2  281.17    9.40
  -2   2  -2  286.77    9.10
  -2   2  -2  287.77   10.10
   2  -2  -2  280.07    9.30
   2  -2  -2  271.17   10.00
   2  -2  -2  274.27   11.40
  -2  -2   2  282.87    9.60
   2   2   2  276.27    9.00
   3  -2   2   35.80    3.90
  -3   2   2   38.40    2.90
  -3   2   2   36.50    1.80
   3   2  -2   32.40    1.70
  -3   2   2   39.60    1.70
   3   2  -2   36.90    1.70
   3  -2   2   34.40    2.20
   3   2  -2   29.90    2.30
  -3   2  -2   31.80    1.70
   3  -2  -2   33.20    2.60
   3   2   2   31.30    2.30
   3   2   2   33.80    1.60
   3   2   2   35.10    1.70
   3  -2  -2   28.50    2.00
   3  -2  -2   30.80    3.60
  -3   2  -2   34.10    1.60
  -3   2  -2   34.30    2.80
  -4   2   2  322.87   10.00
   4  -2   2  316.77   10.50
  -4   2   2  320.77   10.40
  -4   2   2  313.27   13.00
   4   2  -2  323.07   10.50
   4   2  -2  316.67   10.70
   4   2  -2  297.47   10.00
   4   2  -2  315.07   11.90
   4   2  -2  315.77   10.70
  -4   2   2  313.97   10.70
   4  -2   2  302.37   10.60
  -4  -2  -2  318.07   10.40
  -4  -2  -2  298.57   10.20
   4  -2   2  321.37   11.60
  -4   2   2  320.87   10.70
   4  -2   2  330.87   16.10
   4  -2   2  335.87   13.00
  -4   2  -2  334.17   10.80
   4  -2  -2  333.37   15.80
  -4  -2   2  311.87   10.50
   4   2   2  329.37   10.80
   4  -2  -2  324.07   12.90
   4   2   2  323.17   10.90
  -4   2  -2  312.27   13.10
  -4   2  -2  333.67   10.50
   4   2   2  312.97   10.10
  -4   2  -2  317.47   10.10
   4  -2  -2  324.57   11.60
   4   2   2  317.67   10.50
   4   2   2  315.17   12.00
  -4   2  -2  319.07   10.80
   4  -2  -2  289.07   10.80
   4  -2  -2  311.67   10.50
  -5  -2  -2   63.29    2.50
   5  -2   2   70.19    3.00
  -5   2   2   59.39    3.00
  -5   2   2   60.19    3.10
   5   2  -2   63.29    2.50
  -5   2   2   60.79    2.70
   5   2  -2   61.49    2.80
   5   2  -2   69.19    3.10
   5   2  -2   66.49    3.20
   5  -2   2   64.99    3.00
  -5   2   2   68.59    2.40
   5  -2  -2   71.29    3.10
   5   2   2   59.79    2.80
   5   2   2   63.89    2.50
  -5   2  -2   60.99    2.70
  -5   2  -2   61.19    3.20
  -5   2  -2   66.39    2.40
   5   2   2   68.79    3.20
   5   2   2   69.29    3.20
   5  -2  -2   63.09    3.10
   6  -2   2    9.30    1.00
   6   2  -2   10.00    1.20
   6   2  -2   13.20    0.80
  -6   2   2   10.90    1.10
   6   2  -2   12.50    1.00
   6   2   2   11.80    1.00
   6   2   2   10.90    1.20
   6   2   2   12.10    0.70
  -6   2  -2   11.20    1.00
   6   2   2    8.20    1.10
   6  -2  -2   10.50    1.00
   0  -3   2   65.19    3.60
   0   3   2   66.89    2.50
   0   3  -2   62.39    2.70
   0  -3   2   63.19    2.90
   0   3   2   63.89    2.50
   0  -3  -2   78.59    3.20
   1   3  -2 1406.26   43.60
  -1  -3  -2 1417.76   44.10
   1  -3   2 1408.86   44.30
   1   3  -2 1422.96   43.90
  -1   3   2 1433.76   44.00
  -1   3  -2 1410.16   42.90
   1   3   2 1345.87   42.40
   1   3   2 1399.56   42.30
  -1   3  -2 1401.96   42.10
  -1  -3   2 1280.77   43.90
   1  -3  -2 1438.36   43.20
   1   3   2 1357.06   42.20
   2  -3   2  114.69    4.20
   2  -3   2  118.49    5.30
  -2   3   2  120.69    4.20
   2   3  -2  112.29    4.70
   2   3  -2  115.79    4.10
   2  -3   2  115.39    6.80
  -2   3   2  123.99    5.30
  -2   3  -2  116.59    4.30
  -2   3  -2  119.69    5.40
   2  -3  -2  124.89    6.80
   2  -3  -2  129.89    5.60
   2   3   2  115.19    4.60
   2   3   2  114.49    4.10
   3  -3   2    9.30    1.70
   3   3  -2    8.20    0.80
   3  -3   2   10.00    1.30
   3   3  -2   10.70    1.00
   3  -3   2   10.50    2.60
   3   3  -2   11.00    1.70
  -3   3   2   10.30    2.00
  -3   3   2   10.10    1.00
  -3   3   2    9.20    0.80
   3   3   2   11.50    1.70
  -3   3  -2   10.40    0.90
   3   3   2   10.10    0.90
   3   3   2   11.40    1.00
   3  -3  -2   11.40    2.00
   3  -3  -2   12.90    3.10
  -3   3  -2   11.30    1.00
  -3   3  -2   12.90    2.00
   4   3  -2  151.38    5.50
   4   3  -2  145.99    5.00
  -4   3   2  148.69    5.00
   4   3  -2  142.79    7.20
  -4   3   2  155.98    8.00
  -4   3   2  155.48    5.70
   4   3  -2  146.79    5.70
  -4  -3  -2  143.09    6.10
   4  -3   2  146.39    7.70
   4  -3   2  150.68    5.50
  -4   3   2  160.08    5.50
   4   3  -2  154.38    5.70
  -4  -3  -2  156.48    5.50
  -4   3   2  151.28    5.70
  -4  -3  -2  141.29    5.20
   4  -3   2  150.68   10.20
   4   3   2  151.18    5.40
  -4  -3   2  143.89    5.20
   4  -3  -2  150.38    5.40
  -4  -3   2  156.88    5.40
   4   3   2  143.69    5.70
  -4  -3   2  141.69    6.00
   4  -3  -2  153.68    7.80
  -4   3  -2  151.38    5.70
   4   3   2  145.59    5.00
   4  -3  -2  139.39    9.70
  -4   3  -2  158.68    5.50
  -4   3  -2  151.88    5.00
  -4   3  -2  148.19    5.70
   4   3   2  150.48    5.70
  -4   3  -2  153.08    7.90
  -5   3   2   20.20    1.60
  -5   3   2   19.50    1.60
  -5  -3  -2   16.20    1.40
   5   3  -2   18.30    1.50
  -5  -3  -2   18.60    1.20
  -5   3   2   18.50    1.30
   5   3  -2   19.70    1.00
   5   3  -2   17.00    1.30
   5   3  -2   19.10    1.50
   5  -3   2   19.60    1.40
  -5  -3  -2   18.60    1.20
  -5   3  -2   20.40    1.60
   5   3   2   18.90    1.10
   5   3   2   18.40    1.50
   5   3   2   20.90    1.60
  -5  -3   2   19.30    1.10
  -5  -3   2   19.30    1.20
  -5   3  -2   18.80    1.30
   5   3   2   18.60    1.30
   5  -3  -2   22.40    1.50
  -5   3  -2   17.40    1.60
  -6  -3  -2    5.30    0.60
   6  -3   2    4.80    0.70
   6   3  -2    5.70    0.80
  -6   3   2    5.70    0.80
   6   3  -2    5.30    0.60
   6   3  -2    6.30    0.50
   6   3   2    5.30    0.50
   6   3   2    4.70    0.60
  -6  -3   2    5.40    0.60
   6  -3  -2    6.40    0.70
   6   3   2    5.20    0.70
  -6   3  -2    4.80    0.70
   0   4  -2   15.40    0.90
   0  -4   2   14.90    1.50
   0  -4  -2   18.70    1.80
   0   4   2   16.10    0.90
   0   4  -2   17.40    1.40
  -1  -4  -2   45.30    2.80
  -1   4   2   46.90    1.90
   1   4  -2   50.09    2.40
  -1   4   2   49.20    2.60
   1   4  -2   47.70    1.90
   1  -4   2   45.80    2.90
  -1   4  -2   51.79    2.90
   1  -4  -2   50.69    3.20
  -1   4  -2   48.30    2.10
   2   4  -2  447.56   14.40
   2   4  -2  428.96   14.30
  -2   4   2  458.75   15.80
   2  -4   2  455.55   16.10
  -2   4   2  457.25   14.40
   2   4  -2  443.46   15.30
  -2   4   2  440.76   14.30
   2  -4   2  479.85   19.00
   2   4   2  450.55   15.10
  -2   4  -2  475.95   16.40
   2  -4  -2  446.16   16.50
  -2  -4   2  478.35   18.10
  -2   4  -2  444.86   14.60
   2   4   2  462.45   14.60
   2  -4  -2  464.95   18.60
  -2   4  -2  455.85   14.70
   3  -4   2   45.30    3.00
  -3  -4  -2   48.90    2.20
  -3  -4  -2   51.29    2.20
  -3   4   2   49.70    2.00
   3  -4   2   47.90    5.00
  -3   4   2   48.70    2.30
   3  -4   2   45.80    3.90
  -3   4   2   48.70    2.40
  -3  -4  -2   50.79    2.10
  -3   4   2   45.80    2.40
  -3  -4  -2   49.90    2.30
   3  -4   2   44.10    2.10
   3  -4   2   46.80    2.30
  -3   4   2   50.19    3.80
  -3  -4  -2   51.29    3.00
   3   4  -2   49.70    2.20
   3   4  -2   52.09    2.40
   3   4  -2   43.20    3.30
  -3   4  -2   45.40    2.40
  -3  -4   2   49.10    2.90
  -3  -4   2   47.70    2.30
  -3   4  -2   49.99    4.00
  -3  -4   2   47.20    2.10
   3  -4  -2   47.50    2.10
   3   4   2   47.70    2.30
  -3   4  -2   41.90    1.90
   3   4   2   45.80    2.10
   3  -4  -2   44.20    3.80
  -3  -4   2   47.60    2.10
   3  -4  -2   46.30    4.90
  -3   4  -2   43.30    2.30
   3   4   2   47.60    3.40
   3  -4  -2   43.30    2.90
  -3   4  -2   49.40    2.20
   3  -4  -2   48.60    2.30
   4  -4   2  141.09    4.70
  -4   4   2  128.39    4.30
   4   4  -2  113.89    4.80
  -4   4   2  129.29    5.00
  -4  -4  -2  120.49    4.60
   4   4  -2  124.69    4.90
   4  -4   2  106.09    8.70
  -4  -4  -2  120.69    4.40
   4   4  -2  121.09    4.20
  -4  -4  -2  118.19    5.30
   4   4  -2  117.39    4.60
  -4  -4  -2  122.09    4.40
  -4   4   2  121.89    4.90
  -4   4  -2  114.79    4.10
  -4  -4   2  117.79    5.20
   4  -4  -2  109.49    8.60
  -4  -4   2  118.39    4.30
   4   4   2  114.39    4.10
   4  -4  -2  110.19    5.10
   4  -4  -2  122.89    4.40
  -4   4  -2  127.79    4.90
   4   4   2  131.59    4.80
   4   4   2  121.19    4.70
   4   4   2  117.29    4.50
  -4  -4   2  119.89    4.40
  -4  -4   2  119.99    4.50
  -4   4  -2  116.99    4.80
  -4   4  -2  116.69    4.50
   5   4  -2   37.00    1.50
   5   4  -2   36.30    1.80
  -5  -4  -2   35.20    1.60
   5  -4   2   29.20    1.80
   5   4  -2   33.20    1.90
  -5   4   2   30.30    2.00
  -5   4   2   37.30    1.80
  -5  -4  -2   35.80    1.60
   5   4  -2   32.90    1.80
  -5  -4  -2   36.20    2.00
  -5   4   2   30.40    1.90
   5  -4  -2   30.80    1.70
   5   4   2   39.40    1.90
  -5  -4   2   41.90    2.20
  -5   4  -2   35.70    2.10
  -5  -4   2   37.00    1.70
  -5   4  -2   36.80    1.60
   5  -4  -2   37.30    1.60
   5   4   2   37.00    2.00
   5   4   2   33.10    1.90
  -5   4  -2   38.10    1.80
  -5  -4   2   38.20    1.70
   5   4   2   36.50    1.50
   6  -4   2   27.90    1.00
  -6  -4  -2   30.00    1.30
  -6   4   2   24.40    1.30
   6  -4   2   28.80    1.20
   6   4  -2   26.70    1.20
   6   4  -2   26.90    1.00
  -6   4  -2   26.10    1.30
   6   4   2   26.70    1.00
  -6  -4   2   25.70    1.10
   6  -4  -2   26.40    1.00
   0   5  -2    7.30    0.70
   0  -5  -2    6.80    1.40
   0  -5  -2    7.60    0.80
   0  -5   2    8.00    1.20
   0  -5   2    7.50    1.40
   0  -5  -2    7.20    1.10
   0  -5  -2    8.10    0.90
   0  -5   2    7.20    0.90
   0   5   2    6.80    0.70
   0  -5   2    7.60    0.80
  -1  -5  -2   53.19    2.30
   1  -5   2   50.09    2.30
   1   5  -2   51.69    2.20
   1  -5   2   52.69    3.40
  -1  -5  -2   53.09    2.40
   1  -5   2   51.89    2.20
  -1  -5  -2   48.90    2.20
  -1  -5  -2   55.39    3.10
  -1  -5  -2   52.59    3.30
  -1   5   2   51.29    2.20
   1  -5  -2   54.09    3.90
  -1   5  -2   51.09    2.20
  -1   5  -2   51.59    3.20
   1  -5  -2   52.49    2.30
  -1  -5   2   53.59    2.30
  -1   5  -2   52.29    2.30
   1  -5  -2   52.89    3.40
  -1  -5   2   50.39    3.20
   1   5   2   50.49    2.10
  -1  -5   2   50.79    2.30
   1  -5  -2   54.59    4.20
   1  -5  -2   49.99    2.20
  -1  -5   2   52.59    3.00
  -1  -5   2   49.99    2.30
   2  -5   2  130.59    6.00
  -2  -5  -2  135.19    4.80
  -2   5   2  126.39    4.80
  -2  -5  -2  131.39    4.70
   2   5  -2  123.19    4.70
  -2  -5  -2  136.69    5.70
  -2   5   2  127.99    4.60
   2  -5   2  131.09    4.70
   2  -5   2  124.79    8.30
  -2  -5  -2  132.59    4.70
  -2  -5  -2  124.29    4.40
   2   5  -2  118.09    4.50
   2  -5   2  116.69    4.60
   2  -5  -2  124.09    6.60
  -2  -5   2  128.49    4.60
  -2  -5   2  132.59    4.80
   2   5   2  128.99    4.60
   2  -5  -2  126.09    8.00
  -2  -5   2  129.69    5.60
   2  -5  -2  130.29    4.70
   2  -5  -2  121.19    4.30
  -2  -5   2  129.79    5.70
  -2   5  -2  118.49    4.30
  -2   5  -2  119.19    4.80
  -2  -5   2  135.99    4.70
  -2   5  -2  127.39    4.60
   2  -5  -2  141.59    6.20
  -2   5  -2  116.79    6.10
  -3  -5  -2  189.08    7.50
   3   5  -2  181.38    6.20
   3   5  -2  182.38    6.50
   3  -5   2  187.48    6.50
  -3   5   2  186.68    6.60
   3  -5   2  177.48    6.10
   3  -5   2  181.78   11.20
  -3  -5  -2  193.28    6.60
  -3   5   2  189.28    6.80
   3  -5   2  193.58    7.70
  -3   5   2  183.88    6.20
   3  -5   2  188.68    6.30
  -3  -5  -2  197.88    6.50
   3   5  -2  191.28    6.70
  -3  -5  -2  190.28    6.50
  -3   5   2  190.28    6.80
  -3   5  -2  195.68    6.30
  -3  -5   2  196.58    6.70
  -3  -5   2  196.18    6.50
   3  -5  -2  183.88   10.90
   3   5   2  193.78    6.70
  -3   5  -2  185.48    6.60
   3  -5  -2  202.98    7.90
  -3  -5   2  187.88    7.50
   3  -5  -2  184.78    6.60
   3   5   2  177.58    6.50
  -3   5  -2  186.58    6.80
  -3  -5   2  190.88    6.50
   3  -5  -2  185.58    6.20
   4   5  -2   75.29    3.00
  -4  -5  -2   77.29    3.70
   4  -5   2   68.09    2.60
  -4   5   2   74.79    3.10
  -4  -5  -2   80.99    3.00
  -4   5   2   72.79    3.20
  -4  -5  -2   71.29    2.90
   4   5  -2   74.89    2.70
   4   5  -2   71.89    3.10
   4   5  -2   72.29    3.60
  -4  -5  -2   76.39    2.90
   4  -5   2   73.99    2.80
  -4   5   2   79.59    2.70
  -4   5   2   66.99    3.20
  -4   5  -2   73.79    3.20
   4   5   2   73.99    2.60
   4  -5  -2   70.49    3.70
  -4  -5   2   68.99    2.80
  -4   5  -2   67.69    2.60
  -4   5  -2   69.39    3.20
  -4  -5   2   80.89    3.70
   4   5   2   67.69    3.00
  -4  -5   2   71.79    2.80
   4   5   2   77.79    3.00
   4  -5  -2   73.69    2.70
   5   5  -2   10.70    0.80
  -5   5   2    8.90    0.70
   5   5  -2    9.00    0.70
  -5   5   2    8.30    0.60
  -5  -5  -2    8.70    0.70
  -5  -5  -2    8.50    0.60
   5  -5   2    8.60    0.50
   5   5  -2    9.60    0.50
  -5   5   2    8.20    0.80
  -5  -5  -2    8.60    0.90
  -5  -5   2    9.50    0.70
   5   5   2    8.60    0.70
  -5   5  -2    7.60    0.80
   5   5   2    8.30    0.50
  -5  -5   2    8.60    0.70
  -5   5  -2    7.70    0.60
   5  -5  -2    8.30    0.50
  -5   5  -2    7.00    0.70
   0  -6  -2   82.99    3.30
   0  -6   2   81.29    3.80
   0   6  -2   81.29    3.20
   0   6  -2   78.59    3.20
   0  -6  -2   78.69    3.20
   0  -6  -2   78.99    3.80
   0  -6   2   84.39    3.30
   0  -6  -2   92.69    4.70
   0   6   2   81.39    3.20
   0  -6   2   89.19    4.70
   0  -6   2   83.09    3.30
  -1  -6  -2  244.98    9.30
   1  -6   2  224.38    9.20
   1  -6   2  209.78   11.10
  -1  -6  -2  214.28    7.50
  -1   6   2  215.58    7.50
  -1  -6  -2  231.88    7.60
  -1  -6  -2  228.28    7.60
   1   6  -2  218.48    7.50
   1   6  -2  221.28    7.50
  -1  -6  -2  230.78    8.50
  -1   6   2  221.58    7.40
   1   6   2  217.28    7.30
  -1  -6   2  209.68    8.90
  -1   6  -2  223.18    7.50
   1  -6  -2  216.28    7.30
  -1   6  -2  211.48    7.30
  -1  -6   2  231.18    7.50
  -1  -6   2  227.78    8.40
   1  -6  -2  218.68   10.50
   1  -6  -2  201.68    9.40
  -1  -6   2  228.38    7.50
   1  -6  -2  222.38    7.40
  -2  -6  -2  144.89    4.90
   2  -6   2  136.19    4.90
  -2  -6  -2  132.79    4.90
  -2   6   2  127.79    4.80
   2   6  -2  132.19    4.80
  -2  -6  -2  140.69    5.00
  -2  -6  -2  140.09    5.80
   2  -6   2  147.09    6.30
   2   6  -2  133.39    4.90
  -2  -6   2  133.99    4.90
  -2  -6   2  133.99    4.90
  -2   6  -2  125.89    4.50
   2   6   2  140.09    4.80
  -2  -6   2  143.99    6.20
   2  -6  -2  134.69    4.90
  -2  -6   2  140.29    5.80
  -2   6  -2  139.69    5.10
   2  -6  -2  137.79    6.30
  -2   6  -2  130.89    4.90
  -3   6   2   20.60    1.20
   3   6  -2   17.20    1.20
   3   6  -2   21.00    1.20
  -3   6   2   19.30    1.00
  -3  -6  -2   21.40    1.80
  -3  -6  -2   21.10    1.30
  -3   6   2   20.80    1.40
  -3  -6  -2   21.10    1.20
   3   6  -2   20.80    1.00
  -3  -6  -2   20.70    1.30
   3  -6   2   17.50    1.90
  -3   6  -2   22.00    1.30
  -3   6  -2   23.00    1.50
  -3  -6   2   21.10    1.30
  -3   6  -2   21.70    1.50
   3   6   2   19.70    1.30
   3   6   2   20.30    1.20
  -3  -6   2   21.60    1.80
  -3   6  -2   22.50    1.10
  -3  -6   2   22.30    1.30
   3  -6  -2   22.80    2.00
   4   6  -2   67.99    2.60
  -4   6   2   72.49    2.80
  -4  -6  -2   68.49    2.50
  -4  -6  -2   67.99    3.00
  -4   6   2   68.09    2.70
  -4  -6  -2   74.09    2.60
  -4   6   2   70.39    2.40
   4   6  -2   70.19    2.40
  -4  -6   2   70.69    2.60
   4   6   2   66.89    2.60
  -4   6  -2   68.79    2.70
  -4   6  -2   72.99    2.40
  -4  -6   2   69.49    2.60
   4   6   2   73.59    2.40
  -4   6  -2   72.99    2.80
   0  -7  -2   61.79    3.40
   0   7  -2   52.79    2.20
   0   7  -2   51.29    2.20
   0  -7  -2   55.79    2.20
   0  -7   2   58.69    3.40
   0  -7   2   53.19    2.20
   0  -7  -2   52.49    2.30
  -1  -7  -2    2.10    0.50
  -1  -7  -2    3.40    1.00
   1  -7   2    2.90    1.20
  -1  -7  -2    3.10    0.60
  -1   7   2    1.40    0.40
   1   7  -2    2.60    0.40
   1  -7   2    2.50    0.60
  -1   7  -2    2.70    0.50
  -1  -7   2    3.30    1.10
   1  -7  -2    2.40    0.60
   1  -7  -2    2.50    1.10
  -1   7  -2    2.40    0.50
  -1  -7   2    2.90    0.50
  -1  -7   2    2.20    0.50
  -2  -7  -2    3.30    0.50
   2  -7   2    3.40    0.60
  -2  -7  -2    4.30    0.80
  -2  -7  -2    3.90    0.60
  -2   7   2    3.10    0.50
   2  -7   2    3.20    1.00
  -2   7   2    3.50    0.40
   2  -7  -2    3.50    1.10
   2  -7  -2    3.60    0.60
  -2  -7   2    4.60    0.60
  -2   7  -2    3.00    0.50
  -2  -7   2    3.70    0.50
  -2   7  -2    3.60    0.40
  -3  -7  -2  277.67    8.60
  -3  -7  -2  284.07    8.60
  -3   7   2  270.67    8.50
   3  -7   2  261.87    9.30
   3  -7  -2  261.17    9.40
  -3   7  -2  298.17    8.70
  -3  -7   2  284.07    8.80
  -3  -7   2  273.37    8.70
   0   0  -3    0.90    0.30
   0   0  -3    0.10    0.10
   0   0  -3    0.40    0.20
   0   0   3    0.30    0.10
   1   0   3  461.65   14.90
  -1   0   3  477.65   15.20
   1   0  -3  492.15   14.90
  -1   0  -3  483.25   15.10
   2   0   3    7.40    0.80
   2   0  -3    6.80    0.80
  -2   0  -3    6.40    1.00
  -2   0   3    5.30    1.00
   2   0   3    8.00    1.70
   2   0  -3    7.50    1.60
  -3   0   3   81.69    3.20
   3   0   3   83.39    3.30
   3   0   3   86.69    5.30
   3   0   3   87.69    3.90
   3   0  -3   92.09    5.50
   3   0  -3   84.79    3.20
   3   0  -3   87.39    3.90
  -3   0   3   84.59    4.40
  -3   0  -3   82.79    4.40
  -4   0   3  195.18    8.80
   4   0  -3  184.08    6.80
   4   0  -3  197.98    7.90
  -4   0  -3  198.08    8.90
   4   0  -3  195.08    6.60
   4   0   3  189.38    6.80
   4   0   3  192.78    7.90
   4   0   3  195.58    6.60
   5   0  -3   -0.10    1.80
  -5   0  -3    2.10    0.70
  -5   0   3    2.00    2.40
   5   0   3    1.20    0.50
   5   0   3    1.10    1.30
   5   0  -3    1.00    0.60
   5   0  -3    1.50    1.30
   5   0  -3    1.40    0.40
   5   0   3    1.70    0.70
   5   0  -3    0.90    0.50
   5   0   3    2.20    0.80
   6   0   3  103.49    3.90
   6   0   3   99.79    4.00
   6   0  -3  106.89    4.00
   6   0  -3  100.99    4.00
  -6   0   3   96.29    3.90
   0  -1   3  401.36   12.50
   0  -1   3  382.86   12.30
   0   1   3  402.36   12.10
   0  -1  -3  393.26   12.50
   0   1  -3  408.16   12.50
   0  -1   3  403.86   12.30
  -1  -1  -3  519.75   16.60
   1   1  -3  520.15   16.60
  -1   1   3  542.65   16.80
  -1  -1  -3  546.15   16.80
   1  -1   3  531.85   16.60
   1  -1  -3  532.65   16.30
  -1   1  -3  537.35   16.60
   1   1   3  518.15   16.20
  -1  -1   3  519.25   16.50
   1  -1  -3  515.45   16.60
  -2   1   3  479.45   15.90
   2   1  -3  480.75   15.40
   2  -1   3  462.65   15.40
   2   1  -3  459.95   16.50
   2  -1   3  507.45   17.60
  -2  -1  -3  488.05   15.70
   2  -1  -3  486.35   17.30
  -2  -1   3  465.15   15.90
  -2   1  -3  497.95   16.10
   2   1   3  471.55   15.50
   2  -1  -3  498.05   15.50
   3  -1   3  868.81   30.20
   3   1  -3  853.11   27.10
   3  -1   3  832.22   26.30
  -3  -1  -3  748.13   27.40
  -3   1   3  866.71   27.90
   3   1  -3  868.21   26.40
  -3   1   3  868.21   26.30
   3  -1   3  860.51   27.10
   3   1   3  837.82   26.70
  -3   1  -3  901.61   28.60
   3  -1  -3  858.31   30.40
   3   1   3  825.82   27.50
  -3  -1   3  865.61   28.10
  -3   1  -3  840.32   26.70
   3  -1  -3  895.21   27.50
   4   1  -3  329.07   12.00
  -4   1   3  321.17   10.80
   4  -1   3  290.17   14.90
   4  -1   3  310.87   10.50
   4   1  -3  323.37   10.60
  -4   1   3  320.07   13.00
   4   1  -3  332.67   10.50
   4   1  -3  334.97   12.30
  -4   1   3  330.67   10.60
   4  -1   3  335.27   12.00
   4   1  -3  327.67   10.90
   4   1   3  327.77   11.00
   4  -1  -3  322.37   15.50
   4  -1  -3  340.87   12.00
   4   1   3  329.47   10.80
  -4  -1   3  309.87   12.80
   4   1   3  322.57   12.10
  -4   1  -3  323.47   10.60
  -4   1  -3  335.67   13.30
  -4   1  -3  334.57   10.90
  -5   1   3  419.26   12.90
   5   1  -3  405.96   13.60
  -5   1   3  462.65   20.40
   5  -1   3  360.86   17.10
   5  -1   3  382.86   13.90
  -5  -1  -3  387.26   13.10
   5   1  -3  418.66   13.80
   5  -1   3  427.56   13.60
   5   1  -3  397.36   13.40
   5   1  -3  410.66   13.90
   5   1  -3  443.76   13.10
  -5   1   3  453.65   13.80
  -5  -1   3  391.86   13.20
   5  -1  -3  400.56   13.50
   5   1   3  398.26   12.90
   5  -1  -3  441.46   18.00
   5   1   3  431.96   13.40
  -5   1  -3  415.76   13.60
   5  -1  -3  440.36   13.60
  -5   1  -3  354.16   17.40
   5   1   3  427.16   13.90
   5  -1  -3  376.86   17.10
  -5   1  -3  399.86   12.90
   5   1   3  412.86   13.70
   6   1  -3    2.60    0.70
   6   1  -3    2.30    0.60
   6  -1   3    1.80    0.70
  -6   1   3    1.30    0.60
   6   1  -3    2.40    0.40
   6  -1   3    1.90    0.60
   6   1   3    2.70    0.40
   6  -1  -3    2.00    0.60
   6  -1  -3    2.20    0.60
  -6   1  -3    2.00    0.60
   6   1   3    3.20    0.80
   6   1   3    2.10    0.60
   0  -2  -3  398.26   12.60
   0   2   3  374.76   11.90
   0  -2   3  373.86   13.40
   0  -2   3  379.36   12.20
   0   2  -3  399.96   12.40
   0  -2   3  377.56   11.90
   0   2   3  394.86   11.90
   1  -2   3  900.31   27.90
  -1  -2  -3  875.11   27.70
   1  -2   3  898.31   27.40
  -1   2   3  883.11   27.70
   1   2  -3  879.71   27.50
   1   2   3  829.12   26.70
   1  -2  -3  908.91   27.30
  -1   2  -3  887.01   27.20
   1   2   3  861.11   26.50
  -1  -2   3  838.02   26.80
  -2   2   3  440.66   14.60
   2  -2   3  445.66   16.60
   2   2  -3  421.76   14.00
  -2  -2  -3  414.56   14.30
   2   2  -3  423.66   13.50
   2  -2   3  440.86   14.00
  -2   2   3  422.96   13.50
  -2  -2   3  414.06   14.30
  -2   2  -3  432.16   13.70
  -2   2  -3  459.05   15.00
   2  -2  -3  430.46   13.90
   2  -2  -3  437.86   14.80
   2   2   3  429.06   14.10
   2   2   3  437.76   13.80
   3  -2   3  324.97   11.10
   3   2  -3  298.27   10.20
  -3   2   3  318.17   12.00
   3   2  -3  306.87   11.20
   3   2  -3  315.87   10.40
   3  -2   3  318.07   14.30
  -3   2   3  329.67   10.30
  -3   2   3  317.97   10.40
  -3   2  -3  319.37   12.10
   3  -2  -3  329.27   14.10
  -3   2  -3  311.87   10.40
   3  -2  -3  319.17   11.80
   3   2   3  310.67   11.10
   3  -2  -3  312.77   10.80
   3   2   3  308.27   10.20
   3   2   3  297.07   10.10
  -3   2  -3  321.47   10.20
   4   2  -3  112.59    4.10
  -4   2   3  111.99    4.00
  -4   2   3  103.99    4.20
   4  -2   3  102.09    4.10
   4   2  -3   99.59    5.30
   4  -2   3  100.89    4.10
   4   2  -3  100.49    4.20
   4   2  -3  105.29    4.20
  -4  -2  -3  104.49    3.90
   4  -2   3  111.79    8.20
  -4  -2  -3   96.49    3.80
  -4   2   3  107.99    4.20
  -4   2   3  103.39    3.60
  -4   2   3  104.69    6.10
   4   2  -3  107.59    3.60
   4  -2   3  103.39    5.10
   4   2   3  100.69    4.20
   4  -2  -3  103.09    4.90
   4  -2  -3  102.49    4.10
   4   2   3  103.49    3.70
  -4   2  -3  101.39    4.20
  -4   2  -3  104.99    6.30
   4   2   3  101.49    5.30
  -4   2  -3  105.69    3.60
   4   2   3  115.39    4.30
   4  -2  -3   99.49    7.50
   4  -2  -3   94.29    4.20
  -4   2  -3  110.49    4.00
   4  -2  -3  108.29    6.00
  -4  -2   3  106.49    4.00
   4   2   3  111.49    4.10
  -4   2  -3  115.49    4.30
  -5   2   3  278.27    8.40
  -5   2   3  252.57    9.30
  -5   2   3  266.27    9.20
  -5   2   3  274.07    8.80
   5   2  -3  231.08    9.30
   5  -2   3  270.27    9.30
  -5  -2  -3  248.98    8.60
   5   2  -3  264.07    8.50
   5   2  -3  274.87    9.30
   5  -2   3  260.67    9.10
   5   2  -3  276.57    9.00
  -5   2  -3  266.37    8.80
   5   2   3  270.67    9.00
   5   2   3  267.37    9.40
   5   2   3  264.97    8.50
   5  -2  -3  259.17    9.00
  -5   2  -3  272.57    8.40
   5  -2  -3  255.57    9.00
  -5   2  -3  243.38    9.30
   5   2   3  275.57    9.30
  -6   2   3   37.70    2.10
   6   2  -3   42.90    1.90
   6   2  -3   34.70    2.20
   6   2  -3   43.60    1.60
  -6  -2  -3   43.00    1.70
   6  -2   3   45.10    2.00
  -6   2  -3   45.60    2.10
   6   2   3   38.50    2.20
   6   2   3   43.30    2.30
   6   2   3   42.80    1.90
   6   2   3   42.00    1.60
   6  -2  -3   36.20    2.00
   0   3   3  167.98    5.30
   0   3   3  164.28    5.30
   0  -3  -3  165.38    6.20
   0  -3   3  161.98    5.80
   0  -3   3  142.19    6.80
   0   3  -3  175.28    5.90
   1   3  -3  467.05   15.10
   1  -3   3  494.05   15.90
   1   3  -3  475.65   15.30
  -1  -3  -3  448.86   15.40
   1   3  -3  498.35   15.70
  -1  -3  -3  467.25   15.70
  -1   3   3  505.15   15.60
   1   3   3  466.45   15.00
   1   3   3  476.75   14.90
  -1   3  -3  464.65   14.80
   1  -3  -3  493.05   16.00
   1   3   3  467.15   14.90
  -1   3  -3  486.05   15.70
   2  -3   3  793.42   25.80
   2   3  -3  765.32   24.30
  -2   3   3  784.32   24.40
   2   3  -3  764.02   25.00
  -2   3   3  824.02   25.70
   2  -3   3  780.42   24.50
   2  -3  -3  832.42   26.40
  -2   3  -3  800.82   26.30
  -2   3  -3  826.42   24.90
   2   3   3  771.52   24.60
   2   3   3  760.02   25.20
   3   3  -3   17.20    1.10
   3   3  -3   15.70    1.20
  -3   3   3   16.10    1.10
   3  -3   3   17.40    2.20
   3  -3   3   19.50    4.00
   3   3  -3   16.60    2.10
  -3   3   3   14.10    2.00
  -3   3   3   15.40    1.20
   3  -3   3   13.10    1.60
   3  -3  -3   14.90    2.10
   3  -3  -3   23.20    4.20
   3   3   3   14.80    1.00
   3   3   3   13.50    1.10
  -3   3  -3   16.70    2.30
  -3   3  -3   16.00    1.20
   3   3   3   17.30    2.20
  -3   3  -3   16.80    1.10
  -4   3   3   10.70    0.80
  -4   3   3    7.90    1.10
   4  -3   3    9.10    1.00
  -4  -3  -3   11.30    1.40
   4  -3   3   12.20    3.10
  -4   3   3   11.20    1.00
   4   3  -3    6.60    2.00
  -4  -3  -3    9.40    0.90
  -4  -3  -3   11.60    1.00
   4   3  -3   11.90    1.10
   4   3  -3   10.50    0.80
   4   3  -3   11.00    1.20
   4   3  -3    7.90    1.10
  -4   3   3    9.80    1.10
   4  -3   3    6.50    1.90
  -4   3   3   11.80    2.40
   4  -3   3    7.00    1.80
   4   3   3   11.30    0.80
  -4   3  -3   12.00    1.10
  -4  -3   3    9.80    0.90
  -4   3  -3    9.30    1.20
   4   3   3   10.30    1.00
   4  -3  -3   12.60    3.30
   4  -3  -3    9.40    1.00
   4   3   3    9.00    1.10
   4   3   3   10.50    1.20
  -4  -3   3   11.50    1.00
  -4   3  -3   10.20    1.20
  -4   3  -3   10.50    0.80
  -4   3  -3   16.70    3.00
  -4  -3   3   11.40    1.40
   4  -3  -3    6.50    1.90
   5  -3   3  104.79    4.00
  -5  -3  -3  104.19    3.70
  -5  -3  -3   98.29    4.20
   5   3  -3   95.99    4.20
   5   3  -3  102.09    3.60
  -5   3   3  100.09    4.30
  -5   3   3   99.89    4.20
  -5  -3  -3  102.99    3.80
  -5   3   3  109.69    3.70
   5   3  -3  104.99    4.30
  -5   3   3  106.99    4.00
   5   3  -3  104.89    4.00
  -5   3  -3   89.99    4.20
  -5  -3   3  103.79    3.70
   5  -3  -3   98.59    4.00
  -5   3  -3   95.59    4.10
   5   3   3  106.69    4.20
   5   3   3   89.39    4.10
   5   3   3  107.59    3.60
  -5   3  -3  102.29    3.80
   5   3   3  108.19    4.00
   6   3  -3   50.49    2.10
   6   3  -3   52.19    1.90
  -6   3   3   56.19    2.30
  -6  -3  -3   49.40    1.90
   6   3  -3   52.29    2.30
   6  -3   3   50.69    2.10
   6   3   3   48.60    2.00
   6   3   3   50.79    2.20
   6   3   3   46.70    1.80
  -6   3  -3   44.70    2.10
  -6  -3   3   50.29    1.90
   6  -3  -3   51.79    2.10
   0   4  -3  223.88    7.30
   0   4  -3  233.28    8.00
   0  -4  -3  226.98    8.50
   0  -4   3  208.68    7.90
   1   4  -3    3.30    0.80
   1   4  -3    4.10    0.60
  -1   4   3    3.60    0.50
  -1   4   3    5.00    1.00
   1  -4   3    5.70    1.20
  -1  -4  -3    3.80    1.10
   1  -4  -3    3.50    1.20
  -1   4  -3    4.20    1.00
  -1   4  -3    3.80    0.60
   2  -4   3   91.69    6.60
  -2  -4  -3   97.49    4.70
   2   4  -3   90.89    3.50
  -2   4   3   92.49    4.70
   2   4  -3   96.09    3.60
  -2   4   3   92.79    3.40
   2  -4   3   92.29    4.90
  -2  -4  -3   90.89    4.00
  -2   4   3   92.89    3.60
   2   4  -3   90.49    4.40
  -2   4  -3   92.19    3.50
   2   4   3   90.89    3.80
  -2   4  -3   91.59    3.70
   2  -4  -3   95.39    5.10
   2   4   3   91.99    3.50
   2  -4  -3   88.79    6.10
  -2   4  -3   96.19    5.00
  -2  -4   3  107.59    4.50
   3  -4   3  161.08   10.10
   3  -4   3  161.28    5.60
  -3  -4  -3  167.78    5.80
  -3   4   3  160.48    5.70
  -3   4   3  157.38    5.90
  -3  -4  -3  160.88    5.60
   3  -4   3  159.68    5.60
  -3  -4  -3  164.08    5.60
  -3  -4  -3  154.98    5.50
   3   4  -3  146.79    5.20
  -3   4   3  162.68    7.60
  -3   4   3  155.98    5.80
  -3  -4  -3  168.88    6.70
   3   4  -3  163.38    5.80
   3  -4   3  160.58    6.80
  -3   4   3  155.28    5.30
   3  -4   3  150.38    7.60
   3   4  -3  156.28    7.10
   3   4  -3  159.18    5.70
  -3  -4   3  172.48    6.70
  -3   4  -3  152.08    5.90
   3   4   3  160.58    5.60
   3   4   3  164.38    6.90
   3  -4  -3  155.08    5.50
  -3   4  -3  155.38    5.30
   3   4   3  162.78    5.80
   3  -4  -3  165.68    5.70
  -3   4  -3  162.08    5.70
  -3  -4   3  153.38    5.60
   3  -4  -3  163.58    7.90
   3  -4  -3  153.08    6.70
  -3  -4   3  164.58    5.80
   3  -4  -3  158.28    9.70
  -3  -4   3  164.58    5.60
  -3   4  -3  163.08    7.90
  -3   4  -3  162.48    6.00
  -4   4   3  143.49    5.00
  -4  -4  -3  154.78    5.20
   4   4  -3  145.49    5.00
   4   4  -3  154.68    5.40
  -4  -4  -3  146.79    5.20
  -4   4   3  147.09    5.40
   4  -4   3  137.79   10.10
  -4  -4  -3  154.68    6.20
   4  -4   3  151.18    5.40
   4   4  -3  140.09    5.50
  -4   4   3  141.89    5.60
  -4   4   3  144.09    5.60
   4   4  -3  153.78    5.60
  -4  -4  -3  153.58    5.40
  -4   4  -3  156.28    5.80
   4   4   3  150.58    5.60
   4   4   3  147.19    5.70
  -4  -4   3  152.58    6.10
   4   4   3  158.48    5.50
   4  -4  -3  158.78    5.40
  -4  -4   3  160.38    5.50
   4  -4  -3  143.19    6.10
  -4  -4   3  155.58    5.30
   4   4   3  150.78    5.00
  -4  -4   3  147.89    5.30
  -4   4  -3  136.89    5.70
  -4   4  -3  146.19    5.10
   4  -4  -3  145.59    9.90
  -4   4  -3  148.59    5.50
   5   4  -3  118.89    4.20
  -5   4   3  113.59    4.60
   5   4  -3  118.39    4.50
   5  -4   3  116.59    4.20
  -5   4   3  120.39    4.30
   5   4  -3  114.39    4.30
  -5   4   3  118.69    3.90
  -5  -4  -3  110.09    4.50
  -5   4   3  102.09    4.40
  -5  -4  -3  107.49    4.00
  -5  -4  -3  109.59    4.00
   5   4  -3  110.69    3.80
  -5  -4   3  105.89    4.50
  -5   4  -3  107.29    4.20
   5   4   3  112.19    3.90
   5   4   3  114.49    4.40
  -5  -4   3  114.49    4.00
  -5   4  -3  120.29    3.90
   5  -4  -3  117.99    4.00
  -5   4  -3  106.89    4.50
   5   4   3  117.19    4.30
  -5   4  -3  126.49    4.60
   5  -4  -3  114.19    4.10
   5   4   3  113.39    4.40
  -5  -4   3  114.69    4.10
   6  -4   3    5.60    0.50
   6   4  -3    6.20    0.60
  -6   4   3    5.10    0.60
   6   4  -3    5.70    0.40
   6  -4   3    5.50    0.40
   6  -4  -3    4.60    0.40
  -6  -4   3    4.60    0.40
   6   4   3    4.80    0.40
  -6   4  -3    4.30    0.60
   0  -5  -3  250.07   10.00
   0  -5   3  260.57   10.00
   0  -5  -3  257.37    8.50
   0  -5   3  255.97    8.40
   0   5  -3  233.28    8.40
   0  -5  -3  251.97    8.40
   0  -5   3  257.57    8.50
   0  -5  -3  247.78    9.20
   0  -5  -3  263.77    9.90
   0   5  -3  259.87    8.40
   0  -5   3  256.17    9.30
   0   5   3  250.87    8.20
   1  -5   3  199.38    6.80
   1   5  -3  207.68    6.90
  -1  -5  -3  199.38    8.10
  -1  -5  -3  195.88    6.90
  -1  -5  -3  199.28    7.90
   1  -5   3  216.18    8.60
   1  -5   3  205.98    7.00
  -1   5   3  210.98    6.80
  -1  -5  -3  205.08    6.90
  -1  -5  -3  200.78    6.90
   1   5  -3  193.58    7.10
   1  -5  -3  189.48    8.50
  -1   5  -3  205.98    8.10
  -1  -5   3  201.78    7.80
  -1  -5   3  194.38    6.80
  -1   5  -3  204.58    6.90
   1  -5  -3  198.28    6.80
   1   5   3  192.28    6.60
  -1  -5   3  211.88    6.90
   1  -5  -3  213.48    9.80
  -1  -5   3  200.98    8.10
  -1   5  -3  191.58    6.70
   1  -5  -3  210.98    8.40
   1  -5  -3  188.88    6.70
  -1  -5   3  197.98    6.80
   2   5  -3   58.39    2.60
   2  -5   3   62.39    2.40
  -2  -5  -3   65.99    2.80
   2  -5   3   62.19    3.80
  -2   5   3   61.59    2.60
   2   5  -3   62.39    2.70
  -2  -5  -3   65.79    2.70
  -2   5   3   65.39    2.80
  -2  -5  -3   68.29    3.60
  -2  -5  -3   63.69    2.70
  -2  -5  -3   59.69    2.50
   2  -5   3   63.99    5.70
   2  -5   3   62.19    2.70
  -2   5  -3   60.39    2.80
  -2   5  -3   63.19    2.70
  -2  -5   3   66.19    2.80
   2  -5  -3   67.99    2.80
  -2  -5   3   69.59    3.60
  -2  -5   3   65.29    2.80
  -2  -5   3   65.89    3.80
   2  -5  -3   70.59    5.60
   2  -5  -3   64.99    4.60
  -2   5  -3   63.39    4.30
  -2   5  -3   62.69    2.40
   2  -5  -3   61.89    2.50
   2   5   3   64.99    2.70
   2  -5  -3   69.59    4.00
  -2  -5   3   66.89    2.80
   3   5  -3   33.50    1.50
  -3   5   3   34.70    1.50
  -3  -5  -3   34.60    1.80
   3   5  -3   30.60    1.80
  -3  -5  -3   34.20    1.90
  -3   5   3   32.40    1.90
   3  -5   3   35.40    4.50
   3   5  -3   32.10    1.70
   3  -5   3   30.70    2.50
   3  -5   3   32.80    1.60
   3  -5   3   34.90    1.90
  -3  -5  -3   31.30    1.70
  -3  -5  -3   36.80    2.50
  -3   5   3   33.00    1.80
  -3   5   3   31.10    1.80
   3  -5  -3   30.30    1.50
  -3  -5   3   35.50    1.80
   3  -5  -3   31.20    4.00
   3  -5  -3   34.70    1.90
  -3  -5   3   31.80    1.70
  -3   5  -3   29.40    1.40
   3  -5  -3   34.00    2.60
  -3   5  -3   34.80    1.80
  -3   5  -3   32.00    1.90
   3   5   3   32.20    1.80
  -3  -5   3   37.30    2.50
   3   5   3   33.20    1.70
  -4   5   3   60.79    2.60
  -4   5   3   55.59    2.80
  -4   5   3   58.49    2.30
  -4   5   3   63.69    2.80
  -4  -5  -3   58.79    3.10
  -4  -5  -3   59.29    2.40
  -4  -5  -3   60.29    2.50
   4   5  -3   61.09    2.70
   4   5  -3   63.99    2.70
   4  -5   3   60.09    2.20
   4   5  -3   60.19    2.60
  -4  -5  -3   58.39    2.60
   4  -5   3   63.59    2.40
   4   5  -3   58.89    2.20
  -4   5  -3   58.79    2.80
  -4   5  -3   62.39    2.80
   4   5   3   59.19    2.20
   4   5   3   55.29    2.60
  -4  -5   3   60.39    2.50
  -4   5  -3   57.69    2.20
   4  -5  -3   59.89    2.20
  -4  -5   3   61.49    3.10
   4  -5  -3   59.39    3.30
  -4  -5   3   58.39    2.40
   4   5   3   58.69    2.50
  -5   5   3  110.59    3.50
  -5  -5  -3   94.99    3.90
   5   5  -3  117.69    3.80
   5   5  -3  107.19    3.70
  -5   5   3  106.99    3.90
  -5  -5  -3  104.09    3.60
  -5  -5  -3  104.69    3.60
  -5   5   3  107.89    3.70
   5   5  -3  102.79    3.50
   5   5   3  105.69    3.50
  -5  -5   3  106.49    3.60
  -5   5  -3  111.59    3.90
   5  -5  -3  103.99    3.50
  -5   5  -3  108.49    3.50
  -5   5  -3  102.89    3.70
   5   5   3  101.89    3.70
   0   6  -3  217.18    7.50
   0  -6   3  220.38    7.50
   0  -6   3  234.78    9.20
   0   6   3  226.88    7.40
   0  -6  -3  214.88    8.10
   0  -6   3  224.28    7.50
   0  -6  -3  203.08    9.40
   0  -6  -3  237.18    9.10
   0   6  -3  211.68    7.40
   0  -6  -3  219.48    7.40
   0  -6  -3  226.28    7.60
  -1  -6  -3  378.76   12.10
   1   6  -3  371.36   12.00
  -1  -6  -3  374.56   13.00
  -1  -6  -3  365.36   12.00
  -1   6   3  352.76   12.00
  -1  -6  -3  378.66   12.10
   1  -6   3  364.66   16.40
   1  -6   3  370.86   13.80
  -1  -6  -3  412.36   13.90
  -1   6   3  361.96   12.00
   1   6  -3  361.06   12.10
  -1  -6   3  349.47   13.20
  -1   6  -3  364.66   11.70
  -1  -6   3  365.96   11.80
  -1  -6   3  366.86   11.80
   1  -6  -3  370.96   11.80
   1  -6  -3  354.26   14.90
   1  -6  -3  355.16   13.30
  -1   6  -3  364.76   11.90
   1  -6  -3  359.36   11.60
   1   6   3  361.96   11.50
  -1  -6   3  365.76   12.70
   2  -6   3  110.09    5.70
  -2  -6  -3  126.99    4.50
  -2  -6  -3  116.49    4.40
   2   6  -3  119.29    4.40
  -2  -6  -3  130.19    4.40
  -2  -6  -3  129.89    5.40
  -2   6   3  118.69    4.40
   2  -6   3  123.79    4.50
   2   6  -3  119.29    4.50
  -2  -6   3  125.09    4.40
  -2   6  -3  120.09    4.40
   2  -6  -3  122.29    4.40
   2  -6  -3  124.79    5.80
  -2  -6   3  108.59    5.40
  -2   6  -3  120.29    4.60
   2   6   3  119.29    4.30
  -2  -6   3  123.99    4.40
  -2  -6   3  123.39    5.30
  -2   6  -3  117.99    4.00
  -3  -6  -3   20.40    1.70
  -3   6   3   22.00    1.40
  -3  -6  -3   22.70    1.30
   3   6  -3   23.20    1.00
  -3   6   3   21.00    1.00
   3   6  -3   22.10    1.30
  -3   6   3   21.90    1.20
   3   6  -3   21.20    1.20
  -3  -6  -3   21.10    1.30
  -3  -6  -3   22.10    1.30
   3  -6   3   19.60    2.00
  -3  -6   3   22.90    1.30
   3   6   3   18.70    1.20
  -3   6  -3   23.50    1.50
  -3   6  -3   22.60    1.10
   3  -6  -3   20.20    2.00
  -3   6  -3   21.70    1.50
   3   6   3   22.70    1.30
  -3  -6   3   22.60    1.80
  -3   6  -3   21.40    1.30
  -3  -6   3   23.50    1.30
  -4   6   3   37.60    1.60
  -4  -6  -3   33.50    1.90
   4   6  -3   34.90    1.50
  -4  -6  -3   36.00    1.50
   4   6  -3   34.60    1.30
  -4   6   3   36.10    1.40
  -4   6   3   41.60    1.90
  -4  -6  -3   35.80    1.50
  -4  -6   3   34.30    1.50
   4   6   3   36.00    1.30
   4   6   3   35.70    1.50
  -4   6  -3   34.80    1.60
  -4   6  -3   34.40    1.60
  -4  -6   3   33.50    1.50
  -4   6  -3   34.70    1.30
   0  -7  -3  343.07   11.70
   0  -7   3  297.97    9.70
   0   7  -3  278.07    9.70
   0  -7  -3  301.27    9.70
   0  -7  -3  303.27    9.80
   0   7  -3  295.17    9.70
  -1  -7  -3    3.80    1.00
   1  -7   3    3.60    1.10
  -1  -7  -3    2.50    0.50
   1   7  -3    3.30    0.90
   1   7  -3    2.50    0.50
  -1  -7  -3    3.20    0.50
   1  -7   3    3.10    0.60
  -1  -7   3    2.30    0.50
   1  -7  -3    1.80    0.90
  -1   7  -3    3.50    0.60
  -1  -7   3    3.00    0.60
   1  -7  -3    2.50    0.60
  -1  -7   3    3.60    1.10
  -1   7  -3    3.20    0.50
   2  -7   3   52.99    3.20
   2   7  -3   56.09    2.20
  -2  -7  -3   57.59    2.20
  -2  -7  -3   59.69    2.70
   2  -7   3   60.09    2.30
  -2   7   3   58.19    2.00
  -2  -7  -3   60.69    2.20
   2  -7  -3   56.89    3.20
  -2   7  -3   54.49    2.20
  -2  -7   3   56.89    2.20
  -2   7  -3   56.79    2.00
   2  -7  -3   56.59    2.30
  -2  -7   3   58.49    2.20
   3  -7   3   60.29    2.70
  -3   7   3   55.69    1.90
  -3  -7  -3   50.69    1.90
  -3  -7  -3   56.69    2.00
  -3   7  -3   51.29    1.90
  -3  -7   3   57.29    2.00
  -3  -7   3   56.39    2.00
   3  -7  -3   56.49    2.60
   0   0  -4 1025.10   34.00
   0   0   4 1106.29   39.90
   0   0   4 1047.00   34.10
   0   0  -4 1017.20   32.40
   0   0  -4 1071.19   39.60
   1   0   4 3739.93  127.49
   1   0  -4 3752.12  128.99
  -1   0   4 3765.32  128.69
   1   0   4 3684.13  113.79
  -1   0  -4 3657.63  127.59
   2   0  -4    4.30    0.70
   2   0   4    3.60    1.20
  -2   0  -4    3.50    0.80
   2   0   4    3.40    0.70
  -2   0   4    2.90    0.70
   2   0  -4    2.50    1.10
   3   0   4 1038.80   32.10
   3   0  -4 1024.90   35.30
   3   0   4 1022.20   32.80
   3   0  -4 1048.80   32.80
  -3   0  -4 1080.79   33.70
   3   0  -4 1003.20   32.00
   3   0   4  951.70   34.90
  -3   0   4 1022.70   32.00
  -3   0   4 1130.29   33.70
  -4   0  -4   37.70    3.50
   4   0   4   40.00    1.90
   4   0  -4   43.20    2.90
   4   0   4   37.10    2.80
   4   0  -4   36.60    1.80
   4   0   4   40.00    2.10
  -4   0   4   40.00    3.40
   4   0  -4   36.80    2.00
  -5   0  -4   39.20    2.00
   5   0   4   39.40    2.30
   5   0  -4   30.90    3.20
   5   0   4   31.50    3.40
   5   0   4   35.30    2.20
   5   0  -4   40.50    2.20
   5   0   4   35.40    1.60
   5   0  -4   30.10    3.60
   5   0   4   34.80    1.90
   5   0  -4   39.90    2.10
   5   0   4   35.40    2.10
   5   0  -4   36.90    1.60
  -5   0   4   31.70    4.60
  -5   0   4   36.60    2.10
  -6   0   4    0.80    0.50
   6   0   4    1.20    0.60
   6   0  -4    0.40    0.50
   6   0  -4    0.80    0.60
   6   0   4    1.60    0.60
   0  -1   4 4454.55  149.69
   0   1  -4 4655.03  150.08
   0   1   4 4526.45  140.09
   0  -1  -4 4474.05  140.29
  -1   1   4  151.18    5.30
   1   1  -4  150.28    5.10
  -1  -1  -4  153.28    5.30
   1   1  -4  143.99    5.70
  -1  -1  -4  145.19    5.50
  -1  -1  -4  157.48    5.10
   1  -1   4  152.28    5.10
   1   1   4  148.49    5.00
   1  -1  -4  154.28    5.00
  -1   1  -4  147.09    5.40
   1  -1  -4  147.09    5.90
  -1  -1   4  157.38    5.30
   1  -1  -4  153.48    5.40
   2  -1   4  431.46   15.50
   2  -1   4  404.66   13.40
  -2  -1  -4  415.46   13.60
   2   1  -4  389.76   14.50
  -2   1   4  420.86   13.90
   2   1  -4  411.86   13.40
   2  -1  -4  421.96   13.30
   2  -1  -4  410.26   15.20
   2   1   4  410.46   13.30
  -2  -1   4  412.36   13.70
  -2   1  -4  401.56   13.90
   3  -1   4  890.31   28.20
   3   1  -4  912.31   28.20
  -3  -1  -4  843.12   28.60
  -3   1   4  892.31   27.30
   3   1  -4  846.72   27.30
   3  -1   4  911.31   31.40
  -3   1   4  892.21   29.00
   3  -1   4  847.52   27.30
  -3   1  -4  846.22   26.70
   3  -1  -4  908.21   30.70
   3   1   4  841.12   27.50
   3  -1  -4  899.61   27.50
  -3  -1   4  831.82   28.10
  -3   1  -4  841.12   28.40
   3   1   4  860.71   26.80
  -4   1   4   32.10    3.20
   4   1  -4   38.80    2.80
   4   1  -4   33.10    1.50
  -4   1   4   34.80    1.90
  -4   1   4   38.50    2.10
   4  -1   4   35.00    2.70
  -4   1   4   34.40    1.80
   4   1  -4   34.40    2.30
   4   1  -4   36.20    1.80
   4  -1   4   38.20    4.40
   4   1  -4   34.70    1.90
   4  -1   4   32.40    1.70
   4   1   4   36.90    1.80
  -4  -1   4   34.60    3.50
   4  -1  -4   36.00    3.10
   4  -1  -4   42.10    4.40
  -4   1  -4   34.10    2.00
  -4   1  -4   34.70    1.70
   4   1   4   34.50    2.70
   4   1   4   35.20    2.00
   4  -1  -4   33.90    2.60
  -4   1  -4   33.00    3.40
  -5   1   4    4.80    0.60
  -5  -1  -4    4.20    0.60
   5   1  -4    6.70    1.10
   5  -1   4    4.10    0.90
   5  -1   4    5.20    1.00
   5  -1   4    5.10    0.50
  -5   1   4    4.80    0.90
   5   1   4    2.90    0.70
   5   1   4    2.90    0.50
  -5   1  -4    2.20    3.70
   5   1   4    4.30    1.10
   5   1   4    3.30    0.80
  -5   1  -4    3.70    0.90
   6   1  -4   92.79    3.50
   6   1  -4   88.69    3.70
  -6   1   4   80.29    3.50
   6  -1   4   80.39    3.40
   6  -1   4   86.39    3.70
   6   1  -4   85.39    3.00
   6   1   4   83.09    3.20
   6  -1  -4   86.49    3.50
   6   1   4   72.59    3.50
   6  -1  -4   70.09    3.30
   6   1   4   88.49    2.90
  -6   1  -4   86.79    3.40
   0   2  -4 3339.37  116.79
   0  -2   4 3102.09  103.29
   0   2  -4 3310.07  116.49
   0  -2   4 3304.47  104.09
  -1  -2  -4 1238.28   39.10
   1   2  -4 1277.17   38.80
  -1   2   4 1266.27   39.00
   1  -2   4 1260.97   38.70
   1  -2  -4 1384.86   41.00
   1   2   4 1228.88   40.30
   1   2   4 1244.68   40.10
  -1   2  -4 1428.66   40.90
  -1  -2   4 1285.17   40.50
  -2   2   4   88.09    3.20
   2  -2   4   95.29    5.60
   2   2  -4   87.29    3.20
   2   2  -4   87.29    3.70
  -2   2   4   92.09    4.10
   2  -2   4   90.09    3.70
  -2   2  -4   85.89    4.20
   2  -2  -4   98.99    4.30
  -2   2  -4   90.19    3.30
   2  -2  -4   91.99    5.20
  -2  -2   4   83.59    3.90
   2   2   4   90.79    3.60
   2   2   4   90.19    3.20
   2  -2  -4   93.49    3.50
  -3   2   4  235.58    9.30
   3   2  -4  231.08    8.60
  -3   2   4  231.38    7.70
  -3   2   4  218.58    7.50
   3   2  -4  218.48    7.50
   3   2  -4  228.98    7.70
   3  -2   4  224.28   11.30
   3  -2   4  233.98    8.40
   3   2   4  218.58    7.50
  -3   2  -4  231.48    9.40
  -3   2  -4  221.48    7.50
   3  -2  -4  230.38    9.20
   3   2   4  230.28    7.70
   3  -2  -4  231.48   11.20
   3   2   4  223.58    8.40
   3  -2  -4  233.88    8.20
   4   2  -4   48.30    2.30
   4   2  -4   47.20    1.90
   4  -2   4   47.10    3.30
   4  -2   4   46.50    2.40
   4   2  -4   55.39    2.50
  -4  -2  -4   45.10    2.10
  -4   2   4   50.69    4.00
   4   2  -4   48.60    2.50
  -4  -2  -4   44.40    2.60
  -4   2   4   49.90    2.00
   4   2  -4   45.50    3.40
  -4   2   4   51.29    2.30
  -4   2   4   56.19    2.50
   4  -2   4   62.39    5.90
  -4  -2  -4   47.80    2.20
  -4   2   4   51.89    2.50
   4  -2   4   48.10    2.40
   4  -2  -4   49.20    2.30
   4   2   4   48.50    2.30
  -4   2  -4   49.20    2.30
   4   2   4   46.30    1.90
   4  -2  -4   49.10    3.90
   4   2   4   50.99    3.50
   4   2   4   48.20    2.50
  -4   2  -4   47.40    4.10
  -4   2  -4   49.70    1.90
  -4   2  -4   54.39    2.60
   4   2   4   43.70    2.40
   4  -2  -4   58.69    5.50
   4  -2  -4   49.70    2.60
  -4   2  -4   51.49    2.50
   4  -2  -4   55.29    3.20
   5   2  -4   13.40    1.10
  -5   2   4   13.50    1.10
   5   2  -4   13.20    1.30
   5  -2   4   11.70    1.20
  -5   2   4   12.90    1.30
  -5  -2  -4   11.40    0.90
   5   2  -4   10.30    1.30
  -5   2   4   12.60    0.90
   5   2  -4   12.30    0.80
   5  -2   4   13.30    1.30
  -5   2   4   10.80    1.40
  -5   2  -4   13.10    1.40
   5   2   4   12.80    1.30
   5   2   4   11.20    1.30
   5   2   4   12.10    0.90
   5   2   4   12.00    1.10
   5  -2  -4   11.20    1.20
  -5   2  -4   11.60    1.00
  -5   2  -4   11.70    0.80
   6   2  -4   10.20    1.20
  -6  -2  -4   10.80    0.80
   6   2  -4   12.70    0.90
   6   2  -4   12.20    0.70
   6  -2   4   11.40    1.00
  -6   2   4   13.00    1.10
   6  -2  -4   11.60    1.10
   6   2   4    9.50    1.20
  -6   2  -4   10.50    1.10
   6   2   4   12.20    0.70
   6   2   4   12.90    1.20
   6   2   4   13.20    1.00
   0  -3  -4  447.96   14.60
   0   3   4  433.36   13.50
   0   3  -4  457.85   14.30
   0  -3   4  412.26   14.00
   0   3   4  440.56   13.50
   1  -3   4  337.27   11.40
  -1  -3  -4  328.27   10.90
   1   3  -4  334.77   11.00
  -1   3   4  346.47   11.20
   1   3  -4  332.17   10.60
  -1  -3  -4  333.67   11.40
   1   3  -4  341.27   11.30
   1  -3   4  322.07   10.30
   1   3   4  322.07   10.50
   1   3   4  317.47   10.50
  -1   3  -4  333.77   10.60
   1  -3  -4  349.87   11.80
  -1   3  -4  344.47   11.50
  -2   3   4  361.96   11.70
   2   3  -4  364.06   12.40
   2   3  -4  364.56   11.70
  -2   3   4  369.66   12.90
   2  -3   4  357.86   11.90
   2  -3   4  360.56   15.20
   2  -3   4  377.36   13.10
  -2   3  -4  371.66   11.80
   2  -3  -4  368.46   14.80
  -2   3  -4  375.76   13.30
   2   3   4  357.66   11.60
   2  -3  -4  389.46   13.40
   2   3   4  346.67   12.20
  -3   3   4  119.99    6.00
   3   3  -4  128.09    4.60
   3  -3   4  126.19    8.20
   3  -3   4  116.79    5.00
   3   3  -4  118.19    4.40
   3   3  -4  123.89    5.60
   3  -3   4  124.59    6.20
  -3   3   4  121.29    4.40
  -3   3   4  124.29    4.60
   3   3   4  126.99    4.60
   3  -3  -4  124.99    8.00
  -3   3  -4  128.99    4.80
   3  -3  -4  124.79    6.20
  -3   3  -4  122.29    4.50
   3   3   4  117.49    4.40
  -3   3  -4  127.59    6.40
   3   3   4  127.89    5.70
  -4   3   4   52.69    2.70
  -4   3   4   49.50    4.30
  -4   3   4   55.09    2.10
  -4  -3  -4   56.49    2.50
   4  -3   4   47.00    5.50
  -4  -3  -4   52.59    2.30
   4   3  -4   54.69    4.10
  -4   3   4   53.59    2.50
   4  -3   4   48.60    3.50
   4   3  -4   56.49    2.70
   4  -3   4   53.29    2.50
   4   3  -4   55.79    2.70
  -4  -3  -4   50.09    3.00
   4   3  -4   57.49    2.50
  -4   3   4   55.29    2.70
   4  -3   4   52.39    4.40
  -4  -3  -4   50.89    2.30
   4   3  -4   52.89    2.10
   4   3   4   57.09    2.70
   4  -3  -4   57.09    5.80
   4  -3  -4   52.99    4.30
  -4   3  -4   54.09    2.50
  -4   3  -4   56.79    2.20
   4   3   4   50.19    2.10
   4   3   4   56.09    2.50
   4   3   4   53.69    2.70
  -4  -3   4   51.69    2.90
  -4   3  -4   56.79    2.80
   4  -3  -4   55.59    2.50
  -4   3  -4   50.89    4.60
  -4   3  -4   54.29    2.80
  -4  -3   4   54.19    2.50
  -4  -3   4   54.69    2.30
  -5   3   4   22.50    1.80
   5   3  -4   27.10    1.70
  -5  -3  -4   28.70    1.40
   5   3  -4   26.50    1.80
  -5   3   4   27.50    1.60
  -5  -3  -4   26.50    1.80
  -5   3   4   26.00    1.30
  -5   3   4   29.30    1.90
   5   3  -4   29.40    1.60
  -5  -3  -4   27.50    1.50
   5  -3   4   28.90    1.70
   5   3  -4   27.40    1.30
   5  -3  -4   28.10    1.60
   5   3   4   27.30    1.30
   5   3   4   30.40    1.70
  -5   3  -4   24.00    1.80
  -5   3  -4   28.20    1.60
   5   3   4   26.00    1.80
  -5   3  -4   23.80    1.90
   5   3   4   29.10    1.90
  -6   3   4   10.30    1.00
  -6  -3  -4   12.60    0.70
   6  -3   4   11.40    0.90
   6   3  -4   12.00    1.00
   6   3  -4   12.50    0.90
   6   3  -4   12.30    0.70
   6   3   4   12.50    0.90
   6   3   4   12.80    0.70
   6  -3  -4   12.40    0.90
  -6  -3   4   13.60    0.80
   6  -3  -4   12.80    0.70
  -6   3  -4   12.30    1.00
   6   3   4   12.70    1.00
  -1  -4  -4   37.70    2.70
   1   4  -4   43.50    2.40
   1   4  -4   42.00    1.80
  -1   4   4   40.30    1.70
  -1   4   4   44.70    2.30
   1  -4   4   39.00    2.60
  -1   4  -4   49.30    2.90
  -1   4  -4   43.20    1.90
  -1   4  -4   43.70    1.90
   1  -4  -4   41.00    3.00
  -2  -4  -4   31.40    1.70
   2   4  -4   32.50    2.40
   2   4  -4   32.40    1.60
  -2  -4  -4   31.80    2.30
  -2   4   4   32.50    1.70
   2   4  -4   31.60    1.70
  -2   4   4   33.30    1.60
  -2  -4  -4   32.90    1.70
  -2   4   4   32.20    2.50
   2  -4   4   31.80    3.80
   2  -4   4   31.90    2.80
  -2  -4   4   33.40    2.30
   2   4   4   32.00    1.50
  -2   4  -4   30.80    1.60
  -2  -4   4   33.70    1.70
   2  -4  -4   36.50    1.80
   2  -4  -4   33.40    2.90
  -2   4  -4   31.90    1.70
  -2   4  -4   31.40    2.80
   2  -4  -4   29.90    3.40
   3  -4   4   19.00    2.80
  -3  -4  -4   16.80    1.30
  -3  -4  -4   19.10    1.80
   3  -4   4   17.70    1.90
   3  -4   4   16.10    1.40
   3   4  -4   17.80    1.20
  -3  -4  -4   17.70    1.20
  -3  -4  -4   20.60    1.30
  -3   4   4   21.10    1.50
   3   4  -4   19.40    1.00
  -3   4   4   19.90    1.40
   3   4  -4   15.70    2.40
  -3   4   4   21.90    1.10
  -3   4   4   17.00    2.50
  -3  -4  -4   19.10    1.30
   3  -4   4   18.50    1.30
   3   4  -4   16.70    1.30
  -3   4   4   18.00    1.20
   3   4  -4   22.60    1.40
   3  -4   4   26.50    4.80
  -3   4  -4   16.70    1.20
   3  -4  -4   18.10    1.10
  -3  -4   4   19.10    1.80
   3  -4  -4   19.10    2.70
   3   4   4   15.60    1.20
  -3   4  -4   17.40    1.40
   3   4   4   15.50    1.10
  -3   4  -4   14.90    2.50
   3  -4  -4   18.40    1.90
  -3  -4   4   18.50    1.00
  -3  -4   4   17.10    1.20
   3  -4  -4   18.40    3.80
  -3   4  -4   17.70    1.00
   3  -4  -4   15.80    1.40
  -3  -4   4   18.50    1.20
  -3   4  -4   16.80    1.40
  -3  -4   4   18.40    1.30
   4  -4   4  257.77    8.70
  -4   4   4  263.37    8.80
  -4  -4  -4  266.27    9.70
   4   4  -4  260.17    9.00
  -4   4   4  245.98    8.30
  -4   4   4  253.97    9.00
   4   4  -4  259.97    8.80
  -4  -4  -4  264.27    8.60
  -4  -4  -4  262.47    8.80
   4  -4   4  228.68   14.00
  -4   4   4  269.77    9.00
   4   4  -4  255.47    8.30
   4   4  -4  265.17    9.00
  -4  -4  -4  260.57    8.60
   4  -4  -4  266.17    8.60
  -4   4  -4  251.37    8.30
   4   4   4  262.47    8.70
  -4   4  -4  257.57    8.80
   4  -4  -4  262.67    9.60
  -4   4  -4  252.77    9.00
   4  -4  -4  251.17   13.90
   4   4   4  247.48    8.30
  -4   4  -4  265.87    9.00
  -4  -4   4  255.47    9.40
   4   4   4  253.37    8.90
   4   4   4  264.37    9.00
  -4  -4   4  258.67    8.50
  -4  -4   4  260.67    8.60
  -5  -4  -4   94.69    3.40
   5   4  -4   96.49    3.20
  -5   4   4   93.39    3.80
  -5   4   4   92.39    3.60
  -5   4   4   92.69    3.20
   5   4  -4   90.19    3.80
  -5   4   4   80.29    3.80
  -5  -4  -4   95.09    3.30
  -5  -4  -4   87.39    3.80
   5   4  -4   93.39    3.60
   5  -4   4  102.99    3.60
   5   4  -4   90.49    3.80
   5  -4  -4   99.69    3.40
  -5   4  -4   94.19    3.30
   5  -4  -4   88.79    3.60
   5   4   4   96.69    3.30
  -5  -4   4   99.79    3.50
   5   4   4   97.39    3.70
   5   4   4   96.79    3.90
  -5  -4   4   97.09    3.50
  -5   4  -4   96.79    3.90
  -5  -4   4   93.89    3.30
   5   4   4   92.59    3.80
  -5   4  -4   94.19    3.60
  -5   4  -4   95.89    3.90
   6   4  -4   63.79    2.20
  -6   4   4   71.49    2.50
   6  -4   4   65.79    2.30
   6   4  -4   68.59    2.50
  -6  -4   4   64.59    2.20
   6  -4  -4   67.09    2.20
   6   4   4   66.59    2.20
  -6   4  -4   62.89    2.40
   0   5  -4   89.99    3.30
   0   5  -4   87.59    3.40
   0  -5  -4   88.59    4.10
   0   5  -4   89.59    4.20
   0  -5   4   91.59    3.50
   0  -5   4   87.69    3.40
   0  -5  -4   91.59    4.70
   0  -5  -4   80.89    4.80
   0  -5   4   88.09    4.60
   0  -5   4   88.19    4.10
   0  -5  -4   89.69    3.40
   0  -5  -4   90.19    3.40
  -1   5   4  196.88    6.60
  -1  -5  -4  206.18    7.80
  -1  -5  -4  198.28    6.70
  -1  -5  -4  201.68    6.80
   1   5  -4  189.08    6.60
   1  -5   4  205.08    6.80
  -1  -5  -4  183.68    7.90
   1  -5   4  200.28    6.70
   1  -5   4  192.38    8.20
   1   5  -4  199.98    6.80
  -1  -5  -4  195.68    6.80
   1  -5  -4  209.68    8.40
   1  -5  -4  187.78    6.70
  -1  -5   4  197.78    6.80
   1  -5  -4  196.38    9.40
  -1  -5   4  202.08    8.20
   1  -5  -4  197.28    8.60
  -1   5  -4  196.28    6.70
  -1   5  -4  205.28    8.20
  -1  -5   4  208.38    6.90
  -1  -5   4  193.98    6.80
   1  -5  -4  187.68    6.50
  -1   5  -4  209.08    6.90
  -1  -5   4  204.18    7.80
   1  -5  -4  203.38    6.90
  -2  -5  -4  138.09    4.70
  -2  -5  -4  130.89    4.80
   2  -5   4  132.69    8.60
   2   5  -4  125.99    4.70
  -2  -5  -4  136.69    5.80
   2  -5   4  126.89    4.70
  -2   5   4  126.79    4.80
  -2  -5  -4  123.19    4.50
  -2   5   4  127.49    4.60
   2  -5   4  125.69    6.00
   2  -5   4  129.09    4.50
   2   5  -4  127.89    4.80
  -2  -5  -4  133.89    4.90
   2   5   4  119.49    4.40
  -2   5  -4  118.69    6.20
   2  -5  -4  116.99    6.60
   2  -5  -4  120.59    4.20
  -2   5  -4  119.99    4.70
  -2   5  -4  120.99    4.20
  -2   5  -4  119.59    4.50
  -2  -5   4  125.89    4.60
   2  -5  -4  128.19    5.80
   2  -5  -4  128.79    7.80
  -2  -5   4  125.39    4.50
  -2   5  -4  124.79    4.70
  -2  -5   4  125.39    5.50
   2  -5  -4  122.09    4.50
  -2  -5   4  119.49    5.50
  -2  -5   4  128.99    4.50
  -3  -5  -4   21.80    1.40
   3   5  -4   21.90    1.40
   3  -5   4   22.60    2.10
  -3  -5  -4   22.90    2.00
  -3   5   4   23.30    1.60
  -3  -5  -4   21.50    1.40
   3  -5   4   22.90    1.50
  -3   5   4   21.20    1.20
   3  -5   4   23.30    1.30
   3   5  -4   22.40    1.10
   3   5  -4   20.40    1.50
   3  -5   4   16.20    3.50
  -3  -5  -4   23.80    1.40
  -3   5   4   23.00    1.60
  -3   5   4   20.60    1.40
   3  -5  -4   20.60    2.10
   3   5   4   20.00    1.30
   3  -5  -4   21.10    1.10
  -3  -5   4   24.70    2.00
  -3   5  -4   21.50    1.40
  -3  -5   4   22.30    1.40
  -3   5  -4   23.20    1.20
   3   5   4   22.10    1.40
   3  -5  -4   30.10    5.10
   3  -5  -4   21.60    1.60
  -3   5  -4   21.00    1.60
  -3  -5   4   22.00    1.40
  -3  -5   4   24.80    1.50
  -4  -5  -4   31.60    1.70
  -4  -5  -4   31.60    1.60
   4  -5   4   31.00    1.30
  -4   5   4   30.40    1.40
  -4  -5  -4   31.90    1.60
   4   5  -4   32.10    1.70
  -4   5   4   31.20    1.70
  -4   5   4   30.40    1.80
   4   5  -4   32.80    1.40
   4   5  -4   32.20    1.80
   4   5  -4   31.00    1.70
  -4   5   4   32.70    1.90
   4  -5   4   31.50    1.50
  -4  -5  -4   27.90    2.10
   4   5   4   32.10    1.70
  -4   5  -4   32.90    1.90
  -4  -5   4   32.70    1.60
  -4  -5   4   32.70    1.60
  -4   5  -4   29.70    1.40
  -4   5  -4   33.00    1.90
  -4  -5   4   34.10    2.20
   4  -5  -4   31.70    1.40
   4   5   4   33.50    1.40
   4  -5  -4   32.30    2.30
   4   5   4   28.80    1.60
   5   5  -4   16.50    0.70
  -5  -5  -4   15.80    0.80
   5   5  -4   15.90    1.00
   5   5  -4   16.20    0.90
  -5  -5  -4   15.50    0.80
  -5  -5  -4   15.90    1.10
  -5   5   4   14.90    0.80
  -5   5   4   15.60    1.00
  -5   5   4   14.20    1.00
  -5   5  -4   15.40    1.10
   5   5   4   16.40    1.00
   5   5   4   16.80    0.80
   5  -5  -4   16.00    0.80
  -5   5  -4   15.30    1.00
  -5  -5   4   16.20    0.90
   0  -6   4  281.17   10.90
   0  -6   4  283.07    9.30
   0   6   4  279.17    9.10
   0  -6   4  283.27    9.30
   0  -6  -4  274.47    9.90
   0   6  -4  271.77    9.30
   0  -6  -4  288.77    9.30
   0  -6  -4  263.27   11.00
   0  -6  -4  293.77   10.90
   0   6  -4  283.17    9.20
   0  -6  -4  285.17    9.30
  -1  -6  -4  106.79    4.90
   1  -6   4  115.89    7.60
  -1  -6  -4  117.29    5.50
   1  -6   4  113.09    5.60
  -1  -6  -4  105.09    4.10
   1   6  -4  114.89    4.10
   1   6  -4  106.79    4.10
  -1   6   4  110.29    4.10
  -1  -6  -4  111.79    4.20
  -1  -6  -4  113.79    4.20
  -1  -6   4  112.39    4.10
   1  -6  -4   99.79    5.40
  -1  -6   4  108.89    5.40
  -1   6  -4  107.99    4.20
  -1  -6   4  110.59    4.90
  -1   6  -4  106.99    4.00
  -1  -6   4  112.59    4.10
   1  -6  -4  104.49    6.20
   1  -6  -4  108.29    3.90
   1  -6  -4  105.69    4.00
   2  -6   4   40.50    2.00
  -2  -6  -4   41.40    2.00
   2   6  -4   40.80    2.00
  -2   6   4   39.80    1.90
  -2  -6  -4   41.30    1.90
   2   6  -4   37.70    1.90
  -2   6   4   39.70    2.00
  -2  -6  -4   39.90    2.60
  -2  -6  -4   41.80    2.00
   2  -6   4   40.70    2.90
   2  -6  -4   44.00    2.10
  -2  -6   4   40.50    2.00
  -2  -6   4   43.40    2.90
  -2  -6   4   42.80    2.00
  -2   6  -4   41.50    2.20
   2   6   4   39.80    1.90
  -2   6  -4   42.20    2.00
  -2  -6   4   43.60    2.70
  -2   6  -4   40.70    1.70
   2  -6  -4   41.50    2.90
  -3  -6  -4  103.89    4.60
   3   6  -4  102.59    4.00
  -3  -6  -4  107.79    4.00
   3   6  -4  109.49    3.90
   3   6  -4  108.39    3.60
  -3  -6  -4  109.99    3.90
   3  -6   4   95.19    4.90
  -3  -6  -4  113.59    3.90
  -3   6   4  110.49    4.10
  -3   6   4  114.59    3.70
  -3   6  -4  105.99    4.00
  -3   6  -4  110.79    4.20
   3  -6  -4  112.09    5.10
  -3  -6   4  109.59    3.90
  -3   6  -4  103.79    3.60
  -3   6  -4  109.39    4.20
  -3  -6   4  111.09    3.90
  -3  -6   4  108.59    4.70
   3   6   4  102.39    3.80
   3  -6  -4  102.09    3.50
   3   6   4  107.79    3.80
   4   6  -4   14.40    0.70
  -4   6   4   14.30    0.70
  -4   6   4   13.70    0.90
  -4  -6  -4   13.80    1.20
   4   6  -4   12.80    0.80
  -4  -6  -4   14.30    0.80
  -4  -6  -4   13.70    0.80
  -4  -6   4   12.30    0.80
   4   6   4   14.90    0.70
  -4  -6   4   13.40    0.80
   4   6   4   13.40    0.80
  -4   6  -4   14.90    1.00
  -4   6  -4   14.70    0.90
  -4   6  -4   14.40    0.70
   0  -7  -4    5.50    0.60
   0  -7  -4    4.70    1.20
   0   7  -4    4.30    0.60
   0  -7  -4    5.10    0.70
   0   7  -4    3.80    0.60
   0  -7   4    4.60    0.60
   0  -7   4    5.20    1.40
   1  -7   4   58.09    2.30
   1   7  -4   51.99    2.30
  -1  -7  -4   58.59    3.10
   1  -7   4   54.69    3.30
  -1  -7  -4   55.79    2.30
   1   7  -4   55.29    2.20
  -1  -7  -4   57.19    2.20
  -1   7  -4   53.59    2.30
   1  -7  -4   56.99    2.40
  -1  -7   4   58.59    2.30
  -1  -7   4   58.49    2.30
   1  -7  -4   64.09    3.80
  -1  -7   4   61.19    3.50
  -1   7  -4   56.99    2.50
  -1   7  -4   57.69    2.10
  -2  -7  -4   67.39    2.40
   2  -7   4   64.79    2.50
  -2  -7  -4   67.49    2.40
   2  -7   4   58.19    3.30
  -2  -7  -4   66.59    2.90
   2   7  -4   62.99    2.40
  -2  -7   4   68.09    2.50
  -2  -7   4   66.49    2.40
   2  -7  -4   58.99    3.40
  -2   7  -4   65.39    2.20
  -2   7  -4   65.89    2.50
  -3  -7  -4  123.39    3.90
  -3  -7  -4  115.29    3.80
  -3  -7   4  124.29    4.10
  -3  -7   4  121.79    4.10
  -3   7  -4  127.09    4.00
   3  -7  -4  130.19    4.90
   0   0  -5    0.20    0.40
   0   0  -5    0.50    0.20
   0   0  -5    0.30    0.20
   1   0  -5   93.59    3.40
   1   0   5   90.69    3.30
   1   0  -5  102.49    4.30
   1   0  -5   99.69    3.40
   1   0   5   95.29    4.20
  -1   0  -5   96.09    3.60
  -1   0  -5   95.59    4.20
  -1   0   5   94.59    3.60
   2   0   5  258.97    8.80
   2   0   5  259.37   10.30
  -2   0  -5  266.07    9.30
   2   0  -5  262.87   10.40
  -2   0   5  262.87    9.30
   2   0  -5  266.87    8.90
  -3   0   5  830.92   26.30
   3   0  -5  873.71   27.20
  -3   0   5  894.11   28.00
   3   0   5  847.72   27.20
   3   0   5  786.82   29.30
  -3   0  -5  859.61   27.90
   3   0  -5  854.61   29.70
   3   0  -5  845.22   26.40
   3   0   5  844.42   26.40
   4   0  -5   52.89    3.30
   4   0  -5   51.59    2.40
  -4   0  -5   48.00    4.00
   4   0   5   51.59    2.30
   4   0  -5   50.89    2.20
  -4   0   5   50.59    3.90
   4   0   5   52.89    2.50
   4   0   5   52.89    3.30
  -4   0   5   47.00    2.10
  -5   0   5  204.98   10.60
  -5   0  -5  216.58    7.50
   5   0  -5  229.38    7.30
   5   0   5  231.08    9.70
   5   0   5  224.98    8.10
   5   0  -5  225.98    9.60
  -5   0  -5  230.88    7.90
  -5   0   5  232.68    7.90
   5   0   5  234.48    8.00
   5   0  -5  243.08    8.20
   5   0  -5  201.68    9.80
   5   0   5  211.88    7.30
   5   0  -5  233.58    7.90
   5   0   5  227.88    7.80
   5   0   5  240.08    8.20
   6   0  -5   18.90    1.60
   6   0   5   21.20    1.70
   6   0   5   26.20    1.60
  -6   0   5   22.90    1.40
   6   0  -5   19.50    1.40
   0  -1   5 9911.61  313.97
   0   1   5 9687.43  303.57
   0   1  -5 9999.00  314.07
   0  -1  -5 9903.21  304.07
  -1   1   5 3586.14  124.79
   1  -1   5 3514.15  127.59
  -1  -1  -5 3486.95  108.79
   1  -1   5 3629.44  114.29
  -1   1   5 3670.33  113.19
   1   1  -5 3650.33  113.69
  -1  -1  -5 3548.45  111.49
   1   1  -5 3606.24  128.19
  -1  -1  -5 3496.75  120.99
   1   1  -5 3445.16  109.19
  -1   1  -5 3658.13  130.09
  -1  -1   5 3551.64  115.09
   1   1   5 3668.13  121.89
   1  -1  -5 3556.34  114.19
   1  -1  -5 3725.43  127.59
   1   1   5 3658.33  113.39
  -1  -1   5 3490.75  128.19
   2  -1   5  495.85   17.80
   2   1  -5  482.05   17.00
   2   1  -5  489.85   15.70
  -2  -1  -5  473.55   15.90
  -2   1   5  483.45   16.10
   2  -1   5  490.75   15.70
   2   1   5  463.15   15.40
   2  -1  -5  497.45   16.00
   2  -1  -5  483.35   15.40
  -2  -1   5  491.45   16.00
  -2   1  -5  472.45   16.10
  -3   1   5  166.98    5.80
   3  -1   5  176.78    9.00
   3  -1   5  164.78    5.80
   3   1  -5  176.48    6.60
   3   1  -5  168.08    5.90
   3  -1   5  173.48    6.60
  -3  -1  -5  159.68    6.90
  -3   1   5  168.18    7.20
  -3  -1   5  166.88    7.20
  -3   1  -5  175.78    7.50
   3   1   5  171.28    6.70
   3  -1  -5  177.08    9.00
   3  -1  -5  175.38    6.60
   3   1   5  167.98    5.90
   3  -1  -5  184.48    7.20
  -3   1  -5  168.88    6.00
   4  -1   5  261.57    9.50
   4   1  -5  241.18    8.70
   4   1  -5  256.47    9.80
   4   1  -5  246.58    8.00
  -4   1   5  255.97    8.60
   4  -1   5  251.07    8.80
   4  -1   5  238.08    8.30
   4   1  -5  258.47    8.70
  -4   1   5  249.08    8.70
  -4   1   5  244.98    8.00
   4   1  -5  246.78    8.40
   4  -1   5  255.77    9.80
  -4   1   5  258.67   10.70
  -4   1   5  256.47    8.40
  -4   1  -5  254.67    8.40
   4   1   5  265.37    8.80
  -4   1  -5  240.48   10.80
  -4   1  -5  255.87    8.80
   4  -1  -5  247.68    9.20
   4  -1  -5  257.37   10.40
   4   1   5  267.17    8.60
  -4   1  -5  247.38    8.60
   4   1   5  259.07    9.90
   4  -1  -5  264.37   13.20
   4   1   5  238.78    8.20
   4  -1  -5  265.37    9.70
  -4  -1   5  230.58   10.40
  -5   1   5  196.78    7.00
  -5  -1  -5  187.58    6.40
   5  -1   5  189.98    6.20
   5   1  -5  187.58    6.30
   5  -1   5  199.28    6.90
   5  -1   5  174.98    7.20
   5   1  -5  190.28    6.90
   5   1  -5  191.38    6.70
  -5   1   5  200.58    6.20
   5   1  -5  190.48    7.00
   5   1  -5  200.88    7.30
   5   1   5  198.88    7.00
   5  -1  -5  183.18    6.90
   5   1   5  204.68    6.60
   5  -1  -5  195.98    7.10
  -5  -1   5  200.38    6.90
  -5   1  -5  201.28    7.20
   5   1   5  191.58    7.20
   5   1   5  205.18    7.30
   6  -1   5   42.30    2.10
   6  -1   5   38.30    2.20
   6   1  -5   39.50    2.10
   6   1  -5   39.40    2.20
   6  -1  -5   42.10    2.20
   6   1   5   44.30    1.80
   6  -1  -5   51.49    2.50
   6   1   5   40.50    2.00
  -6   1  -5   48.00    2.30
   6   1   5   51.89    2.60
   0   2   5 1478.05   45.50
   0  -2   5 1492.25   45.80
   0  -2   5 1535.05   45.80
   1  -2   5  291.37    9.30
   1   2  -5  279.57    9.40
  -1  -2  -5  287.67    9.70
  -1   2   5  283.47    9.50
   1   2   5  271.77    8.80
   1  -2  -5  289.87    9.70
  -1  -2   5  280.67    9.30
  -1   2  -5  282.07    9.50
   1   2   5  268.37    8.90
   2  -2   5  680.23   21.80
   2   2  -5  701.53   21.90
  -2   2   5  695.23   22.40
   2   2  -5  666.03   21.30
  -2   2  -5  679.03   22.20
   2   2   5  632.64   20.70
   2   2   5  667.63   21.30
  -2   2  -5  674.13   21.00
  -2  -2   5  682.53   21.70
   2  -2  -5  679.73   22.10
   2  -2  -5  697.33   21.10
  -3   2   5   40.00    3.00
  -3   2   5   39.80    1.80
   3  -2   5   41.50    4.20
   3   2  -5   35.50    2.40
   3   2  -5   34.40    1.70
   3   2  -5   37.00    1.90
   3  -2   5   36.50    2.40
  -3   2   5   38.20    1.90
   3  -2  -5   39.60    4.00
   3   2   5   36.30    1.80
   3   2   5   34.40    2.40
  -3   2  -5   39.20    3.10
  -3  -2   5   32.90    2.70
  -3   2  -5   38.00    1.80
   3  -2  -5   36.40    2.20
   3   2   5   35.90    1.70
   3  -2  -5   39.80    2.90
  -4   2   5  446.36   13.80
  -4   2   5  443.96   14.00
   4   2  -5  410.56   14.00
  -4   2   5  427.36   16.40
   4   2  -5  413.96   13.30
  -4  -2  -5  403.96   13.60
  -4   2   5  446.06   13.40
   4   2  -5  435.26   13.80
   4  -2   5  415.96   13.90
   4   2  -5  440.66   15.50
   4  -2   5  426.56   19.70
  -4  -2  -5  430.56   13.70
  -4   2   5  429.26   14.10
  -4  -2  -5  406.36   14.40
   4  -2   5  434.76   14.00
   4  -2   5  438.16   15.20
   4   2  -5  400.76   14.00
   4   2   5  427.06   14.20
   4  -2  -5  427.56   16.20
   4  -2  -5  437.46   14.90
   4   2   5  439.96   14.00
  -4   2  -5  427.96   13.80
   4  -2  -5  427.66   13.90
  -4   2  -5  422.56   14.20
  -4   2  -5  449.76   13.50
   4  -2  -5  433.26   19.30
  -4   2  -5  433.96   14.20
  -4   2  -5  411.06   16.60
   4   2   5  437.16   15.50
   4   2   5  446.16   14.20
   4   2   5  403.56   13.50
   5   2  -5    4.90    0.60
  -5   2   5    3.40    0.90
  -5   2   5    5.30    0.60
  -5   2   5    3.90    0.70
   5  -2   5    4.90    0.90
  -5  -2  -5    4.00    0.70
   5   2  -5    6.00    0.80
   5   2  -5    5.70    1.10
   5  -2   5    4.50    0.90
   5   2  -5    4.60    0.90
  -5   2   5    5.00    1.00
  -5   2  -5    4.00    0.50
   5   2   5    2.90    0.70
  -5   2  -5    4.70    1.00
   5   2   5    4.10    0.70
   5  -2  -5    4.10    0.80
   5   2   5    4.40    1.00
   5   2   5    3.40    0.50
   6  -2   5   95.59    3.90
   6   2  -5   99.69    3.70
   6   2  -5  109.19    3.40
  -6  -2  -5  105.49    3.50
  -6   2   5   93.39    3.90
   6  -2  -5   95.69    3.80
   6   2   5  104.29    3.40
   6   2   5  107.59    3.80
   6   2   5   86.39    4.00
  -6   2  -5  101.49    3.90
   6   2   5  101.79    4.00
   0   3  -5    1.90    0.40
   0  -3   5    3.70    0.60
   0   3  -5    2.10    0.60
   0  -3  -5    2.80    0.80
   1   3  -5  756.02   24.50
   1  -3   5  762.02   24.00
   1   3  -5  796.52   24.90
  -1  -3  -5  780.82   25.00
   1  -3   5  806.32   24.90
   1   3  -5  763.22   24.00
  -1   3   5  782.62   24.50
  -1   3  -5  777.62   23.90
   1   3   5  749.53   23.70
   1   3   5  763.42   23.70
   1  -3  -5  768.72   25.10
  -1   3  -5  812.02   25.00
  -2   3   5  826.12   24.90
   2  -3   5  802.12   26.30
   2   3  -5  781.82   25.70
  -2   3   5  836.42   26.20
   2  -3   5  800.02   25.20
   2   3  -5  768.22   24.90
   2  -3  -5  805.32   26.20
  -2   3  -5  794.62   24.60
  -2   3  -5  824.22   26.20
  -2   3  -5  771.32   24.50
   2   3   5  753.22   24.30
   3  -3   5   75.99    3.90
  -3   3   5   86.29    3.20
   3   3  -5   84.19    4.30
  -3   3   5   84.69    3.40
  -3   3   5   82.19    4.70
   3  -3   5   76.09    6.30
   3   3  -5   80.29    3.20
   3   3  -5   80.59    3.40
   3  -3   5   84.29    4.80
  -3   3  -5   81.69    4.90
   3   3   5   79.69    3.10
   3   3   5   79.39    3.20
  -3   3  -5   79.79    3.40
   3  -3  -5   79.69    4.80
   3  -3  -5   86.29    6.30
  -3   3  -5   83.09    3.20
   4  -3   5   67.89    3.00
  -4  -3  -5   70.49    2.90
   4   3  -5   71.79    3.00
  -4  -3  -5   67.79    2.80
  -4   3   5   74.39    3.00
   4  -3   5   63.09    4.90
  -4  -3  -5   70.39    3.60
  -4   3   5   68.19    3.20
   4   3  -5   64.29    3.20
   4   3  -5   63.79    4.50
   4  -3   5   69.39    6.80
  -4   3   5   69.39    5.00
  -4   3   5   69.39    2.60
   4  -3   5   63.99    4.00
  -4   3   5   70.59    3.20
  -4  -3  -5   70.59    2.80
   4   3  -5   69.39    3.20
   4   3  -5   66.39    2.60
   4  -3  -5   62.49    4.70
  -4   3  -5   74.39    2.60
  -4   3  -5   64.69    5.20
   4   3   5   73.09    3.00
   4   3   5   70.69    2.60
  -4   3  -5   69.89    3.20
  -4  -3   5   72.09    3.50
   4   3   5   64.19    3.20
   4  -3  -5   72.79    3.00
   4   3   5   69.99    3.20
  -4  -3   5   65.59    2.70
  -4   3  -5   67.79    3.00
   4  -3  -5   65.39    6.20
  -4   3  -5   65.39    3.20
  -5   3   5   81.79    2.90
  -5   3   5   75.99    3.50
   5  -3   5   78.99    3.40
   5   3  -5   89.09    3.70
  -5  -3  -5   82.29    3.20
  -5   3   5   83.49    3.30
   5   3  -5   81.69    2.90
   5   3  -5   84.69    3.70
  -5  -3  -5   78.99    3.10
  -5  -3  -5   82.39    3.10
   5   3  -5   80.59    3.30
  -5  -3  -5   78.29    3.60
  -5   3   5   73.39    3.50
  -5   3  -5   79.09    3.60
  -5   3  -5   77.89    3.20
   5   3   5   82.49    3.60
  -5   3  -5   81.19    2.90
   5   3   5   77.69    3.50
   5   3   5   83.69    3.30
  -5   3  -5   73.09    3.50
   5   3   5   82.39    2.90
   5  -3  -5   80.09    3.20
  -6   3   5   43.30    1.90
   6   3  -5   42.20    1.70
   6   3  -5   41.60    1.60
   6   3  -5   39.20    2.00
   6  -3   5   41.50    1.80
  -6  -3  -5   44.80    1.60
   6   3   5   46.20    1.60
  -6  -3   5   45.80    1.80
  -6   3  -5   42.70    2.00
   6   3   5   44.70    1.90
   6  -3  -5   43.10    1.70
   6  -3  -5   41.20    1.80
   6   3   5   45.00    2.10
   0   4  -5  212.68    6.90
   0  -4  -5  205.88    8.20
   0   4  -5  208.38    7.70
   1  -4   5  110.09    4.90
  -1   4   5  109.99    3.80
   1   4  -5  113.09    4.00
  -1  -4  -5  112.29    5.10
   1   4  -5  110.99    4.80
  -1   4   5  110.39    4.30
  -1   4  -5  109.69    4.10
  -1   4  -5  111.89    4.00
   1  -4  -5  117.69    5.80
  -1   4  -5  114.79    5.20
   1  -4  -5  121.19    5.60
  -2  -4  -5  110.49    4.00
   2  -4   5  104.79    5.30
  -2   4   5  106.49    3.80
   2   4  -5  105.39    4.00
  -2  -4  -5  107.89    4.00
   2  -4   5  108.79    7.40
  -2  -4  -5  105.99    4.80
  -2   4   5  105.89    5.00
   2   4  -5  107.49    5.00
   2   4  -5  101.79    3.90
  -2   4   5  107.89    4.00
   2  -4  -5  107.19    5.20
  -2  -4   5  103.39    4.00
   2  -4  -5  105.09    5.50
   2  -4  -5  100.49    3.90
  -2   4  -5  100.49    3.90
  -2   4  -5  109.29    5.50
  -2  -4   5  103.79    3.90
  -2  -4   5  103.09    4.70
  -2   4  -5  104.69    4.00
  -2  -4   5  108.39    3.90
   2   4   5  101.69    3.70
   2  -4  -5  108.09    6.60
   3  -4   5  193.28    6.50
   3  -4   5  186.28    7.60
  -3  -4  -5  195.08    7.60
   3   4  -5  190.78    6.80
  -3   4   5  190.58    6.60
   3   4  -5  173.38    6.10
  -3   4   5  183.58    6.70
  -3  -4  -5  194.48    6.60
   3   4  -5  192.18    6.60
   3  -4   5  187.68    8.70
   3   4  -5  190.08    8.20
  -3   4   5  175.38    6.20
  -3  -4  -5  189.58    6.40
  -3   4   5  193.78    8.40
   3  -4   5  197.38   11.50
   3  -4   5  191.18    6.50
  -3   4   5  186.38    6.80
  -3  -4  -5  195.08    6.40
   3   4  -5  178.98    6.70
  -3  -4  -5  197.88    6.70
   3  -4  -5  179.68   10.60
  -3  -4   5  195.98    6.70
   3  -4  -5  191.48    7.80
  -3  -4   5  183.18    6.30
  -3   4  -5  183.48    6.30
   3  -4  -5  192.78    6.50
   3  -4  -5  196.78    6.60
  -3  -4   5  190.98    7.50
  -3   4  -5  181.18    6.90
   3   4   5  192.18    6.70
   3  -4  -5  194.88    6.40
   3   4   5  192.88    6.60
  -3   4  -5  196.48    9.10
   3  -4  -5  195.18    9.00
  -3   4  -5  198.78    6.70
  -3  -4   5  185.88    6.50
  -3   4  -5  192.58    6.90
  -3  -4   5  195.78    6.60
   4  -4   5   60.49    2.60
  -4   4   5   54.79    2.20
  -4  -4  -5   56.99    3.30
  -4   4   5   59.69    2.80
   4   4  -5   55.79    2.20
  -4  -4  -5   59.09    2.50
  -4   4   5   55.49    2.80
   4   4  -5   54.99    2.70
   4  -4   5   58.09    6.30
   4   4  -5   59.09    2.60
   4   4  -5   63.09    2.90
  -4  -4  -5   55.59    2.40
  -4   4   5   54.49    2.60
  -4  -4  -5   56.89    2.60
  -4  -4   5   57.09    2.50
  -4   4  -5   53.89    2.20
   4  -4  -5   56.19    3.20
  -4   4  -5   57.39    2.90
   4   4   5   55.49    2.50
   4  -4  -5   60.29    5.90
   4  -4  -5   54.89    2.40
   4   4   5   57.49    2.70
  -4   4  -5   61.59    2.70
   4   4   5   58.39    2.20
  -4  -4   5   55.59    2.40
  -4   4  -5   57.39    2.80
  -5  -4  -5   13.30    1.20
  -5  -4  -5   14.90    0.90
  -5   4   5   14.90    1.10
   5   4  -5   13.20    1.20
   5   4  -5   13.20    1.10
   5  -4   5   15.40    1.10
  -5   4   5   13.10    1.30
  -5   4   5   16.30    0.90
  -5   4   5   15.20    1.30
   5   4  -5   12.50    1.20
  -5  -4  -5   13.80    1.00
   5   4  -5   13.20    0.80
   5  -4  -5   15.10    1.10
  -5  -4   5   15.00    1.00
   5   4   5   15.20    0.80
  -5   4  -5   13.40    1.40
  -5  -4   5   13.90    0.70
   5   4   5   15.60    1.20
   5  -4  -5   13.40    0.90
  -5   4  -5   13.20    1.30
   5   4   5   14.40    1.20
   5   4   5   13.80    1.10
  -5   4  -5   14.50    1.10
  -5   4  -5   13.80    0.80
   6   4  -5   18.30    0.70
   6   4  -5   19.30    1.00
  -6   4   5   20.60    1.00
   6  -4   5   20.40    0.90
   6   4   5   20.50    0.80
   6  -4  -5   20.40    0.80
  -6   4  -5   20.60    1.10
  -6  -4   5   21.00    0.90
   0  -5  -5  238.38    9.90
   0  -5   5  260.77    9.20
   0  -5  -5  242.48    8.20
   0   5  -5  237.98    8.20
   0   5  -5  255.57    9.30
   0  -5   5  254.57    9.80
   0  -5  -5  242.48    9.00
   0  -5  -5  243.38    8.20
   0  -5   5  245.18    8.20
   0  -5  -5  252.47    9.70
   0  -5   5  248.58    8.20
   0   5  -5  236.98    8.10
  -1   5   5    8.50    0.80
   1  -5   5    9.50    1.60
   1   5  -5   12.00    0.90
  -1  -5  -5   11.10    1.60
  -1  -5  -5    9.30    0.80
  -1  -5  -5   10.60    1.00
  -1  -5  -5    8.70    1.00
   1  -5   5   10.80    0.90
  -1  -5  -5    9.60    1.30
   1   5  -5   10.50    0.90
   1   5  -5    8.60    1.50
  -1  -5  -5    9.70    0.90
   1  -5   5    8.60    1.00
  -1   5  -5    8.10    0.80
  -1  -5   5    9.60    1.60
   1  -5  -5    7.20    1.90
  -1   5  -5   10.50    1.80
   1  -5  -5   11.40    0.90
   1  -5  -5   12.90    2.50
  -1  -5   5   10.50    0.90
  -1   5  -5    9.70    0.90
  -1  -5   5    9.30    0.90
  -1  -5   5    9.50    1.40
  -1  -5   5   10.40    1.00
   1  -5  -5   10.10    0.80
   1  -5  -5   10.00    1.70
   1  -5  -5   12.40    1.00
   2  -5   5   14.70    1.20
   2  -5   5   14.10    3.20
  -2  -5  -5   14.20    1.70
   2   5  -5   14.40    1.10
   2  -5   5   14.00    1.90
  -2  -5  -5   14.20    1.20
  -2  -5  -5   14.80    1.20
  -2  -5  -5   14.80    1.10
  -2   5   5   14.10    1.00
  -2   5   5   13.80    1.10
  -2  -5  -5   12.50    0.90
   2  -5   5   14.30    0.90
   2   5  -5   14.30    1.10
  -2   5  -5   13.30    1.20
   2  -5  -5   13.10    1.20
  -2   5  -5   12.40    1.00
  -2  -5   5   12.60    1.10
   2  -5  -5   13.50    1.90
  -2  -5   5   11.70    1.10
   2  -5  -5   17.20    3.30
  -2   5  -5   15.20    1.20
  -2   5  -5   13.20    2.30
  -2  -5   5   13.10    1.10
   2  -5  -5   10.90    2.30
   2  -5  -5   13.50    0.90
  -2   5  -5   13.90    0.80
  -2  -5   5   13.20    1.70
  -2  -5   5   13.50    1.60
   2   5   5   12.30    1.00
  -3   5   5   14.60    1.30
  -3  -5  -5   10.70    1.50
   3  -5   5   12.80    1.60
  -3  -5  -5   14.10    1.10
   3  -5   5   11.70    1.30
  -3  -5  -5   11.40    0.90
   3  -5   5   12.50    0.90
  -3  -5  -5   13.30    1.10
  -3   5   5   12.80    1.20
  -3   5   5   11.90    1.00
   3   5  -5   11.70    1.10
  -3   5   5   14.00    0.90
   3  -5   5   10.70    2.80
  -3  -5  -5   13.10    1.10
   3   5  -5   13.40    0.80
   3   5  -5   12.00    1.00
  -3  -5   5   11.50    1.10
   3  -5  -5   10.50    2.60
   3   5   5   13.40    1.10
  -3   5  -5   12.80    1.20
  -3  -5   5   14.60    1.70
  -3   5  -5   12.40    1.10
  -3   5  -5   11.90    0.80
   3  -5  -5   11.20    1.20
  -3  -5   5   12.30    1.00
   3   5   5   10.00    1.00
  -3   5  -5   12.20    1.20
   3  -5  -5   12.40    1.70
   3  -5  -5   11.50    0.80
   4  -5   5  158.88    5.40
  -4   5   5  162.68    5.80
  -4   5   5  144.49    5.80
  -4   5   5  157.38    5.60
  -4  -5  -5  156.38    6.30
  -4  -5  -5  154.18    5.30
  -4   5   5  157.98    5.20
  -4  -5  -5  158.08    5.50
   4   5  -5  160.18    5.60
   4   5  -5  155.48    5.70
   4   5  -5  160.58    5.20
  -4  -5  -5  161.08    5.40
   4   5  -5  152.48    5.50
  -4   5  -5  147.39    5.00
  -4  -5   5  150.88    6.00
  -4  -5   5  158.08    5.30
   4  -5  -5  158.38    5.10
   4   5   5  159.18    5.10
   4   5   5  155.98    5.40
  -4   5  -5  151.38    5.70
  -4  -5   5  157.98    5.30
  -4   5  -5  139.99    5.70
  -4   5  -5  148.59    5.40
   4   5   5  146.49    5.50
   4  -5  -5  159.28    6.30
   5   5  -5   63.89    2.40
  -5  -5  -5   58.09    2.50
   5   5  -5   65.59    2.20
  -5   5   5   63.99    2.20
  -5   5   5   64.79    2.40
   5   5  -5   63.59    2.40
  -5   5   5   62.99    2.60
  -5  -5  -5   62.19    2.30
  -5  -5  -5   59.99    2.20
   5  -5  -5   65.49    2.20
  -5   5  -5   64.49    2.60
   5   5   5   60.79    2.40
  -5   5  -5   59.39    2.40
  -5  -5   5   63.59    2.30
   5   5   5   64.49    2.20
   0  -6   5    1.40    0.50
   0   6  -5    2.10    0.50
   0  -6   5    1.30    0.50
   0  -6   5    1.40    1.10
   0  -6  -5    0.60    0.60
   0  -6  -5    1.70    0.60
   0  -6  -5    1.70    0.90
   0  -6  -5    1.40    0.50
   0   6  -5    1.10    0.40
   0  -6  -5    1.40    1.00
  -1  -6  -5   38.90    2.80
  -1   6   5   33.90    1.70
   1   6  -5   34.60    1.70
  -1  -6  -5   34.60    1.80
  -1  -6  -5   35.60    1.80
   1   6  -5   34.50    1.80
  -1  -6  -5   35.90    2.40
  -1  -6  -5   35.20    1.80
   1  -6   5   32.80    1.80
   1  -6   5   35.00    2.90
   1  -6   5   32.40    3.90
  -1   6  -5   33.10    1.40
  -1  -6   5   34.40    1.80
   1  -6  -5   33.30    3.00
   1  -6  -5   35.90    1.80
  -1  -6   5   37.00    2.50
  -1   6  -5   34.70    1.70
  -1   6  -5   34.50    1.90
  -1  -6   5   37.10    2.70
   1  -6  -5   34.50    1.60
   1  -6  -5   34.30    3.20
  -1  -6   5   32.40    1.80
  -2   6   5   72.99    3.10
  -2  -6  -5   81.29    3.10
  -2   6   5   71.99    3.00
   2  -6   5   79.79    3.10
   2   6  -5   78.19    3.00
  -2  -6  -5   82.49    3.90
   2  -6   5   80.59    4.30
   2   6  -5   75.49    3.20
  -2  -6  -5   76.29    3.10
  -2  -6  -5   78.99    3.10
  -2  -6   5   81.89    4.40
   2   6   5   72.29    3.00
  -2   6  -5   77.79    3.10
  -2   6  -5   77.49    2.80
  -2  -6   5   81.69    3.10
  -2  -6   5   79.99    3.10
  -2   6  -5   81.09    3.40
  -2  -6   5   72.99    3.80
   2  -6  -5   75.49    3.10
  -3  -6  -5   46.50    2.00
  -3  -6  -5   46.90    2.70
   3  -6   5   44.30    2.90
  -3  -6  -5   47.90    2.10
  -3  -6  -5   47.00    2.10
   3   6  -5   47.20    2.10
  -3   6   5   48.00    1.80
  -3   6   5   46.80    2.20
   3   6  -5   46.70    2.20
   3   6  -5   48.50    1.80
   3  -6  -5   44.30    1.70
  -3  -6   5   48.70    2.70
  -3  -6   5   47.10    2.00
   3   6   5   44.90    2.00
  -3   6  -5   50.19    2.30
   3   6   5   46.80    2.00
  -3   6  -5   46.80    2.10
  -3  -6   5   49.80    2.10
  -3   6  -5   46.60    2.30
  -3   6  -5   44.90    1.80
   3  -6  -5   43.20    2.90
  -4   6   5   51.49    2.00
  -4  -6  -5   49.00    1.90
   4   6  -5   50.49    1.90
  -4  -6  -5   49.00    2.40
  -4  -6  -5   46.60    1.80
   4   6  -5   47.90    1.70
  -4  -6   5   50.99    1.90
  -4   6  -5   49.90    2.00
  -4   6  -5   48.00    1.80
   4  -6  -5   52.39    2.70
   4   6   5   52.39    1.70
  -4  -6   5   49.90    1.90
  -4   6  -5   50.09    2.10
   0  -7  -5   45.20    3.10
   0   7  -5   49.80    2.10
   0   7  -5   50.89    2.20
   0  -7  -5   55.19    2.20
   0  -7  -5   54.29    2.00
   0  -7   5   48.80    3.30
   0  -7   5   55.09    2.20
  -1  -7  -5   61.79    3.50
   1   7  -5   64.19    2.50
  -1  -7  -5   69.39    2.60
  -1  -7  -5   70.19    2.50
   1   7  -5   66.19    2.60
   1  -7   5   68.79    2.60
  -1  -7   5   69.79    2.70
   1  -7  -5   72.29    2.70
  -1  -7   5   68.79    2.70
   1  -7  -5   79.59    4.10
  -1   7  -5   67.69    2.60
  -1  -7   5   61.99    3.70
  -1   7  -5   70.49    2.40
  -1   7  -5   68.29    2.80
   2  -7   5   56.09    2.10
  -2  -7  -5   52.19    2.50
   2   7  -5   52.69    2.00
  -2  -7  -5   55.79    2.10
  -2  -7  -5   54.49    2.00
   2  -7   5   46.80    2.90
  -2   7   5   51.79    2.10
   2   7  -5   55.39    1.80
   2  -7  -5   59.19    3.20
  -2   7  -5   55.39    2.20
  -2   7  -5   53.19    1.90
  -2  -7   5   57.19    2.20
  -2  -7   5   54.49    2.20
  -3  -7  -5   10.70    0.60
  -3  -7  -5   10.30    0.60
  -3  -7  -5   11.40    0.90
  -3  -7   5    9.40    0.60
   3  -7  -5   11.10    1.10
  -3   7  -5   10.00    0.50
  -3  -7   5   10.10    0.60
   0   0   6 1414.86   53.49
   0   0  -6 1375.16   45.00
   0   0  -6 1383.66   42.80
   0   0   6 1309.07   44.80
   0   0  -6 1444.06   53.39
  -1   0  -6  318.47   11.80
   1   0  -6  369.66   11.60
   1   0  -6  370.86   11.70
  -1   0   6  382.46   12.00
   1   0   6  375.66   11.60
   1   0   6  389.76   12.70
   2   0  -6   -0.20    0.70
   2   0   6    1.00    0.80
   2   0   6    0.60    0.40
  -2   0   6    1.20    0.60
  -2   0  -6    0.10    0.50
   2   0  -6    0.50    0.40
   3   0   6   50.79    2.30
   3   0  -6   57.59    2.90
  -3   0   6   49.80    3.20
  -3   0   6   52.29    2.30
   3   0  -6   51.79    2.30
   3   0   6   55.09    3.00
   3   0   6   59.19    4.30
   3   0  -6   55.89    4.30
  -3   0  -6   46.40    3.20
   4   0  -6  217.28    7.50
   4   0  -6  221.38    8.80
   4   0  -6  221.38    9.20
  -4   0   6  216.48    7.40
   4   0  -6  226.78    7.80
  -4   0   6  228.28    9.80
  -4   0  -6  222.28    9.90
   4   0   6  230.38    7.60
   4   0   6  236.08    9.10
   4   0   6  230.28    7.90
   5   0   6  221.18    7.30
   5   0  -6  226.28   10.90
  -5   0   6  236.08    7.90
   5   0   6  230.58    8.10
   5   0  -6  223.18    7.80
  -5   0  -6  224.28    7.80
   5   0   6  224.58    7.70
   5   0   6  214.88    7.80
  -5   0  -6  209.78    7.40
   5   0  -6  257.07   11.30
   5   0  -6  214.98    7.20
   5   0  -6  233.78    8.20
   5   0   6  216.18    8.00
   6   0   6    5.70    1.00
   6   0   6    6.00    0.80
  -6   0   6    7.40    0.90
   6   0  -6    9.30    0.90
   0   1   6  462.45   13.70
   0   1  -6  431.66   14.10
   0  -1   6  433.96   14.00
   0  -1  -6  444.36   14.10
  -1  -1  -6 4168.08  134.99
  -1   1   6 4640.64  139.89
  -1  -1  -6 4342.87  137.79
   1  -1   6 4451.65  140.99
   1   1  -6 4280.17  140.09
  -1  -1  -6 4515.55  148.79
   1   1  -6 4347.17  135.49
  -1   1   6 4336.07  151.88
   1   1  -6 4649.53  157.18
   1  -1   6 4597.14  156.08
  -1   1  -6 4653.13  158.08
   1  -1  -6 4375.06  139.59
   1  -1  -6 4550.44  153.48
   1   1   6 4463.45  138.99
  -1  -1   6 4302.47  155.68
  -1   1  -6 4532.55  141.59
  -1  -1   6 4348.77  140.89
   1   1   6 4384.76  147.49
  -2   1   6 1677.03   53.29
  -2   1   6 1773.12   53.69
   2  -1   6 1715.23   53.09
  -2  -1  -6 1751.02   53.39
   2   1  -6 1701.43   53.09
  -2   1  -6 1708.03   54.09
   2  -1  -6 1769.72   53.89
   2  -1  -6 1763.02   53.39
  -2  -1   6 1724.93   53.89
   2   1   6 1712.33   53.39
  -3   1   6  127.29    5.80
   3  -1   6  121.19    7.20
   3   1  -6  117.19    5.10
   3  -1   6  127.19    5.20
  -3  -1  -6  116.09    5.50
  -3   1   6  125.49    4.40
   3   1  -6  121.09    4.40
   3  -1   6  118.59    4.40
   3   1   6  111.39    5.00
  -3   1  -6  119.19    4.40
   3   1   6  119.49    4.40
   3  -1  -6  127.09    5.50
   3  -1  -6  123.39    5.00
  -3  -1   6  116.09    5.50
  -3   1  -6  124.29    5.80
   3  -1  -6  113.29    6.90
  -4   1   6  333.47   11.10
   4   1  -6  340.07   12.30
   4   1  -6  320.87   11.10
   4  -1   6  319.17   11.10
   4   1  -6  337.17   11.10
   4   1  -6  337.27   10.80
   4  -1   6  321.77   11.00
   4  -1   6  326.07   10.70
   4   1  -6  330.07   10.40
  -4   1   6  332.87   10.80
   4  -1   6  339.17   12.30
  -4   1   6  330.57   13.20
  -4   1   6  326.97   10.40
  -4   1   6  330.77   11.00
  -4  -1   6  319.67   13.10
   4   1   6  334.27   11.00
   4   1   6  348.97   12.50
   4  -1  -6  357.26   16.20
   4   1   6  350.36   11.30
   4   1   6  331.67   11.30
  -4   1  -6  335.47   11.30
  -4   1  -6  334.27   13.60
   4  -1  -6  346.57   13.00
   4  -1  -6  334.57   12.10
   4  -1  -6  321.77   11.00
  -4   1  -6  338.17   10.80
   4   1   6  322.77   10.60
   5  -1   6  195.18    6.40
   5  -1   6  207.68    7.40
   5   1  -6  204.28    7.30
   5   1  -6  197.38    7.00
   5   1  -6  203.08    6.50
  -5   1   6  201.18    7.20
  -5  -1  -6  196.18    6.70
   5   1  -6  198.38    7.30
  -5   1   6  206.88    6.40
   5  -1   6  184.48    7.10
   5   1  -6  194.48    6.90
   5   1   6  206.88    7.10
  -5  -1   6  194.48    7.00
   5  -1  -6  193.18    7.20
   5   1   6  216.48    6.70
   5   1   6  204.78    7.40
   5   1   6  206.98    7.40
  -5   1  -6  195.08    7.20
   5  -1  -6  201.28    7.10
   6   1  -6   62.09    3.10
   6  -1   6   74.89    3.10
   6   1  -6   76.19    3.00
   6  -1   6   61.39    2.90
  -6   1   6   62.09    2.90
  -6   1  -6   68.29    2.90
   6  -1  -6   71.39    3.10
   6   1   6   69.99    2.50
   6   1   6   65.19    2.70
   6   1   6   57.29    3.10
   6  -1  -6   76.59    3.00
   0   2   6  202.98    6.20
   0  -2   6  189.58    6.80
   0   2  -6  203.28    6.90
   0  -2   6  190.38    6.30
   0  -2   6  199.78    6.50
   0  -2  -6  198.48    7.00
  -1   2   6   81.59    3.30
  -1  -2  -6   77.69    2.90
  -1  -2  -6   83.19    3.00
  -1  -2  -6   89.79    3.60
   1  -2   6   85.69    3.20
   1   2  -6   80.29    3.20
   1   2  -6   85.79    3.60
   1  -2  -6   81.49    3.60
   1  -2  -6   81.29    3.80
  -1  -2   6   79.39    3.30
   1   2   6   78.59    2.80
  -1   2  -6   81.29    3.50
   1   2   6   75.39    2.90
   2  -2   6  678.03   21.40
   2   2  -6  666.53   21.40
   2   2  -6  635.94   20.80
  -2   2   6  697.63   21.90
   2   2   6  650.63   20.60
   2   2   6  663.83   21.20
   2  -2  -6  675.43   22.00
  -2  -2   6  668.83   21.60
   2  -2  -6  660.13   20.90
  -2   2  -6  692.23   22.10
  -2   2  -6  664.43   20.80
   3   2  -6  162.18    6.40
   3   2  -6  152.98    5.60
   3  -2   6  163.48    9.20
  -3   2   6  159.88    5.60
   3  -2   6  163.38    6.30
  -3   2   6  153.28    6.90
   3   2  -6  145.49    5.40
   3  -2  -6  155.88    6.80
   3  -2  -6  135.89    5.60
   3   2   6  151.98    5.20
   3   2   6  149.19    6.10
  -3   2  -6  153.08    5.20
  -3   2  -6  159.88    7.10
   3   2   6  147.19    5.30
   3  -2  -6  149.88    8.40
  -3  -2   6  143.89    6.40
   4   2  -6   18.80    1.30
   4  -2   6   21.80    1.50
   4   2  -6   25.30    1.70
   4  -2   6   21.90    2.40
  -4  -2  -6   16.40    1.30
   4   2  -6   21.30    2.50
  -4   2   6   19.30    2.80
  -4   2   6   17.70    1.30
   4  -2   6   23.80    1.60
   4  -2   6   23.80    4.40
   4   2  -6   24.80    1.60
  -4  -2  -6   22.00    1.30
  -4   2   6   21.20    1.60
   4   2  -6   22.40    1.10
   4   2   6   19.50    1.50
   4   2   6   24.90    2.80
   4  -2  -6   28.90    3.80
  -4   2  -6   21.70    1.60
   4  -2  -6   25.00    1.50
   4  -2  -6   25.60    2.20
   4   2   6   22.60    1.60
   4  -2  -6   21.50    2.80
   4   2   6   19.70    1.10
   4   2   6   17.50    1.30
  -4   2  -6   21.40    1.10
  -4   2  -6   24.10    1.70
  -5   2   6   16.30    1.50
  -5  -2  -6   15.40    1.10
  -5   2   6   17.60    1.20
  -5   2   6   17.40    1.50
   5  -2   6   15.40    1.40
   5  -2   6   16.70    1.40
   5   2  -6   19.10    1.30
   5   2  -6   16.50    1.00
  -5   2   6   16.40    1.00
   5   2  -6   15.60    1.50
  -5  -2  -6   17.10    1.10
   5   2  -6   15.70    1.40
   5   2   6   14.30    0.90
  -5   2  -6   16.20    1.40
   5   2   6   15.60    1.40
  -5   2  -6   14.70    0.80
   5  -2  -6   16.00    1.30
   5   2   6   14.60    1.40
   5   2   6   16.80    1.30
  -6  -2  -6   40.40    1.60
   6   2  -6   36.20    1.70
   6   2  -6   39.30    1.50
   6  -2   6   35.40    1.90
   6   2  -6   34.80    2.00
  -6   2   6   37.50    2.00
   6   2   6   40.40    2.10
   6   2   6   38.20    1.50
  -6   2  -6   38.30    1.90
   6   2   6   37.10    2.00
   6  -2  -6   32.10    1.80
   6   2   6   38.80    1.80
   0   3  -6 1099.99   33.90
   0  -3  -6 1120.29   35.00
   0  -3   6 1054.59   34.10
   0   3  -6 1149.08   34.80
   1   3  -6  158.38    5.80
  -1  -3  -6  157.78    5.10
   1   3  -6  154.78    6.10
  -1  -3  -6  162.18    5.10
   1  -3   6  157.78    5.40
   1   3  -6  157.08    5.30
  -1   3   6  160.38    5.70
   1  -3   6  150.98    5.90
  -1  -3  -6  156.68    6.20
   1  -3  -6  162.28    6.50
   1  -3  -6  166.08    6.80
  -1   3  -6  157.58    5.40
  -1   3  -6  161.28    6.40
  -2   3   6  780.42   24.60
   2   3  -6  816.02   26.10
   2  -3   6  758.72   25.90
   2   3  -6  759.72   25.40
  -2   3   6  831.12   25.90
   2   3  -6  802.92   24.70
   2  -3   6  807.42   25.10
   2   3   6  755.02   24.10
   2  -3  -6  783.52   26.00
  -2   3  -6  792.62   24.50
  -2   3  -6  762.12   24.30
  -2   3  -6  827.42   26.10
  -3   3   6   91.69    3.70
  -3  -3  -6  101.39    3.90
   3  -3   6   99.49    5.30
  -3   3   6   85.89    3.50
   3   3  -6   96.69    4.70
   3  -3   6   91.39    7.00
   3   3  -6   98.29    3.80
  -3   3   6   91.19    5.10
   3  -3   6   92.89    4.30
  -3  -3  -6   86.79    4.20
   3   3  -6   86.89    3.60
  -3  -3  -6   92.69    3.80
   3  -3   6  100.79    3.80
   3   3   6   91.59    3.60
   3  -3  -6   95.89    6.80
  -3  -3   6   92.19    3.60
  -3   3  -6   90.59    5.30
  -3   3  -6   92.79    3.60
   3   3   6   86.99    3.40
   3  -3  -6   88.29    5.10
  -3   3  -6   96.29    3.80
   4  -3   6  211.48    9.70
  -4  -3  -6  202.68    6.90
   4   3  -6  208.98    7.10
   4   3  -6  212.28    7.40
  -4  -3  -6  203.08    7.90
  -4   3   6  206.08    7.40
   4   3  -6  192.38    6.60
   4  -3   6  192.38    8.10
   4   3  -6  199.48    7.30
   4   3  -6  193.88    8.80
  -4  -3  -6  208.38    7.10
   4  -3   6  196.88    7.10
  -4   3   6  208.08    7.40
  -4   3   6  208.78    9.60
  -4   3   6  206.68    7.10
  -4  -3  -6  205.38    7.00
   4  -3   6  219.28   12.90
  -4   3   6  213.28    6.70
   4  -3  -6  224.48   12.30
  -4   3  -6  194.88    7.40
   4   3   6  210.98    7.50
  -4  -3   6  195.08    6.80
   4   3   6  203.48    7.10
   4   3   6  194.18    6.70
  -4  -3   6  195.28    7.70
  -4   3  -6  208.78    7.20
  -4   3  -6  205.48    6.70
  -4   3  -6  214.08   10.10
   4  -3  -6  212.98    9.70
   4  -3  -6  215.68    7.10
   4   3   6  209.38    7.40
  -4   3  -6  211.88    7.50
   5   3  -6   59.09    2.80
  -5  -3  -6   57.19    2.90
   5   3  -6   58.89    2.80
  -5  -3  -6   58.79    2.50
  -5   3   6   57.99    2.60
  -5  -3  -6   60.19    2.40
  -5  -3  -6   60.59    2.40
   5  -3   6   60.29    2.70
  -5   3   6   61.29    2.90
   5   3  -6   60.79    2.60
  -5   3   6   52.89    2.20
   5   3  -6   59.29    2.30
  -5   3  -6   54.09    3.90
   5   3   6   63.69    2.70
  -5   3  -6   55.89    2.40
   5   3   6   59.49    2.30
   5   3   6   55.99    2.80
   5   3   6   59.59    2.90
  -5   3  -6   55.29    2.20
  -5   3  -6   59.39    2.90
   5  -3  -6   56.89    2.50
   6  -3   6  164.18    5.20
   6   3  -6  144.49    5.30
   6   3  -6  146.79    4.80
   6   3  -6  144.29    5.00
  -6  -3  -6  154.38    4.80
   6  -3  -6  161.68    5.10
   6   3   6  154.58    5.50
  -6   3  -6  157.38    5.40
  -6  -3   6  162.68    5.20
   6   3   6  153.28    5.30
   6   3   6  149.69    5.10
   6  -3  -6  163.18    5.20
   0   4  -6   55.79    2.20
   0   4  -6   55.09    3.00
   0  -4  -6   51.19    3.30
   1   4  -6   80.59    3.10
   1   4  -6   78.79    3.00
  -1   4   6   78.59    2.80
   1  -4   6   76.69    3.90
   1   4  -6   80.69    3.90
  -1   4   6   79.69    3.30
  -1  -4  -6   78.89    4.20
  -1   4  -6   81.99    3.20
  -1   4  -6   79.59    3.10
  -1   4  -6   82.89    4.20
   1  -4  -6   77.69    4.40
   1  -4  -6   88.69    4.80
  -2  -4  -6   20.60    1.30
   2   4  -6   22.10    2.10
   2  -4   6   19.30    2.30
  -2  -4  -6   18.70    1.30
  -2   4   6   19.50    1.20
   2  -4   6   21.10    1.40
   2   4  -6   20.50    1.30
   2  -4   6   23.40    4.10
  -2   4   6   18.00    1.10
  -2   4   6   20.00    2.00
   2  -4   6   26.00    2.00
  -2  -4  -6   20.00    1.80
   2   4  -6   19.10    1.20
  -2   4  -6   22.50    2.40
   2  -4  -6   22.30    2.40
  -2  -4   6   20.00    1.30
  -2   4  -6   22.40    1.40
   2  -4  -6   22.80    2.00
  -2  -4   6   20.40    1.30
   2  -4  -6   22.20    1.30
  -2   4  -6   21.30    1.30
   2   4   6   21.30    1.20
   2  -4  -6   20.40    2.70
  -2  -4   6   20.50    1.80
  -2  -4   6   22.00    1.30
   3   4  -6   38.40    1.70
   3   4  -6   39.20    2.10
   3  -4   6   45.40    5.00
  -3   4   6   38.60    2.10
  -3  -4  -6   43.20    2.70
   3  -4   6   38.30    2.70
  -3  -4  -6   41.60    2.00
   3   4  -6   40.30    2.10
  -3   4   6   41.20    2.10
   3  -4   6   35.70    3.60
   3  -4   6   40.00    2.00
  -3   4   6   34.70    3.30
  -3   4   6   38.30    1.70
  -3  -4  -6   37.20    1.80
  -3   4   6   40.50    2.00
   3  -4   6   40.60    2.00
  -3  -4  -6   42.00    2.10
  -3  -4  -6   39.40    1.90
   3   4  -6   37.70    3.30
   3   4  -6   40.00    2.00
   3  -4  -6   38.40    2.80
   3   4   6   37.20    1.90
  -3   4  -6   41.40    2.00
  -3  -4   6   41.40    1.90
   3  -4  -6   38.60    4.40
  -3   4  -6   40.20    2.20
  -3  -4   6   37.80    2.50
  -3  -4   6   39.00    2.00
   3  -4  -6   34.40    3.50
  -3  -4   6   38.10    1.90
   3  -4  -6   39.00    1.70
  -3  -4   6   38.20    1.70
   3   4   6   39.80    2.00
  -3   4  -6   41.30    2.20
  -3   4  -6   40.40    1.70
  -3   4  -6   39.00    3.70
   3  -4  -6   41.30    1.80
   3  -4  -6   38.80    2.00
  -4  -4  -6  218.28    7.30
   4   4  -6  220.28    7.50
   4   4  -6  205.88    7.50
  -4   4   6  215.98    7.00
  -4   4   6  219.28    7.40
  -4   4   6  210.88    7.70
  -4  -4  -6  216.08    7.40
   4  -4   6  218.08    7.40
   4  -4   6  196.48   12.80
  -4   4   6  215.58    7.70
   4   4  -6  218.98    7.70
  -4  -4  -6  211.48    7.20
   4   4  -6  215.08    7.00
  -4  -4  -6  217.88    8.30
   4   4   6  224.28    7.70
  -4  -4   6  215.78    7.30
   4  -4  -6  219.88    7.20
  -4   4  -6  223.38    7.90
  -4   4  -6  222.38    7.10
   4  -4  -6  218.58    7.40
   4   4   6  215.88    7.50
  -4   4  -6  216.48    7.60
   4  -4  -6  225.98    8.50
   4   4   6  214.48    7.10
  -4   4  -6  199.38    7.80
  -4  -4   6  223.08    7.40
  -4  -4   6  217.48    7.20
  -4  -4   6  220.38    8.20
   4  -4  -6  223.78   12.60
   5   4  -6    7.30    0.60
  -5   4   6    7.90    0.70
   5  -4   6    7.20    0.80
   5   4  -6    7.10    0.80
  -5   4   6    8.90    1.10
   5   4  -6    7.90    0.90
  -5  -4  -6    8.00    0.80
  -5  -4  -6    6.00    0.90
  -5  -4  -6    7.40    0.70
  -5   4   6    6.00    0.90
  -5   4   6    9.70    0.90
   5   4  -6    6.90    0.90
  -5   4  -6    7.40    1.00
  -5  -4   6    7.90    0.60
   5   4   6    7.80    0.60
   5   4   6    9.30    1.10
  -5   4  -6    6.30    0.80
   5  -4  -6    7.30    0.80
  -5  -4   6    7.00    0.80
  -5   4  -6    5.40    1.00
   5   4   6    7.70    0.90
   5   4   6    8.10    0.80
   5  -4  -6    7.00    0.70
  -5   4  -6    7.10    0.60
   6   4  -6   20.80    1.10
   6  -4   6   20.10    0.90
  -6   4   6   20.40    1.10
   6   4  -6   20.80    0.80
  -6   4  -6   18.50    1.00
   6   4   6   22.70    0.80
  -6  -4   6   20.70    0.90
   6  -4  -6   17.60    0.80
   0  -5  -6   15.00    0.90
   0  -5  -6   16.10    1.10
   0   5  -6   16.00    1.00
   0  -5   6   15.70    1.60
   0  -5  -6   14.50    1.80
   0   5  -6   15.60    1.10
   0  -5  -6   15.80    1.10
   0   5  -6   14.80    1.90
   0  -5   6   15.40    1.10
   0  -5   6   14.20    1.10
   0  -5  -6   13.90    2.20
   0  -5  -6   15.70    1.50
   0  -5   6   14.50    1.90
  -1  -5  -6   18.30    1.10
   1  -5   6   18.80    1.30
   1   5  -6   18.80    1.20
  -1   5   6   16.90    1.10
   1  -5   6   18.00    1.00
   1  -5   6   21.00    2.20
  -1  -5  -6   20.80    1.30
  -1  -5  -6   20.30    2.00
   1   5  -6   16.80    2.10
  -1  -5  -6   18.10    1.30
   1  -5   6   18.90    1.20
   1   5  -6   19.10    1.20
  -1  -5  -6   21.10    1.90
  -1  -5  -6   20.00    1.30
   1  -5  -6   19.50    1.20
  -1   5  -6   20.20    1.20
  -1  -5   6   20.00    1.90
  -1   5  -6   19.10    1.30
  -1  -5   6   18.50    2.10
   1  -5  -6   17.40    2.70
   1  -5  -6   20.40    1.30
   1  -5  -6   19.40    1.10
   1  -5  -6   20.10    2.40
  -1  -5   6   19.80    1.30
  -1  -5   6   19.00    1.30
  -1   5  -6   18.10    2.30
   1  -5  -6   21.10    2.20
  -2  -5  -6  187.28    6.30
  -2  -5  -6  188.58    6.50
   2  -5   6  176.78    7.80
  -2  -5  -6  185.68    6.40
   2   5  -6  184.48    6.50
  -2  -5  -6  193.38    7.50
   2  -5   6  179.38    6.30
   2   5  -6  180.28    6.30
   2  -5   6  170.58   10.70
   2  -5   6  179.68    6.10
  -2   5   6  181.08    6.30
  -2  -5  -6  181.88    6.20
   2   5   6  181.98    6.20
  -2   5  -6  178.98    6.60
   2  -5  -6  179.28    6.10
  -2   5  -6  189.98    6.60
   2  -5  -6  191.98    7.90
   2  -5  -6  181.18    6.40
  -2  -5   6  177.88    7.50
  -2   5  -6  176.78    6.00
  -2   5  -6  182.08    6.40
  -2  -5   6  185.28    6.40
  -2  -5   6  188.38    6.40
  -2   5  -6  178.68    8.40
  -2  -5   6  191.38    7.40
  -2  -5   6  178.68    6.40
   2  -5  -6  177.18    8.60
   2  -5  -6  189.18    9.90
  -3  -5  -6   24.10    1.50
  -3  -5  -6   24.90    1.50
   3  -5   6   23.10    1.50
  -3   5   6   24.20    1.50
  -3   5   6   22.60    1.10
   3  -5   6   16.70    3.60
  -3   5   6   23.10    1.40
   3  -5   6   23.30    1.30
   3   5  -6   22.00    1.10
  -3  -5  -6   21.00    1.20
   3   5  -6   22.50    1.60
   3   5  -6   23.10    1.50
  -3  -5  -6   25.00    1.40
   3   5  -6   21.70    1.40
  -3  -5  -6   21.50    2.00
  -3   5   6   22.80    1.60
   3  -5   6   22.90    2.10
   3  -5  -6   25.30    3.50
  -3  -5   6   24.20    1.50
  -3   5  -6   23.50    1.20
  -3  -5   6   23.30    2.00
  -3   5  -6   25.00    1.70
   3  -5  -6   22.50    2.20
  -3   5  -6   22.80    1.50
  -3   5  -6   24.20    1.60
  -3  -5   6   23.10    1.40
   3   5   6   20.90    1.40
   3  -5  -6   23.10    1.20
   3   5   6   23.50    1.40
  -4  -5  -6   37.50    1.80
  -4   5   6   40.30    2.00
   4   5  -6   38.50    1.60
   4  -5   6   38.00    1.70
  -4  -5  -6   38.70    1.70
  -4   5   6   42.10    1.70
   4   5  -6   36.60    2.00
  -4  -5  -6   38.70    2.40
   4   5  -6   38.20    2.00
  -4  -5  -6   35.80    1.90
  -4   5   6   37.80    1.90
  -4   5   6   40.20    2.10
   4   5  -6   39.60    1.90
  -4   5  -6   38.40    2.10
  -4  -5   6   38.30    1.70
  -4   5  -6   40.00    2.20
  -4  -5   6   39.20    1.80
   4  -5  -6   38.70    1.60
   4   5   6   39.10    1.80
  -4   5  -6   37.40    1.90
  -4   5  -6   39.40    1.60
   4   5   6   39.40    1.60
   4  -5  -6   35.00    2.50
   4   5   6   37.10    1.90
  -5   5   6   29.10    1.40
  -5   5   6   33.40    1.60
   5   5  -6   30.10    1.40
  -5   5   6   32.10    1.20
  -5  -5  -6   28.30    1.50
   5   5  -6   31.40    1.40
   5   5  -6   30.90    1.20
  -5  -5  -6   29.40    1.20
  -5  -5  -6   31.30    1.30
  -5  -5   6   32.00    1.40
   5  -5  -6   31.30    1.20
   5   5   6   31.60    1.20
  -5   5  -6   30.70    1.60
   5   5   6   30.70    1.40
   0  -6  -6    1.40    0.50
   0  -6  -6    0.90    0.60
   0  -6  -6    0.60    0.60
   0   6  -6    0.40    0.40
   0  -6   6    1.10    1.00
   0  -6   6    1.80    0.60
   0   6  -6    1.30    0.40
   0  -6  -6    1.00    1.00
   0  -6  -6    1.00    0.50
   0  -6   6    2.10    0.60
   1  -6   6  120.79    8.30
  -1  -6  -6  141.29    4.80
   1  -6   6  132.29    6.40
  -1   6   6  133.09    4.70
   1   6  -6  132.39    4.70
  -1  -6  -6  137.49    4.80
  -1  -6  -6  126.39    5.90
   1  -6   6  133.49    4.80
  -1  -6  -6  133.79    4.80
   1   6  -6  128.99    4.90
  -1  -6  -6  135.69    5.60
  -1  -6   6  133.79    5.60
   1  -6  -6  127.99    4.70
   1  -6  -6  127.29    4.50
  -1   6  -6  129.79    4.80
  -1  -6   6  131.39    4.70
   1  -6  -6  135.19    6.40
  -1  -6   6  131.49    6.00
   1  -6  -6  118.99    6.50
  -1   6  -6  129.59    4.70
  -1  -6   6  129.79    4.70
  -1   6  -6  121.89    4.30
   2   6  -6  144.59    5.40
  -2  -6  -6  153.38    6.20
   2   6  -6  146.19    5.20
  -2  -6  -6  156.88    5.40
  -2  -6  -6  153.78    5.30
   2   6  -6  150.98    4.90
   2  -6   6  143.39    6.60
  -2  -6  -6  148.19    5.20
   2  -6   6  150.38    5.20
  -2   6   6  143.49    5.30
  -2   6   6  148.79    5.20
  -2   6  -6  147.59    5.20
   2  -6  -6  142.19    5.10
  -2   6  -6  149.79    5.40
   2  -6  -6  122.39    6.40
  -2  -6   6  157.08    5.20
  -2   6  -6  145.79    4.80
  -2   6  -6  144.29    5.40
  -2  -6   6  150.48    5.20
  -2  -6   6  146.59    6.00
   2  -6  -6  133.19    4.70
  -2  -6   6  158.78    6.70
   3   6  -6   11.50    0.90
  -3   6   6   11.90    1.00
  -3   6   6   12.00    0.90
  -3  -6  -6   11.60    1.00
  -3  -6  -6   12.90    0.90
   3  -6   6   11.90    1.50
  -3  -6  -6   12.10    1.00
   3   6  -6   11.80    0.70
  -3  -6  -6   11.80    1.40
  -3   6   6   12.10    0.70
   3   6  -6   11.70    1.00
  -3   6  -6   12.10    0.70
   3   6   6   10.10    1.00
   3  -6  -6   11.40    0.70
  -3  -6   6   13.40    1.40
  -3  -6   6   11.60    0.90
   3   6   6   10.20    0.90
  -3   6  -6   11.40    1.00
  -3  -6   6   12.10    0.90
  -3   6  -6   12.90    1.10
  -3   6  -6   12.40    1.00
   3  -6  -6   12.00    1.60
  -4   6   6    1.60    0.30
  -4  -6  -6    2.30    0.40
  -4   6   6    1.50    0.40
  -4  -6  -6    2.40    0.30
  -4  -6  -6    2.00    0.60
   4   6  -6    1.10    0.30
   4   6  -6    1.70    0.30
   4  -6  -6    3.20    0.40
  -4   6  -6    2.70    0.50
  -4  -6   6    1.90    0.30
  -4   6  -6    1.70    0.40
   4  -6  -6    3.30    0.90
  -4  -6   6    2.30    0.40
  -4   6  -6    2.20    0.30
   0   7  -6  135.79    4.60
   0  -7   6  140.29    4.60
   0  -7  -6  111.29    5.70
   0   7  -6  131.19    4.70
   0  -7  -6  138.89    4.60
   0   7  -6  135.59    4.30
  -1  -7  -6   24.50    1.50
   1  -7   6   24.70    1.30
  -1  -7  -6   23.80    2.20
   1   7  -6   23.50    1.30
   1   7  -6   24.20    1.20
  -1  -7  -6   25.50    1.20
  -1  -7  -6   25.40    1.30
   1   7  -6   26.20    1.00
  -1   7  -6   21.90    1.30
  -1  -7   6   24.20    1.30
   1  -7  -6   25.60    2.10
  -1   7  -6   23.20    1.00
  -1  -7   6   24.90    1.30
   1  -7  -6   25.50    1.30
  -1   7  -6   23.30    1.20
  -1  -7   6   25.70    2.20
  -2  -7  -6   18.40    1.30
   2  -7   6   19.90    1.60
  -2  -7  -6   20.40    1.10
   2   7  -6   19.90    0.80
  -2  -7  -6   18.60    1.00
   2   7  -6   18.90    1.00
   2  -7   6   18.40    1.10
  -2   7  -6   19.50    1.10
  -2  -7   6   17.40    1.00
  -2  -7   6   18.90    1.00
  -2   7  -6   17.80    0.80
   2  -7  -6   21.20    1.80
  -3  -7  -6   62.59    2.20
  -3  -7  -6   63.39    2.50
  -3  -7   6   62.39    2.20
   3  -7  -6   61.69    2.70
  -3   7  -6   62.49    2.10
   0   0   7    1.20    0.40
   0   0  -7    0.80    0.30
   0   0  -7    0.70    0.60
  -1   0   7  197.18    6.50
  -1   0  -7  175.88    7.10
   1   0   7  186.28    6.20
   1   0  -7  187.68    6.20
   1   0  -7  184.78    6.20
   1   0  -7  183.48    7.20
  -1   0  -7  184.98    6.40
   1   0   7  193.58    7.30
  -2   0  -7  331.27   11.80
   2   0   7  356.46   13.00
   2   0  -7  348.27   11.40
   2   0  -7  367.46   13.30
   2   0   7  338.57   11.40
  -2   0   7  339.47   11.90
   3   0   7  594.24   23.00
  -3   0  -7  656.43   21.80
  -3   0   7  659.83   21.70
  -3   0   7  638.44   20.10
   3   0  -7  626.44   23.40
   3   0  -7  633.24   20.10
   3   0   7  652.33   21.00
   3   0  -7  644.14   20.90
   3   0   7  651.33   20.10
   4   0  -7   32.20    1.90
   4   0   7   33.20    1.40
   4   0  -7   31.50    2.80
   4   0  -7   30.90    2.20
  -4   0   7   29.90    3.10
   4   0   7   33.60    1.80
  -4   0   7   37.90    2.90
   4   0   7   33.40    2.80
  -4   0   7   31.80    1.60
   4   0  -7   32.40    1.60
   4   0  -7   35.00    2.70
   4   0   7   36.10    2.00
  -4   0  -7   37.90    3.60
   5   0   7  286.47   10.30
   5   0  -7  306.67   10.10
  -5   0  -7  294.27   10.00
   5   0  -7  305.27   10.20
  -5   0   7  289.67   10.10
   5   0   7  296.77   10.30
   5   0   7  276.37   10.10
   5   0  -7  297.07    9.40
   5   0   7  309.27    9.60
  -5   0  -7  291.97    9.60
   5   0   7  321.67   10.00
   6   0   7  270.17    8.60
   6   0  -7  224.98    8.50
   6   0  -7  249.08    8.40
  -6   0   7  258.97    8.50
   6   0   7  246.78    8.80
   0   1   7  569.34   17.50
   0  -1  -7  548.55   17.80
   0   1  -7  564.74   17.90
   0  -1   7  580.64   17.90
  -1   1   7  612.04   19.40
   1  -1   7  617.24   19.20
   1   1  -7  641.94   19.30
  -1  -1  -7  619.64   19.50
  -1  -1  -7  608.94   19.10
  -1  -1  -7  610.04   20.00
   1   1  -7  583.14   18.70
   1  -1  -7  627.64   19.70
  -1  -1   7  624.04   19.80
   1  -1  -7  636.64   19.20
  -1   1  -7  617.44   19.80
   1   1   7  604.14   19.30
  -2   1   7  579.74   18.50
   2   1  -7  587.24   19.00
   2   1  -7  565.74   20.50
   2  -1   7  597.84   19.10
   2  -1   7  613.24   21.50
  -2  -1  -7  608.54   19.30
   2   1  -7  582.24   18.50
  -2   1   7  617.84   19.50
  -2  -1   7  594.94   19.60
   2   1   7  582.34   19.00
   2  -1  -7  609.04   19.00
   2  -1  -7  625.64   19.50
  -2   1  -7  576.94   19.70
  -3   1   7  448.36   14.50
   3  -1   7  438.96   14.70
  -3   1   7  463.25   16.20
   3  -1   7  470.85   18.50
  -3   1   7  477.25   14.70
   3  -1   7  468.45   15.60
  -3  -1  -7  426.16   15.90
   3   1  -7  475.85   15.50
   3   1  -7  452.75   14.60
   3   1  -7  479.65   14.70
  -3   1  -7  475.55   15.10
   3  -1  -7  479.15   16.40
   3  -1  -7  487.95   15.80
   3  -1  -7  454.45   18.50
   3   1   7  467.45   15.90
   3   1   7  488.35   15.10
  -3  -1   7  453.35   16.50
  -3   1  -7  478.65   16.90
  -4   1   7   29.40    1.80
  -4   1   7   29.90    1.30
   4   1  -7   29.30    1.80
   4  -1   7   27.80    1.80
  -4   1   7   30.00    1.80
   4  -1   7   32.10    1.60
   4   1  -7   32.00    1.70
   4   1  -7   29.30    2.60
   4  -1   7   32.00    1.30
  -4   1   7   28.00    3.00
   4   1  -7   28.20    1.80
   4   1  -7   31.10    1.30
   4   1  -7   30.00    2.90
   4  -1   7   27.00    2.50
  -4   1   7   32.20    1.70
   4   1   7   31.20    1.80
  -4   1  -7   28.30    1.80
   4  -1  -7   29.30    1.70
   4  -1  -7   30.00    2.80
  -4   1  -7   32.00    3.40
  -4   1  -7   31.20    1.60
   4  -1  -7   25.40    2.30
   4   1   7   31.80    1.40
   4   1   7   26.70    2.60
   4  -1  -7   25.20    2.40
   4  -1  -7   34.10    4.10
   4   1   7   32.00    1.70
  -4  -1   7   28.20    3.30
   5   1  -7   43.20    2.20
  -5   1   7   47.60    1.80
  -5   1   7   51.29    2.50
   5   1  -7   41.00    2.50
  -5  -1  -7   47.10    2.10
   5  -1   7   45.70    1.80
   5  -1   7   47.10    2.40
   5   1  -7   47.60    2.30
   5  -1   7   50.19    2.60
  -5   1   7   42.50    2.10
   5   1  -7   45.80    1.90
   5   1  -7   52.49    2.60
   5   1   7   48.80    2.00
   5   1   7   49.90    2.70
   5  -1  -7   50.49    2.40
  -5   1  -7   52.59    2.60
   5   1   7   46.70    2.60
  -5  -1   7   47.80    2.30
   5   1   7   47.60    2.40
   5  -1  -7   44.80    2.40
   6  -1   7   77.49    3.30
  -6   1   7   82.79    3.30
   6   1  -7   81.89    3.30
   6  -1   7   67.59    3.30
   6   1  -7   81.29    3.30
  -6   1  -7   77.09    3.10
   6  -1  -7   82.39    3.20
   6   1   7   77.69    2.80
   6   1   7   86.19    3.50
   6   1   7   78.59    3.10
   6  -1  -7   81.19    3.60
   0  -2   7 4686.03  150.48
   0   2  -7 4804.72  168.38
   0   2  -7 4660.23  167.88
   1  -2   7 1389.96   41.20
  -1   2   7 1337.57   41.20
   1   2  -7 1305.17   41.20
  -1  -2  -7 1279.17   41.50
   1   2  -7 1360.36   41.60
  -1   2  -7 1308.37   40.30
   1   2   7 1262.07   39.40
  -1  -2   7 1345.17   40.20
   1  -2  -7 1300.07   40.40
   1   2   7 1241.68   39.60
   2   2  -7  485.45   15.20
  -2   2   7  476.35   15.10
   2  -2   7  481.05   15.70
   2   2  -7  474.85   15.80
   2  -2   7  499.45   18.60
  -2   2   7  471.55   16.20
   2  -2  -7  463.65   17.40
  -2  -2   7  465.15   15.80
   2   2   7  461.15   15.30
  -2   2  -7  485.55   16.30
   2   2   7  461.65   14.70
   2  -2  -7  498.15   16.20
   2  -2  -7  478.75   15.00
   3  -2   7  250.27   12.50
   3   2  -7  250.27    8.40
  -3   2   7  258.57    8.60
  -3   2   7  261.67   10.10
   3  -2   7  258.17    9.40
   3   2  -7  256.07    8.60
   3   2  -7  247.98    9.40
  -3  -2   7  247.38    9.80
   3   2   7  248.58    8.30
  -3   2  -7  257.47    8.40
   3   2   7  257.87    8.50
   3  -2  -7  263.97   10.10
   3  -2  -7  257.57    8.90
   3  -2  -7  264.17   12.20
   3   2   7  250.87    9.30
  -3   2  -7  245.28   10.30
  -4  -2  -7 1130.99   35.10
   4   2  -7 1131.19   36.80
   4   2  -7 1135.59   35.20
   4  -2   7 1113.99   36.60
  -4   2   7 1229.58   35.50
   4   2  -7 1169.58   35.50
  -4  -2  -7 1080.09   35.90
   4  -2   7 1124.09   42.30
  -4   2   7 1094.29   37.80
  -4   2   7 1184.78   35.20
   4  -2   7 1073.59   35.50
   4  -2  -7 1198.68   41.90
  -4   2  -7 1155.68   38.70
   4   2   7 1099.89   37.00
   4   2   7 1097.29   35.00
   4   2   7 1119.19   35.80
  -4   2  -7 1151.28   35.70
   4   2   7 1147.09   35.70
   4  -2  -7 1130.39   36.30
   4   2   7 1152.68   35.50
   4  -2  -7 1182.58   38.20
   5   2  -7  125.29    4.80
   5  -2   7  107.99    4.50
   5   2  -7  115.29    4.00
  -5  -2  -7  113.39    4.20
  -5   2   7  112.09    4.60
  -5   2   7  116.39    4.00
   5   2  -7  123.09    4.70
  -5   2   7  115.09    4.30
  -5  -2  -7  110.79    4.10
   5  -2   7  116.89    4.70
  -5   2   7  119.99    4.70
   5   2  -7  108.69    4.30
  -5   2  -7  117.99    4.70
   5   2   7  116.69    4.50
   5   2   7  116.49    4.70
   5   2   7  107.29    4.90
   5   2   7  121.59    4.00
   5  -2  -7  112.09    4.50
  -5   2  -7  113.89    3.80
  -6   2   7   74.19    3.00
  -6  -2  -7   63.59    2.40
   6  -2   7   58.29    2.80
   6   2  -7   66.59    2.30
  -6  -2  -7   64.69    2.40
   6   2  -7   75.19    3.00
  -6   2  -7   67.29    2.80
   6   2   7   59.79    2.90
   6   2   7   63.39    2.60
   6   2   7   61.09    2.30
   6  -2  -7   59.69    2.60
   6   2   7   69.39    2.80
   0  -3   7  199.68    6.40
   0  -3   7  187.08    6.60
   0   3  -7  204.78    6.60
   0   3  -7  206.88    7.40
   0  -3  -7  210.68    7.70
   1   3  -7   72.99    2.80
  -1  -3  -7   73.59    2.60
   1  -3   7   74.29    3.00
   1   3  -7   75.49    3.60
  -1  -3  -7   78.49    2.60
  -1   3   7   75.09    3.20
   1   3  -7   75.99    3.20
  -1  -3  -7   79.49    3.70
   1  -3   7   71.99    3.30
   1  -3  -7   77.49    4.00
   1  -3  -7   72.69    3.80
  -1   3  -7   78.79    3.80
  -1   3  -7   76.19    2.90
   2   3  -7  104.19    4.90
   2  -3   7  100.29    4.10
   2  -3   7   98.49    4.70
   2   3  -7   92.59    4.30
   2   3  -7   97.39    3.70
  -2   3   7   94.99    3.60
  -2   3   7  106.69    4.70
   2  -3   7   97.19    6.50
   2   3  -7   95.49    3.60
  -2   3  -7   97.89    3.70
   2  -3  -7  102.59    5.00
   2  -3  -7   93.49    5.90
   2   3   7   97.39    3.50
  -2   3  -7  102.69    3.80
  -2   3  -7  107.29    5.10
   3   3  -7  304.67    9.90
  -3  -3  -7  303.17    9.80
   3   3  -7  307.07   10.10
  -3  -3  -7  299.87   10.90
  -3   3   7  309.47   11.80
  -3   3   7  302.67    9.90
   3  -3   7  306.27   11.90
   3  -3   7  285.47    9.90
   3  -3   7  300.57   10.70
   3  -3   7  306.57   14.90
  -3  -3  -7  290.07    9.80
  -3  -3  -7  299.77    9.90
  -3   3   7  307.07   10.10
   3   3  -7  289.57   11.10
   3  -3  -7  275.47   10.70
  -3  -3   7  314.67   10.20
   3   3   7  294.27   10.00
  -3   3  -7  303.47   11.70
   3  -3  -7  335.37   14.70
   3  -3  -7  323.77   12.30
  -3   3  -7  315.57   10.20
  -3   3  -7  316.87   12.50
   3   3   7  299.47   10.10
  -3   3  -7  315.77    9.90
  -3   3  -7  310.87   10.40
  -4  -3  -7  121.99    4.30
   4   3  -7  122.59    4.60
  -4   3   7  124.79    6.90
  -4  -3  -7  123.59    4.40
   4  -3   7  112.29    5.70
  -4  -3  -7  127.09    4.60
   4   3  -7  126.39    4.90
   4  -3   7  127.69    9.60
   4   3  -7  119.49    4.20
   4   3  -7  117.19    6.10
  -4  -3  -7  119.09    4.50
  -4   3   7  128.79    4.60
  -4   3   7  117.89    4.80
  -4   3   7  123.89    4.80
  -4  -3  -7  120.39    5.30
  -4   3   7  120.89    4.20
   4   3  -7  118.59    4.80
   4  -3   7  124.09    4.70
  -4   3  -7  122.69    4.10
   4   3   7  129.29    4.90
   4  -3  -7  122.29    4.50
  -4   3  -7  117.79    4.80
   4  -3  -7  117.29    6.80
  -4  -3   7  121.99    5.10
  -4   3  -7  123.09    4.60
  -4   3  -7  119.19    7.20
   4  -3  -7  125.29    8.80
   4   3   7  117.59    4.20
   4   3   7  116.99    4.90
  -4   3  -7  121.89    4.80
   4   3   7  123.59    4.60
  -4  -3   7  117.69    4.30
  -5   3   7   50.79    2.80
  -5   3   7   54.99    2.20
  -5  -3  -7   59.69    2.50
  -5  -3  -7   56.39    2.40
  -5   3   7   62.89    2.90
  -5  -3  -7   54.59    2.90
   5   3  -7   63.69    2.60
  -5   3   7   57.19    2.60
   5   3  -7   59.29    2.80
   5   3  -7   59.79    2.80
  -5  -3  -7   55.79    2.30
   5  -3   7   62.39    2.70
   5   3  -7   59.99    2.20
   5   3   7   60.59    2.30
  -5   3  -7   57.09    2.50
  -5  -3   7   60.39    2.50
  -5   3  -7   58.79    2.90
   5   3   7   56.69    2.90
   5   3   7   60.89    2.70
   5   3   7   59.79    2.90
   5  -3  -7   61.19    2.60
   6   3  -7   15.20    1.10
   6  -3   7   15.30    1.00
  -6  -3  -7   14.20    0.80
   6   3  -7   14.20    0.90
  -6  -3  -7   15.60    0.70
  -6   3   7   18.50    1.20
   6   3  -7   16.00    0.70
   6  -3  -7   14.60    0.90
   6   3   7   15.00    1.00
  -6   3  -7   13.40    1.00
  -6  -3   7   14.80    0.80
   6   3   7   12.30    1.10
   6   3   7   15.80    0.80
   6  -3  -7   13.00    0.80
  -6  -3   7   15.80    0.90
   0   4  -7  736.63   23.00
   0  -4  -7  756.42   24.50
   0   4  -7  689.33   22.80
   0   4  -7  769.22   24.20
   1   4  -7  346.37   11.20
  -1   4   7  333.77   11.00
   1   4  -7  345.37   12.30
   1   4  -7  349.37   11.30
  -1  -4  -7  357.46   12.70
  -1   4   7  360.46   11.30
  -1   4  -7  339.77   11.30
   1  -4  -7  364.26   13.10
  -1   4  -7  344.87   11.40
  -1   4  -7  353.46   12.70
   1  -4  -7  356.06   13.30
   2   4  -7   54.49    2.40
  -2   4   7   54.69    2.30
   2  -4   7   57.29    3.60
  -2   4   7   49.50    3.10
   2  -4   7   55.19    5.20
  -2  -4  -7   50.59    2.30
  -2  -4  -7   50.39    2.90
   2  -4   7   51.39    3.60
   2   4  -7   51.39    3.30
  -2  -4  -7   51.39    2.20
   2  -4   7   52.69    2.30
  -2   4   7   49.70    2.20
  -2  -4  -7   52.09    2.30
   2   4  -7   49.90    2.20
  -2  -4  -7   53.59    3.10
   2  -4   7   53.19    2.30
   2   4   7   53.09    2.10
   2  -4  -7   52.59    3.30
  -2   4  -7   50.39    3.70
  -2   4  -7   54.29    2.50
  -2  -4   7   52.09    2.20
  -2   4  -7   53.29    2.30
  -2  -4   7   52.19    2.30
   2  -4  -7   54.69    3.80
   2  -4  -7   51.99    4.50
   2  -4  -7   52.29    2.30
  -2  -4   7   54.09    2.40
  -2  -4   7   52.69    3.00
   2  -4  -7   52.89    2.10
  -3   4   7   70.69    4.50
   3  -4   7   63.89    4.70
  -3  -4  -7   72.39    2.80
  -3  -4  -7   73.19    2.90
  -3  -4  -7   75.29    3.10
   3  -4   7   75.69    6.70
  -3  -4  -7   65.69    2.60
  -3   4   7   68.29    3.10
   3   4  -7   72.79    3.00
  -3  -4  -7   71.79    3.80
  -3  -4  -7   70.79    2.90
   3   4  -7   67.59    4.40
   3   4  -7   67.99    3.10
  -3   4   7   72.19    3.00
   3  -4   7   70.49    2.90
   3  -4   7   70.69    3.80
   3  -4   7   70.19    3.00
   3   4  -7   69.19    2.60
  -3   4   7   72.19    2.60
   3   4  -7   75.99    3.20
  -3   4   7   72.49    3.10
  -3   4  -7   72.89    3.20
  -3   4  -7   69.49    5.00
   3   4   7   68.29    2.80
  -3   4  -7   71.29    2.60
  -3  -4   7   73.49    3.00
   3  -4  -7   68.09    2.70
   3  -4  -7   73.49    3.00
   3  -4  -7   70.39    6.00
   3  -4  -7   74.09    4.90
  -3   4  -7   63.99    3.20
  -3  -4   7   69.39    2.70
  -3  -4   7   67.49    2.80
   3  -4  -7   70.59    3.90
  -3   4  -7   73.49    3.00
   3   4   7   71.09    3.00
   3  -4  -7   69.69    2.70
  -3  -4   7   68.79    3.60
  -3  -4   7   74.29    2.90
  -4  -4  -7  237.28    8.10
  -4   4   7  224.98    8.00
  -4  -4  -7  235.58    8.90
  -4   4   7  234.38    8.30
   4   4  -7  232.18    7.60
  -4  -4  -7  236.78    7.80
  -4   4   7  241.28    8.40
  -4  -4  -7  236.18    8.00
  -4   4   7  252.87    7.70
   4  -4   7  240.58    8.00
   4  -4   7  221.98   13.80
   4   4  -7  231.78    8.10
   4   4  -7  240.98    8.30
   4   4  -7  235.68    8.30
  -4   4  -7  242.28    8.10
   4  -4  -7  239.78   13.20
   4   4   7  245.28    8.30
  -4  -4   7  239.28    7.70
   4  -4  -7  234.28    8.90
  -4  -4   7  232.78    8.70
   4  -4  -7  241.48    7.90
  -4   4  -7  230.28    7.60
  -4  -4   7  235.18    7.90
   4   4   7  224.48    7.60
  -4   4  -7  231.58    8.40
  -4  -4   7  233.28    7.80
   4  -4  -7  229.78    7.70
  -4   4  -7  244.68    8.40
   4   4   7  234.38    8.00
  -5  -4  -7   36.20    1.60
  -5   4   7   35.00    2.00
   5   4  -7   38.10    1.90
   5   4  -7   35.20    1.70
   5  -4   7   34.00    1.70
  -5  -4  -7   34.90    1.50
  -5  -4  -7   33.00    2.00
   5   4  -7   33.70    1.90
  -5   4   7   35.00    1.80
  -5   4   7   41.10    1.60
   5   4  -7   36.40    1.50
  -5  -4  -7   36.40    1.70
  -5   4   7   37.40    2.00
   5  -4  -7   34.20    1.70
   5   4   7   38.70    1.80
   5   4   7   35.60    1.50
  -5  -4   7   35.70    1.70
   5   4   7   37.00    1.90
   5   4   7   36.40    1.90
  -5   4  -7   36.80    2.40
  -5   4  -7   34.60    1.70
  -5   4  -7   35.30    1.50
   5  -4  -7   37.70    1.50
  -5   4  -7   33.90    2.00
  -5  -4   7   35.20    1.40
   0  -5   7   29.70    2.10
   0  -5  -7   28.40    1.60
   0  -5  -7   29.50    1.50
   0   5  -7   29.00    1.60
   0  -5  -7   25.60    2.90
   0  -5   7   30.00    1.60
   0  -5  -7   29.60    2.50
   0   5  -7   28.00    1.50
   0  -5   7   28.80    1.60
   0  -5  -7   28.10    2.00
   0   5  -7   29.80    2.50
   0  -5   7   28.50    2.60
   0  -5  -7   26.20    1.30
  -1  -5  -7  408.66   13.00
   1  -5   7  386.06   12.70
   1  -5   7  394.16   12.90
  -1  -5  -7  413.86   13.10
  -1  -5  -7  385.66   12.80
   1  -5   7  416.36   14.70
   1  -5   7  414.46   12.90
  -1  -5  -7  394.36   14.20
   1   5  -7  394.26   14.10
  -1  -5  -7  413.86   12.90
  -1  -5  -7  427.96   14.10
   1   5  -7  398.26   12.90
   1   5  -7  409.66   13.10
  -1  -5  -7  377.76   12.60
  -1   5   7  396.36   12.80
  -1   5  -7  400.26   14.80
  -1  -5   7  430.86   14.90
  -1  -5   7  417.06   13.20
   1  -5  -7  391.06   12.90
   1  -5  -7  403.56   15.30
   1  -5  -7  413.66   14.70
   1  -5  -7  414.46   13.20
   1  -5  -7  375.56   13.00
  -1  -5   7  409.46   13.20
  -1   5  -7  410.56   13.20
   1  -5  -7  411.56   15.70
  -1   5  -7  421.46   13.40
  -1  -5   7  423.26   14.30
   2  -5   7  194.78   11.40
  -2  -5  -7  188.78    6.60
  -2  -5  -7  191.58    6.50
   2  -5   7  186.98    6.50
  -2   5   7  181.28    6.40
   2  -5   7  189.38    6.30
   2  -5   7  204.38    8.10
  -2  -5  -7  191.78    7.60
  -2  -5  -7  185.38    6.40
   2   5  -7  189.18    6.60
  -2  -5  -7  191.28    6.70
   2   5  -7  197.98    6.80
   2   5  -7  173.38    7.80
  -2   5  -7  194.48    6.70
  -2  -5   7  179.18    6.50
   2  -5  -7  194.98    8.00
   2  -5  -7  191.08    6.30
  -2  -5   7  183.08    6.50
  -2   5  -7  191.18    6.90
  -2   5  -7  194.58    6.90
  -2  -5   7  198.18    8.00
   2  -5  -7  190.18    6.60
   2   5   7  195.08    6.50
  -2   5  -7  189.58    8.70
   2  -5  -7  194.28    9.00
  -2   5  -7  184.88    6.20
  -2  -5   7  186.78    7.60
   2  -5  -7  206.98   10.20
   3   5  -7   32.00    1.80
   3   5  -7   30.80    1.40
  -3  -5  -7   34.60    1.90
  -3   5   7   33.80    1.90
   3  -5   7   31.80    1.60
   3   5  -7   34.00    1.90
   3  -5   7   32.50    1.80
  -3  -5  -7   31.40    1.60
  -3   5   7   32.50    1.70
  -3  -5  -7   33.10    1.80
   3  -5   7   32.20    4.40
  -3   5   7   32.50    1.50
   3  -5   7   32.30    2.60
   3   5  -7   30.80    1.70
  -3  -5  -7   33.00    1.70
  -3  -5  -7   33.50    2.50
  -3  -5   7   33.60    2.40
   3   5   7   31.90    1.70
   3  -5  -7   32.70    2.60
  -3   5  -7   31.50    2.00
  -3   5  -7   29.10    1.40
   3   5   7   34.60    1.70
  -3  -5   7   33.20    1.70
   3  -5  -7   29.20    1.50
  -3   5  -7   33.40    1.80
  -3   5  -7   36.70    2.10
  -3  -5   7   32.80    1.70
   3  -5  -7   34.90    4.10
   4   5  -7   34.30    1.90
  -4   5   7   36.10    1.90
  -4  -5  -7   32.90    1.70
  -4   5   7   33.90    1.90
  -4  -5  -7   31.90    2.20
   4   5  -7   32.60    1.40
   4   5  -7   33.00    1.70
   4  -5   7   31.30    1.50
  -4   5   7   33.00    1.70
  -4  -5  -7   33.70    1.60
   4   5  -7   35.10    1.80
  -4   5   7   32.60    1.40
  -4  -5  -7   35.80    1.70
  -4   5  -7   33.10    1.70
  -4   5  -7   33.90    1.40
  -4  -5   7   31.40    1.50
   4   5   7   34.90    1.40
  -4  -5   7   32.80    2.10
   4  -5  -7   36.20    1.50
   4   5   7   33.40    1.70
   4  -5  -7   34.20    2.40
  -4  -5   7   35.00    1.70
   4   5   7   31.70    1.80
  -4   5  -7   37.10    2.00
  -4   5  -7   32.10    1.90
  -5  -5  -7   18.40    1.20
  -5   5   7   20.80    0.90
  -5  -5  -7   20.50    1.00
   5   5  -7   20.80    1.10
  -5   5   7   21.80    1.10
  -5   5   7   20.10    1.20
   5   5  -7   20.90    1.10
   5   5  -7   21.50    0.90
   5   5   7   20.30    0.90
  -5   5  -7   20.50    1.20
  -5  -5   7   19.50    1.00
   5   5   7   20.80    1.10
  -5   5  -7   19.60    0.90
   5  -5  -7   20.10    0.90
   0  -6  -7    8.30    1.10
   0  -6   7    9.70    1.00
   0  -6   7   11.90    1.80
   0  -6  -7    9.70    0.90
   0   6  -7   10.70    1.00
   0  -6  -7    9.90    1.00
   0  -6   7    9.90    1.00
   0  -6  -7   12.20    1.90
   0   6  -7    9.40    0.90
   1  -6   7   15.30    1.10
  -1  -6  -7   14.70    1.10
   1  -6   7   15.90    2.00
   1   6  -7   14.20    1.10
  -1  -6  -7   16.00    1.20
   1  -6   7   18.40    3.70
  -1  -6  -7   13.10    1.70
  -1  -6  -7   16.00    1.60
   1   6  -7   15.70    1.10
  -1  -6  -7   15.70    1.10
   1  -6  -7   15.60    1.20
   1  -6  -7   14.20    1.90
  -1   6  -7   14.80    1.20
  -1   6  -7   15.30    1.10
  -1   6  -7   15.40    0.90
  -1  -6   7   14.40    1.10
   1  -6  -7   15.10    1.90
  -1  -6   7   14.80    1.90
  -1  -6   7   14.00    1.10
   2  -6   7    4.30    0.80
  -2  -6  -7    4.60    1.10
  -2  -6  -7    2.80    0.60
  -2  -6  -7    4.70    0.70
   2   6  -7    4.80    0.50
  -2   6   7    3.70    0.60
   2   6  -7    3.50    0.60
  -2  -6  -7    4.30    0.70
   2   6  -7    3.30    0.70
  -2   6   7    3.60    0.60
   2  -6   7    4.00    1.30
  -2  -6  -7    3.50    0.50
  -2   6  -7    4.90    0.80
  -2  -6   7    4.60    1.20
   2  -6  -7    3.80    0.50
   2  -6  -7    4.20    0.80
  -2  -6   7    3.30    0.60
   2  -6  -7    2.80    1.10
  -2   6  -7    3.50    0.50
  -2   6  -7    3.60    0.60
  -2  -6   7    4.90    0.70
  -2   6  -7    3.00    0.70
   3   6  -7   60.69    2.70
  -3  -6  -7   66.09    3.20
  -3   6   7   63.59    2.70
  -3  -6  -7   59.89    2.60
   3   6  -7   64.19    2.50
   3   6  -7   62.59    2.30
  -3  -6  -7   60.09    2.40
  -3   6   7   65.29    2.60
   3  -6   7   63.89    3.50
  -3  -6  -7   62.79    2.50
  -3   6   7   66.59    2.30
  -3   6  -7   66.39    2.80
  -3  -6   7   63.29    2.50
   3  -6  -7   63.59    3.50
  -3   6  -7   61.89    2.30
   3   6   7   57.09    2.40
  -3   6  -7   63.69    2.80
  -3  -6   7   63.89    2.50
   3  -6  -7   61.39    2.20
  -3   6  -7   64.59    2.60
   4   6  -7   20.60    1.10
  -4  -6  -7   20.90    1.10
  -4   6   7   21.00    0.90
  -4  -6  -7   19.60    0.90
  -4   6   7   20.50    1.10
  -4  -6  -7   20.90    1.40
   4   6  -7   21.30    0.90
  -4   6  -7   19.10    1.20
  -4   6  -7   19.60    1.10
  -4   6  -7   20.20    0.90
  -4  -6   7   20.30    1.00
   4  -6  -7   21.00    0.80
  -4  -6   7   20.10    1.00
   0  -7   7  109.29    3.90
   0   7  -7  109.39    4.00
   0  -7  -7  123.39    5.30
   0   7  -7  103.99    3.80
   0  -7  -7  112.89    3.90
   0   7  -7  108.29    3.60
   0  -7   7  102.29    5.20
   1  -7   7   22.90    2.30
   1   7  -7   27.30    1.30
   1   7  -7   25.80    1.40
  -1  -7  -7   29.40    1.30
  -1  -7  -7   30.00    1.30
  -1  -7  -7   27.80    1.60
   1  -7   7   29.80    1.40
   1   7  -7   29.10    1.10
  -1   7  -7   27.70    1.50
   1  -7  -7   30.00    1.40
  -1  -7   7   28.40    2.20
  -1   7  -7   29.70    1.40
  -1  -7   7   29.80    1.40
   1  -7  -7   29.30    2.40
  -1   7  -7   28.00    1.20
  -1  -7   7   28.50    1.40
   2  -7   7   50.29    2.80
  -2  -7  -7   49.40    1.90
  -2  -7  -7   49.00    1.90
  -2  -7  -7   47.50    2.30
   2   7  -7   48.30    1.70
   2   7  -7   47.80    1.90
  -2  -7   7   45.20    1.80
  -2   7  -7   47.00    1.90
   2  -7  -7   47.20    2.80
  -2  -7   7   47.60    1.90
  -2   7  -7   45.90    1.70
  -3  -7  -7   40.30    1.80
  -3  -7  -7   42.60    1.60
   3  -7  -7   43.30    2.20
  -3  -7   7   45.20    1.60
  -3   7  -7   45.50    1.50
   0   0   8  473.95   14.80
   0   0  -8  478.35   14.60
   0   0  -8  447.76   14.70
   1   0   8   43.70    1.80
  -1   0  -8   43.10    2.00
  -1   0  -8   38.60    2.50
   1   0  -8   42.40    1.80
  -1   0   8   41.60    2.00
   1   0  -8   39.10    2.60
   1   0  -8   42.20    1.80
   1   0   8   38.60    2.50
   2   0  -8   89.39    3.60
   2   0   8   88.79    3.60
  -2   0  -8   91.09    4.00
   2   0  -8   84.69    4.80
  -2   0   8   93.39    4.00
   2   0  -8   86.79    3.60
   2   0   8   80.59    4.60
   3   0   8 1207.98   37.40
  -3   0   8 1182.08   36.50
   3   0  -8 1204.48   40.30
   3   0  -8 1143.79   36.50
   3   0  -8 1215.38   37.30
   3   0   8 1211.48   36.60
  -3   0  -8 1194.08   38.20
  -3   0   8 1138.59   38.00
   3   0  -8 1149.78   37.50
   4   0  -8  207.68    8.30
   4   0  -8  196.68    7.20
  -4   0  -8  205.38    9.40
   4   0  -8  195.18    7.20
  -4   0   8  198.58    7.10
   4   0  -8  206.38    6.80
   4   0   8  204.38    8.40
  -4   0   8  214.98    9.30
   4   0  -8  197.98    8.40
  -4   0   8  198.78    6.80
   4   0   8  212.18    7.00
   4   0   8  209.58    7.30
   4   0   8  197.08    6.60
   5   0  -8   51.59    2.50
   5   0   8   48.90    2.00
   5   0  -8   51.29    1.90
   5   0   8   51.79    2.70
  -5   0  -8   50.29    2.40
   5   0  -8   52.69    2.60
   5   0   8   51.39    2.70
  -5   0   8   50.69    2.50
  -5   0  -8   47.60    2.10
   5   0   8   42.40    2.50
   5   0   8   47.90    2.40
   6   0  -8   24.60    1.50
   6   0  -8   23.90    1.60
   6   0   8   24.50    1.50
   6   0   8   19.30    1.70
  -6   0   8   22.10    1.40
   0  -1  -8  764.02   24.80
   0   1  -8  783.22   24.90
   0  -1  -8  850.81   24.70
   0   1   8  779.82   24.50
   0  -1   8  799.22   24.90
  -1  -1  -8  258.97    8.60
  -1  -1  -8  290.37    9.10
   1   1  -8  264.07    9.90
   1  -1   8  252.37    8.70
  -1   1   8  263.27    8.90
   1   1  -8  260.27    8.20
   1   1  -8  264.17    8.70
   1   1   8  259.07    8.50
   1  -1  -8  267.47    8.40
  -1  -1   8  259.37    8.90
   1  -1  -8  265.77    8.90
  -1   1  -8  250.77    9.00
  -1   1  -8  271.57   10.10
   1  -1  -8  273.87    9.70
  -2   1   8  971.60   30.30
  -2  -1  -8  986.90   31.10
   2  -1   8 1003.20   30.90
   2   1  -8  976.50   30.90
   2   1  -8  961.70   30.30
  -2   1   8  963.80   31.30
   2   1  -8 1038.50   32.80
  -2   1  -8  983.30   31.50
   2  -1  -8 1007.20   31.30
   2   1   8  951.80   30.30
  -2  -1   8  988.00   31.40
   2  -1  -8 1004.50   30.70
   2   1   8  983.00   30.80
   3  -1   8  335.37   11.60
   3  -1   8  314.57   10.70
   3   1  -8  313.67   10.60
  -3   1   8  330.67   10.70
   3   1  -8  337.37   10.80
  -3   1   8  338.37   12.30
  -3   1   8  338.07   10.60
   3   1  -8  314.07   15.50
  -3  -1  -8  317.17   12.00
   3   1  -8  340.67   11.60
   3  -1   8  338.37   14.50
  -3  -1   8  340.17   12.50
   3  -1  -8  361.26   14.70
   3   1   8  332.97   10.80
  -3   1  -8  326.77   12.70
   3   1   8  340.77   11.00
   3  -1  -8  338.87   11.60
  -3   1  -8  335.97   11.00
   3   1   8  331.27   11.80
   3  -1  -8  331.07   12.20
   4   1  -8   67.69    3.00
  -4   1   8   66.99    2.90
   4  -1   8   60.19    2.90
  -4   1   8   60.69    2.40
  -4   1   8   61.69    2.70
  -4   1   8   67.99    3.00
   4  -1   8   62.79    2.90
   4   1  -8   63.69    2.40
   4  -1   8   64.19    2.40
   4   1  -8   64.79    2.70
  -4   1   8   53.79    4.20
   4   1  -8   66.09    4.00
   4  -1   8   72.39    4.10
   4  -1   8   64.69    2.70
   4   1  -8   73.89    4.00
   4   1  -8   65.89    3.00
   4   1   8   65.89    3.00
   4   1   8   64.19    2.80
  -4   1  -8   59.49    4.60
   4  -1  -8   63.59    2.90
   4  -1  -8   63.99    4.20
  -4  -1   8   63.09    4.50
   4  -1  -8   67.39    2.80
   4   1   8   71.79    4.10
   4   1   8   62.19    2.40
  -4   1  -8   67.19    3.00
   4  -1  -8   64.99    3.70
   4  -1  -8   68.79    5.90
  -4  -1   8   69.79    3.00
   5   1  -8   79.39    2.80
   5  -1   8   75.89    3.40
  -5   1   8   77.89    3.00
   5   1  -8   74.79    3.40
   5   1  -8   75.19    3.30
   5  -1   8   82.09    2.80
  -5  -1  -8   73.49    3.00
  -5   1   8   78.79    2.80
   5   1  -8   80.49    3.20
   5  -1   8   77.19    3.60
  -5   1   8   81.59    3.50
   5   1   8   82.79    3.30
   5   1   8   77.99    3.60
   5   1   8   78.49    2.90
   5   1   8   78.59    3.60
  -5   1  -8   78.79    3.40
   5  -1  -8   77.79    3.40
  -5  -1   8   74.99    3.20
   5  -1  -8   75.29    3.30
   6  -1   8   55.29    2.40
   6  -1   8   53.79    2.50
   6   1  -8   42.50    2.30
   6   1  -8   46.80    2.50
  -6   1   8   55.19    2.50
   6   1   8   56.09    2.60
  -6   1  -8   49.90    2.30
   6   1   8   50.89    2.30
   6  -1  -8   57.49    2.40
   6   1   8   49.99    2.00
   0  -2   8  433.06   14.40
   0   2   8  451.35   13.60
   0  -2   8  403.76   13.50
   0  -2  -8  442.76   14.50
   0   2  -8  455.75   14.50
   0  -2   8  456.25   14.00
  -1  -2  -8  225.88    8.10
  -1   2   8  259.87    8.20
   1   2  -8  238.48    8.50
   1  -2   8  241.48    8.10
   1   2  -8  243.48    8.20
  -1  -2  -8  231.58    8.50
   1  -2  -8  232.48    8.70
  -1   2  -8  242.48    7.60
   1   2   8  228.48    7.50
   1   2   8  219.58    7.60
  -1   2  -8  238.28    8.40
   1  -2  -8  241.28    8.40
  -1  -2   8  229.08    8.20
  -2   2   8  255.17    8.40
   2  -2   8  257.37   11.60
  -2   2   8  264.77    9.40
   2   2  -8  251.87    9.00
   2   2  -8  255.07    8.40
   2  -2   8  260.47    9.00
  -2   2  -8  259.67    8.40
  -2   2  -8  264.27    9.70
   2  -2  -8  249.58    9.40
   2   2   8  241.28    8.10
  -2  -2   8  254.47    9.20
   2  -2  -8  263.67   10.80
   2  -2  -8  258.47    8.30
   2   2   8  244.88    8.70
  -3   2   8  365.16   12.20
  -3   2   8  381.66   12.30
   3   2  -8  372.06   12.20
   3   2  -8  388.66   12.40
   3  -2   8  387.16   13.30
   3   2  -8  374.46   13.30
  -3   2   8  382.26   14.00
   3  -2   8  393.06   16.90
   3  -2  -8  396.76   16.50
   3   2   8  386.86   12.50
  -3  -2   8  357.26   13.80
   3   2   8  371.06   12.30
   3  -2  -8  393.86   14.20
   3  -2  -8  385.36   12.80
   3   2   8  388.26   13.40
  -3   2  -8  398.76   14.60
  -3   2  -8  388.46   12.40
   4  -2   8   59.79    3.80
  -4  -2  -8   69.29    2.70
   4   2  -8   66.09    2.40
   4  -2   8   62.29    3.00
   4   2  -8   66.89    2.80
  -4  -2  -8   66.39    2.80
   4   2  -8   68.79    3.10
   4  -2   8   66.69    6.50
  -4  -2  -8   64.69    2.70
   4   2  -8   62.29    3.00
  -4   2   8   66.79    3.00
  -4   2   8   65.29    4.60
  -4   2   8   69.49    2.80
  -4  -2  -8   67.09    3.40
  -4   2   8   60.29    3.00
   4  -2   8   59.09    2.90
   4   2  -8   58.29    3.90
   4   2   8   70.49    2.90
  -4   2  -8   61.29    4.90
   4   2   8   62.69    3.00
  -4   2  -8   63.99    3.10
   4   2   8   67.79    3.10
   4  -2  -8   66.99    6.00
  -4   2  -8   64.19    3.10
   4   2   8   71.99    4.40
   4  -2  -8   62.49    3.60
  -4   2  -8   69.29    2.50
   4  -2  -8   66.79    2.90
   4  -2  -8   64.89    4.50
   4   2   8   65.69    2.50
   5   2  -8   93.19    3.30
  -5   2   8   96.79    4.00
  -5   2   8   99.19    3.40
   5   2  -8   90.19    4.00
   5   2  -8   96.19    3.70
  -5   2   8   94.09    3.70
  -5  -2  -8   94.79    3.50
  -5   2   8   87.79    4.00
  -5  -2  -8   92.79    3.60
   5  -2   8   92.89    3.90
   5   2  -8   95.49    4.10
   5  -2   8  100.89    4.20
   5   2   8   89.49    3.30
  -5   2  -8   89.99    3.90
   5   2   8   92.49    3.70
   5  -2  -8   92.29    3.70
   5   2   8   95.39    4.00
   5   2   8   96.29    4.10
  -5   2  -8   91.09    3.10
  -6  -2  -8  241.88    8.00
  -6  -2  -8  256.47    8.10
   6  -2   8  245.28    8.60
   6   2  -8  255.77    8.70
  -6   2   8  265.17    8.60
   6   2  -8  268.77    8.00
   6   2   8  248.88    8.00
   6  -2  -8  212.18    8.00
  -6   2  -8  245.18    8.20
   6   2   8  232.78    8.30
   6   2   8  246.68    7.70
   6   2   8  268.37    8.50
   0   3  -8  384.66   12.10
   0  -3   8  378.66   12.00
   0   3  -8  399.26   13.00
   0  -3   8  352.26   11.90
   0  -3  -8  392.56   13.20
  -1  -3  -8  571.64   19.00
   1   3  -8  579.14   18.90
  -1   3   8  574.04   18.20
   1   3  -8  561.34   17.80
   1  -3   8  571.04   18.10
   1  -3   8  566.04   18.50
  -1  -3   8  561.04   18.30
  -1   3  -8  620.24   19.70
  -1   3  -8  588.54   18.50
   1  -3  -8  596.24   19.80
   2   3  -8 2062.09   63.39
   2   3  -8 2019.70   62.59
   2  -3   8 2027.80   62.29
   2   3  -8 1893.51   61.69
   2   3  -8 2048.30   61.89
   2  -3   8 2058.79   63.19
  -2   3   8 2034.20   62.99
   2   3   8 1967.90   60.89
   2  -3  -8 2039.30   62.89
  -2   3  -8 2033.10   61.19
  -2  -3   8 1868.11   60.89
  -2   3  -8 1990.00   61.09
  -2   3  -8 2099.99   63.09
  -3  -3  -8  116.29    5.20
   3   3  -8  125.89    4.60
  -3   3   8  114.89    5.90
   3  -3   8  117.59    5.20
   3   3  -8  116.09    4.30
   3  -3   8  123.69    6.10
  -3   3   8  119.09    4.50
   3  -3   8  115.89    4.40
  -3  -3  -8  116.19    4.30
   3  -3   8  133.99    8.70
  -3  -3  -8  114.69    4.20
  -3   3   8  112.69    4.30
  -3  -3  -8  114.49    4.40
   3   3  -8  116.09    5.40
   3   3   8  120.69    4.40
   3   3   8  117.69    4.30
  -3   3  -8  115.79    4.40
  -3   3  -8  121.59    4.60
   3  -3  -8  121.09    7.80
  -3   3  -8  116.69    4.70
   3  -3  -8  120.69    4.30
  -3  -3   8  115.59    4.40
  -3   3  -8  122.69    6.50
   3  -3  -8  131.49    6.30
  -3   3  -8  116.29    4.00
  -4  -3  -8   69.29    2.90
   4  -3   8   67.89    4.30
  -4  -3  -8   68.69    3.70
   4   3  -8   74.09    3.30
   4   3  -8   74.69    4.50
  -4   3   8   65.29    2.60
   4  -3   8   64.19    5.10
   4   3  -8   71.09    3.00
  -4  -3  -8   69.19    2.80
   4  -3   8   70.29    3.10
  -4  -3  -8   69.89    3.00
  -4   3   8   72.79    3.30
  -4   3   8   74.59    3.30
   4   3  -8   71.79    3.20
  -4   3   8   68.89    4.90
   4   3  -8   69.49    2.60
  -4  -3  -8   69.89    2.70
   4  -3   8   72.69    7.20
   4  -3  -8   71.89    6.50
   4  -3  -8   74.19    2.90
   4   3   8   68.49    3.20
  -4   3  -8   75.69    3.30
  -4   3  -8   71.29    5.60
   4   3   8   70.99    3.00
  -4   3  -8   72.19    3.30
  -4   3  -8   73.99    2.60
   4   3   8   73.09    3.20
  -4   3  -8   67.09    3.00
   4  -3  -8   69.79    3.80
   4   3   8   66.89    2.60
  -4  -3   8   69.59    3.50
   4  -3  -8   66.99    4.90
  -5   3   8    2.60    0.70
  -5   3   8    3.40    0.50
   5   3  -8    2.50    0.70
   5   3  -8    3.70    0.50
  -5  -3  -8    2.60    0.70
   5  -3   8    3.20    0.80
   5   3  -8    3.40    0.60
  -5  -3  -8    3.70    0.50
  -5   3   8    3.50    0.70
  -5   3   8    4.40    0.90
  -5  -3  -8    3.20    0.60
   5   3  -8    2.60    0.70
  -5  -3  -8    2.80    0.60
  -5   3  -8    2.90    0.80
   5   3   8    3.80    0.70
  -5  -3   8    3.80    0.70
   5   3   8    2.90    0.50
  -5   3  -8    2.70    0.60
   5   3   8    4.10    0.90
   5   3   8    3.60    0.80
   5  -3  -8    4.90    0.80
   6  -3   8  329.37   10.20
  -6  -3  -8  300.97    9.80
   6   3  -8  302.07    9.80
  -6   3   8  342.37   10.30
   6   3  -8  305.37   10.20
   6  -3  -8  320.37   10.10
  -6  -3   8  330.57   10.20
  -6   3  -8  343.07   10.60
  -6  -3   8  315.47   10.20
   6   3   8  320.17   10.10
   6  -3  -8  334.27   10.30
   6   3   8  305.77   10.30
   6   3   8  327.67   10.50
   0   4  -8  166.78    5.90
   0   4  -8  185.98    7.20
   0   4  -8  177.68    6.00
   0  -4  -8  169.48    7.30
   1   4  -8  561.34   18.00
  -1   4   8  541.75   17.60
   1   4  -8  557.34   17.90
  -1  -4  -8  592.54   19.60
  -1   4   8  577.04   17.80
   1   4  -8  590.14   19.20
  -1   4  -8  579.14   19.80
   1  -4  -8  594.84   20.20
  -1   4  -8  584.04   18.40
  -1   4  -8  565.24   18.20
   2  -4   8   40.10    1.90
   2   4  -8   42.50    2.00
  -2  -4  -8   43.40    1.90
  -2  -4  -8   46.10    2.10
  -2   4   8   43.90    1.90
   2   4  -8   47.90    2.20
   2   4  -8   47.30    3.10
   2  -4   8   44.00    2.90
  -2  -4  -8   43.60    2.70
  -2  -4  -8   44.00    2.00
  -2  -4  -8   40.50    2.00
   2  -4   8   42.20    4.60
   2  -4   8   40.90    3.20
  -2   4   8   43.80    2.80
   2  -4   8   43.90    2.00
   2   4   8   42.40    1.90
  -2   4  -8   44.60    2.20
  -2  -4   8   44.40    2.00
  -2  -4   8   43.20    2.10
   2  -4  -8   40.00    2.00
  -2  -4   8   41.70    2.60
   2  -4  -8   49.10    4.20
   2  -4  -8   43.60    1.80
   2  -4  -8   47.80    3.10
  -2   4  -8   42.10    3.40
   2  -4  -8   44.10    3.40
  -2  -4   8   45.30    1.90
  -2  -4   8   42.70    2.00
  -2   4  -8   46.20    2.10
  -3  -4  -8  100.29    3.70
  -3   4   8  108.59    4.00
   3   4  -8  105.99    4.20
  -3  -4  -8   96.99    3.90
  -3  -4  -8  105.39    3.90
  -3   4   8  101.19    5.50
   3  -4   8  109.29    5.00
   3   4  -8  106.39    4.10
   3   4  -8  102.69    5.70
  -3  -4  -8  105.09    4.10
   3   4  -8  107.89    4.30
   3  -4   8  106.39    8.30
   3   4  -8  100.69    3.60
   3  -4   8  108.39    4.10
  -3  -4  -8  108.19    5.00
  -3  -4  -8  107.49    4.00
  -3   4   8  105.49    4.20
  -3   4   8  112.39    4.20
   3  -4   8   99.89    5.90
  -3   4   8  102.69    3.70
   3  -4   8  103.29    3.90
   3   4   8  102.59    4.00
  -3  -4   8  105.99    4.80
  -3  -4   8  105.99    3.90
  -3  -4   8  110.09    4.00
   3  -4  -8  107.29    6.10
   3  -4  -8  107.29    5.20
  -3  -4   8  109.89    3.90
  -3   4  -8  105.29    3.70
  -3   4  -8  106.29    6.40
  -3   4  -8  107.29    4.40
   3  -4  -8  110.79    3.80
  -3   4  -8  102.69    4.10
   3  -4  -8  114.39    7.70
   3  -4  -8  106.49    3.80
   3   4   8  110.09    4.10
  -3   4  -8  105.09    4.30
  -4   4   8   32.90    1.60
   4   4  -8   37.60    2.10
  -4  -4  -8   36.60    1.90
   4  -4   8   44.60    5.70
  -4   4   8   43.20    2.20
  -4   4   8   33.80    2.10
  -4  -4  -8   35.60    2.50
  -4   4   8   34.90    1.90
   4   4  -8   36.50    1.60
  -4  -4  -8   36.30    1.70
   4   4  -8   38.00    2.10
   4   4  -8   34.80    1.90
   4  -4   8   35.70    1.90
  -4  -4  -8   36.70    1.90
  -4   4  -8   37.10    2.00
  -4   4  -8   37.80    2.20
  -4  -4   8   36.60    1.70
   4  -4  -8   37.80    4.60
   4  -4  -8   40.50    2.70
  -4  -4   8   36.40    1.70
  -4  -4   8   35.60    1.80
  -4  -4   8   36.60    2.40
   4  -4  -8   36.40    1.70
  -4   4  -8   39.80    2.20
  -4   4  -8   32.20    1.60
   4  -4  -8   40.00    1.80
   4   4   8   35.60    1.60
   4   4   8   36.50    2.10
   4   4   8   34.80    1.90
  -5   4   8   86.49    3.70
   5   4  -8   86.59    3.60
  -5   4   8   96.69    3.10
  -5  -4  -8   86.19    3.70
  -5  -4  -8   89.09    3.20
  -5  -4  -8   87.39    3.30
  -5   4   8   81.69    3.50
   5  -4   8   89.69    3.30
   5   4  -8   89.29    3.40
  -5  -4  -8   84.29    3.10
   5   4  -8   86.69    3.00
  -5   4   8   88.29    3.40
   5   4  -8   94.29    3.60
  -5  -4   8   91.19    3.30
   5   4   8   94.49    3.70
   5   4   8   91.59    3.50
   5  -4  -8   88.89    3.20
   5   4   8   87.79    3.10
   5   4   8   94.69    3.70
  -5   4  -8   85.19    3.30
   5  -4  -8   96.59    3.30
  -5  -4   8   89.69    3.10
  -5   4  -8  100.79    3.80
  -5   4  -8   87.59    3.10
   0  -5   8   34.90    2.70
   0  -5  -8   28.20    1.40
   0  -5   8   31.30    1.60
   0  -5  -8   29.50    1.60
   0  -5  -8   30.60    1.60
   0   5  -8   27.70    2.60
   0  -5  -8   27.60    1.40
   0   5  -8   31.00    1.70
   0  -5  -8   34.30    2.10
   0  -5  -8   33.40    2.50
   0  -5  -8   29.80    1.60
   0   5  -8   27.60    1.50
   0  -5  -8   33.10    3.20
   0  -5   8   28.40    1.50
   0  -5  -8   29.50    2.10
   0  -5   8   29.80    1.60
  -1  -5  -8   22.20    2.00
  -1  -5  -8   18.50    2.80
   1  -5   8   21.50    2.30
   1   5  -8   20.80    1.40
  -1  -5  -8   20.80    1.30
  -1  -5  -8   19.60    1.10
   1  -5   8   19.80    1.30
  -1  -5  -8   20.10    1.20
   1  -5   8   21.50    1.20
   1   5  -8   19.80    2.30
  -1  -5  -8   20.30    1.90
  -1  -5  -8   21.80    1.40
   1  -5   8   22.40    1.30
  -1   5   8   19.70    1.20
  -1  -5  -8   21.00    1.30
   1   5  -8   20.70    1.30
  -1   5  -8   21.40    1.40
  -1   5  -8   22.60    1.10
  -1  -5   8   22.80    1.40
   1  -5  -8   20.50    1.30
  -1   5  -8   17.70    2.50
   1  -5  -8   20.40    2.80
  -1  -5   8   21.00    2.10
  -1   5  -8   19.80    1.30
  -1  -5   8   22.60    2.00
  -1  -5   8   21.90    1.40
   1  -5  -8   22.60    2.40
  -1   5  -8   21.70    1.60
   1  -5  -8   20.90    2.20
   1  -5  -8   21.20    1.10
  -2   5   8  179.28    6.30
   2   5  -8  177.98    6.20
  -2  -5  -8  162.58    5.80
   2   5  -8  171.48    5.80
  -2  -5  -8  174.28    6.00
   2   5  -8  165.08    7.60
  -2  -5  -8  175.38    6.10
   2  -5   8  181.48    7.60
   2  -5   8  180.68    6.00
   2   5  -8  186.58    6.40
  -2   5   8  176.98    6.10
  -2  -5  -8  184.18    6.20
   2  -5   8  176.28    6.20
  -2  -5  -8  184.28    6.40
  -2  -5  -8  189.48    7.40
   2  -5   8  184.28   11.10
  -2   5  -8  177.08    6.00
  -2   5  -8  184.38    6.60
   2  -5  -8  187.28    7.80
  -2  -5   8  187.18    6.30
  -2  -5   8  174.48    7.40
  -2   5  -8  183.58    6.40
  -2   5  -8  175.88    8.50
   2  -5  -8  181.68    9.60
  -2  -5   8  183.38    6.30
   2  -5  -8  182.98    6.30
   2   5   8  189.98    6.20
   2  -5  -8  175.68    6.00
  -2  -5   8  186.28    7.30
  -2   5  -8  173.38    6.50
   2  -5  -8  187.18    8.70
  -3  -5  -8   93.79    3.50
  -3   5   8   92.19    3.80
   3  -5   8   94.39    3.50
  -3   5   8   88.69    3.20
   3   5  -8   85.49    3.20
   3   5  -8   96.89    3.80
  -3  -5  -8   89.19    3.40
  -3  -5  -8   96.19    4.50
  -3  -5  -8   91.59    3.70
   3   5  -8   91.09    3.70
   3  -5   8   85.49    7.60
   3   5  -8   96.09    3.70
  -3  -5  -8   89.19    3.60
   3  -5   8   91.99    4.60
   3   5   8   85.99    3.50
   3  -5  -8   89.49    3.30
   3  -5  -8   84.39    6.70
  -3   5  -8   95.09    3.90
  -3   5  -8   87.59    3.80
  -3  -5   8   92.99    4.40
   3  -5  -8   91.49    4.60
  -3  -5   8   93.99    3.50
  -3   5  -8   89.79    3.20
  -3   5  -8   94.09    3.60
  -3  -5   8   92.39    3.50
   3   5   8   90.19    3.50
   4   5  -8   41.00    2.00
   4   5  -8   42.30    2.10
   4  -5   8   43.20    1.80
  -4   5   8   45.70    1.70
   4   5  -8   43.70    2.00
  -4  -5  -8   39.60    1.80
  -4  -5  -8   42.80    1.90
   4   5  -8   41.90    1.70
  -4   5   8   43.20    2.10
  -4  -5  -8   41.30    2.50
  -4  -5  -8   41.40    2.00
  -4   5   8   41.10    2.00
  -4   5   8   42.10    2.20
   4   5   8   43.70    2.10
   4  -5  -8   43.80    1.80
  -4   5  -8   42.90    2.30
  -4  -5   8   42.50    1.90
   4   5   8   43.80    1.70
  -4   5  -8   42.10    1.70
  -4  -5   8   41.70    1.80
   4  -5  -8   39.40    2.70
  -4   5  -8   43.00    2.00
   4   5   8   42.90    2.00
  -4   5  -8   43.70    2.20
  -5   5   8  135.69    4.80
  -5   5   8  146.89    4.80
  -5  -5  -8  127.99    4.90
   5   5  -8  148.09    4.50
   5   5  -8  140.89    4.70
  -5   5   8  139.99    4.50
  -5  -5  -8  143.89    4.60
   5   5  -8  137.49    4.80
  -5   5  -8  148.99    5.00
   5   5   8  140.89    4.80
  -5  -5   8  148.29    4.70
  -5   5  -8  140.49    4.50
   5  -5  -8  140.99    4.60
   5   5   8  141.59    4.60
   0  -6  -8  120.69    4.40
   0  -6   8  126.09    5.90
   0  -6   8  119.99    4.40
   0   6  -8  116.39    4.10
   0  -6  -8  119.99    5.60
   0  -6   8  123.69    4.40
   0   6  -8  121.39    4.40
   0   6  -8  126.79    4.60
   0  -6  -8  117.49    4.30
  -1  -6  -8   15.10    1.10
   1   6  -8   15.60    0.80
   1   6  -8   14.50    1.10
  -1  -6  -8   14.50    1.80
   1  -6   8   16.40    1.10
   1   6  -8   14.70    1.10
  -1  -6  -8   16.00    1.60
   1  -6   8   14.90    1.90
   1  -6   8   18.60    3.90
  -1  -6  -8   15.50    1.10
  -1  -6  -8   15.20    1.10
  -1   6  -8   14.30    1.10
   1  -6  -8   15.40    1.90
   1  -6  -8   15.70    1.20
  -1  -6   8   15.70    1.20
  -1  -6   8   15.30    1.10
  -1   6  -8   14.80    0.80
   1  -6  -8   14.40    0.80
  -1  -6   8   14.50    1.80
  -1   6  -8   14.30    1.20
  -2  -6  -8   43.30    2.00
  -2  -6  -8   41.30    1.90
   2   6  -8   43.60    1.70
  -2   6   8   43.90    1.90
  -2  -6  -8   43.00    2.00
   2  -6   8   41.90    2.00
  -2  -6  -8   45.80    2.70
  -2   6   8   41.80    2.00
   2   6  -8   40.70    2.00
  -2  -6  -8   40.10    1.70
   2   6  -8   42.80    2.10
   2  -6   8   41.60    3.10
  -2   6  -8   41.60    2.20
  -2  -6   8   41.60    2.00
  -2   6  -8   43.50    2.00
  -2  -6   8   39.20    2.70
  -2  -6   8   42.30    1.90
  -2   6  -8   43.60    2.20
   2  -6  -8   42.40    2.00
  -2   6  -8   40.70    1.70
   2  -6  -8   41.50    1.70
  -3  -6  -8   11.80    0.90
   3   6  -8   11.30    0.90
  -3   6   8   13.40    1.00
  -3   6   8   11.70    0.90
   3  -6   8   10.50    1.40
  -3  -6  -8   10.70    0.90
  -3   6   8   12.70    0.70
  -3  -6  -8   11.50    0.80
   3   6  -8   12.10    0.70
  -3  -6  -8   13.20    1.40
   3   6  -8   11.90    1.00
  -3   6  -8   12.20    1.00
   3  -6  -8   11.80    0.70
   3  -6  -8   12.40    1.60
  -3   6  -8   11.00    1.10
  -3  -6   8   11.70    0.90
  -3   6  -8   11.90    0.70
  -3   6  -8   10.10    0.90
  -3  -6   8   13.00    0.90
  -4   6   8  320.67    9.60
  -4  -6  -8  297.17   10.20
   4   6  -8  303.67    9.80
   4   6  -8  307.77    9.50
  -4  -6  -8  305.47    9.70
  -4   6   8  313.17    9.80
  -4   6  -8  301.87    9.40
  -4   6  -8  297.57    9.70
   4  -6  -8  295.77    9.40
  -4   6  -8  298.77    9.80
   4  -6  -8  302.17   10.40
  -4  -6   8  314.17    9.50
  -4  -6   8  313.87    9.60
   0  -7  -8  113.19    4.00
   0  -7   8  116.19    4.00
   0  -7  -8  108.49    5.20
   0   7  -8  118.09    3.70
   0   7  -8  112.09    4.10
   0   7  -8  112.69    4.00
   0  -7   8  113.49    5.30
   1  -7   8   40.00    1.70
  -1  -7  -8   35.30    1.90
   1   7  -8   37.20    1.60
  -1  -7  -8   38.60    2.40
   1   7  -8   37.60    1.40
  -1  -7  -8   38.40    1.60
   1   7  -8   35.00    1.70
   1  -7   8   33.50    2.60
  -1  -7  -8   37.80    1.60
  -1   7  -8   35.90    1.80
   1  -7  -8   34.50    2.50
  -1   7  -8   38.80    1.70
   1  -7  -8   39.30    1.70
  -1  -7   8   38.70    1.70
  -1  -7   8   35.50    2.50
  -1   7  -8   37.70    1.40
  -2  -7  -8   27.20    1.10
   2   7  -8   27.30    1.20
   2   7  -8   26.60    1.00
   2  -7   8   21.70    2.00
  -2  -7  -8   26.60    1.20
  -2  -7  -8   27.10    1.60
  -2  -7   8   25.30    1.20
   2  -7  -8   25.90    2.00
  -2   7  -8   25.20    1.00
  -2   7  -8   27.80    1.30
  -2  -7   8   27.30    1.20
  -3  -7  -8   57.29    2.30
  -3   7  -8   68.89    2.30
  -3  -7   8   67.19    2.30
   3  -7  -8   70.49    3.00
   0   0  -9    1.40    0.40
   0   0   9    0.20    0.30
   0   0  -9    1.00    0.70
   0   0  -9    0.70    0.30
  -1   0  -9 1237.18   38.10
   1   0  -9 1192.08   37.80
   1   0   9 1203.58   37.80
  -1   0   9 1276.07   38.20
   1   0  -9 1236.88   37.80
   2   0  -9   15.30    1.20
   2   0  -9   13.90    1.20
   2   0  -9   16.90    2.60
   2   0   9   12.70    0.90
   2   0   9   16.20    1.80
  -2   0  -9   10.40    1.30
  -2   0   9   12.90    1.40
   2   0   9   13.40    1.20
  -3   0   9  466.85   16.40
   3   0   9  483.55   14.90
   3   0   9  468.65   15.70
   3   0  -9  420.66   14.70
   3   0  -9  510.45   18.60
   3   0  -9  460.85   15.80
   3   0   9  455.55   14.70
   3   0  -9  480.55   15.70
  -3   0  -9  451.75   16.40
  -3   0   9  462.85   14.80
   4   0   9  678.93   21.10
  -4   0   9  677.33   24.00
  -4   0  -9  653.23   24.20
   4   0   9  715.13   21.60
   4   0  -9  688.63   23.30
  -4   0   9  666.13   21.10
   4   0   9  704.43   23.20
  -4   0   9  626.94   21.70
  -4   0   9  673.63   21.30
   4   0  -9  689.43   21.80
   4   0  -9  655.93   22.80
   4   0   9  698.63   21.90
   4   0  -9  741.43   21.90
  -4   0   9  716.33   21.80
   4   0  -9  685.73   21.40
   5   0   9   93.89    3.80
   5   0   9   99.89    4.20
  -5   0  -9   93.19    3.50
   5   0   9   87.59    3.40
  -5   0  -9  101.79    3.80
   5   0  -9  101.49    4.10
   5   0  -9   89.59    3.90
   5   0   9   93.39    4.10
   5   0   9   90.49    4.00
  -5   0   9  101.99    4.00
   6   0   9   49.50    1.90
  -6   0   9   48.80    2.30
   6   0  -9   50.19    2.50
   6   0   9   45.80    2.40
   6   0   9   50.69    2.40
   0   1   9 1760.92   52.49
   0  -1  -9 1675.13   52.39
   0  -1   9 1718.13   52.89
  -1   1   9 1274.57   38.60
  -1  -1  -9 1185.58   38.60
  -1  -1  -9 1243.48   38.30
   1  -1   9 1249.18   38.40
   1   1  -9 1290.77   38.40
   1   1  -9 1221.28   37.80
   1  -1  -9 1282.97   39.00
  -1   1  -9 1234.28   39.10
   1  -1  -9 1233.68   38.40
   1   1   9 1263.17   38.50
  -1  -1   9 1266.67   39.00
  -2   1   9  721.03   22.80
   2  -1   9  734.63   25.90
   2   1  -9  745.63   25.40
   2  -1   9  732.13   23.40
   2   1  -9  702.53   23.00
  -2  -1  -9  750.02   23.60
   2   1  -9  717.73   22.80
   2   1  -9  749.03   23.40
  -2   1   9  766.62   23.90
   2  -1  -9  765.32   23.20
  -2   1  -9  743.43   24.10
   2   1   9  726.33   23.30
   2  -1  -9  727.93   23.70
  -2  -1   9  730.43   23.90
   2   1   9  729.33   22.80
   3  -1   9  314.67   11.30
  -3   1   9  321.07   10.40
  -3   1   9  327.17   10.30
   3   1  -9  323.67   10.50
   3   1  -9  328.27   11.30
   3   1  -9  288.47   14.00
   3  -1   9  327.37   10.50
  -3  -1  -9  310.17   11.70
   3   1  -9  313.77   10.30
   3   1  -9  304.87   10.90
   3  -1   9  320.57   14.20
  -3   1   9  336.37   12.00
  -3  -1   9  326.17   12.20
   3  -1  -9  306.57   11.80
   3   1   9  328.97   11.60
   3   1   9  343.97   10.80
  -3   1  -9  326.87   10.70
   3  -1  -9  332.17   14.20
   3  -1  -9  332.87   11.30
   3   1   9  317.27   10.60
  -3   1  -9  339.47   12.60
   4  -1   9  281.27    9.70
   4  -1   9  292.47    9.50
  -4   1   9  284.37    9.80
   4   1  -9  301.47    9.50
   4   1  -9  274.97    9.80
   4   1  -9  276.67   11.00
  -4   1   9  289.07    9.10
  -4   1   9  289.67    9.50
   4  -1   9  280.87    9.80
   4   1  -9  283.57    9.10
   4  -1   9  281.87    9.10
  -4   1   9  292.77   11.90
   4   1  -9  287.47    9.70
  -4   1   9  297.17    9.80
   4   1  -9  287.87   10.90
   4  -1   9  290.17   11.10
   4   1   9  287.67    9.70
   4  -1  -9  282.97    9.40
  -4  -1   9  274.07    9.50
   4   1   9  288.17   11.00
   4  -1  -9  281.07   11.30
  -4   1  -9  285.77   12.10
   4  -1  -9  271.57    9.50
   4  -1  -9  285.57   10.50
   4  -1  -9  297.57   14.40
  -4  -1   9  290.07   11.70
  -4   1  -9  275.57    9.00
  -4   1  -9  287.67    9.70
   4   1   9  287.27    9.50
   4   1   9  274.97    9.00
  -5   1   9   28.30    1.80
   5  -1   9   27.10    1.70
  -5   1   9   28.90    1.30
   5   1  -9   29.90    1.90
  -5  -1  -9   28.90    1.50
   5  -1   9   24.80    1.90
   5   1  -9   25.20    1.20
   5   1  -9   26.10    1.60
   5   1  -9   28.60    1.60
   5  -1   9   26.90    1.20
  -5   1   9   25.70    1.50
   5   1   9   29.10    1.70
  -5   1  -9   29.30    1.80
   5   1   9   25.90    1.30
   5   1   9   27.20    2.00
   5   1   9   28.30    2.00
   5  -1  -9   33.70    2.10
   5  -1  -9   26.40    1.70
  -5  -1   9   27.60    1.70
   6  -1   9   24.30    1.40
   6   1  -9   24.30    1.40
   6  -1   9   23.10    1.50
   6   1  -9   20.60    1.40
  -6  -1  -9   24.20    1.10
  -6   1   9   19.40    1.50
   6  -1  -9   23.50    1.40
   6   1   9   20.90    1.00
  -6   1  -9   20.90    1.30
   6   1   9   21.50    1.30
   6   1   9   22.10    1.60
   0   2  -9  609.34   18.90
   0  -2   9  529.45   17.70
   0  -2   9  624.64   18.40
   0  -2   9  572.14   18.80
   0  -2  -9  582.54   18.90
   0   2   9  574.34   18.00
   1   2  -9 1104.39   36.40
   1  -2   9 1227.88   36.50
  -1  -2  -9 1203.78   36.90
  -1   2   9 1193.88   36.50
   1   2  -9 1139.29   36.90
   1   2  -9 1179.78   36.00
   1   2   9 1096.79   35.80
  -1   2  -9 1181.58   36.70
   1   2   9 1155.28   35.70
  -1  -2   9 1188.38   36.50
  -1   2  -9 1174.78   35.70
   1  -2  -9 1193.68   36.70
   2   2  -9  351.86   12.00
   2  -2   9  373.96   15.00
   2   2  -9  347.27   11.30
   2  -2   9  355.56   12.00
  -2   2   9  348.37   11.30
  -2   2   9  348.57   12.30
   2   2   9  349.87   11.80
  -2   2  -9  361.16   11.40
   2  -2  -9  342.47   11.30
   2  -2  -9  346.57   13.90
   2   2   9  347.67   11.20
  -2   2  -9  369.46   12.90
  -2  -2   9  348.17   12.40
   2  -2  -9  367.56   12.60
   3   2  -9   52.49    3.20
   3  -2   9   62.99    5.30
   3   2  -9   56.99    2.40
  -3   2   9   57.19    2.40
   3  -2   9   49.70    3.10
   3   2  -9   54.09    2.50
  -3   2   9   57.39    3.70
  -3   2   9   56.29    2.50
   3  -2  -9   53.19    2.70
  -3   2  -9   56.79    2.40
   3   2   9   56.69    3.20
   3  -2  -9   57.49    3.70
   3  -2  -9   60.59    5.00
  -3  -2   9   50.79    3.60
   3   2   9   53.99    2.40
  -3   2  -9   55.09    3.90
   3   2   9   55.29    2.30
  -4  -2  -9  286.47   10.70
   4  -2   9  298.17   10.20
   4  -2   9  303.87   11.50
  -4   2   9  311.47   12.50
  -4  -2  -9  296.97    9.90
   4  -2   9  277.57   18.40
  -4  -2  -9  296.37   10.00
   4   2  -9  305.97   10.30
  -4   2   9  312.47   10.30
  -4  -2  -9  299.97    9.90
  -4   2   9  299.37   10.30
   4   2  -9  302.47   10.00
   4   2  -9  295.77   11.60
   4   2  -9  315.57   10.30
   4   2  -9  303.07    9.60
   4  -2   9  321.97   10.50
   4   2   9  301.37    9.70
  -4   2  -9  294.37   13.00
   4   2   9  304.87   10.10
   4   2   9  294.27   10.40
   4   2   9  297.87   11.80
   4  -2  -9  301.77   10.00
   4  -2  -9  307.67   15.00
  -4   2  -9  303.27   10.40
   4   2   9  296.77   10.30
  -4   2  -9  317.67    9.60
   4  -2  -9  311.37   12.40
  -4   2  -9  307.07   10.30
   4  -2  -9  303.97   10.80
   5   2  -9   66.99    2.50
  -5  -2  -9   64.39    2.70
   5  -2   9   69.89    3.20
  -5   2   9   68.29    2.50
  -5   2   9   70.99    3.10
   5   2  -9   60.89    3.00
   5   2  -9   62.59    2.80
  -5   2   9   60.79    2.70
  -5  -2  -9   57.29    2.60
   5   2  -9   74.29    3.20
  -5   2   9   66.39    3.10
   5  -2   9   65.89    3.00
   5  -2  -9   69.79    2.90
   5   2   9   57.99    3.10
  -5   2  -9   58.99    2.20
   5   2   9   66.89    3.20
   5   2   9   59.69    2.80
  -5   2  -9   73.49    3.10
   5   2   9   65.69    2.50
  -6   2   9   76.49    3.10
  -6  -2  -9   78.19    2.70
   6   2  -9   70.39    3.20
   6   2  -9   76.99    2.60
   6  -2   9   83.69    3.10
  -6   2  -9   80.19    3.10
   6   2   9   74.49    3.00
   6   2   9   88.39    3.30
   6  -2  -9   78.29    3.10
   6   2   9   78.49    2.70
   6   2   9   72.99    3.60
   0  -3   9  982.40   30.60
   0  -3  -9 1012.80   31.70
   0   3  -9  983.00   31.50
   0   3  -9  980.90   30.50
  -1   3   9  853.01   27.30
   1  -3   9  937.91   27.90
   1  -3   9  795.22   28.00
   1   3  -9  895.71   27.50
  -1   3   9  926.81   27.90
  -1  -3  -9  912.41   28.80
   1   3  -9  908.21   28.70
  -1   3  -9  903.91   29.40
  -1   3  -9  907.21   28.20
   1  -3  -9  933.11   29.60
  -1  -3   9  896.61   28.10
   2   3  -9  119.49    5.50
  -2   3   9  114.29    5.10
   2   3  -9  117.99    5.00
   2   3  -9  117.19    4.20
   2  -3   9  111.09    4.80
   2  -3   9  116.69    5.30
   2   3  -9  116.99    4.30
  -2   3   9  116.69    4.20
   2   3   9  115.49    4.00
  -2   3  -9  118.39    4.20
  -2  -3   9  117.29    4.20
   2  -3  -9  111.69    6.50
   2  -3  -9  117.79    5.70
  -2   3  -9  121.89    5.80
  -2   3  -9  118.39    4.40
   3  -3   9  337.97   13.00
   3   3  -9  328.07   11.80
  -3  -3  -9  344.77   10.80
   3   3  -9  343.37   13.20
   3  -3   9  336.97   12.00
   3  -3   9  319.87   11.00
   3  -3   9  333.37   16.20
  -3  -3  -9  333.07   10.90
   3   3  -9  344.47   11.00
   3   3  -9  341.57   11.20
   3   3  -9  318.37   10.60
  -3   3   9  357.06   13.00
   3   3  -9  325.27   12.20
  -3  -3  -9  321.77   10.60
  -3  -3  -9  338.67   11.90
  -3  -3  -9  336.07   11.00
  -3   3   9  338.57   11.10
  -3  -3   9  328.17   11.80
  -3   3  -9  336.87   10.60
  -3   3  -9  345.27   11.30
   3  -3  -9  311.17   14.00
   3   3   9  346.87   11.10
  -3   3  -9  326.57   11.30
   3  -3  -9  331.77   10.90
   3   3   9  343.07   11.00
  -3   3  -9  338.57   13.50
  -3   3  -9  351.96   11.10
   3  -3  -9  349.07   15.40
   3  -3  -9  344.27   13.20
  -4  -3  -9  422.16   13.60
   4   3  -9  413.66   13.40
  -4   3   9  433.56   14.00
  -4   3   9  439.66   13.90
  -4   3   9  409.76   16.20
   4  -3   9  409.16   15.10
  -4   3   9  434.96   14.10
  -4   3   9  443.46   13.40
   4  -3   9  431.86   16.60
   4   3  -9  411.56   14.10
   4   3  -9  432.76   13.90
  -4  -3  -9  428.56   13.50
   4   3  -9  447.46   14.20
   4   3  -9  415.56   16.60
   4  -3   9  406.06   13.90
   4  -3   9  410.56   20.50
  -4  -3  -9  435.36   14.80
  -4  -3  -9  412.76   13.70
   4   3  -9  412.76   15.60
  -4  -3  -9  452.15   13.90
   4   3   9  428.36   13.70
   4   3   9  409.16   13.20
   4  -3  -9  399.56   19.10
   4   3   9  400.66   13.90
   4  -3  -9  418.26   16.30
  -4   3  -9  416.16   14.00
   4  -3  -9  415.16   14.50
   4  -3  -9  414.26   13.50
  -4   3  -9  434.06   14.00
  -4  -3   9  422.96   14.30
  -4   3  -9  412.16   13.20
  -4   3  -9  438.86   17.20
  -4   3  -9  430.96   13.60
   4   3   9  439.36   14.00
  -5   3   9   91.09    3.40
   5   3  -9   83.39    3.60
  -5   3   9   91.79    3.70
   5   3  -9   82.59    3.00
  -5  -3  -9   85.69    3.80
   5   3  -9   82.99    3.60
  -5  -3  -9   86.59    3.30
  -5  -3  -9   83.59    3.30
   5  -3   9   85.49    3.50
  -5  -3  -9   81.39    3.10
   5   3  -9   89.99    3.40
  -5   3   9   80.99    3.10
  -5   3   9   90.09    3.80
  -5   3  -9   88.69    3.60
   5   3   9   87.19    3.10
   5   3   9   87.89    3.70
   5   3   9   86.89    3.50
   5  -3  -9   71.29    3.40
  -5  -3   9   90.39    3.30
   5   3   9   84.49    3.70
   6   3  -9  115.49    3.70
  -6   3   9  123.99    4.30
  -6  -3  -9  116.39    3.80
   6   3  -9  120.59    4.20
   6  -3   9  106.19    4.10
   6   3   9  116.79    4.00
   6   3   9  120.89    4.20
  -6  -3   9  114.09    3.90
   6  -3  -9  104.29    3.90
   6   3   9  121.09    3.80
   6  -3  -9  119.89    3.90
  -6  -3   9  117.19    3.90
  -6   3  -9  115.89    4.10
   0   4  -9 1780.42   54.99
   0   4  -9 1767.92   53.59
   0   4  -9 1674.53   53.49
   0  -4  -9 1773.32   55.29
   1   4  -9   56.29    2.40
   1   4  -9   55.29    3.30
  -1  -4  -9   55.89    3.60
  -1   4   9   52.99    2.10
   1   4  -9   56.79    2.30
  -1   4  -9   55.49    2.50
   1  -4  -9   55.59    3.60
  -1   4  -9   58.69    2.40
   1  -4  -9   52.19    3.50
  -1   4  -9   54.29    3.50
  -2  -4  -9  348.47   11.00
   2  -4   9  329.87   11.00
  -2  -4  -9  349.07   12.20
  -2  -4  -9  354.86   11.20
   2  -4   9  324.17   12.50
  -2   4   9  324.57   10.90
  -2  -4  -9  338.17   10.90
  -2   4   9  342.57   11.10
   2   4  -9  345.67   11.10
   2  -4   9  338.37   11.10
   2  -4   9  340.57   16.00
   2  -4   9  342.07   12.40
  -2  -4  -9  321.47   10.70
   2   4  -9  357.26   11.30
  -2   4   9  346.87   12.00
   2   4  -9  345.07   12.70
  -2  -4  -9  328.37   10.90
  -2   4  -9  327.77   11.30
  -2  -4   9  342.47   12.10
  -2  -4   9  352.26   11.00
   2  -4  -9  345.57   12.40
  -2   4  -9  356.36   11.20
   2  -4  -9  335.07   10.90
  -2  -4   9  335.97   10.90
  -2  -4   9  331.17   11.00
   2  -4  -9  350.16   14.60
   2  -4  -9  340.77   13.20
  -2   4  -9  354.46   11.40
   2   4   9  337.67   10.90
  -2   4  -9  326.87   10.70
  -2   4  -9  342.87   13.30
   2  -4  -9  342.67   11.10
  -3  -4  -9  142.29    6.00
  -3   4   9  136.29    6.50
  -3   4   9  131.69    5.00
   3   4  -9  130.69    5.00
   3  -4   9  124.09    6.90
  -3   4   9  126.39    5.00
   3  -4   9  126.69    5.80
  -3  -4  -9  131.69    4.50
   3   4  -9  131.19    6.60
   3  -4   9  132.39    4.70
  -3  -4  -9  131.69    4.70
   3  -4   9  127.89    9.40
   3  -4   9  131.89    4.90
   3   4  -9  132.59    5.10
  -3   4   9  122.59    4.40
  -3  -4  -9  141.19    5.00
  -3  -4  -9  132.49    4.80
  -3  -4  -9  134.59    4.70
   3   4  -9  129.39    4.50
   3   4  -9  135.09    4.90
  -3  -4   9  139.89    5.80
  -3  -4   9  133.09    4.70
  -3   4  -9  134.79    7.40
   3  -4  -9  130.09    8.40
  -3  -4   9  130.89    4.80
  -3  -4   9  136.49    4.70
   3  -4  -9  134.09    4.60
  -3   4  -9  130.89    5.20
  -3   4  -9  139.49    5.00
  -3   4  -9  129.99    4.50
   3   4   9  134.09    4.90
   3  -4  -9  127.59    6.00
  -3   4  -9  134.29    5.20
   3  -4  -9  132.89    4.60
   3  -4  -9  126.79    7.00
   3   4   9  130.69    4.80
   3  -4  -9  127.69    4.60
  -4  -4  -9  134.49    5.10
  -4   4   9  141.79    5.30
  -4   4   9  140.99    5.30
  -4  -4  -9  128.59    5.80
   4   4  -9  143.19    5.30
   4   4  -9  139.99    5.10
   4  -4   9  143.09    5.10
  -4   4   9  146.49    4.70
   4  -4   9  150.48   12.30
   4   4  -9  131.09    4.60
  -4   4   9  135.19    5.00
   4   4  -9  138.99    5.30
  -4  -4  -9  133.49    4.80
  -4  -4  -9  133.49    5.00
   4   4   9  134.59    5.00
   4   4   9  136.09    4.60
   4  -4  -9  129.99    4.90
  -4   4  -9  139.39    5.30
  -4  -4   9  133.39    5.50
  -4  -4   9  130.39    4.70
   4   4   9  139.29    5.20
   4  -4  -9  120.19    8.80
   4  -4  -9  138.69    4.70
  -4  -4   9  140.69    4.70
  -4  -4   9  134.39    4.80
   4  -4  -9  136.59    5.80
  -4   4  -9  142.69    5.10
  -4   4  -9  131.79    5.30
  -4   4  -9  141.59    4.60
  -5   4   9   82.99    3.30
  -5   4   9   80.69    3.40
  -5   4   9   80.09    2.80
  -5  -4  -9   74.09    2.70
   5   4  -9   74.79    3.30
  -5   4   9   76.69    3.10
   5   4  -9   80.89    3.30
   5  -4   9   79.39    3.10
   5   4  -9   78.79    2.70
  -5  -4  -9   72.99    3.40
  -5  -4  -9   80.09    3.00
   5   4  -9   79.09    3.00
  -5  -4  -9   80.59    3.00
  -5  -4   9   78.59    2.80
  -5   4  -9   75.39    3.00
   5  -4  -9   81.69    3.00
  -5   4  -9   73.39    3.30
  -5  -4   9   81.19    3.00
   5   4   9   82.29    3.30
   5   4   9   80.59    2.80
   5   4   9   79.19    3.10
   5  -4  -9   82.79    2.90
   5   4   9   91.89    3.40
   0  -5  -9    6.50    0.70
   0  -5  -9    6.10    0.70
   0  -5   9    6.50    0.80
   0   5  -9    7.20    1.60
   0  -5  -9    5.80    1.10
   0  -5  -9    6.60    0.80
   0  -5   9    7.30    1.60
   0  -5  -9    7.50    1.40
   0  -5  -9    6.80    0.80
   0   5  -9    5.70    0.80
   0   5  -9    5.70    0.70
   0  -5  -9    6.10    0.80
   0  -5  -9    6.80    0.90
   0  -5   9    7.30    0.90
   0  -5  -9    2.70    1.50
   0  -5   9    7.00    0.60
   1  -5   9  655.93   20.70
  -1  -5  -9  682.83   21.00
   1  -5   9  653.03   20.90
   1   5  -9  646.54   22.40
  -1  -5  -9  651.43   20.80
  -1   5   9  702.23   20.80
  -1  -5  -9  669.33   21.10
  -1  -5  -9  637.34   20.60
  -1  -5  -9  639.84   23.10
   1  -5   9  687.33   22.80
  -1  -5  -9  714.53   22.20
  -1  -5  -9  640.64   22.10
  -1  -5  -9  687.13   20.90
   1   5  -9  653.13   20.90
   1   5  -9  684.53   21.20
   1  -5  -9  644.64   22.80
  -1   5  -9  629.54   20.10
  -1   5  -9  609.74   20.70
  -1  -5   9  684.63   20.60
  -1  -5   9  693.93   21.70
  -1   5  -9  664.13   22.60
  -1  -5   9  575.44   20.20
   1  -5  -9  661.93   20.50
  -1  -5   9  660.93   20.50
   1  -5  -9  641.14   23.00
  -1   5  -9  679.03   20.80
  -1  -5   9  669.13   22.20
  -1   5  -9  666.03   20.60
   1  -5  -9  653.93   20.20
  -2  -5  -9   96.29    3.70
  -2  -5  -9   89.89    3.40
   2  -5   9   95.99    7.60
   2   5  -9   98.29    3.90
   2  -5   9   88.39    4.90
   2   5  -9   97.19    3.70
   2   5  -9   95.29    3.40
  -2  -5  -9  102.29    4.80
  -2  -5  -9  101.59    3.60
   2   5  -9   89.19    4.00
  -2  -5  -9   97.59    3.60
  -2   5   9   95.49    3.60
  -2  -5  -9   99.99    3.80
  -2   5   9   97.39    3.70
   2  -5   9   94.79    3.60
   2  -5   9   96.19    3.70
  -2   5  -9   95.59    3.40
  -2  -5   9   96.89    3.70
   2  -5  -9   98.79    3.80
  -2   5  -9   94.59    4.00
   2   5   9   98.09    3.60
  -2  -5   9   89.69    4.70
   2  -5  -9   98.39    5.10
  -2   5  -9   97.79    4.00
  -2  -5   9   97.39    3.70
  -2  -5   9  105.39    4.70
   2  -5  -9  100.79    6.50
  -2   5  -9  102.09    3.80
   2  -5  -9   94.79    3.50
  -3  -5  -9   26.70    1.40
   3  -5   9   27.30    2.30
  -3  -5  -9   27.30    1.50
   3   5  -9   27.90    1.60
   3   5  -9   27.60    1.60
  -3  -5  -9   27.30    1.60
   3   5  -9   28.20    1.70
  -3   5   9   26.10    1.30
   3  -5   9   26.10    1.50
   3   5  -9   27.10    1.30
  -3  -5  -9   27.80    1.70
  -3   5   9   27.20    1.70
  -3  -5  -9   27.90    2.30
   3  -5   9   20.90    4.10
   3   5   9   25.80    1.50
  -3   5  -9   28.30    1.30
  -3   5  -9   24.60    1.60
  -3   5  -9   27.80    1.80
  -3  -5   9   33.70    2.40
  -3   5  -9   25.20    1.80
   3  -5  -9   26.00    1.30
  -3  -5   9   26.10    1.50
   3   5   9   26.30    1.60
   3  -5  -9   29.70    3.80
   3  -5  -9   26.70    2.30
  -3  -5   9   28.00    1.60
   4   5  -9   29.30    1.30
  -4   5   9   31.10    1.60
  -4  -5  -9   27.20    1.30
   4   5  -9   27.90    1.60
   4   5  -9   29.30    1.50
   4  -5   9   29.70    1.40
   4   5  -9   27.00    1.70
  -4   5   9   28.60    1.70
  -4  -5  -9   27.80    1.50
  -4  -5  -9   27.50    2.00
  -4   5   9   30.20    1.70
  -4  -5  -9   26.10    1.50
   4   5   9   29.80    1.30
   4   5   9   30.10    1.60
  -4   5  -9   29.70    1.80
   4   5   9   27.20    1.50
  -4   5  -9   27.30    1.80
   4  -5  -9   30.00    1.30
  -4   5  -9   27.60    1.50
  -4   5  -9   28.90    1.30
   4  -5  -9   27.90    2.10
  -4  -5   9   26.90    1.30
  -4  -5   9   30.60    1.50
   5   5  -9   75.09    2.80
   5   5  -9   81.89    2.60
  -5   5   9   79.89    2.60
  -5  -5  -9   79.79    2.70
  -5   5   9   76.59    2.80
   5   5  -9   79.29    2.80
  -5   5   9   76.19    2.80
  -5  -5  -9   70.89    2.90
   5   5   9   77.59    2.80
   5  -5  -9   83.59    2.70
  -5   5  -9   82.29    3.00
  -5   5  -9   82.09    2.60
   5   5   9   77.49    2.60
  -5  -5   9   77.89    2.80
   0  -6   9    9.20    0.90
   0  -6  -9   10.20    1.70
   0  -6  -9    8.30    0.90
   0   6  -9    8.70    0.60
   0  -6  -9    8.40    0.90
   0   6  -9    6.90    0.80
   0   6  -9    7.10    0.90
   0  -6   9    7.20    0.90
   0  -6   9    8.70    1.60
  -1   6   9   26.40    1.40
   1  -6   9   24.20    1.40
   1   6  -9   24.60    1.10
   1   6  -9   22.80    1.40
   1  -6   9   24.10    2.30
   1   6  -9   25.10    1.50
  -1  -6  -9   25.80    1.40
  -1  -6  -9   25.60    1.40
  -1  -6  -9   24.30    1.40
  -1  -6  -9   25.00    2.00
  -1  -6  -9   24.60    2.10
  -1   6  -9   23.80    1.60
   1  -6  -9   25.60    1.50
  -1   6  -9   24.20    1.40
   1  -6  -9   24.50    1.20
  -1  -6   9   25.90    2.30
   1  -6  -9   27.20    2.40
  -1   6  -9   23.90    1.10
  -1  -6   9   26.00    1.50
  -1  -6   9   23.40    1.40
  -1   6  -9   24.70    1.60
  -2  -6  -9   42.80    2.00
   2   6  -9   42.10    2.00
   2   6  -9   43.60    2.10
   2  -6   9   42.30    2.00
  -2  -6  -9   38.50    1.70
  -2  -6  -9   42.70    2.00
   2  -6   9   46.40    3.10
  -2  -6  -9   44.70    1.90
   2   6  -9   43.40    1.70
  -2   6   9   42.90    2.00
  -2  -6  -9   42.50    2.70
  -2  -6   9   42.40    2.00
   2  -6  -9   41.70    1.70
  -2  -6   9   45.10    3.00
   2  -6  -9   45.30    2.10
  -2  -6   9   45.80    2.00
  -2   6  -9   43.60    2.20
  -2   6  -9   43.10    2.20
  -2   6  -9   42.70    2.00
  -2   6  -9   40.70    1.70
  -3   6   9   74.09    2.60
  -3  -6  -9   76.99    3.60
  -3  -6  -9   78.99    2.90
   3   6  -9   74.89    2.60
   3  -6   9   80.69    3.90
   3   6  -9   73.19    2.90
  -3   6   9   73.69    3.00
  -3   6   9   72.99    2.90
   3   6  -9   73.89    3.00
  -3  -6  -9   75.39    2.90
  -3  -6  -9   74.99    2.70
  -3  -6   9   71.39    2.80
  -3   6  -9   78.89    3.10
  -3   6  -9   77.79    3.20
   3  -6  -9   71.49    3.90
  -3   6  -9   75.89    2.60
  -3   6  -9   74.89    2.90
  -3  -6   9   67.29    2.80
   3  -6  -9   74.79    2.60
   4   6  -9   27.20    1.10
  -4   6   9   28.70    1.30
   4   6  -9   29.10    1.30
  -4   6   9   30.30    1.10
  -4  -6  -9   29.10    1.30
  -4  -6  -9   26.90    1.60
  -4   6  -9   27.70    1.10
  -4   6  -9   28.20    1.30
  -4  -6   9   27.30    1.20
  -4   6  -9   26.30    1.30
   4  -6  -9   28.40    2.00
   4  -6  -9   26.70    1.00
   0   7  -9  188.58    6.30
   0  -7   9  197.78    7.80
   0   7  -9  196.88    6.70
   0  -7  -9  221.38    7.90
   0  -7  -9  197.58    6.50
   0   7  -9  189.88    6.50
   0  -7   9  197.78    6.50
  -1  -7  -9   91.99    3.80
   1   7  -9  102.69    3.50
  -1  -7  -9   98.79    3.40
   1  -7   9  103.59    3.50
   1   7  -9   96.89    3.70
  -1  -7  -9   96.69    3.40
   1  -7   9  105.59    4.70
   1   7  -9   99.59    3.30
  -1  -7   9  102.69    3.50
  -1  -7   9   85.69    4.50
  -1   7  -9   99.09    3.20
  -1   7  -9  100.59    3.50
   1  -7  -9   99.79    3.50
  -1   7  -9   98.09    3.70
   2   7  -9   83.89    2.80
  -2  -7  -9   81.09    3.40
  -2  -7  -9   82.89    2.90
   2   7  -9   84.39    3.00
  -2  -7  -9   86.89    3.00
   2  -7   9   93.99    4.00
  -2   7  -9   86.09    3.10
  -2   7  -9   85.69    2.90
  -2  -7   9   87.99    3.10
   2  -7  -9   90.39    4.00
   0   0 -10    6.30    0.80
   0   0  10    6.60    0.70
   0   0 -10    6.40    0.70
   0   0 -10    7.70    1.40
   1   0  10 1845.22   55.19
  -1   0  10 1829.42   55.49
  -1   0 -10 1786.72   55.49
   1   0 -10 1749.22   55.19
  -2   0 -10 1152.18   35.40
   2   0 -10 1105.29   34.70
   2   0  10 1096.29   36.50
  -2   0  10 1103.29   34.20
   2   0  10 1105.59   34.20
   2   0 -10 1090.29   34.70
   2   0  10 1115.29   34.80
  -2   0  10 1129.79   35.30
   3   0 -10   21.20    1.90
  -3   0 -10   21.20    2.30
   3   0 -10   23.80    1.40
   3   0 -10   19.40    1.70
   3   0  10   22.80    1.40
   3   0  10   22.10    1.90
   3   0  10   19.40    1.20
  -3   0  10   21.30    2.20
  -3   0  10   22.40    1.40
   3   0 -10   21.20    2.80
  -4   0  10   50.89    1.90
   4   0 -10   48.20    2.40
   4   0  10   51.19    2.50
   4   0 -10   47.30    2.30
  -4   0  10   47.90    2.40
   4   0  10   52.49    2.00
   4   0 -10   51.79    1.90
   4   0 -10   49.60    3.30
   4   0  10   50.39    2.30
  -4   0  10   46.40    2.40
  -4   0  10   51.69    4.00
  -4   0 -10   45.80    4.40
   4   0  10   49.50    3.40
  -4   0  10   53.29    2.20
   4   0 -10   49.30    3.50
   4   0 -10   45.90    2.20
   5   0  10   92.49    4.10
   5   0  10  103.79    3.90
   5   0 -10  101.29    3.90
  -5   0 -10   98.79    3.60
   5   0  10   91.39    4.00
   5   0  10   98.89    4.20
   5   0  10  101.39    3.50
  -5   0  10   97.89    4.00
  -5   0 -10   90.29    3.70
   5   0 -10   99.79    4.10
   6   0  10    1.40    0.60
   6   0 -10    0.90    0.50
   6   0 -10    1.80    0.70
  -6   0  10    1.40    0.60
   6   0  10    1.50    0.60
   6   0  10    2.10    0.40
   0  -1 -10 4028.70  126.99
   0   1 -10 3984.70  130.09
   0  -1  10 4669.13  132.99
   0   1 -10 3812.72  124.39
   0  -1  10 4083.39  148.79
   0   1  10 4020.30  127.29
   0   1 -10 3806.22  146.79
   0  -1 -10 3953.20  138.69
   0   1  10 4040.90  138.79
  -1  -1 -10 3239.38   98.69
   1  -1 -10 3163.88   96.59
  -2  -1 -10   90.09    3.90
   2  -1  10   87.39    5.40
   2   1 -10   82.29    3.20
   2  -1  10   87.79    3.70
   2   1 -10   88.59    5.00
   2   1 -10   86.79    3.70
  -2   1  10   83.69    3.10
  -2   1  10   87.89    4.00
   2   1 -10   82.19    3.30
  -2  -1  10   84.39    4.00
   2  -1 -10   91.59    4.00
  -2   1 -10   89.19    4.20
   2  -1 -10   89.09    3.50
   2   1  10   83.99    3.60
   2   1  10   84.69    3.10
   2  -1 -10   88.29    5.10
   3   1 -10  221.38   11.80
   3   1 -10  229.88    7.70
  -3   1  10  247.68    7.70
   3  -1  10  232.58    8.70
   3   1 -10  221.78    8.30
   3   1 -10  229.38    7.80
   3   1 -10  235.58    8.70
   3  -1  10  227.18    7.80
   3  -1  10  226.48    7.70
   3  -1  10  233.38   11.40
  -3   1  10  237.78    9.40
  -3   1  10  236.28    7.80
   3   1  10  232.98    7.90
   3  -1 -10  242.88    8.50
   3  -1 -10  241.68    9.20
   3   1  10  224.68    7.70
   3   1  10  232.58    8.70
  -3   1 -10  213.68    9.50
   3  -1 -10  239.48   11.20
  -3   1 -10  234.88    7.90
  -3  -1  10  245.98    9.40
   4   1 -10  246.38    8.60
   4   1 -10  253.07    8.80
   4   1 -10  249.58    8.70
  -4   1  10  260.17    8.10
   4  -1  10  240.58    8.60
   4  -1  10  254.37   10.00
  -4   1  10  257.77    8.40
   4  -1  10  246.28    8.10
   4   1 -10  258.17    9.90
   4   1 -10  243.58    8.00
  -4   1  10  256.37    8.70
  -4   1  10  266.57   11.00
   4   1 -10  257.97    8.50
  -4   1  10  252.27    8.70
   4  -1  10  243.28    8.40
   4  -1  10  258.57    8.80
   4  -1 -10  254.07    8.50
  -4   1 -10  245.18    7.90
   4   1  10  246.58   10.00
   4   1  10  235.98    8.00
   4   1  10  256.67    8.50
   4  -1 -10  244.98    8.50
   4  -1 -10  256.97    9.60
   4  -1 -10  265.77   13.50
   4   1  10  257.17    8.70
  -4   1 -10  252.67   11.30
  -4  -1  10  250.97    8.50
   4  -1 -10  243.98   10.30
  -4   1 -10  246.28    8.60
  -4  -1  10  248.88   10.70
  -5   1  10   80.29    3.40
   5   1 -10   76.09    3.20
   5   1 -10   76.79    3.10
   5  -1  10   79.49    3.60
   5   1 -10   73.79    2.80
  -5   1  10   77.89    2.70
  -5  -1 -10   75.89    3.00
  -5   1  10   77.39    3.00
   5  -1  10   73.59    2.70
   5  -1  10   77.89    3.40
   5   1 -10   78.39    3.50
   5   1  10   79.69    3.00
   5  -1 -10   75.79    3.30
   5   1  10   79.39    3.60
  -5  -1  10   76.09    3.20
   5  -1 -10   80.89    3.30
   5   1  10   80.49    3.40
  -5   1 -10   79.69    3.50
   5   1  10   83.69    3.70
   6  -1  10   54.29    2.60
  -6  -1 -10   62.79    2.20
   6   1 -10   65.79    2.70
  -6   1  10   56.39    2.70
   6   1 -10   55.19    2.70
   6  -1  10   58.89    2.70
   6   1  10   60.39    2.40
   6   1  10   67.09    2.80
   6  -1 -10   54.29    2.60
   6   1  10   58.19    2.20
   0   2  10 2675.73   82.19
   0  -2  10 2733.43   83.09
   1  -2  10  204.48    7.00
  -1  -2 -10  179.88    7.30
   1   2 -10  197.38    6.60
   1   2 -10  201.98    7.50
  -1  -2 -10  195.28    7.20
   1   2 -10  208.18    7.10
  -1  -2 -10  198.68    7.40
  -1   2  10  210.48    7.10
  -1  -2  10  211.28    7.50
  -1   2 -10  205.58    7.60
   1  -2 -10  209.08    7.60
  -1   2 -10  199.08    6.70
   1   2  10  185.68    7.30
   1   2  10  196.58    6.70
   1  -2 -10  207.98    8.10
  -2   2  10  467.15   15.60
  -2   2  10  453.45   14.50
   2   2 -10  456.85   14.60
   2   2 -10  453.85   15.20
   2  -2  10  475.65   15.30
   2  -2  10  452.15   18.20
  -2   2 -10  495.85   16.20
  -2  -2  10  450.35   15.60
   2   2  10  452.25   15.00
   2  -2 -10  478.85   15.90
   2   2  10  454.35   14.40
  -2   2 -10  468.45   14.60
   2  -2 -10  429.76   14.40
   2  -2 -10  447.36   17.20
  -3   2  10   26.70    2.40
  -3   2  10   26.60    1.50
   3  -2  10   25.10    2.20
   3  -2  10   29.60    3.60
   3   2 -10   26.50    1.60
   3   2 -10   25.20    2.20
  -3   2  10   25.30    1.40
   3   2 -10   25.70    1.40
   3  -2 -10   20.80    2.30
   3   2  10   24.50    1.40
  -3  -2  10   22.50    2.50
  -3   2 -10   24.10    2.60
   3  -2 -10   23.30    1.70
   3   2  10   24.80    1.30
   3  -2 -10   24.30    3.30
   3   2  10   23.70    2.20
  -3   2 -10   26.70    1.40
  -4  -2 -10  759.02   24.40
  -4   2  10  803.92   24.70
   4   2 -10  773.52   24.40
   4  -2  10  779.52   26.10
  -4  -2 -10  773.32   24.30
   4   2 -10  766.82   24.00
  -4   2  10  786.72   24.70
  -4  -2 -10  766.02   24.30
  -4  -2 -10  757.42   25.20
   4   2 -10  794.02   24.70
   4   2 -10  782.12   26.20
   4   2 -10  767.22   24.70
   4  -2  10  794.02   24.60
  -4   2  10  793.72   24.50
  -4   2  10  780.32   27.10
   4   2  10  802.22   24.20
   4  -2 -10  752.62   26.40
   4  -2 -10  746.23   29.70
  -4   2 -10  747.03   27.30
  -4   2 -10  767.32   24.10
   4   2  10  757.12   23.90
  -4   2 -10  776.42   23.40
   4   2  10  745.33   25.70
   4  -2 -10  737.13   24.60
   4   2  10  761.72   23.50
   5   2 -10  146.69    5.20
  -5   2  10  156.08    5.90
  -5   2  10  162.78    5.20
   5   2 -10  164.98    5.60
   5   2 -10  152.08    5.90
  -5   2  10  155.18    5.90
  -5  -2 -10  154.88    5.40
   5  -2  10  152.68    5.80
  -5  -2 -10  152.88    5.40
  -5   2  10  159.48    5.50
   5   2 -10  153.88    5.90
  -5  -2 -10  149.99    5.20
   5  -2  10  163.98    5.90
   5   2  10  159.28    6.10
   5   2  10  159.08    5.80
   5  -2 -10  166.38    5.80
   5   2  10  150.68    5.30
   5   2  10  157.88    6.10
  -5   2 -10  157.48    5.90
   6  -2  10   20.20    1.40
   6   2 -10   22.30    1.40
   6  -2  10   22.20    1.30
  -6  -2 -10   23.30    1.10
  -6   2  10   19.10    1.30
   6   2  10   23.50    1.20
  -6   2 -10   18.00    1.20
   6  -2 -10   17.80    1.00
   6   2  10   20.30    0.90
   6  -2 -10   18.00    1.20
   6   2  10   21.20    1.30
   0   3 -10  803.92   25.20
   0   3 -10  767.32   24.10
   0  -3 -10  780.02   25.40
   0  -3  10  762.42   24.30
  -1   3  10  199.68    6.80
   1   3 -10  209.48    8.10
  -1   3  10  216.68    7.40
   1  -3  10  221.08    7.50
   1   3 -10  218.28    7.10
  -1  -3 -10  217.98    8.30
  -1  -3 -10  211.08    7.40
  -1  -3 -10  214.48    7.30
   1  -3  10  210.28    7.60
  -1  -3  10  221.28    7.40
  -1   3 -10  225.78    8.50
   1  -3 -10  212.88    8.70
  -1   3 -10  214.98    7.30
   1  -3 -10  223.48    8.60
   2   3 -10   22.30    2.20
   2  -3  10   22.10    1.80
   2  -3  10   20.40    2.10
  -2   3  10   20.00    1.90
  -2   3  10   21.00    1.40
   2   3 -10   23.40    1.90
   2   3 -10   22.10    1.40
  -2   3  10   21.40    1.20
   2   3 -10   21.30    1.20
  -2   3 -10   21.80    1.40
   2  -3 -10   23.80    2.80
  -2   3 -10   21.40    1.30
  -2   3 -10   20.40    2.20
   2   3  10   21.40    1.10
   2  -3 -10   22.20    2.20
  -2  -3  10   21.70    1.50
  -3   3  10  404.56   13.30
  -3  -3 -10  415.06   13.20
   3  -3  10  408.56   13.20
  -3  -3 -10  408.26   13.00
   3  -3  10  408.96   15.30
   3  -3  10  408.46   18.80
   3   3 -10  420.36   13.40
   3   3 -10  399.86   12.70
   3   3 -10  408.76   14.50
  -3  -3 -10  417.76   14.20
  -3   3  10  413.06   15.00
   3   3 -10  424.16   15.50
  -3  -3 -10  415.16   13.10
  -3   3  10  379.16   13.00
   3  -3  10  426.56   14.30
  -3   3  10  400.26   13.10
   3   3 -10  396.26   13.40
  -3   3  10  393.06   14.70
  -3  -3 -10  392.16   12.80
   3   3 -10  398.66   13.10
   3   3  10  423.66   13.40
  -3  -3  10  402.26   14.10
  -3   3 -10  425.36   13.30
  -3   3 -10  428.16   13.60
   3  -3 -10  402.16   13.10
  -3   3 -10  413.26   16.00
   3  -3 -10  413.56   15.50
  -3   3 -10  411.76   13.60
   3  -3 -10  415.06   17.80
   3  -3 -10  404.46   14.40
   3   3  10  397.36   13.20
  -3   3 -10  418.16   12.90
  -4  -3 -10  353.06   12.60
   4  -3  10  350.26   18.40
   4   3 -10  346.67   15.30
  -4   3  10  370.56   12.00
   4   3 -10  355.86   13.80
   4   3 -10  349.77   11.70
   4   3 -10  365.56   12.00
  -4  -3 -10  364.46   11.70
   4   3 -10  355.96   11.20
   4  -3  10  360.36   11.80
   4  -3  10  335.37   13.00
  -4  -3 -10  367.26   11.60
   4   3 -10  361.16   12.00
  -4   3  10  346.47   11.30
  -4   3  10  366.86   12.00
  -4   3  10  352.06   15.00
  -4  -3 -10  353.16   11.50
  -4  -3 -10  333.37   11.30
   4   3  10  373.66   12.00
   4  -3 -10  359.56   11.50
  -4   3 -10  356.66   12.00
   4  -3 -10  349.37   12.50
  -4   3 -10  355.56   11.90
  -4  -3  10  346.17   12.20
   4   3  10  350.36   11.60
  -4   3 -10  366.46   11.70
   4   3  10  332.87   11.20
   4  -3 -10  342.97   14.40
   4   3  10  363.76   12.10
  -4   3 -10  364.66   11.20
  -4   3 -10  330.97   15.00
   4  -3 -10  360.56   17.10
   5   3 -10    0.30    0.40
  -5  -3 -10    0.10    0.40
   5   3 -10    0.50    0.30
  -5   3  10    0.80    0.50
  -5   3  10    0.90    0.60
  -5   3  10    0.60    0.60
   5  -3  10    0.70    0.60
   5   3 -10    1.20    0.60
   5   3 -10    1.30    0.60
  -5  -3 -10    1.30    0.50
  -5   3  10    0.80    0.40
  -5  -3 -10    0.70    0.40
  -5  -3 -10    0.60    0.60
  -5   3 -10    0.50    0.60
   5   3  10    1.70    0.50
   5   3  10    0.40    0.40
   5  -3 -10    0.40    0.50
   5   3  10    0.50    0.60
  -5  -3  10    0.50    0.40
   5   3  10    0.70    0.30
   6   3 -10    2.00    0.30
  -6   3  10    2.30    0.50
  -6  -3 -10    1.80    0.30
   6  -3  10    1.70    0.50
   6   3 -10    2.50    0.50
  -6  -3  10    1.60    0.40
   6   3  10    2.70    0.50
  -6  -3  10    2.20    0.40
   6  -3 -10    1.90    0.30
   6   3  10    1.40    0.40
   6  -3 -10    2.10    0.40
   6   3  10    2.20    0.30
  -6   3 -10    2.10    0.50
   0  -4 -10   11.90    1.90
   0  -4 -10   15.20    1.00
   0   4 -10   11.10    1.00
   0   4 -10    7.50    1.40
   0   4 -10   12.10    0.90
   1   4 -10  553.44   18.50
  -1   4  10  541.05   16.80
   1   4 -10  526.85   17.00
  -1  -4 -10  533.75   18.80
   1   4 -10  547.15   17.20
  -1   4 -10  555.94   17.60
  -1   4 -10  553.84   17.40
   1  -4 -10  548.75   19.30
   1  -4 -10  545.65   19.50
  -1   4 -10  558.34   19.20
  -2   4  10   29.70    1.60
  -2  -4 -10   32.20    1.50
   2  -4  10   30.90    1.60
   2   4 -10   31.50    2.00
  -2   4  10   31.60    1.50
   2  -4  10   28.00    2.40
  -2  -4 -10   29.40    1.40
   2   4 -10   31.70    1.70
  -2  -4 -10   31.90    1.60
   2   4 -10   32.40    1.80
  -2  -4 -10   30.30    1.60
  -2   4  10   31.50    2.40
   2   4 -10   34.50    2.80
   2  -4  10   31.20    4.00
   2  -4  10   30.00    1.70
  -2  -4 -10   33.80    2.40
  -2  -4 -10   33.10    1.70
   2   4 -10   30.40    1.40
  -2  -4  10   31.00    2.30
  -2   4 -10   30.00    1.80
   2  -4 -10   31.60    1.50
  -2  -4  10   30.20    1.50
  -2   4 -10   32.00    3.10
   2  -4 -10   28.30    2.90
   2  -4 -10   30.30    1.40
  -2   4 -10   31.10    1.40
   2  -4 -10   28.10    3.20
  -2   4 -10   32.10    1.80
   2  -4 -10   29.90    1.60
  -2   4 -10   31.20    1.70
  -2  -4  10   31.30    1.60
   2  -4 -10   29.00    2.50
   2   4  10   29.60    1.50
  -2  -4  10   30.00    1.60
  -3   4  10  277.67    9.50
  -3  -4 -10  290.37    9.30
  -3  -4 -10  287.37    9.40
  -3   4  10  288.67    9.60
   3   4 -10  268.07   11.40
  -3  -4 -10  266.47    9.10
   3  -4  10  251.27   11.30
   3   4 -10  281.87    8.90
   3   4 -10  285.07    9.40
   3  -4  10  291.67    9.40
  -3  -4 -10  284.67   10.50
  -3  -4 -10  281.27    9.20
  -3  -4 -10  283.77    9.00
   3   4 -10  284.87    9.60
   3   4 -10  283.97    9.60
   3  -4  10  268.87   14.90
   3  -4  10  264.27   10.30
  -3   4  10  274.67    8.90
  -3   4  10  269.77   11.10
   3   4  10  275.87    9.20
  -3   4 -10  272.47    8.80
  -3   4 -10  272.67    9.50
   3  -4 -10  284.17   13.70
   3  -4 -10  274.57    8.90
   3  -4 -10  256.27    8.90
   3   4  10  269.57    9.00
  -3   4 -10  283.07    9.50
   3  -4 -10  272.87    8.80
  -3  -4  10  263.67    9.00
  -3  -4  10  278.27    9.00
   3  -4 -10  268.67   10.40
  -3  -4  10  280.17    9.10
  -3   4 -10  280.97    9.20
  -3   4 -10  279.67   12.00
  -3  -4  10  280.97   10.10
  -4  -4 -10    5.10    0.80
  -4  -4 -10    5.00    0.70
   4   4 -10    5.20    0.80
   4  -4  10    5.60    0.90
   4   4 -10    5.10    0.90
   4   4 -10    5.40    0.60
  -4   4  10    5.30    0.60
  -4   4  10    5.90    0.90
  -4  -4 -10    4.50    0.60
  -4  -4 -10    4.50    1.10
  -4   4  10    5.10    0.80
  -4   4  10    4.70    0.80
  -4  -4 -10    6.10    0.90
   4   4 -10    6.20    1.00
   4   4  10    6.00    0.60
   4  -4 -10    6.20    0.70
  -4  -4  10    4.90    0.70
   4  -4 -10    5.40    1.30
   4   4  10    5.00    0.70
  -4   4 -10    4.10    0.90
   4  -4 -10    5.10    0.70
  -4   4 -10    4.40    0.80
   4  -4 -10    8.00    2.60
   4   4  10    4.00    0.80
  -4  -4  10    5.90    0.80
  -4   4 -10    4.50    0.60
  -4   4 -10    5.60    1.00
  -4  -4  10    6.40    0.70
   5  -4  10   87.19    3.30
   5   4 -10   82.29    3.50
  -5  -4 -10   82.29    2.90
   5   4 -10   86.29    3.20
  -5   4  10   91.19    3.60
  -5  -4 -10   84.49    3.10
  -5   4  10   95.29    3.30
   5   4 -10   87.39    2.90
  -5   4  10   82.49    2.90
   5   4 -10   82.49    3.40
  -5   4  10   74.69    3.50
  -5  -4 -10   84.59    3.60
  -5  -4 -10   87.09    3.10
   5   4  10   90.59    3.00
   5  -4 -10   90.49    3.40
   5   4  10   84.89    3.50
   5   4  10   91.29    3.50
   5   4  10   88.49    3.40
  -5   4 -10   92.69    3.60
  -5   4 -10   78.19    3.20
  -5  -4  10   86.19    3.20
  -5  -4  10   86.29    3.00
   5  -4 -10   83.39    3.10
   0   5 -10   29.60    1.30
   0   5 -10   29.50    1.60
   0  -5  10   29.00    1.60
   0  -5  10   30.60    1.40
   0  -5 -10   28.20    1.70
   0  -5  10   30.80    2.60
   0   5 -10   27.50    1.60
   0   5 -10   24.10    2.70
   0  -5 -10   29.30    1.50
   0  -5 -10   26.80    1.40
   0  -5  10   30.00    1.60
   0  -5 -10   30.40    2.50
   0  -5 -10   26.80    3.10
   0  -5 -10   25.90    1.50
   0  -5 -10   29.00    2.10
   0  -5 -10   27.80    1.50
   0  -5 -10   27.30    1.40
   1   5 -10  175.18    5.90
  -1  -5 -10  173.18    5.90
   1   5 -10  171.48    7.60
   1  -5  10  180.68    6.10
  -1  -5 -10  178.18    6.10
  -1  -5 -10  178.18    6.20
   1  -5  10  164.68    6.10
   1   5 -10  188.98    6.50
   1   5 -10  178.58    6.30
  -1  -5 -10  186.38    6.30
  -1  -5 -10  180.88    8.40
  -1  -5 -10  179.78    7.30
  -1  -5 -10  180.68    6.30
  -1  -5 -10  190.38    7.30
   1  -5  10  195.18    7.90
   1  -5 -10  171.28    8.30
  -1   5 -10  181.38    6.50
  -1   5 -10  173.38    5.90
  -1  -5  10  186.58    7.30
   1  -5 -10  178.78    6.00
  -1   5 -10  169.88    8.00
   1  -5 -10  187.88    7.70
   1  -5 -10  170.38    6.00
  -1   5 -10  176.48    6.30
   1  -5 -10  189.18    8.40
   1  -5 -10  178.88    6.20
  -1  -5  10  186.68    6.30
  -1  -5  10  173.88    5.90
  -1  -5  10  182.88    6.20
  -1  -5  10  189.88    7.80
  -1   5 -10  186.88    6.50
   2   5 -10  192.18    6.70
  -2  -5 -10  189.28    6.40
  -2   5  10  192.88    6.50
  -2  -5 -10  177.98    6.20
  -2  -5 -10  195.18    7.70
  -2  -5 -10  184.38    6.40
  -2  -5 -10  193.28    6.70
   2  -5  10  184.08    6.40
   2  -5  10  190.08    6.40
   2  -5  10  188.88    8.10
  -2  -5 -10  202.98    6.60
   2   5 -10  182.28    6.60
   2   5 -10  193.98    6.80
   2   5 -10  188.18    6.20
  -2   5  10  190.28    6.60
   2  -5  10  179.58   11.40
  -2   5 -10  181.98    6.20
   2  -5 -10  191.68    6.50
   2  -5 -10  188.48    6.20
  -2  -5  10  189.48    7.80
  -2   5 -10  190.28    6.60
   2  -5 -10  195.38    8.00
  -2   5 -10  194.68    6.90
  -2   5 -10  182.28    6.80
  -2  -5  10  184.58    6.40
  -2  -5  10  184.88    6.10
  -2  -5  10  193.18    6.50
   2  -5 -10  178.78    9.60
  -2  -5  10  189.58    7.50
  -3  -5 -10  239.08    7.70
  -3  -5 -10  226.18    8.70
  -3   5  10  223.38    7.90
   3   5 -10  225.48    7.70
   3   5 -10  235.58    8.00
  -3  -5 -10  228.48    7.60
   3  -5  10  196.58   13.30
  -3  -5 -10  237.38    7.90
  -3   5  10  229.28    7.70
   3  -5  10  222.88    8.80
   3  -5  10  227.58    7.60
   3   5 -10  223.28    7.30
  -3  -5 -10  226.98    7.50
   3   5 -10  224.78    7.80
  -3   5  10  226.38    7.30
  -3   5 -10  231.18    7.30
   3  -5 -10  203.88   11.40
  -3  -5  10  229.98    7.60
  -3   5 -10  232.88    8.10
   3  -5 -10  236.88    9.00
  -3   5 -10  230.28    7.80
  -3  -5  10  230.88    8.60
   3   5  10  218.68    7.60
   3  -5 -10  212.48    7.40
   3   5  10  228.38    7.70
  -3  -5  10  227.68    7.60
  -3   5 -10  225.68    8.10
  -4   5  10   34.70    1.70
  -4   5  10   28.50    1.80
   4  -5  10   31.20    1.50
   4   5 -10   31.20    1.70
   4   5 -10   35.20    1.40
  -4   5  10   31.30    1.80
   4   5 -10   35.00    1.70
  -4  -5 -10   33.60    1.70
   4   5 -10   31.70    1.80
  -4  -5 -10   34.30    1.60
  -4  -5 -10   35.80    2.20
  -4  -5 -10   32.90    1.40
  -4  -5  10   34.00    1.60
   4  -5 -10   33.90    1.50
  -4   5 -10   34.40    1.40
  -4   5 -10   29.40    1.80
   4   5  10   35.70    1.70
   4   5  10   35.80    1.40
   4   5  10   32.20    1.70
   4  -5 -10   31.50    2.30
  -4   5 -10   34.40    1.90
  -4  -5  10   36.50    1.60
  -4   5 -10   35.60    1.70
   5   5 -10    6.40    0.60
  -5  -5 -10    6.70    0.50
  -5   5  10    6.70    0.60
  -5   5  10    6.70    0.60
  -5   5  10    6.60    0.50
   5   5 -10    6.20    0.60
  -5  -5 -10    5.90    0.70
   5   5 -10    6.70    0.40
   5   5  10    6.80    0.80
  -5   5 -10    6.10    0.70
  -5   5 -10    8.00    0.50
   5   5  10    6.20    0.40
   5  -5 -10    6.00    0.40
  -5  -5  10    6.50    0.60
   0   6 -10    1.00    0.30
   0  -6  10    0.60    0.90
   0  -6 -10    0.60    0.40
   0  -6 -10    0.20    0.30
   0  -6 -10    1.40    1.00
   0  -6  10    0.80    0.50
   0  -6  10    1.10    0.50
   0   6 -10    0.80    0.40
   0   6 -10    0.00    0.40
   0  -6 -10    0.80    0.50
   1  -6  10   27.30    1.50
  -1   6  10   29.40    1.40
   1   6 -10   26.70    1.20
  -1  -6 -10   27.60    1.50
   1   6 -10   26.60    1.50
  -1  -6 -10   26.70    2.00
   1   6 -10   24.70    1.60
  -1  -6 -10   28.10    1.50
  -1  -6 -10   26.40    1.30
  -1  -6 -10   24.80    2.20
  -1  -6 -10   27.30    1.50
   1  -6  10   27.20    2.50
  -1  -6  10   25.50    1.50
  -1   6 -10   28.30    1.70
  -1   6 -10   25.50    1.20
  -1   6 -10   25.70    1.50
   1  -6 -10   22.50    2.30
  -1  -6  10   27.30    1.50
   1  -6 -10   27.20    1.50
  -1  -6  10   23.00    2.30
   1  -6 -10   25.80    1.20
  -1   6 -10   28.20    1.50
  -2  -6 -10   35.70    1.60
   2  -6  10   40.20    2.80
   2  -6  10   33.70    1.70
  -2  -6 -10   34.40    1.60
  -2  -6 -10   34.70    1.80
   2   6 -10   34.80    1.50
  -2   6  10   34.80    1.80
  -2  -6 -10   34.70    1.70
   2   6 -10   35.90    1.70
  -2  -6 -10   35.60    2.40
   2   6 -10   36.70    1.90
  -2   6 -10   34.20    1.50
  -2   6 -10   38.40    2.00
   2  -6 -10   34.40    1.40
   2  -6 -10   33.70    2.70
   2  -6 -10   34.80    1.80
  -2   6 -10   34.10    1.80
  -2  -6  10   35.40    1.70
  -2  -6  10   36.10    1.70
  -2   6 -10   32.30    1.70
  -2  -6  10   33.90    2.50
  -3  -6 -10   89.39    3.90
  -3  -6 -10   79.99    3.10
   3   6 -10   85.79    3.20
   3   6 -10   84.99    2.90
   3   6 -10   81.69    3.30
  -3  -6 -10   84.89    3.20
  -3  -6 -10   81.29    2.90
   3  -6  10   78.59    3.90
  -3   6  10   87.59    2.90
  -3   6  10   86.99    3.20
  -3   6  10   85.09    3.30
  -3   6 -10   83.99    3.40
   3  -6 -10   81.39    2.90
  -3  -6  10   88.19    3.10
  -3   6 -10   87.49    2.90
  -3   6 -10   85.99    3.50
  -3  -6  10   83.29    3.10
  -3   6 -10   86.49    3.30
   4   6 -10   16.30    0.90
  -4   6  10   17.00    0.80
   4   6 -10   18.30    0.70
  -4   6  10   16.90    0.90
  -4  -6 -10   16.20    1.20
  -4  -6 -10   18.50    0.90
  -4  -6  10   17.10    0.90
  -4   6 -10   14.50    0.90
  -4   6 -10   17.10    0.80
   4  -6 -10   17.60    0.70
  -4   6 -10   17.40    1.00
   0   7 -10   83.39    2.70
   0  -7 -10   66.39    3.80
   0   7 -10   82.29    3.00
   0  -7  10   85.69    3.00
   0  -7 -10   83.99    2.90
   0   7 -10   82.29    3.10
   1  -7  10   15.80    1.60
   1   7 -10   12.50    0.80
   1   7 -10   14.20    0.70
  -1  -7 -10   13.90    0.80
   1  -7  10   13.50    0.90
  -1  -7 -10   14.60    0.80
   1   7 -10   12.50    1.30
  -1  -7 -10   12.30    1.00
  -1   7 -10   12.50    0.90
  -1  -7  10   12.20    1.60
  -1   7 -10   14.70    1.10
  -1  -7  10   14.20    0.90
  -1   7 -10   13.30    0.70
   1  -7 -10   15.90    1.60
   1  -7 -10   13.80    0.90
  -2  -7 -10  120.09    3.90
   2  -7  10  112.49    4.80
   2   7 -10  124.29    4.00
   2   7 -10  119.19    3.80
  -2  -7 -10  115.09    3.80
  -2  -7 -10  117.09    4.30
  -2  -7  10  126.89    4.30
  -2   7 -10  124.69    4.40
   2  -7 -10  138.99    5.40
  -2   7 -10  122.09    4.10
   0   0 -11    1.40    0.50
   0   0 -11    0.40    0.30
   0   0  11    0.70    0.40
   0   0 -11   -0.50    0.50
  -1   0  11  988.60   30.10
   1   0 -11  973.30   29.70
   1   0 -11  931.51   30.10
  -1   0 -11  969.70   30.10
   1   0  11  938.21   29.70
   1   0 -11  939.71   29.70
  -2   0  11    0.40    0.30
   2   0  11    0.50    0.50
   2   0  11    1.90    0.80
  -2   0  11   -0.30    0.50
  -2   0 -11    2.60    0.80
   2   0 -11    1.60    1.10
   2   0 -11    1.00    0.50
   2   0  11    0.40    0.30
   2   0 -11    0.60    0.50
   3   0 -11   61.09    4.80
   3   0  11   53.39    3.10
   3   0  11   63.29    2.50
   3   0 -11   52.09    2.40
  -3   0  11   57.99    2.40
  -3   0  11   58.09    2.50
   3   0 -11   58.79    3.10
   3   0 -11   57.79    3.20
  -3   0  11   65.79    3.80
  -3   0 -11   53.59    3.80
   3   0  11   58.39    2.60
   4   0  11   45.00    1.80
  -4   0  11   44.80    2.30
   4   0 -11   43.20    2.20
   4   0 -11   44.40    3.40
  -4   0 -11   41.10    4.40
   4   0  11   45.50    3.30
  -4   0  11   42.20    2.00
   4   0 -11   46.10    2.30
   4   0 -11   44.40    1.70
   4   0  11   45.60    2.20
   4   0 -11   42.80    3.10
   4   0  11   47.10    2.40
  -4   0  11   42.80    1.70
  -4   0  11   42.10    2.30
  -4   0  11   41.20    3.70
  -4   0 -11   47.10    2.30
   5   0  11  725.63   22.40
  -5   0  11  730.13   22.10
   5   0 -11  693.93   22.10
   5   0  11  708.13   21.90
   5   0  11  641.54   22.00
   5   0  11  650.83   21.40
   5   0 -11  703.83   21.90
   5   0  11  688.53   22.30
   6   0  11    8.20    0.80
   6   0  11    5.80    1.00
  -6   0  11    6.70    0.80
   6   0 -11    6.90    0.90
  -6   0 -11    8.80    0.70
   6   0  11    6.70    0.50
   6   0 -11    6.70    0.80
   0  -1  11  242.08    8.40
   0   1 -11  243.38    9.50
   0   1 -11  243.68    8.40
   0  -1 -11  248.18    8.70
   0  -1 -11  238.28    8.30
   0  -1 -11  232.68    7.90
   0   1  11  239.38    8.00
  -1  -1 -11    2.90    1.00
  -1   1  11    3.70    0.70
   1   1 -11    3.60    0.70
   1   1 -11    3.10    0.80
   1   1 -11    2.90    0.40
  -1  -1 -11    3.80    0.80
   1  -1  11    3.80    0.70
   1   1 -11    4.30    1.30
  -1  -1 -11    2.70    0.60
  -1  -1  11    3.90    0.80
   1  -1 -11    3.50    0.70
   1  -1 -11    3.60    1.10
  -1   1 -11    3.60    1.40
  -1   1 -11    3.10    0.80
   1  -1 -11    2.70    0.60
   1   1  11    4.30    0.60
  -2   1  11  186.38    7.00
  -2   1  11  180.78    6.00
   2   1 -11  179.08    6.60
   2   1 -11  183.18    8.30
  -2  -1 -11  172.38    6.80
   2   1 -11  183.38    6.10
  -2  -1 -11  166.78    8.00
   2   1 -11  175.98    6.10
   2  -1  11  182.18    8.70
   2  -1  11  174.58    6.00
   2  -1  11  180.48    6.70
   2  -1 -11  186.48    6.50
  -2   1 -11  181.18    7.40
   2   1  11  180.38    6.60
   2  -1 -11  185.28    7.00
   2   1  11  181.58    6.10
  -2  -1  11  185.58    7.20
   2  -1 -11  182.68    8.40
   3  -1  11    2.20    0.50
   3   1 -11    3.70    1.00
   3   1 -11    2.90    0.60
   3  -1  11    1.80    0.80
  -3   1  11    4.30    1.30
  -3  -1 -11   -0.50    1.20
   3   1 -11    2.10    0.50
  -3   1  11    2.90    0.50
   3   1 -11    2.50    0.80
   3  -1  11    3.30    1.40
   3  -1  11    3.10    0.60
  -3   1  11    2.80    0.50
   3   1 -11    3.40    2.00
   3  -1 -11    2.90    0.80
   3  -1 -11    2.40    1.50
   3   1  11    1.30    0.40
   3  -1 -11    1.10    0.80
  -3   1 -11    0.50    0.60
   3   1  11    0.70    0.80
  -3  -1  11    2.60    1.00
   3   1  11    2.20    0.50
  -3   1 -11    0.60    1.00
   4  -1  11  111.19    3.90
  -4   1  11  116.79    4.50
   4   1 -11  109.89    4.50
   4  -1  11  116.49    4.60
  -4   1  11  118.79    4.30
  -4  -1 -11  110.39    4.80
  -4   1  11  116.89    6.40
  -4   1  11  115.49    3.90
   4   1 -11  118.99    4.30
   4   1 -11  120.19    5.60
   4   1 -11  113.69    4.50
   4  -1  11  110.59    5.70
   4   1 -11  114.29    4.40
   4  -1  11  110.09    4.40
   4   1 -11  114.79    3.90
   4  -1  11  115.89    4.30
  -4   1  11  111.79    4.50
   4   1  11  118.69    4.40
   4   1  11  124.19    4.70
   4  -1 -11  115.39    4.40
   4   1  11  111.19    3.90
   4  -1 -11  120.09    8.30
   4   1  11  112.99    5.80
   4  -1 -11  114.39    6.00
   4  -1 -11  121.39    5.40
  -4   1 -11  107.99    6.70
  -4  -1  11  116.19    4.40
  -4   1 -11  113.79    4.50
  -4  -1  11  105.59    6.20
  -4   1 -11  111.59    3.80
   4  -1 -11  113.29    4.30
   5   1 -11   57.69    2.20
   5  -1  11   61.29    2.80
  -5  -1 -11   58.49    2.50
   5  -1  11   59.59    3.00
  -5   1  11   61.19    2.50
  -5   1  11   59.69    2.20
   5  -1  11   57.69    2.20
   5   1 -11   61.09    2.70
  -5   1  11   58.59    2.90
   5   1 -11   61.69    3.00
  -5  -1  11   56.79    2.60
   5  -1 -11   60.79    2.80
   5  -1 -11   61.99    2.70
  -5   1 -11   60.29    2.80
   5   1  11   59.39    3.00
   5   1  11   64.29    2.80
   5   1  11   57.49    2.30
   5   1  11   59.69    3.00
  -6   1  11   45.10    2.30
   6   1 -11   51.89    2.20
   6  -1  11   54.39    2.30
  -6  -1 -11   51.49    1.90
   6  -1  11   45.00    2.40
   6   1 -11   46.50    2.30
   6   1  11   54.99    2.50
   6  -1 -11   41.90    2.10
   6   1  11   48.00    1.80
   6   1  11   50.09    2.10
   0   2 -11  169.48    5.80
   0   2 -11  172.48    7.60
   0  -2 -11  174.78    6.60
   0  -2 -11  183.38    6.40
   0  -2  11  171.48    6.60
   0   2 -11  178.48    6.70
   0  -2  11  188.48    6.20
   0   2  11  170.78    5.90
  -1  -2 -11 1527.95   48.20
   1   2 -11 1520.05   47.70
   1   2 -11 1569.24   48.30
   1  -2  11 1564.74   47.70
  -1   2  11 1573.74   47.70
   1   2 -11 1500.05   47.20
   1   2  11 1520.55   48.70
  -1   2 -11 1555.44   48.70
  -1  -2  11 1640.14   49.70
   1  -2 -11 1668.13   49.80
  -1   2 -11 1574.64   49.80
   2   2 -11 1548.45   49.00
  -2   2  11 1549.24   48.10
  -2   2  11 1581.34   49.30
   2  -2  11 1590.24   49.00
   2   2 -11 1584.04   49.80
   2   2 -11 1573.84   48.20
   2   2  11 1527.85   48.20
   2   2  11 1530.95   47.50
  -2  -2  11 1522.05   48.90
  -2   2 -11 1555.94   49.30
  -2   2 -11 1589.24   47.70
   2  -2 -11 1603.24   49.10
  -3   2  11  703.33   23.80
   3   2 -11  677.33   21.80
   3   2 -11  700.13   22.10
   3  -2  11  701.13   23.10
   3  -2  11  703.43   27.20
   3   2 -11  723.23   23.20
  -3   2  11  683.13   22.00
  -3   2  11  694.53   21.80
   3  -2 -11  741.13   27.00
   3  -2 -11  731.63   24.40
  -3  -2  11  696.03   24.20
   3   2  11  677.73   22.30
   3   2  11  739.43   22.60
   3  -2 -11  704.23   22.80
   3   2  11  737.23   23.70
  -3   2 -11  705.13   22.40
  -3   2 -11  725.83   24.90
   4   2 -11  125.79    5.10
   4   2 -11  131.99    4.50
   4   2 -11  125.59    6.20
   4   2 -11  135.29    5.10
   4  -2  11  126.79    5.00
  -4  -2 -11  137.79    4.80
  -4  -2 -11  126.89    4.70
  -4  -2 -11  138.29    5.70
   4   2 -11  135.59    4.90
  -4   2  11  132.09    5.10
  -4   2  11  126.79    6.90
  -4  -2 -11  133.79    4.80
  -4   2  11  140.59    4.50
  -4   2  11  144.59    4.90
  -4   2  11  125.49    5.10
   4  -2  11  114.49    6.10
  -4   2 -11  129.59    4.70
   4   2  11  132.99    4.80
   4   2  11  127.79    5.00
  -4   2 -11  130.79    5.10
  -4   2 -11  132.99    4.30
  -4   2 -11  130.89    7.60
   4  -2 -11  126.79    4.70
   4   2  11  135.19    6.60
   4  -2 -11  116.39    5.40
   4  -2 -11  130.09    9.00
   4  -2 -11  133.39    6.90
   4   2  11  125.89    4.40
   5   2 -11   26.20    1.20
  -5   2  11   24.60    1.70
   5   2 -11   25.10    1.50
   5   2 -11   23.50    1.70
   5  -2  11   21.90    1.70
  -5  -2 -11   26.80    1.30
   5   2 -11   21.30    1.70
  -5  -2 -11   27.30    1.80
   5  -2  11   22.50    1.60
  -5   2  11   20.00    1.70
  -5  -2 -11   25.80    1.40
  -5   2  11   25.00    1.20
  -5   2  11   25.30    1.50
   5   2  11   23.50    1.70
   5   2  11   24.90    1.60
   5   2  11   28.50    1.30
   5   2  11   25.90    1.80
   5  -2 -11   24.70    1.60
  -5   2 -11   24.10    1.70
   6   2 -11   41.40    2.10
   6  -2  11   45.10    2.00
  -6   2  11   48.80    2.10
  -6  -2 -11   47.30    1.80
   6  -2  11   43.20    2.10
   6   2  11   49.10    1.70
   6  -2 -11   43.50    1.70
   6   2  11   49.90    2.00
   6   2  11   43.00    2.20
  -6   2 -11   44.90    2.00
   6  -2 -11   41.70    1.90
   0   3 -11   36.50    2.40
   0  -3 -11   33.70    2.40
   0   3 -11   34.40    1.60
   0  -3 -11   33.70    1.70
   0  -3  11   32.70    1.80
   1  -3  11  195.48    6.90
   1   3 -11  190.88    6.50
   1   3 -11  182.78    7.50
  -1  -3 -11  198.88    7.70
  -1   3  11  192.68    6.70
  -1  -3 -11  191.58    6.80
   1  -3  11  188.28    6.90
  -1  -3 -11  186.88    7.00
  -1   3 -11  192.48    6.70
   1  -3 -11  200.88    8.00
  -1   3 -11  195.08    7.90
  -1   3 -11  193.48    6.60
  -1  -3  11  198.88    6.80
   1  -3 -11  208.08    8.30
   2   3 -11  411.96   14.00
  -2   3  11  422.96   14.10
  -2   3  11  402.56   12.90
   2  -3  11  388.26   14.20
   2   3 -11  408.46   13.10
   2   3 -11  395.06   12.90
  -2   3  11  406.06   13.00
   2   3 -11  400.16   14.70
   2  -3  11  411.06   13.70
   2  -3 -11  418.66   15.00
   2   3  11  399.26   13.00
  -2   3 -11  405.46   13.20
   2  -3 -11  415.66   16.30
  -2   3 -11  435.56   15.40
  -2   3 -11  403.46   13.30
  -3   3  11   88.89    3.60
  -3   3  11   95.99    5.10
  -3  -3 -11   90.19    3.50
  -3  -3 -11   90.69    3.60
   3   3 -11   88.99    4.70
  -3  -3 -11   88.59    3.30
   3  -3  11  102.29    7.70
   3   3 -11   93.19    5.40
  -3  -3 -11   88.69    3.40
  -3  -3 -11   92.89    4.40
   3  -3  11   87.39    4.50
   3   3 -11   89.69    3.70
   3  -3  11   88.69    5.30
   3   3 -11   86.89    3.70
  -3   3  11   94.59    3.50
   3  -3  11   85.99    3.60
   3   3 -11   92.29    3.60
  -3   3  11   88.29    3.10
   3   3 -11   88.09    3.20
  -3   3  11   85.19    3.70
   3   3  11   90.09    3.60
  -3   3 -11   90.99    3.80
   3  -3 -11   85.59    3.40
   3  -3 -11   87.69    4.50
   3   3  11   88.49    3.40
   3  -3 -11   88.89    5.30
  -3   3 -11   95.89    3.60
  -3  -3  11   93.19    4.20
  -3   3 -11   95.19    3.80
   3  -3 -11   85.39    6.50
  -3   3 -11   89.79    3.20
  -3   3 -11   97.09    5.70
  -4   3  11   83.09    3.80
  -4  -3 -11   89.59    3.40
   4  -3  11   86.79    3.70
  -4  -3 -11   84.19    3.20
  -4  -3 -11   87.89    4.30
  -4   3  11   93.49    3.60
  -4  -3 -11   88.39    3.60
   4   3 -11   89.39    3.80
   4   3 -11   87.49    3.60
   4  -3  11   87.09    3.70
  -4  -3 -11   93.19    3.50
   4   3 -11   84.99    3.10
   4   3 -11   88.39    3.80
  -4   3  11   95.59    3.90
   4  -3 -11   76.89    6.80
   4   3  11   91.59    3.80
  -4   3 -11   95.79    3.60
  -4   3 -11   88.19    3.10
   4   3  11   85.39    3.80
   4  -3 -11   85.79    4.30
   4   3  11   84.09    3.10
  -4   3 -11   86.89    3.90
   4   3  11   90.79    3.60
   4  -3 -11   90.29    3.50
  -4   3 -11   88.49    3.80
  -5   3  11    5.80    0.60
  -5  -3 -11    6.50    1.10
  -5  -3 -11    8.40    0.80
   5   3 -11    8.30    0.60
  -5  -3 -11    7.80    0.90
   5  -3  11    7.10    1.00
  -5   3  11    6.80    0.90
  -5   3  11    8.90    1.00
   5   3 -11    7.40    1.00
   5   3 -11    6.10    0.90
  -5   3  11    7.10    1.00
   5   3 -11    6.80    0.80
  -5  -3  11    7.70    0.80
  -5   3 -11    7.50    1.00
   5   3  11    8.00    1.00
   5   3  11    7.10    0.70
   5   3  11    6.00    1.00
   5   3  11    7.00    0.90
   5  -3 -11    7.50    0.70
   6  -3  11   51.09    2.00
  -6  -3 -11   46.60    1.80
   6   3 -11   48.50    2.10
  -6   3  11   50.59    2.10
   6  -3 -11   46.60    1.70
   6   3  11   47.70    1.90
   6  -3 -11   47.50    1.80
   6   3  11   46.90    1.70
  -6  -3  11   48.30    1.80
  -6   3 -11   48.10    2.00
   6   3  11   48.70    2.00
  -6  -3  11   48.70    1.80
   0   4 -11  253.47    9.60
   0  -4 -11  241.28    9.70
   0  -4 -11  240.68    8.40
   0   4 -11  242.18    8.20
   0   4 -11  243.68    8.10
   1   4 -11  190.48    6.50
  -1   4  11  187.78    6.20
   1   4 -11  191.28    7.90
  -1  -4 -11  190.38    8.10
   1   4 -11  193.48    6.60
  -1  -4 -11  189.28    6.80
   1  -4 -11  200.48    8.50
  -1   4 -11  206.18    7.00
  -1   4 -11  200.98    8.50
   1  -4 -11  195.48    8.60
  -1   4 -11  195.98    6.80
   2   4 -11  443.36   13.80
   2  -4  11  422.36   19.00
  -2  -4 -11  420.36   13.50
   2   4 -11  407.96   13.20
   2   4 -11  426.36   15.40
  -2  -4 -11  434.66   13.50
  -2  -4 -11  403.06   13.40
   2  -4  11  415.66   14.90
  -2  -4 -11  436.46   13.70
  -2   4  11  444.66   14.60
   2  -4  11  406.26   13.40
   2   4 -11  406.46   13.80
  -2  -4 -11  384.36   13.20
   2   4 -11  435.26   13.60
   2  -4  11  430.26   13.60
  -2  -4 -11  441.96   14.80
  -2   4  11  402.26   13.40
  -2   4  11  437.46   13.60
   2  -4 -11  453.05   16.30
  -2  -4  11  434.26   13.70
   2  -4 -11  439.86   13.60
   2  -4 -11  448.56   17.50
  -2   4 -11  424.36   16.20
  -2   4 -11  415.46   14.10
  -2  -4  11  426.76   13.70
   2  -4 -11  421.36   13.80
   2  -4 -11  392.06   13.60
  -2  -4  11  449.06   14.90
  -2   4 -11  437.96   14.10
   2   4  11  424.86   13.60
   2  -4 -11  444.56   15.30
  -2  -4  11  426.16   13.70
  -2   4 -11  438.66   13.90
  -2   4 -11  422.76   13.50
   3   4 -11  153.58    5.20
   3  -4  11  161.58   10.70
  -3   4  11  160.58    5.80
  -3   4  11  151.48    5.50
   3  -4  11  157.48    5.60
  -3   4  11  150.28    5.60
   3   4 -11  157.38    7.60
   3   4 -11  159.98    5.90
  -3  -4 -11  159.48    5.70
   3   4 -11  155.58    5.60
  -3   4  11  153.38    5.20
   3   4 -11  156.08    5.80
  -3  -4 -11  155.18    5.50
  -3  -4 -11  159.58    5.50
  -3  -4 -11  163.48    6.70
  -3   4  11  150.28    7.10
  -3  -4 -11  144.79    5.30
  -3  -4 -11  144.29    5.20
   3  -4  11  155.68    6.50
   3  -4 -11  165.58    8.20
  -3   4 -11  157.88    5.30
   3   4  11  162.68    5.60
   3  -4 -11  162.58    5.40
  -3   4 -11  154.98    5.70
   3   4  11  157.68    5.70
   3  -4 -11  172.38    9.80
  -3   4 -11  155.38    6.00
  -3   4 -11  154.18    8.30
  -3  -4  11  160.58    5.60
   3  -4 -11  150.78    5.40
  -3   4 -11  159.28    6.00
  -3  -4  11  151.38    5.50
   3  -4 -11  165.48    6.90
  -3  -4  11  160.38    5.50
  -3  -4  11  167.78    6.60
   3  -4 -11  151.18    5.20
  -4  -4 -11   89.69    3.40
  -4   4  11   93.49    3.60
  -4  -4 -11   86.19    3.60
   4   4 -11   84.19    3.70
  -4  -4 -11   89.09    4.30
   4   4 -11   87.69    3.60
  -4  -4 -11   90.99    3.50
   4   4 -11   93.39    3.80
   4   4 -11   89.89    3.20
   4  -4  11   92.49    3.60
  -4   4  11   93.29    3.80
  -4  -4 -11   82.39    3.20
  -4   4  11   93.99    3.80
   4   4  11   86.89    3.20
  -4  -4  11   88.59    3.40
  -4   4 -11   90.49    3.80
   4   4  11   95.19    3.80
   4  -4 -11   89.49    3.30
   4  -4 -11   83.39    3.20
  -4   4 -11   94.09    3.90
  -4  -4  11   91.49    3.30
   4  -4 -11   81.09    7.70
   4   4  11   92.99    3.60
   4  -4 -11   87.89    4.30
  -4   4 -11   88.29    3.60
   4  -4 -11   91.69    3.30
  -4   4 -11   90.39    3.20
  -5  -4 -11   62.59    2.40
  -5   4  11   59.59    2.50
  -5  -4 -11   59.29    2.80
   5   4 -11   59.59    2.50
  -5  -4 -11   61.99    2.40
   5  -4  11   63.79    2.50
  -5   4  11   64.19    2.20
   5   4 -11   57.99    2.60
   5   4 -11   57.29    2.60
   5   4 -11   60.09    2.10
   5  -4  11   55.59    2.10
  -5   4  11   57.49    2.70
  -5   4  11   66.39    2.70
   5   4  11   62.69    2.70
   5   4  11   66.49    2.60
  -5  -4  11   63.29    2.50
   5  -4 -11   66.99    2.40
  -5  -4  11   61.49    2.30
  -5   4 -11   60.59    2.80
   5   4  11   67.09    2.70
   5   4  11   64.89    2.30
   0  -5 -11   80.79    3.20
   0  -5 -11   82.99    3.40
   0   5 -11   82.99    3.40
   0  -5 -11   82.99    4.30
   0  -5  11   82.19    3.00
   0  -5 -11   78.69    3.20
   0   5 -11   79.59    3.20
   0  -5  11   81.49    3.20
   0  -5 -11   83.19    3.90
   0  -5 -11   81.09    3.10
   0   5 -11   78.89    3.40
   0   5 -11   77.89    2.90
   0  -5 -11   78.69    3.10
   0  -5 -11   82.89    3.00
   0  -5  11   82.49    3.20
   0   5 -11   80.99    4.70
   0  -5  11   91.89    4.70
   0  -5 -11   83.69    5.10
   1  -5  11    7.10    0.90
  -1  -5 -11    7.10    0.70
   1  -5  11    7.20    0.80
   1   5 -11    7.90    0.70
   1  -5  11    7.20    1.70
  -1  -5 -11    4.20    2.00
  -1  -5 -11    8.20    0.90
   1   5 -11    7.50    0.90
  -1  -5 -11    8.20    0.80
   1   5 -11    8.10    0.90
   1   5 -11    6.90    0.80
   1   5 -11    5.60    1.60
  -1  -5 -11    6.90    1.30
  -1  -5 -11   10.40    0.90
  -1  -5 -11    7.50    0.90
  -1  -5 -11    7.70    1.40
  -1   5 -11    6.50    0.60
  -1   5 -11    6.70    0.80
  -1   5 -11    7.00    1.00
  -1   5 -11    7.20    2.00
  -1  -5  11    6.80    0.70
  -1  -5  11    7.50    0.90
   1  -5 -11    7.50    0.80
   1  -5 -11    6.40    1.90
   1  -5 -11    7.20    0.70
  -1  -5  11    8.40    1.00
  -1  -5  11    7.90    1.30
  -1   5 -11    7.50    1.00
   1  -5 -11    6.80    1.60
  -1  -5  11    6.40    1.60
   1  -5 -11    7.60    1.70
   1  -5 -11    7.30    0.90
   2   5 -11  118.19    4.30
  -2  -5 -11  105.69    3.90
  -2  -5 -11  122.39    5.30
  -2  -5 -11  115.39    4.10
   2   5 -11  109.29    4.40
   2   5 -11  115.59    4.50
  -2  -5 -11  114.99    4.40
  -2  -5 -11  115.59    4.20
   2  -5  11  107.49    8.40
   2  -5  11  107.69    5.40
   2   5 -11  107.99    3.90
  -2  -5 -11  109.19    4.10
   2  -5  11  106.09    4.10
   2  -5  11  115.79    4.10
  -2   5  11  115.29    4.30
  -2   5  11  110.39    4.10
  -2  -5  11  110.99    5.30
  -2   5 -11  112.69    4.50
  -2   5 -11  114.39    3.90
  -2  -5  11  119.29    4.30
   2  -5 -11  114.19    5.60
   2  -5 -11  111.69    4.00
  -2  -5  11  109.49    3.90
  -2  -5  11  121.09    5.30
  -2   5 -11  109.19    4.50
  -2   5 -11  116.09    4.30
  -2  -5  11  110.79    4.20
   2  -5 -11  116.09    7.00
   2  -5 -11  118.39    4.30
   3   5 -11  134.59    5.10
  -3  -5 -11  143.89    6.00
   3   5 -11  134.79    4.60
   3  -5  11  128.79    5.80
  -3  -5 -11  136.59    4.80
   3   5 -11  141.69    5.00
  -3   5  11  142.79    5.00
  -3  -5 -11  132.29    4.70
  -3   5  11  139.19    5.10
   3   5 -11  136.39    5.20
  -3  -5 -11  142.49    5.10
   3  -5  11  136.19    4.90
  -3  -5 -11  130.69    4.90
  -3   5  11  137.39    4.60
  -3   5 -11  142.89    5.10
  -3  -5  11  130.79    4.50
   3  -5 -11  137.19    4.70
  -3  -5  11  143.69    4.90
   3   5  11  142.39    4.90
  -3   5 -11  136.49    5.30
   3   5  11  138.89    5.00
  -3  -5  11  139.19    4.80
   3  -5 -11  135.99    6.10
   3  -5 -11  124.59    8.30
  -3   5 -11  142.59    4.60
  -3   5 -11  137.09    5.30
  -4   5  11   54.19    2.30
   4   5 -11   47.60    2.30
   4   5 -11   49.00    2.10
  -4   5  11   46.40    2.10
   4   5 -11   46.30    2.20
   4   5 -11   47.00    1.80
   4  -5  11   48.90    2.00
  -4  -5 -11   44.30    2.10
  -4  -5 -11   45.10    1.80
  -4  -5 -11   44.60    2.60
  -4   5  11   48.20    1.80
  -4   5  11   46.90    2.30
  -4  -5 -11   47.80    2.10
  -4   5 -11   49.90    1.80
   4   5  11   51.09    1.80
  -4  -5  11   47.10    2.00
  -4  -5  11   51.19    2.00
  -4   5 -11   48.40    2.10
  -4   5 -11   46.80    2.40
   4   5  11   49.30    2.20
   4  -5 -11   48.30    1.90
   4  -5 -11   49.80    2.90
  -4   5 -11   46.20    2.30
   4   5  11   47.90    2.10
  -5   5  11   57.49    2.00
  -5  -5 -11   58.19    2.10
  -5  -5 -11   53.49    2.30
  -5   5  11   52.29    2.20
   5   5 -11   58.79    2.10
  -5   5  11   64.19    2.50
   5   5 -11   59.49    1.90
  -5   5 -11   58.19    2.30
   5   5  11   58.79    2.00
  -5  -5  11   60.89    2.10
   5  -5 -11   59.99    2.00
   0  -6 -11    2.80    0.50
   0   6 -11    2.20    0.60
   0  -6 -11    2.50    0.40
   0  -6  11    3.00    0.60
   0   6 -11    2.20    0.40
   0  -6 -11    2.10    1.00
   0   6 -11    1.70    0.50
   0  -6 -11    2.60    0.60
   0  -6  11    1.70    1.10
   0   6 -11    2.20    0.60
   1  -6  11    1.70    0.50
  -1  -6 -11    2.90    0.90
   1  -6  11    1.70    1.10
   1   6 -11    1.90    0.40
   1   6 -11    0.80    0.50
  -1  -6 -11    2.80    0.60
  -1  -6 -11    2.90    0.60
  -1  -6 -11    3.20    0.50
  -1  -6 -11    2.20    0.60
   1   6 -11    1.90    0.50
  -1  -6 -11    2.10    0.90
  -1  -6  11    2.90    0.60
  -1   6 -11    1.00    0.50
  -1   6 -11    2.50    0.40
  -1  -6  11    3.40    0.70
  -1   6 -11    1.90    0.60
  -1   6 -11    2.40    0.50
   1  -6 -11    2.60    0.40
   1  -6 -11    2.10    1.10
  -1  -6  11    1.20    0.90
   1  -6 -11    2.50    0.60
  -2  -6 -11    8.90    0.90
   2   6 -11    7.80    0.60
   2   6 -11    8.60    0.90
   2   6 -11    7.30    0.80
  -2  -6 -11    9.00    0.80
  -2   6  11    6.50    0.80
  -2  -6 -11    7.10    0.70
  -2  -6 -11    7.20    1.20
   2  -6  11    7.30    1.50
  -2  -6 -11    7.10    0.80
   2  -6  11    8.30    0.90
  -2   6  11    6.50    0.80
  -2   6 -11    8.20    1.00
   2  -6 -11    7.30    0.60
  -2   6 -11    6.60    0.80
  -2   6 -11    8.60    0.90
  -2   6 -11    7.90    0.60
   2  -6 -11    7.00    0.90
   2  -6 -11    8.60    1.50
  -2  -6  11    8.00    0.80
  -2  -6  11    8.60    1.40
  -2  -6  11    9.10    0.90
  -3  -6 -11   50.19    1.90
  -3  -6 -11   51.29    2.20
   3   6 -11   54.89    2.30
  -3   6  11   50.59    2.20
  -3  -6 -11   50.59    2.70
  -3  -6 -11   51.29    2.10
   3  -6  11   49.60    2.90
  -3   6  11   49.30    2.10
   3   6 -11   51.89    1.90
   3   6 -11   50.09    2.10
   3   6 -11   54.79    2.20
  -3   6 -11   51.49    2.30
   3  -6 -11   51.59    1.80
  -3   6 -11   51.19    2.10
   3  -6 -11   44.70    3.10
  -3  -6  11   48.30    2.00
  -3   6 -11   48.50    2.30
  -3   6 -11   50.09    1.80
  -3  -6  11   49.50    2.00
  -4   6  11   48.60    1.60
   4   6 -11   47.00    1.80
  -4   6  11   48.30    1.90
  -4  -6 -11   41.30    2.10
  -4  -6 -11   47.60    1.80
   4   6 -11   48.20    1.60
  -4   6 -11   43.90    1.80
   4  -6 -11   45.30    1.50
  -4  -6  11   47.50    1.70
  -4   6 -11   43.20    1.60
   0   7 -11   78.39    2.60
   0  -7  11   76.49    2.80
   0  -7  11   76.69    3.90
   0   7 -11   76.79    3.00
   0   7 -11   77.39    2.90
   0  -7 -11   79.99    2.80
   0  -7 -11   76.69    3.90
   1   7 -11   25.00    1.20
   1  -7  11   20.80    2.00
   1   7 -11   25.90    1.00
  -1  -7 -11   26.30    1.10
   1  -7  11   27.50    1.20
  -1  -7 -11   27.00    1.20
  -1   7 -11   25.20    1.00
   1  -7 -11   25.50    2.10
  -1  -7  11   27.20    1.20
  -1   7 -11   25.40    1.90
   1  -7 -11   27.80    1.30
  -1  -7  11   24.30    1.90
  -1   7 -11   25.00    1.30
  -2  -7 -11   26.60    1.20
   2   7 -11   27.60    1.00
   2   7 -11   27.20    1.20
  -2  -7 -11   27.20    1.50
   2  -7  11   26.10    1.80
  -2   7 -11   27.40    1.10
  -2   7 -11   27.10    1.30
  -2  -7  11   28.80    1.20
   2  -7 -11   28.10    1.90
   0   0 -12  378.36   12.30
   0   0 -12  387.46   12.50
   0   0  12  376.56   12.50
  -1   0  12  470.55   15.40
   1   0 -12  452.45   15.40
   1   0  12  474.15   15.40
   1   0 -12  452.25   14.90
   1   0  12  481.15   15.00
   1   0 -12  488.75   15.00
  -1   0 -12  458.05   15.30
   1   0  12  469.75   16.40
  -2   0 -12   82.19    4.00
   2   0  12   76.09    4.70
  -2   0  12   85.99    4.00
   2   0  12   86.09    3.60
   2   0 -12   91.09    5.30
   2   0 -12   70.59    3.40
  -2   0  12   84.19    3.10
   2   0 -12   88.99    3.60
   2   0  12   83.99    3.10
   3   0  12  399.76   12.50
   3   0 -12  386.16   13.20
   3   0 -12  349.77   15.70
   3   0  12  391.76   13.40
   3   0  12  384.76   12.30
  -3   0 -12  377.56   14.10
   3   0 -12  368.26   13.20
  -3   0  12  385.06   12.30
  -3   0  12  393.66   14.10
  -3   0  12  372.06   12.10
   4   0 -12   44.40    1.60
  -4   0 -12   41.70    4.50
   4   0 -12   45.30    3.50
  -4   0  12   44.50    1.70
  -4   0  12   43.10    3.80
   4   0  12   48.40    2.40
  -4   0  12   41.80    2.00
   4   0  12   41.30    2.10
   4   0  12   41.80    3.30
  -4   0  12   43.90    2.30
   4   0  12   44.30    1.80
   4   0 -12   43.40    2.20
   4   0 -12   44.50    2.30
   4   0 -12   47.00    3.10
  -4   0 -12   44.30    2.20
  -4   0  12   46.70    2.30
   5   0  12   40.50    1.70
   5   0 -12   36.40    2.10
  -5   0  12   39.40    2.20
   5   0  12   33.70    2.30
   5   0  12   44.00    2.10
   5   0  12   38.40    2.40
   5   0 -12   37.60    2.00
   5   0  12   37.40    2.10
   6   0 -12   11.00    1.10
  -6   0 -12    9.10    0.70
   6   0 -12    9.20    0.90
  -6   0  12    9.40    0.90
   6   0  12    8.70    0.90
   6   0  12    6.80    1.00
   0  -1 -12 2398.76   73.29
  -1  -1 -12 2988.70   91.39
   1   1 -12 2998.00   90.69
   1  -1 -12 2985.00   90.89
   1   1  12 2954.70   90.49
  -2   1  12  137.19    4.80
   2  -1  12  136.19    4.90
   2  -1  12  135.59    7.40
   2   1 -12  144.69    5.40
   2  -1  12  145.19    5.50
   2   1 -12  138.09    4.80
  -2  -1 -12  131.79    5.60
   2   1 -12  136.59    4.90
  -2  -1 -12  136.39    6.90
  -2   1  12  137.99    5.80
   2   1 -12  151.38    7.20
   2  -1 -12  143.89    7.20
   2  -1 -12  140.59    5.70
   2   1  12  135.39    4.80
   2  -1 -12  143.29    5.20
   2   1  12  142.49    5.40
  -2  -1  12  138.09    5.80
  -2   1 -12  135.19    6.00
  -3   1  12   80.99    3.20
   3  -1  12   84.99    4.10
   3  -1  12   71.19    5.70
   3   1 -12   76.89    3.60
   3   1 -12   80.69    3.20
   3   1 -12   75.89    7.80
  -3   1  12   82.29    3.10
   3  -1  12   79.09    3.30
   3  -1  12   76.99    3.10
   3   1 -12   82.29    4.00
   3   1 -12   82.89    3.10
  -3   1  12   83.69    4.60
   3   1  12   79.29    4.00
  -3   1 -12   77.39    4.70
   3  -1 -12   83.19    3.70
  -3  -1  12   77.99    4.50
   3   1  12   84.59    3.30
   3  -1 -12   82.29    4.20
   3   1  12   76.59    3.00
  -3   1 -12   66.89    3.30
   3  -1 -12   80.69    5.80
   4   1 -12   17.00    2.10
   4  -1  12   15.80    1.50
   4  -1  12   18.30    2.30
  -4  -1 -12   19.70    1.70
   4   1 -12   17.10    1.30
   4  -1  12   17.50    1.00
   4   1 -12   18.20    1.20
   4  -1  12   17.30    1.20
   4   1 -12   20.00    1.50
   4   1 -12   18.30    1.50
  -4   1  12   16.40    2.60
   4   1 -12   18.20    1.00
  -4   1  12   17.30    1.00
  -4   1  12   18.40    1.30
  -4   1  12   16.70    1.40
   4  -1  12   18.10    1.40
  -4   1  12   18.30    1.40
   4   1  12   16.90    1.00
  -4  -1  12   12.60    2.30
   4   1  12   16.60    1.40
   4  -1 -12   25.30    4.80
   4  -1 -12   15.90    2.40
   4   1  12   16.90    2.30
   4  -1 -12   17.50    1.30
   4  -1 -12   15.30    2.00
   4   1  12   17.90    1.30
  -4   1 -12   18.00    1.40
   4  -1 -12   18.70    1.30
  -4   1 -12   21.20    3.30
  -4  -1  12   17.70    1.40
   5  -1  12   93.09    3.20
   5  -1  12   97.39    4.00
  -5   1  12   89.09    3.20
   5   1 -12   93.39    3.80
  -5   1  12   90.69    3.50
   5   1 -12   92.89    3.20
  -5  -1 -12   91.39    3.50
   5   1 -12   96.69    3.90
   5  -1  12   95.59    3.90
  -5   1  12   83.79    3.90
  -5  -1  12   95.59    3.80
   5  -1 -12   84.79    3.80
  -5   1 -12   96.99    3.90
   5   1  12   97.29    3.40
   5   1  12   96.79    3.80
   5   1  12   93.19    4.10
   5  -1 -12   93.49    3.80
   5   1  12   97.39    4.20
   6   1 -12    5.40    0.80
  -6   1  12    4.10    0.80
   6  -1  12    5.00    0.80
   6   1 -12    6.40    0.70
   6  -1  12    5.30    0.80
  -6  -1 -12    5.50    0.60
   6  -1 -12    4.90    0.70
   6   1  12    5.80    0.90
   6   1  12    5.50    0.70
   6   1  12    4.90    0.50
   0  -2 -12   48.90    2.50
   0   2  12   47.60    2.10
   0  -2 -12   48.90    2.70
   0   2 -12   45.60    3.30
   0   2 -12   45.70    2.00
   0  -2  12   50.19    2.30
   0  -2  12   49.70    2.70
   0   2 -12   45.10    2.60
   1   2 -12  884.31   32.40
  -1   2  12 1016.00   30.80
  -1   2  12  964.30   30.20
   1  -2  12 1011.50   30.80
   1   2 -12  975.10   30.20
   1   2 -12 1010.40   31.40
  -1  -2 -12  985.50   31.30
   1   2  12  889.51   29.80
  -1  -2  12 1002.60   30.80
  -1   2 -12  970.20   29.70
   1  -2 -12  988.90   30.80
  -1   2 -12  965.50   30.90
   2   2 -12  457.25   14.80
  -2   2  12  467.15   15.90
   2  -2  12  491.85   15.60
   2  -2  12  463.35   18.70
  -2  -2 -12  453.45   17.00
   2   2 -12  472.45   14.80
  -2   2  12  463.45   14.70
   2   2 -12  463.65   15.50
   2   2 -12  449.26   16.30
   2   2  12  438.96   15.10
   2  -2 -12  486.35   16.10
  -2  -2  12  444.16   15.80
  -2   2 -12  461.95   14.70
  -2   2 -12  453.75   16.20
   2   2  12  450.05   14.40
   2  -2 -12  489.95   17.70
   3   2 -12  344.37   12.60
   3   2 -12  348.97   11.60
   3  -2  12  359.16   12.70
  -3   2  12  352.26   11.60
  -3   2  12  361.46   13.30
   3   2 -12  353.16   11.40
   3  -2  12  353.46   16.50
  -3   2  12  340.57   11.40
   3  -2 -12  334.47   11.50
   3  -2 -12  361.36   13.20
  -3   2 -12  353.86   13.70
   3  -2 -12  342.37   15.30
   3   2  12  348.77   11.20
  -3  -2  12  325.17   12.90
   3   2  12  357.86   12.60
  -3   2 -12  350.46   11.20
   3   2  12  343.97   11.40
  -4  -2 -12   96.19    3.70
  -4  -2 -12   98.69    3.70
   4   2 -12   95.79    5.20
   4  -2  12   94.59    5.20
  -4   2  12  102.49    4.10
  -4   2  12  103.69    3.90
   4  -2  12   94.89    4.00
  -4   2  12   98.19    3.40
   4   2 -12   93.39    4.00
   4   2 -12  100.19    3.80
  -4  -2 -12   96.49    4.50
   4   2 -12   96.19    4.10
   4   2 -12   95.49    3.40
  -4  -2 -12   94.09    3.70
  -4   2  12   96.69    4.00
  -4   2  12   92.79    5.80
   4  -2 -12   94.59    7.30
  -4   2 -12   96.09    4.00
   4  -2 -12   92.79    5.60
  -4   2 -12   95.89    3.60
   4   2  12   88.69    5.50
  -4   2 -12   95.59    6.40
   4  -2 -12   81.49    5.90
   4   2  12  100.29    3.80
   4   2  12   95.39    3.40
   4   2  12   95.59    4.00
   4  -2 -12   93.79    3.70
  -4   2 -12   96.29    3.30
  -5   2  12   52.09    2.10
  -5  -2 -12   53.69    2.30
   5  -2  12   58.59    2.80
   5   2 -12   54.19    2.10
   5   2 -12   50.09    2.70
   5   2 -12   52.39    2.70
   5  -2  12   50.29    2.60
  -5   2  12   57.19    2.60
  -5  -2 -12   48.90    2.70
   5   2 -12   52.89    2.30
  -5  -2 -12   51.19    2.80
  -5   2  12   53.89    2.30
  -5   2  12   54.29    2.70
   5   2  12   53.29    2.60
   5   2  12   56.49    2.80
   5  -2 -12   58.89    2.50
   5   2  12   54.19    2.20
   5   2  12   57.49    2.90
  -5   2 -12   56.79    2.70
  -6   2  12   29.80    1.60
   6  -2  12   29.60    1.50
   6   2 -12   29.70    1.60
  -6  -2 -12   28.90    1.30
   6   2  12   25.40    1.40
   6  -2 -12   27.20    1.40
   6   2  12   26.70    1.50
   6  -2 -12   27.90    1.20
   6   2  12   25.50    1.10
  -6   2 -12   26.30    1.40
   0   3 -12  152.58    5.30
   0  -3 -12  147.89    5.60
   0  -3 -12  169.08    6.60
   0  -3  12  149.88    5.50
   0   3 -12  139.49    6.20
  -1   3  12  699.03   22.20
   1   3 -12  684.63   22.40
   1   3 -12  746.83   23.90
  -1   3  12  707.33   22.80
   1   3 -12  756.12   22.50
   1  -3  12  729.83   23.00
  -1  -3 -12  742.13   23.90
   1  -3  12  693.93   22.90
  -1  -3  12  754.82   23.80
   1  -3 -12  782.02   25.10
  -1   3 -12  712.93   23.40
  -1   3 -12  757.82   25.00
  -1   3 -12  770.22   23.60
   2   3 -12   81.09    3.10
   2  -3  12   72.79    4.10
   2   3 -12   79.59    4.50
   2  -3  12   82.69    3.80
   2   3 -12   81.39    3.20
  -2   3  12   80.09    4.00
  -2   3  12   79.29    3.10
  -2   3  12   73.99    2.90
   2   3 -12   83.49    4.00
  -2   3 -12   77.89    3.10
   2  -3 -12   81.29    4.50
  -2   3 -12   80.69    4.70
   2   3  12   78.79    2.90
   2  -3 -12   72.69    5.10
  -2   3 -12   80.69    3.30
  -3  -3 -12  342.57   11.40
   3   3 -12  347.47   11.20
  -3  -3 -12  357.26   11.50
  -3   3  12  345.27   11.20
  -3   3  12  340.97   11.70
  -3   3  12  368.76   11.80
   3   3 -12  383.36   11.90
   3  -3  12  357.26   12.80
  -3  -3 -12  356.76   12.60
   3   3 -12  341.17   11.80
  -3  -3 -12  339.67   11.30
   3  -3  12  351.16   13.70
  -3  -3 -12  354.06   11.60
  -3   3  12  361.46   13.50
   3  -3  12  370.06   17.50
  -3   3  12  353.56   11.60
   3   3 -12  348.27   13.00
   3   3 -12  360.66   11.60
   3  -3  12  353.96   11.70
   3   3 -12  367.86   14.00
  -3   3 -12  361.46   14.60
   3   3  12  358.86   11.80
   3   3  12  372.26   12.00
   3  -3 -12  365.96   13.20
  -3   3 -12  368.06   11.50
   3  -3 -12  376.26   14.30
  -3   3 -12  375.86   12.30
  -3   3 -12  370.96   12.00
   3  -3 -12  368.26   11.80
  -3  -3  12  352.76   12.70
  -3   3 -12  363.56   12.30
   3  -3 -12  373.66   16.50
   4   3 -12  179.88    6.00
  -4   3  12  175.78    6.70
   4   3 -12  193.38    6.80
  -4  -3 -12  183.98    7.30
  -4  -3 -12  182.48    6.50
   4   3 -12  185.88    6.50
   4  -3  12  185.28    6.60
  -4   3  12  170.08    6.60
  -4  -3 -12  182.68    6.40
   4  -3  12  184.78    6.70
   4   3 -12  181.28    6.80
  -4   3  12  187.08    6.50
  -4  -3 -12  190.48    6.30
   4   3  12  184.38    6.50
  -4   3 -12  188.28    6.00
  -4   3 -12  179.48    6.70
  -4   3 -12  188.78    6.40
   4  -3 -12  187.58    6.30
   4   3  12  175.08    6.70
  -4   3 -12  179.88    6.80
   4  -3 -12  167.38   10.70
   4   3  12  184.78    6.00
   4  -3 -12  175.08    7.30
   4   3  12  187.08    6.70
  -5   3  12  122.19    4.90
  -5   3  12  127.49    4.70
   5   3 -12  125.79    4.80
  -5  -3 -12  124.09    5.00
   5   3 -12  129.89    4.90
   5   3 -12  120.69    4.20
  -5  -3 -12  127.19    4.50
   5  -3  12  129.79    4.70
  -5  -3 -12  126.69    4.50
  -5   3  12  134.79    4.30
   5   3 -12  122.79    4.60
   5   3  12  121.29    4.80
   5  -3 -12  130.09    4.50
  -5   3 -12  127.69    4.90
   5   3  12  124.59    4.70
   5  -3 -12  124.09    4.30
  -5  -3  12  127.99    4.40
   5   3  12  125.79    4.90
   5   3  12  124.39    4.30
   6  -3  12   91.49    3.20
  -6  -3 -12   86.39    3.00
   6   3 -12   86.19    3.20
  -6   3  12   94.09    3.30
  -6   3 -12   80.89    3.10
  -6  -3  12   83.39    2.90
   6   3  12   82.19    3.20
  -6  -3  12   91.69    3.00
   6  -3 -12   96.59    3.10
   6   3  12   88.39    3.10
   6  -3 -12   85.59    2.90
   6   3  12   90.09    2.90
   0   4 -12   69.59    2.80
   0  -4 -12   70.69    3.20
   0  -4 -12   70.39    4.20
   0   4 -12   72.39    4.10
   0   4 -12   74.79    3.00
   1  -4  12  125.69    4.60
   1  -4  12  127.79    6.00
  -1  -4 -12  115.19    4.70
  -1  -4 -12  137.39    6.30
  -1  -4 -12  114.29    4.70
   1   4 -12  126.09    5.90
   1   4 -12  124.29    4.50
   1   4 -12  131.39    4.70
  -1  -4 -12  118.79    4.90
   1  -4 -12  131.69    5.80
   1  -4 -12  122.79    6.30
  -1   4 -12  128.39    4.60
   1  -4 -12  132.39    6.40
  -1   4 -12  129.29    6.30
  -1   4 -12  128.79    4.80
   1  -4 -12  139.79    4.60
  -1  -4  12  125.49    4.60
  -1  -4  12  120.49    5.40
  -2  -4 -12  114.09    4.00
  -2  -4 -12  119.39    4.30
  -2  -4 -12  110.59    4.10
  -2   4  12  116.39    4.30
   2   4 -12  116.89    4.50
  -2   4  12  112.39    4.10
   2  -4  12  115.29    5.40
  -2  -4 -12  117.39    5.20
   2  -4  12  121.69    8.50
   2  -4  12  115.79    4.20
   2  -4  12  114.79    4.30
   2   4 -12  113.69    4.30
  -2   4  12  113.49    5.10
   2   4 -12  115.99    4.50
  -2  -4 -12  118.89    4.40
   2   4 -12  112.99    5.90
  -2  -4 -12  116.69    4.20
   2   4 -12  109.89    3.90
   2  -4 -12  123.89    6.30
  -2  -4  12  116.89    4.20
   2   4  12  109.89    4.00
  -2  -4  12  113.89    4.10
   2  -4 -12  112.19    4.20
  -2   4 -12  110.99    3.90
  -2   4 -12  119.09    4.30
   2  -4 -12  116.39    5.50
  -2  -4  12  113.19    4.10
   2  -4 -12  108.39    4.10
   2  -4 -12  116.09    4.00
  -2   4 -12  113.89    4.50
  -2  -4  12  111.49    5.10
   2  -4 -12  112.29    6.90
  -2   4 -12  122.49    4.60
  -2   4 -12  111.59    6.20
   3   4 -12  293.97   10.40
   3   4 -12  315.37   10.30
  -3  -4 -12  296.17    9.90
  -3  -4 -12  329.77   10.40
  -3  -4 -12  315.17   10.20
  -3   4  12  298.27   11.80
   3   4 -12  299.37    9.80
   3   4 -12  293.57   12.40
  -3   4  12  320.97    9.80
   3  -4  12  306.87   10.30
   3  -4  12  286.27   11.20
  -3   4  12  303.57   10.40
  -3   4  12  313.67   10.40
  -3   4  12  316.87   10.20
   3  -4  12  278.47   15.80
  -3  -4 -12  331.47   10.20
   3   4 -12  316.27   10.50
  -3  -4 -12  303.57    9.90
  -3  -4 -12  335.57   11.50
   3  -4 -12  298.07   12.90
   3   4  12  301.77   10.10
   3  -4 -12  296.87    9.80
  -3   4 -12  315.87    9.90
  -3   4 -12  305.37   13.30
   3  -4 -12  318.47   11.60
   3   4  12  310.87   10.30
  -3   4 -12  318.07   10.30
  -3   4 -12  317.07   10.70
   3  -4 -12  308.07   10.00
   3  -4 -12  300.07   14.70
  -3  -4  12  298.07   10.00
  -3  -4  12  313.27   10.10
  -3   4 -12  312.97   10.60
  -3  -4  12  329.47   11.20
  -3  -4  12  306.77   10.10
   3  -4 -12  314.47   10.00
   4   4 -12   23.20    1.60
  -4   4  12   24.00    1.60
  -4  -4 -12   22.30    1.30
   4   4 -12   24.90    1.60
   4   4 -12   24.00    1.50
  -4  -4 -12   24.30    1.50
   4  -4  12   22.50    1.50
  -4  -4 -12   23.00    2.00
  -4   4  12   24.40    1.60
  -4   4  12   22.60    1.50
  -4  -4 -12   23.40    1.50
   4   4 -12   23.30    1.20
   4   4  12   22.60    1.40
  -4  -4  12   23.40    1.30
   4  -4 -12   23.70    1.30
  -4   4 -12   22.40    1.40
  -4   4 -12   23.10    1.70
   4   4  12   25.10    1.60
  -4  -4  12   24.40    1.40
   4  -4 -12   23.50    1.30
   4  -4 -12   24.10    2.20
  -4   4 -12   23.50    1.10
   4   4  12   24.20    1.20
   4  -4 -12   20.80    1.20
  -4   4 -12   23.50    1.70
   5   4 -12    3.30    0.70
  -5  -4 -12    2.50    0.70
   5   4 -12    2.30    0.60
   5   4 -12    3.10    0.50
  -5   4  12    3.50    0.70
   5  -4  12    3.20    0.60
  -5   4  12    3.10    0.60
   5   4 -12    2.80    0.40
  -5   4  12    1.90    0.60
  -5  -4 -12    3.40    0.50
  -5   4  12    2.80    0.40
  -5  -4 -12    3.50    0.60
  -5   4 -12    3.10    0.70
   5   4  12    3.40    0.40
  -5  -4  12    3.80    0.50
   5   4  12    3.20    0.60
   5  -4 -12    4.30    0.50
   5   4  12    2.60    0.50
  -5  -4  12    3.50    0.50
   0  -5  12  140.79    4.90
   0  -5 -12  134.69    4.80
   0  -5 -12  130.69    4.80
   0  -5 -12  123.19    6.80
   0  -5 -12  132.09    5.60
   0  -5  12  137.09    4.70
   0  -5 -12  138.49    6.20
   0  -5 -12  134.99    4.70
   0  -5  12  131.39    4.80
   0  -5 -12  135.19    4.80
   0   5 -12  132.09    5.10
   0   5 -12  142.49    5.10
   0  -5  12  133.09    6.30
   0   5 -12  136.19    4.50
   0  -5 -12  125.49    4.80
   0  -5 -12  139.49    4.60
   0   5 -12  138.59    6.80
   0   5 -12  138.19    4.90
  -1  -5 -12  453.55   14.00
  -1  -5 -12  428.86   13.70
  -1  -5 -12  436.36   13.90
  -1  -5 -12  430.96   13.80
   1   5 -12  437.66   14.20
   1  -5  12  433.76   13.90
   1   5 -12  417.26   15.80
   1   5 -12  421.16   13.60
  -1  -5 -12  425.06   15.10
   1  -5  12  478.65   16.00
  -1  -5 -12  434.56   15.00
   1   5 -12  431.36   14.00
   1   5 -12  427.76   14.20
   1  -5  12  439.56   13.90
  -1  -5 -12  432.76   16.50
  -1  -5 -12  440.66   14.10
  -1   5  12  431.46   13.80
  -1   5 -12  445.56   14.30
  -1  -5  12  430.06   13.80
   1  -5 -12  468.35   15.70
  -1   5 -12  441.46   14.10
   1  -5 -12  418.66   13.90
  -1   5 -12  429.36   14.30
  -1   5 -12  424.36   13.60
  -1   5 -12  426.06   16.40
  -1  -5  12  443.06   14.00
   1  -5 -12  418.06   13.80
   1  -5 -12  437.86   16.60
   1  -5 -12  456.25   16.30
   1  -5 -12  420.36   13.70
  -1  -5  12  456.45   15.70
  -1  -5  12  436.16   14.00
   2  -5  12   55.89    3.60
   2  -5  12   57.89    2.50
  -2  -5 -12   61.39    2.70
   2   5 -12   57.19    2.70
  -2  -5 -12   62.49    3.50
  -2   5  12   58.49    2.60
  -2  -5 -12   57.89    2.40
   2  -5  12   55.29    5.90
  -2  -5 -12   59.19    2.40
   2   5 -12   58.29    2.80
   2   5 -12   59.89    2.60
  -2  -5 -12   56.29    2.30
   2   5 -12   55.19    2.20
  -2  -5 -12   59.19    2.60
   2  -5  12   56.99    2.50
   2  -5 -12   54.69    2.20
  -2  -5  12   53.69    2.10
   2  -5 -12   56.39    3.60
  -2   5 -12   55.49    2.10
   2  -5 -12   58.09    2.50
  -2   5 -12   54.89    2.70
  -2  -5  12   55.29    2.40
  -2  -5  12   51.09    3.30
  -2   5 -12   55.49    2.50
  -2  -5  12   55.99    2.40
  -2  -5  12   56.49    3.20
   2  -5 -12   54.79    2.20
  -2   5 -12   51.49    2.60
   2  -5 -12   53.49    4.50
   3   5 -12   29.20    1.70
   3   5 -12   26.70    1.60
  -3  -5 -12   28.40    1.50
  -3  -5 -12   28.90    1.60
  -3   5  12   28.60    1.30
  -3   5  12   29.30    1.70
  -3   5  12   27.70    1.60
   3   5 -12   30.60    1.80
   3  -5  12   29.80    1.50
  -3  -5 -12   26.60    1.40
   3  -5  12   28.00    2.20
  -3  -5 -12   29.60    1.70
  -3  -5 -12   30.90    2.30
   3   5 -12   27.40    1.30
  -3  -5  12   33.10    1.60
   3   5  12   27.90    1.60
   3   5  12   25.90    1.50
   3  -5 -12   30.30    2.50
  -3   5 -12   27.90    1.80
  -3   5 -12   28.60    1.30
   3  -5 -12   30.20    1.40
  -3  -5  12   28.90    1.50
  -3   5 -12   28.20    1.60
  -3  -5  12   28.80    1.20
  -3   5 -12   27.30    1.80
  -4  -5 -12   21.10    1.20
  -4  -5 -12   21.30    1.70
  -4   5  12   20.60    1.40
  -4   5  12   18.70    1.30
  -4   5  12   19.70    1.20
   4   5 -12   20.80    1.20
   4   5 -12   20.50    1.40
   4   5 -12   18.00    1.20
   4  -5  12   20.40    1.10
  -4  -5 -12   19.40    1.20
  -4   5  12   19.80    1.00
   4   5 -12   20.40    1.00
   4   5  12   17.30    1.20
  -4   5 -12   21.30    1.50
   4   5  12   20.50    1.20
  -4   5 -12   19.40    1.40
  -4   5 -12   20.70    1.00
  -4  -5  12   22.50    1.20
   4   5  12   21.40    1.00
  -4  -5  12   22.20    1.30
   4  -5 -12   20.20    1.00
   4  -5 -12   19.00    1.80
   5   5 -12   62.19    2.00
  -5  -5 -12   62.79    2.10
  -5  -5 -12   52.69    2.30
   5   5 -12   59.89    2.20
  -5   5  12   59.29    2.00
   5   5  12   60.89    2.10
   5  -5 -12   63.59    2.10
  -5   5 -12   66.59    2.40
  -5  -5  12   63.19    2.20
   0   6 -12    6.70    0.80
   0  -6 -12    6.40    0.60
   0  -6  12    5.60    1.40
   0   6 -12    8.10    0.60
   0   6 -12    6.50    0.90
   0  -6 -12    6.90    0.80
   0  -6  12    7.00    0.80
   0  -6 -12    6.90    1.50
   0  -6 -12    7.70    0.70
   0   6 -12    8.20    0.90
   1   6 -12   33.90    1.70
   1   6 -12   34.90    1.90
   1  -6  12   36.20    1.70
   1  -6  12   33.20    2.80
  -1  -6 -12   36.60    1.80
  -1  -6 -12   32.60    1.50
  -1  -6 -12   31.80    1.40
   1   6 -12   35.80    1.80
  -1  -6 -12   37.20    1.70
  -1  -6 -12   30.20    2.30
  -1  -6 -12   34.70    2.30
   1   6 -12   35.40    1.40
  -1  -6 -12   34.80    1.60
  -1  -6  12   36.90    1.70
  -1   6 -12   35.30    1.90
  -1  -6  12   33.60    1.70
  -1   6 -12   34.20    1.80
  -1   6 -12   35.40    1.50
   1  -6 -12   36.40    1.70
  -1  -6  12   33.50    2.70
  -1   6 -12   34.40    1.80
   1  -6 -12   33.80    2.80
   1  -6 -12   32.60    1.50
  -2  -6 -12  197.68    7.50
   2   6 -12  197.38    6.70
   2   6 -12  195.08    6.30
   2   6 -12  194.18    6.70
   2   6 -12  205.98    6.90
   2  -6  12  185.28    6.50
  -2   6  12  203.48    6.60
  -2   6  12  192.18    6.60
  -2  -6 -12  203.58    6.70
  -2  -6 -12  193.98    6.40
   2  -6  12  192.98    8.00
  -2  -6 -12  191.28    6.40
  -2  -6 -12  197.28    6.60
  -2   6 -12  204.58    7.00
  -2   6 -12  193.38    6.70
  -2  -6  12  198.28    6.60
  -2  -6  12  187.58    6.60
  -2   6 -12  192.78    6.30
   2  -6 -12  194.18    6.40
   2  -6 -12  208.58    8.00
  -2   6 -12  195.78    6.80
  -2  -6  12  196.78    7.70
   3   6 -12    4.40    0.40
   3  -6  12    3.90    1.00
  -3  -6 -12    4.10    0.60
  -3  -6 -12    4.50    0.40
  -3  -6 -12    4.90    1.00
  -3   6  12    3.50    0.50
  -3  -6 -12    4.00    0.60
   3   6 -12    5.00    0.60
  -3   6  12    4.50    0.40
   3   6 -12    3.10    0.60
  -3   6  12    3.30    0.60
   3   6 -12    4.60    0.60
  -3   6 -12    3.50    0.50
  -3  -6  12    4.30    0.60
  -3   6 -12    3.20    0.60
   3  -6 -12    4.50    0.50
  -3   6 -12    4.00    0.50
   3  -6 -12    3.10    1.10
  -3   6 -12    4.20    0.70
  -3  -6  12    4.20    0.60
   4   6 -12    6.00    0.40
  -4   6  12    5.50    0.40
  -4  -6 -12    4.00    0.60
   4   6 -12    4.50    0.60
  -4  -6 -12    5.80    0.50
   4  -6 -12    7.30    0.40
  -4   6 -12    6.00    0.60
  -4  -6  12    5.90    0.50
  -4   6 -12    5.60    0.40
   0   7 -12   34.50    1.80
   0   7 -12   37.10    1.60
   0  -7 -12   38.10    1.60
   0  -7 -12   40.00    2.50
   0  -7  12   42.50    2.60
   0  -7  12   35.90    1.60
   0   7 -12   35.80    1.40
  -1  -7 -12    8.60    0.60
   1   7 -12    8.50    0.50
   1   7 -12    8.20    0.70
  -1  -7 -12    8.60    0.60
   1  -7  12    8.60    0.70
   1  -7  12    8.70    1.30
  -1  -7  12    8.80    1.20
  -1  -7  12    9.30    0.70
   1  -7 -12    7.80    1.20
  -1   7 -12    8.60    0.50
  -1   7 -12    9.10    0.70
   2  -7  12   21.60    1.60
   2   7 -12   22.90    1.10
  -2  -7 -12   20.50    1.20
  -2  -7 -12   23.00    1.00
   2   7 -12   23.50    0.90
   2  -7 -12   19.50    1.60
  -2   7 -12   23.50    1.10
  -2   7 -12   24.30    0.90
  -2  -7  12   24.30    1.00
   0   0 -13   -0.20    0.30
   0   0  13    0.70    0.40
   0   0 -13    0.20    0.40
   0   0 -13    0.00    0.60
   1   0 -13   20.20    1.60
  -1   0  13   20.50    1.50
   1   0 -13   18.80    1.20
   1   0  13   18.60    1.80
  -1   0 -13   16.10    2.00
   1   0  13   19.90    1.50
  -1   0 -13   21.00    1.50
   1   0  13   18.40    1.30
   1   0 -13   17.80    2.10
  -2   0  13    4.00    0.60
   2   0 -13    5.60    1.70
   2   0  13    3.90    0.80
  -2   0 -13    2.30    0.80
   2   0  13    3.30    0.50
   2   0 -13    4.10    0.80
   2   0  13    4.10    1.60
   2   0 -13    3.50    0.80
   3   0  13  946.81   30.70
  -3   0  13  974.90   31.40
   3   0 -13  919.71   30.50
   3   0  13  968.90   29.70
   3   0 -13  931.11   33.60
  -3   0  13  901.31   29.30
   3   0 -13  956.00   30.50
   3   0  13  968.30   29.50
  -3   0  13  950.60   29.60
  -3   0 -13  988.80   31.70
  -4   0 -13  198.58    7.00
  -4   0  13  211.28    6.50
   4   0 -13  201.58    8.50
   4   0  13  214.48    7.10
   4   0  13  195.08    7.20
   4   0 -13  203.68    7.00
   4   0 -13  195.48    7.10
   4   0  13  194.98    8.60
   4   0 -13  196.58    6.40
   4   0  13  205.78    6.60
  -4   0  13  197.88    9.20
  -4   0  13  196.48    7.10
  -4   0  13  195.88    6.80
   4   0 -13  204.88    8.20
   4   0  13  203.98    7.40
  -5   0  13  167.08    5.80
   5   0  13  164.88    6.00
   5   0 -13  136.79    5.60
   5   0  13  146.79    5.90
   5   0 -13  163.28    5.80
   5   0  13  160.58    5.20
   5   0  13  150.38    5.60
   5   0  13  151.18    5.90
   6   0 -13  128.59    4.40
  -6   0 -13  123.79    4.10
   6   0 -13  121.99    4.10
  -6   0  13  116.89    4.40
   6   0 -13  121.59    4.50
   6   0  13  120.09    4.60
   0  -1 -13  100.89    4.10
   0   1 -13   85.29    4.10
   0   1 -13   96.59    5.20
   0   1  13  105.39    4.00
   0  -1  13  112.99    4.30
   0  -1 -13  104.49    4.80
   0  -1 -13  100.49    3.80
   1   1 -13  595.24   18.20
   1   1 -13  579.74   20.80
   1   1 -13  593.64   18.90
   1   1 -13  589.84   19.50
  -1  -1 -13  583.54   19.00
  -1  -1 -13  603.14   19.40
  -1   1  13  600.44   19.20
   1  -1  13  598.24   19.00
   1  -1 -13  565.54   19.10
  -1  -1  13  612.94   19.50
   1   1  13  583.44   18.80
  -1   1 -13  632.34   21.40
  -1   1 -13  579.04   19.50
   1  -1 -13  600.04   19.30
   2   1 -13  514.05   19.20
  -2   1  13  513.05   16.20
   2  -1  13  530.35   17.00
  -2   1  13  539.15   17.40
  -2  -1 -13  492.35   17.10
   2   1 -13  510.25   16.20
   2  -1  13  522.25   19.60
   2  -1  13  498.65   16.20
   2   1 -13  542.75   16.90
   2   1 -13  485.25   16.20
  -2  -1 -13  505.65   18.90
   2  -1 -13  529.65   16.60
   2  -1 -13  505.55   19.10
   2   1  13  512.15   16.90
  -2  -1  13  517.75   17.50
   2  -1 -13  500.95   17.20
  -2   1 -13  527.85   17.80
   2   1  13  517.55   16.20
   3  -1  13   25.70    2.20
  -3   1  13   24.40    1.40
  -3   1  13   23.30    1.50
   3  -1  13   23.70    1.40
   3   1 -13   23.10    1.30
   3  -1  13   25.40    1.50
  -3   1  13   25.00    2.40
   3   1 -13   25.00    2.10
   3   1 -13   25.10    1.50
   3  -1  13   27.10    3.50
  -3  -1  13   21.70    2.40
   3  -1 -13   25.30    3.20
  -3   1 -13   20.30    2.50
   3   1  13   24.30    1.50
   3   1  13   25.00    2.20
   3  -1 -13   23.60    2.20
   3  -1 -13   24.10    1.90
   3   1  13   24.20    1.30
  -4   1  13   69.69    3.10
  -4   1  13   72.49    2.60
  -4   1  13   65.29    4.70
   4   1 -13   69.39    4.10
   4  -1  13   67.09    3.20
   4  -1  13   62.99    2.80
   4   1 -13   69.29    3.10
   4   1 -13   68.49    2.50
   4  -1  13   69.09    2.50
   4   1 -13   67.19    2.80
   4  -1  13   66.49    3.10
  -4   1  13   71.19    3.10
   4  -1  13   72.89    4.30
  -4  -1 -13   66.59    2.70
  -4   1  13   65.79    2.80
   4   1 -13   68.69    3.00
  -4  -1 -13   64.29    3.40
   4   1 -13   69.69    3.00
  -4  -1  13   65.99    4.80
  -4   1 -13   63.29    5.30
  -4   1 -13   69.59    3.10
   4  -1 -13   66.69    3.80
   4   1  13   63.49    4.30
   4  -1 -13   63.99    4.30
   4   1  13   62.99    2.50
  -4  -1  13   72.29    3.00
   4  -1 -13   69.89    6.40
   4   1  13   63.29    2.90
   4   1  13   68.99    3.10
   4  -1 -13   70.79    2.90
   4  -1 -13   66.79    2.90
   5  -1  13  168.88    5.50
  -5   1  13  178.48    5.60
   5   1 -13  154.88    6.00
   5   1 -13  179.88    6.30
  -5   1  13  154.38    6.20
   5  -1  13  179.88    6.40
  -5  -1 -13  166.78    5.80
  -5   1  13  170.38    5.80
   5   1 -13  170.98    5.50
   5  -1  13  164.68    6.20
   5   1  13  190.08    6.00
   5  -1 -13  182.38    6.30
   5   1  13  175.78    6.40
   5   1  13  175.48    6.80
   5  -1 -13  168.48    6.50
  -5  -1  13  179.08    6.30
   5   1  13  179.18    6.70
  -5   1 -13  178.98    6.40
  -6   1  13   10.10    1.00
  -6  -1 -13    8.80    0.70
   6  -1  13   10.10    1.00
   6  -1  13    8.90    0.90
   6   1 -13   11.40    0.90
   6   1 -13   11.60    0.90
   6   1  13    9.30    0.80
   6  -1 -13    9.00    0.60
   6  -1 -13   11.30    0.90
   6   1  13   10.00    1.00
   6   1  13    9.90    0.60
   0   2 -13  599.84   19.00
   0   2  13  574.14   18.10
   0   2 -13  553.74   20.40
   0  -2  13  554.24   18.90
   0   2 -13  560.34   17.90
   0  -2  13  584.44   18.40
   0  -2 -13  586.44   18.90
  -1   2  13  695.43   21.70
   1   2 -13  676.13   21.10
   1  -2  13  701.53   21.70
   1   2 -13  699.63   22.40
   1   2 -13  639.64   23.70
  -1  -2 -13  664.93   22.20
  -1   2  13  662.93   20.90
  -1   2 -13  700.53   22.70
  -1  -2  13  691.33   22.50
   1   2  13  665.93   21.60
  -1   2 -13  691.03   21.50
   1  -2 -13  699.73   22.60
  -2  -2 -13  102.19    5.70
   2   2 -13  103.69    5.10
   2   2 -13   98.69    3.70
   2   2 -13  104.89    4.50
   2  -2  13  101.59    6.80
   2   2 -13   98.39    3.80
  -2   2  13  102.39    4.70
   2  -2  13  105.79    4.50
  -2   2  13   98.49    3.70
  -2   2 -13   87.89    3.60
  -2  -2  13   88.79    4.60
  -2   2 -13   99.39    5.00
   2  -2 -13  107.19    4.90
   2   2  13  101.49    3.50
  -2   2 -13  102.19    3.80
   2  -2 -13  104.49    6.00
   2   2  13   99.09    4.10
  -3   2  13  295.17   11.50
  -3   2  13  296.57    9.60
   3  -2  13  291.17   10.90
  -3   2  13  287.07    9.80
   3   2 -13  290.87    9.60
   3   2 -13  290.27    9.80
   3  -2  13  299.17   14.80
   3   2 -13  290.27   10.80
   3   2  13  293.37    9.50
   3   2  13  280.77    9.40
   3  -2 -13  293.07   13.50
   3  -2 -13  277.17   11.20
  -3   2 -13  293.37   11.90
   3   2  13  282.87   10.70
  -3   2 -13  290.37    9.40
  -3  -2  13  275.77   11.20
  -4  -2 -13   28.60    2.30
   4   2 -13   31.40    1.70
  -4   2  13   33.60    3.50
  -4   2  13   34.70    2.00
   4  -2  13   31.50    3.00
   4   2 -13   35.90    2.10
   4   2 -13   34.00    2.00
   4  -2  13   31.40    1.90
   4   2 -13   31.00    3.00
   4   2 -13   34.10    1.50
  -4   2  13   34.00    1.50
  -4   2  13   33.40    2.00
  -4  -2 -13   29.60    1.60
  -4  -2 -13   33.70    1.70
  -4   2  13   30.10    1.70
  -4  -2 -13   30.90    1.70
   4  -2 -13   37.70    4.50
   4   2  13   30.70    3.60
   4  -2 -13   35.20    1.80
   4   2  13   28.70    1.70
  -4   2 -13   25.40    1.60
  -4  -2  13   32.70    1.70
  -4   2 -13   33.10    2.00
   4   2  13   31.50    2.00
   4  -2 -13   35.00    3.50
  -4   2 -13   27.10    3.90
  -4   2 -13   32.00    1.40
   4   2  13   29.50    1.40
   5   2 -13   68.69    2.60
   5   2 -13   70.19    3.30
   5  -2  13   76.79    3.30
  -5   2  13   63.09    2.60
  -5   2  13   75.59    3.30
  -5   2  13   67.19    3.20
   5   2 -13   65.39    2.80
   5   2 -13   70.59    3.20
  -5  -2 -13   77.49    2.90
  -5   2  13   77.09    3.00
   5  -2  13   74.19    3.20
   5   2 -13   70.89    3.10
  -5  -2 -13   71.49    3.30
   5   2  13   74.79    3.30
   5   2  13   77.69    3.10
   5   2  13   69.79    2.70
  -5   2 -13   75.59    3.20
   5  -2 -13   63.29    2.90
   5   2  13   75.59    3.40
   6   2 -13   33.60    1.70
  -6   2  13   30.90    1.70
  -6  -2 -13   33.00    1.40
   6  -2  13   36.50    1.70
  -6   2 -13   31.40    1.50
   6  -2 -13   33.80    1.50
   6   2  13   30.20    1.30
  -6  -2  13   31.80    1.40
   6  -2 -13   32.80    1.30
   6   2  13   31.40    1.50
   6   2  13   33.50    1.70
   0  -3 -13   33.10    2.00
   0   3 -13   32.80    1.70
   0   3 -13   32.20    1.50
   0   3 -13   33.20    2.50
   0  -3 -13   35.90    2.60
   0  -3  13   36.20    2.00
   1   3 -13  109.59    5.10
  -1   3  13  103.59    4.10
   1  -3  13  106.39    4.40
  -1  -3 -13   97.19    4.50
   1   3 -13  109.99    4.00
   1   3 -13  105.59    3.80
  -1   3  13  100.49    3.60
  -1  -3 -13  106.09    5.10
  -1   3 -13  114.49    4.00
   1  -3 -13  104.09    5.40
  -1   3 -13  107.59    4.10
  -1  -3  13  110.69    4.40
  -1   3 -13  109.59    5.30
   1  -3 -13  107.89    5.30
   2   3 -13   78.89    3.20
  -2   3  13   75.39    3.90
   2  -3  13   76.39    4.10
   2  -3  13   73.89    3.80
   2   3 -13   75.99    3.00
  -2   3  13   74.19    3.00
   2   3 -13   72.09    3.90
   2   3 -13   76.79    4.40
  -2   3 -13   77.59    3.00
  -2   3 -13   77.09    3.20
   2   3  13   75.09    2.90
   2  -3 -13   80.79    4.60
   2  -3 -13   75.79    5.30
  -2   3 -13   76.89    4.70
   3   3 -13  664.33   22.50
  -3  -3 -13  668.33   21.90
  -3   3  13  642.44   21.00
  -3   3  13  638.64   21.00
   3   3 -13  675.53   20.90
  -3   3  13  654.33   20.40
   3  -3  13  664.13   22.10
  -3  -3 -13  645.44   20.60
  -3   3  13  688.13   22.90
   3  -3  13  642.04   23.00
  -3  -3 -13  677.23   20.80
  -3  -3 -13  672.73   20.90
  -3  -3 -13  664.13   20.80
   3   3 -13  682.13   21.20
   3  -3  13  685.53   27.60
   3   3 -13  673.23   23.50
   3   3 -13  659.43   21.20
   3  -3  13  653.33   21.00
  -3   3  13  652.73   20.80
   3   3 -13  635.34   20.40
  -3   3 -13  660.53   24.10
   3  -3 -13  661.43   26.00
   3  -3 -13  657.43   23.40
   3  -3 -13  667.53   22.30
   3  -3 -13  658.73   20.80
   3   3  13  685.63   21.20
  -3   3 -13  660.53   21.10
   3  -3 -13  685.73   20.80
  -3  -3  13  666.43   21.90
   3   3  13  655.53   20.90
  -3   3 -13  693.53   21.40
  -3   3 -13  664.73   21.40
   4   3 -13  233.98    8.10
  -4  -3 -13  237.58    7.80
  -4   3  13  233.08    7.80
   4  -3  13  229.38    8.00
  -4   3  13  222.78    8.00
  -4  -3 -13  237.68    7.80
  -4  -3 -13  231.38    7.70
  -4  -3 -13  229.88    8.70
  -4   3  13  224.58    7.40
   4   3 -13  222.18    7.40
   4  -3  13  212.98    8.00
  -4   3  13  215.78    7.90
   4   3 -13  229.68    8.10
   4   3 -13  228.38    7.80
  -4   3 -13  214.08    8.00
  -4   3 -13  228.78    7.20
  -4   3 -13  220.48    7.60
   4   3  13  226.88    7.70
   4   3  13  214.68    7.30
   4  -3 -13  222.98    8.60
   4  -3 -13  228.98    7.50
   4   3  13  228.78    8.00
   4  -3 -13  213.98   12.30
   4  -3 -13  233.08    7.40
  -4   3 -13  239.18    8.10
   4   3  13  218.38    7.90
  -5   3  13   11.80    0.80
  -5  -3 -13   12.50    1.30
  -5  -3 -13   12.70    1.00
  -5   3  13   12.70    1.30
  -5   3  13   10.80    1.10
  -5  -3 -13   12.40    0.90
   5  -3  13   11.20    1.10
   5   3 -13   13.00    0.80
   5   3 -13   12.60    1.00
  -5   3  13   12.70    1.00
   5   3 -13   10.20    1.10
   5   3 -13   11.50    1.20
  -5   3 -13   12.30    0.60
   5   3  13   13.60    1.10
  -5   3 -13   11.60    1.20
  -5  -3  13   13.50    1.00
   5   3  13   14.20    0.80
   5  -3 -13   12.60    0.90
   5   3  13   12.60    1.20
   5  -3 -13   11.20    0.80
   5   3  13   11.00    1.10
   6  -3  13   43.50    1.80
  -6   3  13   40.80    1.80
  -6  -3 -13   42.70    1.60
   6   3 -13   45.50    1.80
  -6   3 -13   44.60    1.80
   6   3  13   46.60    1.80
   6   3  13   42.20    1.80
  -6  -3  13   47.50    1.70
   6  -3 -13   46.80    1.60
   6   3  13   44.40    1.60
   6  -3 -13   48.80    1.80
  -6  -3  13   45.90    1.70
   0   4 -13  108.59    4.20
   0   4 -13  104.59    4.00
   0  -4  13  127.49    4.70
   0  -4 -13  106.59    5.50
   0  -4 -13   99.49    4.40
   0   4 -13  108.19    5.40
  -1  -4 -13  580.04   18.60
  -1  -4 -13  604.54   19.90
  -1  -4 -13  602.14   20.90
  -1   4  13  582.14   18.60
   1   4 -13  590.14   18.90
  -1  -4 -13  612.84   19.00
   1  -4  13  599.04   20.40
  -1  -4 -13  603.94   19.60
   1  -4  13  594.44   18.90
   1   4 -13  621.54   19.10
  -1  -4 -13  580.14   18.70
   1   4 -13  623.14   20.80
  -1  -4 -13  586.04   19.60
   1  -4 -13  586.34   18.70
  -1  -4  13  591.04   19.90
  -1   4 -13  596.84   21.10
  -1   4 -13  628.84   19.20
  -1   4 -13  593.54   19.00
  -1  -4  13  567.94   18.80
   1  -4 -13  596.34   20.30
  -1  -4  13  591.54   18.90
   1  -4 -13  598.24   21.20
   1  -4 -13  623.04   21.20
   1  -4 -13  647.14   19.50
   2  -4  13  289.27   10.90
   2   4 -13  291.87   11.40
   2   4 -13  273.17    9.10
  -2  -4 -13  285.87    9.20
   2   4 -13  290.37    9.70
   2   4 -13  288.67    9.50
  -2  -4 -13  298.97    9.70
   2  -4  13  268.07    9.30
  -2   4  13  292.47   10.40
  -2   4  13  289.67    9.50
  -2  -4 -13  297.77   10.60
  -2  -4 -13  269.37    9.20
   2  -4  13  289.77   14.80
  -2  -4 -13  288.07    9.40
  -2  -4 -13  289.67    9.40
   2   4 -13  279.57    9.70
   2  -4  13  288.47    9.50
  -2  -4  13  275.97    9.50
  -2   4 -13  299.37   12.20
   2  -4 -13  301.27   13.20
   2  -4 -13  284.07    9.40
  -2  -4  13  298.77   10.60
  -2   4 -13  288.57    9.30
  -2   4 -13  297.77    9.70
   2  -4 -13  292.47   12.00
  -2  -4  13  293.67    9.50
  -2   4 -13  307.17   10.00
   2  -4 -13  293.77    9.50
   2  -4 -13  276.87    9.50
  -2  -4  13  294.57    9.50
   2  -4 -13  302.97   11.10
  -2   4 -13  282.17    9.90
   2   4  13  283.57    9.40
   3  -4  13  449.36   22.00
   3   4 -13  500.05   16.00
  -3  -4 -13  499.85   15.60
   3   4 -13  501.25   15.70
   3  -4  13  476.45   16.70
  -3  -4 -13  499.75   15.60
  -3  -4 -13  510.95   15.80
  -3   4  13  480.85   15.80
  -3   4  13  489.85   15.60
  -3   4  13  484.25   15.20
   3  -4  13  494.55   15.80
  -3  -4 -13  490.75   15.30
  -3  -4 -13  452.95   15.30
   3   4 -13  503.05   15.90
  -3   4  13  462.15   15.70
  -3  -4 -13  517.65   16.90
   3   4 -13  476.65   15.20
   3  -4 -13  471.95   15.50
  -3  -4  13  506.15   15.70
   3  -4 -13  473.35   15.30
  -3  -4  13  491.55   16.70
   3   4  13  483.15   15.80
  -3   4 -13  497.25   15.90
   3  -4 -13  501.45   20.80
   3  -4 -13  511.45   17.20
   3   4  13  482.65   15.70
  -3   4 -13  497.35   16.20
  -3  -4  13  507.05   15.70
   3  -4 -13  505.35   15.50
  -3   4 -13  493.25   16.20
  -3  -4  13  478.75   15.50
  -3   4 -13  503.45   15.40
  -4   4  13   14.00    1.20
  -4   4  13   17.00    1.30
  -4  -4 -13   14.20    1.10
   4  -4  13   15.10    1.20
   4   4 -13   15.70    1.20
  -4  -4 -13   14.30    1.10
  -4  -4 -13   15.50    1.60
   4   4 -13   16.00    1.40
  -4  -4 -13   15.10    1.10
   4   4 -13   19.00    1.40
   4   4 -13   15.90    0.90
  -4   4  13   15.60    0.90
  -4   4  13   18.20    1.40
  -4  -4  13   16.80    1.10
   4  -4 -13   17.70    1.10
   4  -4 -13   17.70    1.90
   4  -4 -13   16.00    1.00
  -4   4 -13   16.70    0.90
   4   4  13   18.50    1.40
  -4   4 -13   14.90    1.40
  -4   4 -13   15.20    1.20
  -4  -4  13   15.30    1.10
   4  -4 -13   15.20    1.00
  -4   4 -13   17.60    1.40
   4   4  13   14.50    1.10
   4   4  13   15.40    0.90
  -5   4  13   11.20    0.70
  -5  -4 -13    9.70    0.80
   5  -4  13   10.70    0.90
  -5  -4 -13    9.80    0.70
  -5  -4 -13   10.10    1.10
  -5   4  13    8.40    1.00
   5   4 -13   10.00    0.60
  -5   4  13   10.70    0.90
  -5   4  13   10.60    1.00
   5   4 -13    9.80    0.80
   5   4 -13   10.30    0.90
   5   4  13    9.00    0.80
  -5   4 -13   10.10    0.90
   5   4  13    9.20    1.00
   5  -4 -13   10.80    0.70
   5   4  13    8.80    0.60
  -5   4 -13   10.00    0.60
  -5  -4  13    9.90    0.60
  -5  -4  13    9.70    0.80
   0  -5 -13  293.07    9.40
   0  -5 -13  276.17    9.30
   0  -5  13  294.37    9.50
   0   5 -13  277.47    9.10
   0   5 -13  293.27   11.70
   0  -5  13  287.77    9.40
   0  -5 -13  288.27   11.90
   0  -5 -13  288.07    9.50
   0  -5 -13  292.97    9.40
   0  -5 -13  289.27    9.30
   0  -5 -13  280.27    9.50
   0  -5 -13  289.57   10.30
   0   5 -13  294.27    9.60
   0  -5  13  288.17    9.40
   0   5 -13  277.37    9.70
   0   5 -13  285.27    9.80
   0  -5  13  292.77   11.20
   0  -5 -13  298.17   10.90
  -1  -5 -13  119.49    4.20
  -1  -5 -13  104.19    6.40
  -1  -5 -13  115.89    5.10
   1   5 -13  102.69    5.80
   1   5 -13  110.29    3.90
   1   5 -13  115.79    4.30
  -1   5  13  116.69    4.10
   1   5 -13  114.39    4.50
  -1  -5 -13  112.79    3.90
  -1  -5 -13  108.09    5.10
   1  -5  13  116.19    4.10
   1  -5  13  109.29    4.10
  -1  -5 -13  111.29    4.10
  -1  -5 -13  115.49    4.30
  -1  -5 -13  110.39    4.10
   1  -5  13  111.69    5.70
   1   5 -13  109.69    4.40
   1  -5 -13  106.09    3.90
   1  -5 -13   99.59    6.10
  -1  -5  13  111.69    3.90
  -1   5 -13  108.99    4.30
   1  -5 -13  109.99    5.30
  -1  -5  13  107.39    5.40
   1  -5 -13  103.89    5.60
   1  -5 -13  106.39    3.80
  -1   5 -13  102.89    6.20
  -1   5 -13  113.09    4.20
  -1   5 -13  115.89    4.40
  -1  -5  13  112.89    4.00
  -1  -5  13   99.19    4.00
   1  -5 -13  112.29    4.00
  -1   5 -13  108.49    3.70
  -2  -5 -13   87.99    3.30
  -2  -5 -13   90.19    4.40
  -2  -5 -13   88.49    3.50
   2   5 -13   92.59    3.50
   2   5 -13   83.09    3.60
   2   5 -13   90.19    3.70
  -2  -5 -13   91.79    3.60
   2  -5  13   86.89    4.60
  -2  -5 -13   90.19    3.40
   2  -5  13   83.59    3.30
   2  -5  13   88.79    3.40
  -2  -5 -13   85.89    3.20
   2  -5  13   93.99    7.80
   2   5 -13   88.29    3.20
  -2   5  13   90.69    3.50
  -2  -5  13   86.89    3.30
   2  -5 -13   84.39    3.10
   2  -5 -13   79.39    5.60
  -2   5 -13   87.89    3.40
  -2   5 -13   80.89    3.60
  -2  -5  13   85.49    3.10
  -2   5 -13   86.79    3.00
  -2  -5  13   84.89    3.30
  -2  -5  13   84.49    4.40
   2  -5 -13   82.59    4.50
  -2   5 -13   82.19    3.60
   2  -5 -13   86.29    3.30
   2  -5 -13   82.49    3.10
  -3   5  13   52.49    2.30
  -3  -5 -13   58.09    3.20
  -3  -5 -13   54.99    2.50
   3  -5  13   52.99    3.20
  -3   5  13   52.99    2.10
   3   5 -13   52.59    2.10
  -3   5  13   55.59    2.50
   3   5 -13   53.69    2.40
   3   5 -13   51.99    2.50
   3   5 -13   56.19    2.60
   3  -5  13   54.39    2.30
  -3  -5 -13   53.19    2.40
  -3  -5 -13   53.89    2.30
  -3  -5  13   53.49    2.00
  -3   5 -13   52.69    2.60
   3   5  13   51.19    2.30
  -3   5 -13   54.49    2.10
   3  -5 -13   54.99    3.40
  -3   5 -13   50.19    2.60
  -3  -5  13   52.29    2.20
  -3   5 -13   50.99    2.40
   3  -5 -13   53.09    2.10
   3   5  13   55.59    2.40
  -3  -5  13   56.19    2.30
   4   5 -13   51.19    2.20
  -4  -5 -13   50.39    2.70
  -4  -5 -13   50.59    2.10
   4   5 -13   48.10    2.30
   4  -5  13   51.29    2.10
   4   5 -13   47.10    2.20
  -4   5  13   49.00    2.30
  -4   5  13   47.50    1.90
  -4   5  13   52.39    2.30
  -4   5  13   50.69    2.20
   4   5 -13   48.80    1.90
  -4  -5 -13   51.89    2.20
  -4   5 -13   51.49    2.40
   4   5  13   54.39    1.90
  -4   5 -13   52.09    1.90
   4   5  13   51.39    2.20
   4  -5 -13   50.99    2.90
  -4   5 -13   47.80    2.40
   4   5  13   50.49    2.10
   4  -5 -13   52.19    2.00
  -4  -5  13   49.50    2.10
  -5  -5 -13    2.30    0.50
   5   5 -13    2.60    0.40
  -5   5  13    2.50    0.30
   5   5 -13    2.30    0.30
  -5  -5 -13    2.80    0.40
  -5   5 -13    2.40    0.40
   5  -5 -13    2.50    0.30
  -5  -5  13    2.30    0.30
   0  -6 -13   24.30    1.20
   0  -6 -13   22.00    1.10
   0   6 -13   24.10    1.60
   0  -6  13   23.30    1.30
   0   6 -13   24.40    1.50
   0   6 -13   22.20    1.10
   0  -6 -13   23.80    1.30
   0  -6 -13   28.20    2.30
   0  -6  13   27.20    2.40
   0   6 -13   24.00    1.40
  -1  -6 -13   63.29    2.40
  -1  -6 -13   60.89    2.50
  -1  -6 -13   59.69    3.50
  -1  -6 -13   59.89    2.30
   1  -6  13   55.59    3.70
   1   6 -13   60.49    2.60
   1  -6  13   59.49    2.40
  -1  -6 -13   63.89    2.60
   1   6 -13   63.19    2.60
  -1  -6 -13   63.69    3.20
  -1  -6 -13   61.39    2.40
   1   6 -13   59.59    2.20
   1   6 -13   59.89    2.70
   1  -6 -13   64.19    3.60
  -1  -6  13   62.39    2.50
  -1   6 -13   60.29    2.70
  -1   6 -13   62.39    2.80
   1  -6 -13   61.79    2.30
  -1  -6  13   58.79    3.60
   1  -6 -13   61.89    2.50
  -1  -6  13   63.69    2.60
  -1   6 -13   63.29    2.30
  -1   6 -13   62.79    2.60
  -2   6  13    6.90    0.80
   2  -6  13    7.90    0.90
   2   6 -13    8.40    0.80
  -2  -6 -13    6.70    0.50
  -2  -6 -13    8.30    1.30
   2   6 -13    7.30    0.60
  -2  -6 -13    7.30    0.80
   2  -6  13    7.40    1.40
   2   6 -13    8.70    0.80
  -2  -6 -13    6.50    0.70
  -2   6  13    8.00    0.80
  -2  -6 -13    7.80    0.80
   2   6 -13    6.40    0.90
  -2  -6 -13    7.60    0.70
   2  -6 -13    6.10    1.50
  -2   6 -13    7.80    0.60
  -2  -6  13    7.20    0.80
  -2  -6  13    7.70    0.80
  -2   6 -13    8.30    0.90
  -2   6 -13    7.10    0.80
  -2   6 -13    7.40    1.00
  -2  -6  13    7.70    1.30
   2  -6 -13    7.10    0.60
  -3  -6 -13   59.29    2.30
  -3  -6 -13   59.69    2.90
   3   6 -13   61.29    2.30
  -3   6  13   60.79    2.10
  -3  -6 -13   60.49    2.40
   3   6 -13   60.79    2.10
   3   6 -13   60.99    2.40
  -3   6  13   58.19    2.50
   3   6 -13   60.09    2.60
  -3   6  13   58.79    2.30
   3  -6  13   57.89    2.90
  -3   6 -13   59.79    2.10
   3  -6 -13   59.19    3.20
  -3  -6  13   59.09    2.30
  -3   6 -13   62.29    2.40
  -3   6 -13   60.99    2.70
   3  -6 -13   60.69    2.20
  -3   6 -13   60.29    2.50
  -4  -6 -13   59.69    2.10
  -4  -6 -13   59.39    2.50
   4   6 -13   62.29    2.00
  -4   6  13   60.39    2.00
   4  -6 -13   63.89    2.20
  -4   6 -13   63.59    2.30
  -4   6 -13   61.89    2.10
  -4  -6  13   61.79    2.20
   0   7 -13  207.78    6.30
   0  -7 -13  208.88    7.60
   0   7 -13  204.78    6.60
   0  -7  13  202.98    6.50
   0  -7 -13  206.38    6.40
   0  -7  13  172.78    7.50
   1   7 -13    9.20    0.50
   1  -7  13    9.20    1.20
  -1  -7 -13   10.60    0.60
   1   7 -13    8.50    0.70
  -1  -7 -13    9.10    0.60
   1  -7  13    8.50    0.70
  -1   7 -13    9.30    0.50
  -1  -7  13    9.50    0.70
  -1   7 -13    9.30    0.70
   1  -7 -13    8.40    1.30
  -1  -7  13    7.50    1.20
  -2  -7 -13   10.00    0.80
   2  -7  13    9.20    1.00
   2   7 -13   10.20    0.50
   2   7 -13    8.90    0.60
  -2  -7 -13    9.70    0.60
  -2   7 -13   10.20    0.70
  -2   7 -13    9.50    0.50
  -2  -7  13   11.00    0.60
   2  -7 -13    9.50    1.20
   0   0  14  504.95   16.50
   0   0 -14  512.95   16.60
   0   0 -14  508.95   16.30
  -1   0 -14   58.29    3.00
   1   0 -14   54.09    3.80
   1   0  14   63.29    3.70
   1   0  14   60.29    3.00
   1   0 -14   62.09    3.10
  -1   0 -14   62.39    4.00
   1   0  14   57.89    2.70
  -1   0  14   65.89    3.00
  -1   0  14   61.69    2.40
   1   0  14   59.09    2.30
   1   0 -14   62.29    2.70
  -2   0 -14  138.09    7.60
   2   0  14  146.09    5.80
   2   0  14  147.09    5.10
  -2   0 -14  151.48    6.30
   2   0 -14  144.09    5.60
  -2   0  14  152.58    6.20
   2   0 -14  151.48    7.60
  -2   0  14  148.69    5.10
   2   0 -14  148.59    5.60
  -3   0  14  253.07    9.20
  -3   0  14  294.87   11.00
   3   0  14  287.97    9.40
   3   0  14  282.07   10.30
   3   0  14  270.17    9.10
   3   0 -14  276.87   12.90
  -3   0  14  277.67    9.00
  -3   0 -14  279.27   11.20
   3   0 -14  266.87   10.10
   3   0 -14  288.27   10.10
  -4   0 -14  434.66   13.70
  -4   0  14  430.36   13.20
  -4   0  14  376.96   13.70
   4   0 -14  402.06   15.30
  -4   0  14  414.06   16.20
   4   0  14  440.86   14.10
  -4   0  14  431.76   13.80
   4   0  14  420.46   13.20
   4   0  14  437.96   14.10
  -4   0  14  411.46   13.50
   4   0 -14  431.46   13.70
   4   0 -14  431.86   13.90
   4   0  14  410.36   13.70
   4   0  14  429.96   15.50
   4   0 -14  425.96   15.00
   5   0  14  122.49    4.30
   5   0  14  122.19    5.10
   5   0  14  124.59    4.80
   5   0 -14  129.69    4.80
   5   0 -14  140.89    5.10
   5   0  14  125.99    5.10
  -5   0  14  129.39    4.90
  -6   0 -14    8.70    0.70
   6   0 -14   10.30    0.70
   6   0 -14   10.50    0.90
   6   0  14   10.60    1.10
  -6   0  14   10.10    0.90
   6   0 -14   12.50    1.00
   0  -1 -14   49.10    2.90
   0   1  14   40.50    2.10
   0   1 -14   42.10    2.40
   0   1 -14   42.60    3.30
   0  -1 -14   42.10    2.30
   0  -1  14   42.00    2.40
   0  -1 -14   39.30    2.00
  -1   1  14 1797.32   56.59
   1  -1  14 1892.11   57.29
   1   1 -14 1863.41   57.79
  -1  -1 -14 1816.92   57.29
  -1   1  14 1872.01   57.39
  -1  -1 -14 1896.11   57.69
  -1   1 -14 1815.82   56.09
   1   1  14 1835.82   55.39
  -1  -1  14 1809.92   55.99
   1  -1 -14 1767.02   55.69
   1  -1 -14 1805.62   55.79
   1   1  14 1774.52   54.89
   2  -1  14  124.89    5.00
   2   1 -14  115.89    4.20
   2   1 -14  116.49    6.60
   2   1 -14  119.29    5.50
  -2  -1 -14  117.29    6.40
   2   1 -14  123.49    4.90
   2  -1  14  109.09    6.70
   2  -1  14  119.39    4.30
  -2   1  14  115.29    5.20
   2   1 -14  109.89    4.10
  -2  -1 -14  110.79    5.10
  -2   1  14  118.89    4.20
  -2  -1  14  109.79    4.10
   2  -1 -14  108.49    5.10
   2  -1 -14  115.99    4.40
   2   1  14  116.79    4.10
   2  -1 -14  121.69    6.60
   2   1  14  116.19    4.70
  -2   1 -14   98.49    4.70
   2  -1 -14  121.99    5.10
  -2  -1  14  120.29    5.30
  -2   1 -14  120.49    5.40
   3  -1  14  163.88    6.90
  -3   1  14  167.28    5.70
   3  -1  14  155.68    5.70
  -3   1  14  168.18    7.40
   3   1 -14  166.38    5.80
   3   1 -14  165.28    5.70
  -3   1  14  162.08    5.80
   3   1 -14  168.88    6.80
   3  -1  14  163.78    5.90
   3  -1 -14  163.18    7.10
   3   1  14  170.08    6.00
   3   1  14  166.48    6.90
  -3   1 -14  157.38    7.70
   3   1  14  167.98    5.80
   3  -1 -14  160.08    9.20
   3  -1 -14  169.38    6.50
  -3  -1  14  176.08    7.60
  -4   1  14  523.25   16.70
   4   1 -14  510.75   16.80
  -4   1  14  526.15   16.90
   4   1 -14  526.85   16.60
   4  -1  14  535.25   17.00
  -4   1  14  530.35   16.90
  -4   1  14  514.95   16.20
   4   1 -14  518.45   16.90
   4   1 -14  514.25   16.80
  -4  -1 -14  542.15   16.50
  -4  -1 -14  523.05   17.50
   4  -1  14  509.25   16.90
  -4   1  14  519.15   19.30
   4  -1  14  536.05   18.70
   4  -1  14  526.15   16.70
   4   1 -14  509.95   18.30
   4   1 -14  525.25   16.20
   4  -1  14  521.85   16.30
   4  -1 -14  504.45   16.50
   4  -1 -14  517.35   22.40
  -4  -1  14  515.25   16.60
   4  -1 -14  483.75   18.30
   4   1  14  538.05   16.90
  -4   1 -14  487.45   19.60
   4   1  14  543.25   16.60
  -4  -1  14  535.45   19.30
   4   1  14  513.45   18.30
   4   1  14  525.25   16.10
   4  -1 -14  481.55   17.50
  -4   1 -14  511.05   16.70
   4  -1 -14  526.75   16.50
   5   1 -14  138.49    4.60
  -5   1  14  132.79    4.90
   5  -1  14  132.79    4.60
   5  -1  14  143.89    5.50
   5  -1  14  140.49    5.30
   5   1 -14  144.49    5.40
  -5   1  14  142.89    5.30
  -5  -1 -14  137.99    4.90
  -5   1  14  145.39    4.60
   5   1  14  136.79    5.50
   5   1  14  144.99    5.60
  -5   1 -14  143.49    5.30
   5  -1 -14  140.09    5.40
  -5  -1  14  141.39    5.20
   5  -1 -14  144.29    5.30
   5   1  14  142.49    4.80
   5   1  14  140.29    5.20
  -6   1  14  170.78    5.90
   6   1 -14  170.38    5.80
   6  -1  14  164.88    5.80
   6  -1  14  162.58    5.90
   6   1 -14  167.58    5.90
  -6  -1 -14  169.98    5.50
   6   1  14  168.28    5.40
   6  -1 -14  171.48    5.40
   6   1  14  183.68    6.10
   6   1  14  170.78    5.70
  -6   1 -14  169.78    5.40
   6  -1 -14  144.89    5.70
   0  -2  14 2049.09   61.49
   0  -2  14 2025.20   60.69
   0  -2 -14 1987.10   61.29
   0   2 -14 1844.72   62.99
   0   2  14 1996.40   60.49
   0   2 -14 1916.61   60.19
   0   2 -14 1972.00   61.39
   1   2 -14  547.55   21.10
  -1   2  14  604.14   19.00
   1   2 -14  607.74   18.40
  -1   2  14  575.44   18.10
   1  -2  14  585.64   19.00
   1   2 -14  596.44   19.60
  -1  -2 -14  573.84   19.50
   1   2  14  586.74   18.80
  -1   2 -14  584.94   18.70
  -1  -2  14  607.04   19.80
  -1   2 -14  601.54   20.00
   1  -2 -14  611.34   19.80
   1   2  14  578.74   18.30
   2  -2  14  275.77    9.90
   2   2 -14  276.37    9.90
   2   2 -14  265.67    9.10
  -2   2  14  284.97    9.00
  -2   2  14  271.27    9.10
  -2   2  14  280.07   10.20
   2  -2  14  267.87   12.90
   2   2 -14  272.17    9.00
   2   2 -14  278.17   10.70
  -2  -2 -14  272.57   11.50
  -2   2 -14  267.67   10.50
  -2   2 -14  267.47    8.70
   2  -2 -14  275.97   10.20
  -2   2 -14  271.67    8.90
   2  -2 -14  280.57   11.80
   2   2  14  264.87    8.70
  -2  -2  14  267.07   10.20
   2   2  14  253.67    9.40
   3   2 -14  142.89    6.10
  -3   2  14  137.99    5.10
   3   2 -14  144.29    7.00
  -3  -2 -14  142.89    4.80
   3   2 -14  138.29    5.10
   3   2 -14  133.59    4.50
   3  -2  14  133.99    6.10
   3  -2  14  130.89    9.00
  -3   2  14  130.79    6.50
   3   2 -14  137.19    4.90
   3   2 -14  128.99    5.20
  -3   2  14  133.79    4.90
  -3  -2 -14  134.99    4.80
  -3   2 -14  136.09    7.10
   3  -2 -14  133.69    6.50
   3   2  14  132.59    4.90
   3   2  14  139.89    6.10
   3   2  14  131.39    4.80
   3  -2 -14  126.99    8.20
   3  -2 -14  131.59    4.80
  -3  -2  14  133.99    6.60
  -3   2 -14  133.99    5.20
  -3   2 -14  138.09    4.80
   4  -2  14  513.05   16.30
   4   2 -14  520.45   16.00
  -4   2  14  498.05   16.00
   4   2 -14  507.05   16.30
   4   2 -14  502.45   15.50
  -4   2  14  519.15   16.30
  -4   2  14  538.65   15.60
  -4  -2 -14  483.65   15.90
   4   2 -14  507.65   16.30
  -4   2  14  483.45   18.50
  -4  -2 -14  494.55   16.90
  -4  -2 -14  497.05   15.80
   4   2 -14  492.85   19.10
  -4  -2 -14  498.85   15.90
   4   2 -14  434.56   16.90
  -4   2  14  484.45   16.20
   4   2 -14  504.25   17.80
   4   2  14  479.25   17.90
   4  -2 -14  514.85   15.80
  -4   2 -14  505.15   15.30
  -4   2 -14  478.25   19.40
  -4   2 -14  488.65   16.10
   4   2  14  496.85   15.90
   4  -2 -14  493.55   21.70
  -4  -2  14  464.95   15.70
   4  -2 -14  493.85   18.30
   4   2  14  521.95   16.20
   4   2  14  480.45   15.40
  -5  -2 -14   57.79    2.90
  -5   2  14   58.89    2.60
  -5  -2 -14   59.59    2.50
   5  -2  14   60.29    2.80
   5  -2  14   60.69    2.90
  -5   2  14   58.39    2.90
   5   2 -14   61.59    2.60
   5   2 -14   58.99    2.20
   5   2 -14   60.19    2.50
   5   2 -14   64.29    2.90
  -5   2  14   64.19    2.30
  -5   2  14   59.09    2.90
   5   2  14   65.59    2.40
   5   2  14   65.89    2.80
   5   2  14   64.99    3.10
  -5   2 -14   62.39    2.90
   5   2  14   62.79    3.00
   5  -2 -14   61.69    2.70
  -6  -2 -14   22.10    1.00
   6  -2  14   22.10    1.20
   6   2 -14   21.40    1.30
  -6   2  14   22.80    1.30
  -6   2 -14   20.10    1.20
   6  -2 -14   19.90    0.90
   6   2  14   22.10    1.30
  -6  -2  14   21.60    1.00
   6   2  14   22.00    1.10
   6  -2 -14   19.80    1.10
   6   2  14   21.40    0.90
   0  -3  14  334.07   11.50
   0   3 -14  339.67   11.00
   0   3 -14  329.57   10.90
   0   3 -14  348.07   12.50
   0  -3 -14  350.46   12.50
   0  -3 -14  335.57   11.90
   1   3 -14  590.64   20.00
   1   3 -14  585.94   18.60
  -1   3  14  558.34   18.20
  -1  -3 -14  600.84   20.10
   1  -3  14  602.04   19.20
  -1   3  14  589.84   18.90
   1   3 -14  581.44   18.40
   1  -3 -14  593.94   20.30
  -1   3 -14  589.54   18.80
   1  -3 -14  603.94   20.80
  -1  -3  14  605.54   19.20
  -1   3 -14  601.74   20.40
  -1   3 -14  574.44   18.60
   2  -3  14  246.98   12.50
  -2   3  14  234.58    7.90
   2   3 -14  244.78    8.00
   2   3 -14  244.48    9.90
   2  -3  14  228.08    9.20
  -2   3  14  240.88    9.10
   2  -3  14  240.08    9.00
  -2   3  14  238.68    8.00
   2   3 -14  241.18    8.20
   2   3  14  229.78    7.80
   2  -3 -14  220.78   10.80
  -2   3 -14  246.88    8.20
  -2   3 -14  250.47   10.10
   2  -3 -14  239.48    9.80
  -3  -3 -14   58.49    2.60
  -3  -3 -14   62.69    3.50
  -3   3  14   61.89    2.70
   3   3 -14   59.79    2.30
  -3   3  14   63.69    2.80
  -3   3  14   62.09    2.30
  -3   3  14   60.19    4.00
   3   3 -14   65.89    4.60
  -3  -3 -14   62.09    2.60
   3  -3  14   63.49    3.80
   3   3 -14   63.09    2.70
  -3   3  14   59.59    2.80
   3  -3  14   64.99    6.40
   3   3 -14   62.29    3.90
  -3  -3 -14   62.89    2.70
  -3  -3 -14   62.49    2.50
   3  -3  14   56.69    2.80
   3   3 -14   64.99    2.90
   3   3 -14   61.19    2.90
   3  -3 -14   58.09    3.60
  -3   3 -14   61.89    2.90
   3  -3 -14   62.39    2.40
   3  -3 -14   48.00    4.90
   3  -3 -14   67.09    4.50
  -3   3 -14   61.79    2.60
  -3   3 -14   57.29    2.90
   3   3  14   58.59    2.70
   3   3  14   59.59    2.50
  -3   3 -14   58.49    4.70
  -3  -3  14   59.79    2.50
   3  -3 -14   60.29    2.40
  -3   3 -14   61.29    2.30
  -4   3  14  205.48    7.20
  -4  -3 -14  200.48    7.00
   4   3 -14  202.58    6.60
   4  -3  14  205.08    7.20
  -4   3  14  187.28    6.60
   4  -3  14  197.08    7.20
   4   3 -14  214.68    7.40
  -4  -3 -14  204.58    8.00
  -4   3  14  197.68    7.00
   4   3 -14  199.88    7.00
  -4  -3 -14  197.28    6.90
   4   3 -14  211.48    7.40
  -4  -3 -14  204.68    7.00
  -4   3  14  207.18    7.30
   4   3  14  205.18    6.80
   4  -3 -14  210.98    8.20
  -4   3 -14  191.88    7.50
   4   3  14  193.78    7.20
   4   3  14  207.58    7.50
   4   3  14  213.38    7.50
  -4  -3  14  205.88    7.00
   4  -3 -14  216.98   12.10
  -4   3 -14  214.38    6.80
   4  -3 -14  221.48    7.00
  -4   3 -14  214.98    7.60
   4  -3 -14  224.58    7.20
  -5  -3 -14   22.30    1.30
   5  -3  14   21.00    1.40
   5   3 -14   23.30    1.10
   5   3 -14   22.30    1.50
  -5   3  14   25.90    1.20
  -5   3  14   20.60    1.60
   5   3 -14   22.00    1.60
  -5   3  14   25.70    1.40
   5   3 -14   22.50    1.30
  -5  -3 -14   23.80    1.30
  -5  -3 -14   24.80    1.70
   5   3  14   25.60    1.60
  -5   3 -14   22.00    1.50
   5   3  14   25.30    1.20
   5   3  14   25.30    1.60
  -5  -3  14   24.90    1.30
   5  -3 -14   22.90    1.40
   5  -3 -14   21.30    1.20
   5   3  14   25.00    1.50
   5  -3 -14   24.00    1.20
  -6   3  14    6.00    0.60
  -6  -3 -14    5.70    0.40
   6  -3  14    6.00    0.60
   6   3 -14    6.40    0.60
   6  -3 -14    6.10    0.40
  -6  -3  14    7.70    0.50
   6   3  14    7.20    0.40
  -6  -3  14    7.20    0.50
   6   3  14    7.30    0.60
   0  -4 -14  553.44   17.70
   0   4 -14  591.44   18.00
   0   4 -14  588.94   18.20
   0   4 -14  591.14   19.90
   0  -4 -14  564.74   20.00
   0  -4 -14  534.75   21.40
   0  -4 -14  580.84   17.80
   0  -4  14  546.25   17.80
   0  -4  14  557.94   17.90
   1  -4  14  228.18    7.70
  -1  -4 -14  220.88    7.40
  -1  -4 -14  233.98    7.80
  -1  -4 -14  224.48    7.60
  -1   4  14  219.68    7.40
  -1  -4 -14  220.58    7.60
   1  -4  14  242.38    9.20
  -1  -4 -14  230.38    9.60
  -1  -4 -14  232.68    8.50
   1   4 -14  218.68    7.30
   1   4 -14  226.18    9.40
   1   4 -14  234.38    7.90
   1   4 -14  229.58    7.70
  -1  -4 -14  227.08    8.70
   1   4 -14  226.98    7.90
  -1  -4  14  215.58    7.50
   1  -4 -14  220.88    7.50
   1  -4 -14  233.98    8.00
  -1   4 -14  238.38    7.90
   1  -4 -14  225.28    7.40
   1  -4 -14  243.38    9.80
  -1  -4  14  229.58    7.60
  -1   4 -14  224.28    7.60
  -1   4 -14  213.48    7.20
  -1   4 -14  218.78    9.60
  -1   4 -14  219.28    7.80
  -1  -4  14  210.78    7.50
   1  -4 -14  249.28    9.10
   1  -4 -14  229.88    9.60
  -2  -4 -14  251.27    8.10
   2  -4  14  237.08    8.10
   2   4 -14  253.77    8.40
  -2   4  14  246.28    8.30
  -2  -4 -14  250.17    8.20
   2   4 -14  248.68   10.40
  -2  -4 -14  264.67    9.50
   2  -4  14  245.48    8.40
   2  -4  14  240.48    9.60
  -2   4  14  252.07    9.20
  -2  -4 -14  257.57    8.50
  -2  -4 -14  245.68    8.30
   2   4 -14  242.78    7.90
   2   4 -14  233.08    8.50
   2  -4  14  236.38   13.40
   2   4 -14  251.57    8.60
   2  -4 -14  242.78    8.10
   2  -4 -14  238.88   11.50
  -2   4 -14  246.88   10.80
  -2   4 -14  260.67    8.40
   2  -4 -14  247.98    8.20
   2  -4 -14  253.67    8.10
   2   4  14  256.37    8.10
  -2  -4  14  234.88    8.10
   2  -4 -14  248.28   10.70
  -2   4 -14  238.78    8.60
  -2  -4  14  251.27    8.20
  -2   4 -14  236.58    7.90
  -2  -4  14  244.18    8.20
   2  -4 -14  246.18    9.70
  -2   4 -14  258.77    8.70
  -2  -4  14  252.87    9.30
   3  -4  14   59.69    6.50
  -3  -4 -14   55.89    3.30
  -3   4  14   60.89    2.50
  -3  -4 -14   53.49    2.40
  -3   4  14   51.69    2.60
   3   4 -14   53.99    2.70
  -3   4  14   52.79    2.10
  -3  -4 -14   55.89    2.50
   3  -4  14   52.19    2.50
   3   4 -14   56.69    2.50
   3   4 -14   55.09    2.10
   3   4 -14   52.89    2.70
  -3   4  14   49.40    2.50
   3  -4  14   47.50    3.20
  -3  -4 -14   56.09    2.60
  -3  -4 -14   53.29    2.20
   3  -4 -14   51.79    2.00
   3  -4 -14   51.09    3.40
   3   4  14   50.89    2.40
   3   4  14   55.49    2.40
   3  -4 -14   57.99    2.30
  -3  -4  14   52.29    2.20
  -3  -4  14   54.09    2.40
  -3   4 -14   52.99    2.70
  -3   4 -14   55.79    2.80
   3  -4 -14   54.99    2.30
  -3  -4  14   55.69    2.40
  -3   4 -14   55.99    2.10
   3  -4 -14   49.99    4.90
  -3   4 -14   58.49    2.50
  -4  -4 -14   10.70    1.50
  -4  -4 -14   13.20    1.10
   4   4 -14   11.50    1.00
  -4   4  14   13.80    1.20
  -4  -4 -14   13.30    1.00
  -4   4  14   10.90    1.10
   4  -4  14   13.00    1.10
  -4  -4 -14   11.90    1.10
   4   4 -14   11.30    1.20
   4   4 -14   12.70    1.20
  -4   4  14   12.00    1.20
  -4   4  14   12.70    0.80
   4   4 -14   11.50    0.80
   4  -4 -14   13.90    0.90
   4  -4 -14   11.50    0.90
  -4   4 -14   14.50    1.30
   4   4  14   13.00    0.80
   4  -4 -14   16.10    1.80
  -4  -4  14   10.90    1.00
  -4   4 -14   11.50    1.00
  -4   4 -14   12.50    0.80
  -4   4 -14   10.70    1.30
   4  -4 -14   11.60    0.90
   4   4  14   12.30    1.00
   4   4  14   11.00    1.10
  -4  -4  14   13.30    1.00
  -5  -4 -14   19.70    1.40
   5   4 -14   19.10    1.30
  -5   4  14   19.00    1.10
   5   4 -14   20.90    0.90
  -5  -4 -14   21.70    1.10
   5  -4  14   20.80    1.20
   5   4 -14   20.00    1.10
  -5   4  14   20.60    1.30
  -5   4  14   21.40    1.00
  -5  -4 -14   20.40    1.10
   5   4  14   21.90    1.00
  -5  -4  14   22.10    1.10
   5  -4 -14   24.00    1.10
   5   4  14   22.00    1.40
  -5  -4  14   21.60    1.00
   5   4  14   21.60    1.20
  -5   4 -14   20.60    1.40
   0  -5  14    1.80    0.50
   0   5 -14    2.10    0.40
   0  -5 -14    3.30    1.20
   0  -5  14    1.00    0.50
   0   5 -14    2.30    1.50
   0  -5  14    2.00    1.10
   0  -5 -14    1.60    0.50
   0  -5  14    2.00    0.60
   0  -5 -14    2.90    0.50
   0   5 -14    1.90    0.70
   0  -5 -14    2.20    0.50
   0  -5 -14    0.80    1.60
   0   5 -14    1.70    0.60
   0   5 -14    1.20    0.50
   0  -5 -14    1.30    0.50
   0  -5 -14    1.20    0.80
   0  -5 -14    1.10    0.40
   0  -5 -14    1.00    0.50
   1  -5  14  535.55   17.00
  -1  -5 -14  511.95   16.80
   1   5 -14  521.55   17.20
  -1  -5 -14  539.45   16.80
   1   5 -14  544.35   22.80
  -1  -5 -14  547.15   18.10
   1   5 -14  513.65   16.60
  -1  -5 -14  519.55   18.10
   1  -5  14  507.55   16.80
   1   5 -14  531.25   17.10
  -1  -5 -14  554.74   17.00
  -1  -5 -14  543.85   17.20
   1   5 -14  550.64   17.40
  -1   5  14  542.85   16.90
   1  -5  14  560.94   18.90
  -1  -5 -14  554.54   17.00
  -1  -5  14  520.25   16.90
   1  -5 -14  533.95   16.80
  -1  -5  14  539.45   16.70
   1  -5 -14  547.35   18.50
   1  -5 -14  522.95   16.80
  -1   5 -14  519.65   17.00
  -1  -5  14  527.35   16.80
   1  -5 -14  543.45   16.70
  -1   5 -14  520.35   16.60
  -1   5 -14  511.05   17.20
  -1   5 -14  536.35   17.30
   1  -5 -14  524.75   19.00
   1  -5 -14  563.64   23.50
  -1  -5  14  560.54   18.70
  -2  -5 -14   55.29    2.50
   2  -5  14   52.19    2.30
  -2   5  14   54.79    2.30
   2  -5  14   56.99    6.00
  -2  -5 -14   55.09    2.30
   2  -5  14   54.49    3.50
   2  -5  14   51.59    2.30
   2   5 -14   56.69    2.50
   2   5 -14   50.59    2.50
  -2  -5 -14   56.49    3.30
   2   5 -14   52.59    2.60
   2   5 -14   52.39    2.10
  -2  -5 -14   50.69    2.10
  -2  -5 -14   52.49    2.20
  -2   5  14   52.79    2.40
  -2  -5 -14   56.69    2.40
  -2  -5  14   48.20    3.20
  -2   5 -14   49.70    2.50
  -2   5 -14   54.79    2.40
   2  -5 -14   47.70    4.10
   2  -5 -14   51.89    2.30
  -2   5 -14   51.19    2.60
  -2  -5  14   50.89    2.20
  -2   5 -14   54.29    2.00
   2  -5 -14   47.90    3.30
   2  -5 -14   51.59    2.10
  -2  -5  14   55.59    2.30
  -2  -5  14   51.29    2.10
   2  -5 -14   50.19    2.10
  -3   5  14   94.79    3.80
   3  -5  14   92.99    4.50
   3  -5  14   95.89    3.70
   3   5 -14   98.99    4.00
  -3  -5 -14  105.19    3.70
  -3   5  14   97.29    3.70
   3   5 -14   94.19    3.90
   3   5 -14  104.49    3.80
  -3  -5 -14  102.19    4.70
  -3  -5 -14   97.99    3.70
   3   5 -14   97.79    3.40
   3  -5 -14   89.49    4.70
  -3   5 -14  100.29    3.80
   3   5  14   97.29    3.70
  -3   5 -14   96.79    4.00
  -3   5 -14   99.89    3.40
  -3  -5  14   99.79    3.50
  -3  -5  14   96.89    3.60
  -3   5 -14   95.99    3.90
   3  -5 -14   97.29    3.40
   3   5  14   92.19    3.80
  -3  -5  14   93.19    3.30
   4  -5  14   48.10    2.00
  -4   5  14   45.60    1.80
  -4   5  14   45.80    2.20
  -4  -5 -14   48.00    2.10
  -4  -5 -14   47.50    2.60
   4   5 -14   46.70    2.20
  -4   5  14   48.80    2.00
  -4  -5 -14   49.60    2.00
   4   5 -14   49.50    2.10
   4   5 -14   46.90    1.80
   4   5 -14   47.50    2.10
  -4   5  14   47.50    2.20
  -4   5 -14   46.40    2.20
  -4   5 -14   47.90    1.80
   4  -5 -14   46.90    1.90
  -4  -5  14   50.19    2.00
   4   5  14   45.60    2.10
   4   5  14   46.90    2.00
   4  -5 -14   49.30    2.80
   4   5  14   49.40    1.80
   0   6 -14  264.97    9.00
   0  -6  14  261.27    8.70
   0  -6 -14  277.67   10.10
   0   6 -14  272.07    8.50
   0  -6 -14  252.57    8.60
   0  -6  14  285.37   10.50
   0   6 -14  269.77    9.10
   0  -6 -14  267.97    8.70
   0   6 -14  270.37    8.90
   0  -6 -14  265.47    8.60
   1  -6  14   61.99    3.70
  -1  -6 -14   59.59    2.20
  -1  -6 -14   62.79    2.40
  -1  -6 -14   60.09    3.10
   1   6 -14   60.39    2.70
  -1  -6 -14   50.79    3.20
  -1  -6 -14   57.19    2.30
   1   6 -14   60.49    2.60
   1   6 -14   60.89    2.20
  -1  -6 -14   58.99    2.30
   1   6 -14   61.09    2.60
   1  -6  14   58.89    2.40
  -1  -6 -14   61.89    2.50
  -1  -6  14   59.79    3.60
  -1   6 -14   62.19    2.60
  -1   6 -14   60.39    2.20
   1  -6 -14   59.69    2.40
  -1  -6  14   59.19    2.40
  -1   6 -14   61.09    2.70
   1  -6 -14   60.19    2.30
  -1   6 -14   56.39    2.60
  -2  -6 -14  118.89    4.10
  -2  -6 -14  125.19    5.10
   2   6 -14  122.09    4.10
  -2  -6 -14  122.89    4.30
   2   6 -14  125.29    4.50
  -2   6  14  130.89    4.30
  -2   6  14  116.99    4.30
   2   6 -14  127.49    4.50
   2  -6  14  126.99    5.50
  -2  -6 -14  129.09    4.50
   2   6 -14  125.69    4.60
  -2  -6 -14  113.49    4.10
   2  -6  14  117.39    4.20
  -2  -6 -14  120.69    4.20
  -2  -6  14  122.99    4.30
  -2   6 -14  129.99    4.80
  -2  -6  14  124.89    5.40
  -2   6 -14  123.39    4.50
  -2   6 -14  121.19    4.10
   2  -6 -14  121.49    4.10
  -2  -6  14  120.59    4.30
  -2   6 -14  120.59    4.50
   3   6 -14  170.88    6.00
  -3  -6 -14  170.18    5.90
  -3   6  14  176.98    5.80
   3   6 -14  178.98    5.60
   3   6 -14  172.98    5.80
  -3   6  14  182.78    5.60
   3   6 -14  172.38    5.80
   3  -6  14  160.88    6.40
  -3  -6 -14  176.58    5.80
  -3  -6 -14  177.28    6.50
  -3   6 -14  170.88    5.50
  -3   6 -14  176.28    5.80
   3  -6 -14  180.08    6.80
  -3   6 -14  168.08    6.40
  -3   6 -14  164.48    5.80
   3  -6 -14  169.28    5.50
  -3  -6  14  171.48    5.60
  -4   6  14    3.10    0.30
   4   6 -14    3.00    0.30
  -4  -6 -14    2.50    0.50
  -4  -6  14    3.20    0.30
  -4   6 -14    3.30    0.30
  -4   6 -14    4.50    0.50
   0  -7  14   24.40    1.10
   0  -7 -14   25.20    1.80
   0   7 -14   23.90    1.00
   0   7 -14   23.90    1.20
   0  -7  14   25.40    1.90
   0  -7 -14   23.60    1.10
   1  -7  14   12.00    1.30
   1   7 -14   11.90    0.80
   1   7 -14   13.30    0.60
   1  -7  14   12.20    0.70
  -1  -7  14   13.40    0.70
  -1   7 -14   13.40    0.70
  -1  -7  14   12.50    1.30
  -1   7 -14   14.00    0.90
   1  -7 -14   12.90    1.40
  -2  -7 -14   30.20    1.60
   2  -7  14   35.10    1.90
   2   7 -14   33.50    1.20
  -2   7 -14   34.50    1.20
  -2  -7  14   32.60    1.30
   2  -7 -14   34.70    2.00
  -2   7 -14   31.20    1.40
   0   0 -15    0.00    0.70
   0   0 -15    0.00    0.40
   0   0  15    0.10    0.40
   0   0 -15    0.60    0.40
   0   0  15   -0.10    0.30
  -1   0  15  881.01   27.30
   1   0  15  815.82   26.30
  -1   0 -15  860.61   27.30
   1   0  15  822.22   29.30
   1   0  15  878.91   27.40
   1   0 -15  825.02   26.70
   1   0 -15  861.41   27.30
   1   0  15  862.01   26.80
  -1   0  15  856.71   26.30
  -2   0 -15  419.76   14.90
  -2   0 -15  409.96   16.80
   2   0 -15  437.96   14.20
  -2   0  15  439.16   14.90
   2   0 -15  449.46   16.90
   2   0 -15  411.76   14.10
   2   0 -15  415.56   15.00
   2   0  15  415.06   13.60
   2   0  15  431.96   14.40
  -2   0  15  440.66   13.60
  -3   0  15  258.47    8.30
  -3   0 -15  226.88   10.30
   3   0  15  254.17    8.40
  -3   0  15  259.07    8.50
  -3   0  15  252.37   10.20
   3   0 -15  240.98    9.30
   3   0 -15  261.47   12.40
   3   0  15  262.97    8.70
   3   0 -15  255.97    9.30
   3   0  15  260.67    9.70
  -4   0  15  768.02   24.80
   4   0  15  826.32   25.10
  -4   0 -15  690.23   25.60
   4   0 -15  775.02   24.70
   4   0 -15  784.02   26.00
  -4   0  15  803.92   24.10
  -4   0  15  799.72   24.50
   4   0  15  780.82   26.60
   4   0  15  826.22   24.80
   4   0  15  812.52   24.20
   4   0 -15  766.52   24.80
   4   0  15  793.92   25.10
   5   0  15  154.38    5.40
   5   0  15  148.49    5.70
   5   0 -15  149.79    5.40
   5   0 -15  137.89    5.40
  -5   0  15  138.69    5.40
   5   0  15  146.49    5.70
   5   0  15  158.68    5.00
  -6   0 -15  249.58    7.60
   6   0  15  222.48    8.30
   6   0 -15  206.08    7.90
  -6   0  15  247.88    8.00
   6   0 -15  270.57    8.20
   0  -1 -15    1.60    0.90
   0  -1 -15    1.50    0.60
   0   1  15    2.90    0.60
   0  -1  15    1.20    0.60
   0   1 -15    2.00    1.20
   0   1 -15    1.10    0.60
   0  -1 -15    1.20    0.50
   0   1  15    1.60    0.50
   1  -1  15   52.69    2.20
  -1   1  15   52.09    2.10
  -1  -1 -15   49.99    2.70
  -1   1  15   55.19    2.80
   1   1 -15   54.59    2.30
   1  -1  15   52.79    2.70
   1   1 -15   56.99    3.10
  -1  -1 -15   57.39    3.00
  -1  -1 -15   51.29    3.50
   1   1 -15   58.39    4.10
  -1  -1  15   53.39    2.80
  -1   1 -15   53.69    2.90
  -1   1 -15   50.59    4.00
   1   1  15   49.60    2.40
   1   1  15   49.80    2.00
   1  -1 -15   49.30    3.50
   1  -1 -15   52.09    2.70
   1  -1 -15   48.90    2.60
   2   1 -15   59.39    2.50
   2  -1  15   61.29    3.20
   2   1 -15   64.59    4.60
  -2   1  15   58.19    2.50
   2   1 -15   62.89    3.10
   2  -1  15   58.09    2.50
  -2   1  15   58.79    3.30
  -2  -1 -15   60.59    4.50
   2   1 -15   65.19    3.70
   2  -1  15   59.79    4.70
  -2  -1  15   56.59    2.40
   2  -1 -15   61.79    4.50
   2  -1 -15   61.79    3.20
   2  -1 -15   50.19    3.20
  -2  -1  15   56.79    3.40
   2   1  15   59.89    2.40
  -2   1 -15   57.39    3.50
   2   1  15   59.49    3.00
  -2   1 -15   56.99    2.70
   3   1 -15   52.89    2.30
   3  -1  15   56.99    2.60
   3   1 -15   55.49    3.20
   3  -1  15   53.99    2.40
  -3   1  15   53.99    2.40
   3   1 -15   53.99    2.50
  -3   1  15   58.59    2.60
  -3   1  15   59.09    3.80
   3  -1  15   59.59    3.50
  -3   1 -15   59.09    4.20
   3   1  15   54.69    3.30
   3  -1 -15   60.49    3.00
   3   1  15   56.69    2.40
   3   1  15   54.79    2.50
  -3  -1  15   54.99    3.80
   3  -1 -15   53.69    3.40
   3  -1 -15   61.69    5.20
  -3  -1  15   44.50    2.30
   4  -1  15  621.04   19.90
  -4   1  15  637.24   23.00
  -4  -1 -15  635.94   20.10
   4  -1  15  636.54   22.30
  -4   1  15  653.53   20.30
   4  -1  15  658.33   20.80
  -4   1  15  658.73   19.90
  -4  -1 -15  627.44   21.10
   4   1 -15  634.94   20.20
   4  -1  15  631.74   20.30
   4  -1  15  650.53   20.60
   4  -1  15  630.24   20.60
   4   1 -15  651.93   20.60
   4   1 -15  654.83   19.80
   4   1 -15  633.14   21.90
   4   1 -15  617.84   20.40
  -4   1  15  668.23   20.60
  -4   1  15  657.13   20.60
  -4  -1  15  618.64   22.80
  -4   1 -15  656.83   20.40
   4  -1 -15  666.93   20.20
   4   1  15  618.74   19.70
   4  -1 -15  623.64   26.10
   4   1  15  639.34   20.20
   4  -1 -15  635.74   21.20
   4   1  15  654.03   20.60
   4   1  15  627.24   22.10
   4  -1 -15  619.64   20.10
   4   1  15  642.04   20.50
  -4   1 -15  622.14   23.60
   4  -1 -15  625.84   22.10
  -4  -1  15  650.93   20.30
  -5   1  15  172.58    6.00
   5   1 -15  183.28    6.40
   5  -1  15  188.18    6.60
  -5   1  15  169.68    5.80
   5  -1  15  185.88    5.70
   5  -1  15  168.18    6.40
  -5  -1 -15  185.08    6.10
   5   1 -15  170.18    5.60
   5   1 -15  171.28    6.20
  -5   1  15  169.38    6.40
   5   1  15  184.88    6.80
   5  -1 -15  174.98    6.40
   5   1  15  190.18    6.00
   5   1  15  180.48    6.80
   5   1  15  184.78    6.50
  -5  -1  15  173.68    6.40
  -5   1 -15  183.98    6.40
  -6   1  15  167.08    5.30
  -6  -1 -15  146.19    4.80
   6  -1  15  141.39    5.00
   6   1 -15  135.19    5.00
   6   1 -15  133.49    5.00
   6  -1  15  145.29    5.10
   6   1  15  135.29    4.80
  -6   1 -15  145.49    4.50
   6  -1 -15  155.78    4.90
   6   1  15  137.19    4.50
   6  -1 -15  133.49    4.50
   6   1  15  130.69    5.10
   0   2  15 1489.05   47.00
   0   2  15 1531.15   47.60
   0  -2  15 1587.24   48.60
   0  -2  15 1597.14   47.90
   0  -2 -15 1556.94   48.40
   0   2 -15 1538.25   50.49
   0   2 -15 1515.35   48.50
   0   2 -15 1522.25   47.30
   1   2 -15 1060.79   33.50
   1   2 -15  985.90   35.50
  -1   2  15 1018.10   31.90
  -1  -2 -15 1023.30   33.30
   1   2 -15 1046.90   32.10
  -1   2  15 1105.19   32.90
   1  -2  15 1023.20   32.80
   1   2  15  997.80   31.70
  -1   2 -15 1026.40   32.90
  -1   2 -15 1030.20   31.50
   1   2  15  979.50   31.10
   1  -2 -15 1074.59   32.80
  -1  -2  15  997.30   32.60
   2   2 -15  400.36   12.90
  -2   2  15  406.46   12.80
  -2   2  15  393.56   14.00
   2   2 -15  392.06   12.70
   2  -2  15  408.36   17.20
   2   2 -15  394.36   13.70
  -2  -2 -15  398.86   15.60
   2   2 -15  396.56   14.50
   2  -2  15  406.56   13.80
  -2   2  15  382.16   12.60
   2   2  15  386.66   13.30
  -2  -2  15  379.46   14.10
  -2   2 -15  408.56   14.60
   2  -2 -15  403.36   15.90
   2   2  15  388.16   12.50
  -2   2 -15  388.06   12.60
  -2   2 -15  398.06   12.80
   2  -2 -15  405.76   14.20
   3   2 -15  207.88    7.20
  -3   2  15  194.88    8.20
   3   2 -15  199.68    6.60
   3   2 -15  207.08    8.30
  -3  -2 -15  205.48    6.80
  -3  -2 -15  196.68    7.00
  -3   2  15  188.58    6.80
   3  -2  15  207.08   11.90
  -3  -2 -15  207.38    6.90
   3  -2  15  200.58    7.30
   3  -2  15  216.18    8.40
   3  -2  15  198.58    7.20
   3   2 -15  201.28    7.20
   3   2 -15  211.48    7.00
  -3  -2 -15  202.18    7.80
   3   2 -15  215.08    9.30
  -3   2  15  212.68    8.90
  -3   2  15  215.18    7.00
  -3  -2 -15  201.88    6.90
  -3   2  15  205.48    7.10
  -3  -2  15  202.38    9.00
  -3   2 -15  207.08    9.60
   3   2  15  206.98    7.10
   3  -2 -15  199.98    7.00
   3  -2 -15  215.98    9.00
  -3   2 -15  218.38    7.10
   3   2  15  206.48    8.50
   3  -2 -15  208.48   10.90
  -3   2 -15  206.38    7.40
   3   2  15  206.98    7.20
  -3   2 -15  219.78    6.70
  -4  -2 -15  305.27    9.80
   4   2 -15  311.87   10.20
   4   2 -15  297.07   10.20
  -4   2  15  274.87   12.20
  -4  -2 -15  291.97   10.80
  -4   2  15  307.47    9.50
   4  -2  15  292.87   10.10
   4   2 -15  298.47    9.40
   4   2 -15  297.77   11.70
  -4   2  15  300.57   10.20
  -4   2  15  302.57    9.90
   4  -2  15  285.17   11.60
   4   2 -15  309.07   13.10
  -4   2  15  292.87   10.10
  -4  -2 -15  294.57    9.80
  -4  -2 -15  303.77    9.80
   4   2 -15  284.97    9.90
   4   2 -15  306.27    9.90
   4  -2 -15  279.37   14.70
  -4  -2  15  284.37    9.70
   4  -2 -15  288.97   12.10
  -4   2 -15  298.37    9.20
   4   2  15  286.57    9.40
  -4   2 -15  288.97   10.10
   4   2  15  298.37   10.10
   4   2  15  302.37    9.90
   4  -2 -15  315.27    9.80
  -4   2 -15  280.27   13.10
   5  -2  15    8.60    1.10
   5   2 -15    7.90    0.90
   5   2 -15    8.10    0.90
  -5   2  15    5.90    0.60
  -5   2  15    7.30    0.90
  -5  -2 -15    7.60    0.90
  -5   2  15    7.00    1.00
  -5  -2 -15    9.30    1.30
   5   2 -15    7.80    1.10
   5   2 -15    7.90    0.60
  -5   2  15    7.80    1.10
   5  -2  15    7.70    1.00
   5  -2 -15    9.50    0.90
   5   2  15    7.90    1.10
   5   2  15    7.90    0.90
   5  -2 -15    9.70    0.80
  -5   2 -15    8.10    1.00
   5   2  15    6.30    1.00
   5   2  15    8.20    0.70
  -6   2  15    1.00    0.40
   6   2 -15    1.10    0.50
   6  -2  15    1.00    0.40
  -6  -2 -15    1.10    0.30
   6   2  15    1.30    0.40
   6   2  15    1.30    0.30
   6  -2 -15    0.80    0.30
   6  -2 -15    1.80    0.40
  -6  -2  15    0.80    0.30
   6   2  15    1.50    0.50
   0  -3 -15  565.14   19.80
   0  -3  15  595.24   18.80
   0   3 -15  580.44   18.20
   0   3 -15  608.64   19.90
   0   3 -15  581.44   18.30
   0   3  15  542.85   17.80
  -1   3  15   40.50    2.20
  -1   3  15   35.70    1.60
  -1  -3 -15   38.40    2.90
   1  -3  15   35.90    2.40
   1   3 -15   34.40    1.80
   1   3 -15   36.10    2.80
   1   3 -15   37.70    1.70
  -1  -3 -15   36.80    2.60
  -1  -3  15   38.20    2.20
  -1   3 -15   38.40    1.70
   1   3  15   34.50    1.50
  -1   3 -15   37.20    1.90
   1  -3 -15   36.30    2.80
   1  -3 -15   36.70    3.00
  -1   3 -15   36.60    2.80
  -2   3  15   80.39    3.10
  -2  -3 -15   83.89    3.40
  -2   3  15   81.29    3.20
   2   3 -15   84.59    4.80
   2  -3  15   77.09    4.40
   2  -3  15   77.89    6.40
  -2  -3 -15   96.69    3.90
  -2   3  15   85.69    4.20
   2  -3  15   81.79    4.20
   2   3 -15   83.69    3.30
  -2  -3 -15   81.19    4.30
   2   3 -15   84.79    3.50
   2  -3 -15   81.99    5.70
   2  -3 -15   85.89    4.90
   2   3  15   81.99    3.10
  -2   3 -15   86.49    5.10
  -2   3 -15   84.79    3.30
   2  -3 -15   82.59    3.50
  -3  -3 -15  157.58    5.40
  -3   3  15  155.88    5.60
   3   3 -15  156.08    5.20
   3  -3  15  151.68   10.60
   3  -3  15  161.98    5.80
  -3  -3 -15  150.48    5.50
  -3  -3 -15  156.28    5.70
   3   3 -15  149.29    7.00
   3   3 -15  160.08    5.90
  -3   3  15  140.79    5.60
  -3   3  15  160.08    5.80
  -3   3  15  153.88    7.20
  -3  -3 -15  166.88    6.70
   3   3 -15  152.78    7.80
  -3  -3 -15  162.48    5.60
   3   3 -15  163.08    5.70
   3   3 -15  159.78    5.90
   3  -3  15  155.78    6.90
   3  -3 -15  160.08    5.40
   3   3  15  153.38    5.50
   3   3  15  165.08    5.80
   3  -3 -15  141.09    9.10
   3  -3 -15  149.79    7.70
  -3   3 -15  156.08    5.20
  -3   3 -15  162.18    5.60
   3  -3 -15  155.68    6.80
  -3   3 -15  158.68    6.00
  -3   3 -15  159.78    8.30
  -3  -3  15  160.68    5.50
  -3   3 -15  162.68    6.00
   3  -3 -15  159.68    5.40
  -4  -3 -15  617.04   20.00
  -4   3  15  573.24   19.10
  -4   3  15  553.54   18.50
   4   3 -15  609.74   19.00
   4  -3  15  576.34   19.10
   4  -3  15  583.74   19.10
   4   3 -15  612.94   19.30
  -4  -3 -15  608.04   19.00
  -4   3  15  606.04   19.30
  -4   3  15  606.04   19.00
  -4  -3 -15  617.14   18.90
  -4  -3 -15  610.14   18.80
   4   3 -15  586.44   19.20
   4   3  15  578.44   19.10
  -4  -3  15  596.44   18.60
  -4   3 -15  601.54   18.30
   4   3  15  580.64   18.40
   4  -3 -15  540.45   24.40
   4   3  15  610.24   19.20
   4  -3 -15  603.14   19.90
   4  -3 -15  601.34   18.50
  -4   3 -15  603.94   19.20
   4  -3 -15  587.14   18.60
   4   3  15  604.14   18.90
  -5   3  15   25.40    1.20
   5   3 -15   24.00    1.60
   5  -3  15   25.70    1.50
  -5  -3 -15   23.40    1.20
   5   3 -15   26.10    1.10
  -5  -3 -15   26.90    1.80
  -5   3  15   26.20    1.40
  -5   3  15   20.00    1.50
   5   3 -15   22.00    1.70
   5   3 -15   22.60    1.30
  -5  -3 -15   25.40    1.30
  -5   3  15   22.10    1.60
   5   3  15   26.20    1.70
  -5  -3  15   25.80    1.30
  -5  -3  15   24.00    1.40
   5   3  15   26.90    1.60
   5  -3 -15   24.70    1.20
   5  -3 -15   24.80    1.30
   5   3  15   25.60    1.20
   5  -3 -15   25.70    1.20
   5   3  15   25.50    1.50
  -5   3 -15   25.10    1.60
  -6   3  15    0.30    0.30
   6  -3  15    0.40    0.30
  -6  -3 -15    0.50    0.20
   6   3 -15    0.00    0.30
  -6  -3  15    0.30    0.20
   6  -3 -15    0.10    0.20
   6   3  15    0.50    0.30
  -6  -3  15    0.20    0.20
   6   3  15    0.40    0.20
   0   4 -15    2.30    0.70
   0   4 -15    1.60    1.00
   0  -4 -15    3.10    0.50
   0  -4 -15    3.20    1.30
   0  -4  15    3.20    0.70
   0  -4 -15    2.10    1.00
   0   4 -15    2.60    0.40
   0  -4 -15    4.50    0.70
   0   4 -15    1.40    0.50
   0  -4 -15    2.70    0.60
   0   4 -15    2.30    0.60
   0  -4 -15    1.90    0.80
   0  -4  15    2.50    0.60
   1   4 -15  659.43   22.40
  -1  -4 -15  649.14   20.00
   1   4 -15  608.64   20.50
   1   4 -15  650.63   20.40
   1  -4  15  630.24   20.30
  -1  -4 -15  661.33   21.40
   1  -4  15  663.93   22.00
  -1  -4 -15  667.93   20.20
  -1  -4 -15  680.93   20.50
  -1  -4 -15  643.34   21.50
   1   4 -15  621.94   20.50
  -1   4  15  638.24   20.10
   1   4 -15  633.24   19.90
  -1  -4 -15  656.53   22.60
  -1  -4 -15  616.84   20.20
  -1  -4  15  625.34   20.20
  -1  -4  15  647.64   20.30
   1  -4 -15  644.64   20.10
   1  -4 -15  642.64   20.20
  -1   4 -15  678.33   20.40
   1  -4 -15  607.64   20.20
  -1   4 -15  627.54   20.60
   1  -4 -15  683.23   21.90
  -1  -4  15  628.14   20.20
   1  -4 -15  659.03   22.80
  -1   4 -15  681.33   22.90
   1  -4 -15  670.13   22.70
  -1   4 -15  642.94   20.60
  -1   4 -15  625.34   20.00
  -2  -4 -15  439.36   13.90
   2   4 -15  439.06   14.10
   2   4 -15  426.96   14.20
   2   4 -15  434.86   14.30
   2  -4  15  428.46   14.10
   2  -4  15  445.36   14.50
   2  -4  15  435.26   20.20
  -2   4  15  424.96   14.00
  -2  -4 -15  439.96   14.00
  -2   4  15  402.96   14.80
  -2  -4 -15  465.25   15.30
   2   4 -15  444.66   16.30
   2  -4  15  426.56   15.40
  -2   4  15  418.56   13.90
  -2  -4 -15  445.86   13.70
   2   4 -15  435.76   13.60
  -2  -4 -15  446.96   14.20
  -2  -4  15  428.46   13.70
   2  -4 -15  453.85   13.60
   2   4  15  437.76   13.60
  -2   4 -15  425.26   13.40
  -2   4 -15  426.16   14.10
   2  -4 -15  415.36   13.70
   2  -4 -15  422.66   16.20
  -2   4 -15  415.86   16.50
  -2   4 -15  446.06   14.20
  -2  -4  15  400.26   13.60
  -2  -4  15  423.36   13.70
   2  -4 -15  425.26   13.60
   2  -4 -15  428.06   17.50
  -2   4 -15  441.16   13.90
   2  -4 -15  436.86   15.30
  -3  -4 -15   87.09    3.50
  -3  -4 -15   84.19    3.30
   3   4 -15   80.49    3.00
   3   4 -15   85.99    3.60
   3   4 -15   84.89    3.60
  -3  -4 -15   80.79    4.20
   3  -4  15   74.69    7.50
  -3  -4 -15   83.19    3.10
  -3   4  15   85.19    3.50
  -3   4  15   83.39    3.40
  -3  -4 -15   82.59    3.30
   3   4 -15   82.99    3.40
  -3   4  15   82.29    3.30
   3  -4  15   79.69    3.40
   3  -4 -15   72.99    3.00
   3  -4 -15   83.29    3.10
  -3   4 -15   83.19    3.60
   3  -4 -15   88.59    6.60
   3   4  15   81.29    3.30
  -3   4 -15   78.89    3.60
  -3   4 -15   78.59    2.90
   3  -4 -15   80.19    3.10
  -3  -4  15   82.99    3.20
   3   4  15   77.19    3.10
  -3   4 -15   79.59    3.30
  -3  -4  15   78.59    3.00
  -3  -4  15   82.09    3.20
   3  -4 -15   86.09    4.40
  -4  -4 -15  165.88    6.60
   4   4 -15  170.18    5.80
   4   4 -15  161.58    6.00
  -4   4  15  161.98    6.00
  -4   4  15  155.78    5.90
  -4   4  15  169.88    5.80
  -4  -4 -15  170.28    5.70
  -4  -4 -15  163.58    5.70
   4  -4  15  167.68    5.90
   4   4 -15  166.98    5.40
  -4   4  15  156.58    5.40
   4   4 -15  165.68    6.10
  -4  -4 -15  163.18    5.80
  -4   4 -15  163.18    5.70
   4   4  15  176.28    5.50
   4  -4 -15  165.88    5.60
  -4  -4  15  163.28    5.60
   4  -4 -15  161.68    5.50
   4   4  15  166.58    6.00
  -4   4 -15  167.18    5.40
   4  -4 -15  159.18    6.60
  -4  -4  15  161.38    5.60
   4  -4 -15  164.18    5.50
  -4   4 -15  153.78    6.00
   4   4  15  168.78    5.80
   5  -4  15   50.29    2.10
  -5   4  15   52.49    2.10
  -5   4  15   53.89    2.20
  -5  -4 -15   51.19    2.00
   5   4 -15   52.69    2.20
   5   4 -15   50.99    2.00
  -5   4  15   53.59    1.90
   5   4 -15   50.69    1.80
  -5  -4 -15   50.19    2.00
  -5  -4 -15   50.99    2.40
  -5  -4  15   53.39    2.00
   5   4  15   53.69    2.00
  -5  -4  15   53.69    2.10
   5  -4 -15   58.09    2.00
   5   4  15   60.79    3.10
   5   4  15   55.59    2.20
  -5   4 -15   52.59    2.30
   0  -5 -15  190.78    6.90
   0  -5 -15  179.68    9.20
   0   5 -15  206.78    7.20
   0   5 -15  201.18    9.70
   0  -5 -15  183.98    6.60
   0  -5 -15  190.48    7.50
   0   5 -15  195.98    6.50
   0  -5  15  205.68    6.70
   0   5 -15  195.58    7.10
   0  -5 -15  204.38    6.90
   0  -5 -15  210.28    8.20
   0   5 -15  209.28    6.90
   0  -5 -15  202.68    6.70
   0  -5  15  202.48    6.70
   0  -5 -15  196.38    6.60
   0  -5  15  211.48    8.60
   1   5 -15  219.98    7.60
  -1  -5 -15  221.08    7.40
   1  -5  15  218.88    7.30
  -1   5  15  210.88    7.10
  -1  -5 -15  206.18    7.10
  -1  -5 -15  218.08    7.20
   1   5 -15  223.58    7.40
   1   5 -15  218.58    7.00
  -1  -5 -15  201.18    8.20
  -1  -5 -15  220.88    8.30
   1  -5  15  220.78    9.00
  -1  -5 -15  217.08    7.10
   1  -5  15  202.68    7.10
   1   5 -15  203.38    7.50
  -1  -5 -15  214.38    7.20
  -1  -5  15  205.28    7.20
  -1   5 -15  216.18    7.00
  -1  -5  15  226.48    9.00
   1  -5 -15  222.98    8.80
  -1   5 -15  205.68    7.60
  -1  -5  15  207.18    7.20
   1  -5 -15  217.88    7.20
   1  -5 -15  208.58    9.10
   1  -5 -15  216.98    7.10
  -1  -5  15  215.48    7.20
   1  -5 -15  218.68    7.20
  -1   5 -15  216.58    7.70
  -1   5 -15  224.58    7.40
   2  -5  15  223.78    7.80
  -2  -5 -15  248.68    9.10
  -2  -5 -15  240.38    7.90
  -2   5  15  231.18    8.00
  -2  -5 -15  247.98    8.20
   2   5 -15  230.78    8.20
   2   5 -15  242.78    8.10
  -2  -5 -15  234.58    7.70
   2  -5  15  236.28    9.40
   2  -5  15  230.18    8.00
  -2   5  15  240.88    7.90
   2   5 -15  231.58    7.60
  -2  -5 -15  248.28    8.00
   2   5 -15  243.88    8.30
  -2   5 -15  241.78    7.70
   2  -5 -15  226.48   11.00
  -2  -5  15  230.98    7.90
   2  -5 -15  242.98    9.40
  -2   5 -15  247.48    8.40
   2  -5 -15  231.58    7.80
  -2  -5  15  236.78    9.30
  -2  -5  15  243.48    8.00
  -2  -5  15  239.28    7.80
   2  -5 -15  241.78    7.80
  -2   5 -15  234.88    8.30
  -2   5 -15  242.88    8.10
   3   5 -15   40.00    2.10
  -3   5  15   39.70    1.90
  -3  -5 -15   35.90    2.50
  -3   5  15   39.90    2.00
   3  -5  15   38.90    2.50
   3  -5  15   41.30    1.90
   3   5 -15   38.80    2.00
  -3  -5 -15   39.60    1.80
  -3   5  15   37.50    1.60
   3   5 -15   41.20    1.90
   3   5 -15   40.00    1.60
  -3  -5 -15   38.40    2.00
  -3  -5 -15   38.20    1.90
  -3  -5  15   34.60    1.60
  -3   5 -15   37.10    2.00
   3  -5 -15   33.30    1.50
   3   5  15   35.10    1.80
  -3  -5  15   35.70    2.30
   3  -5 -15   37.60    2.80
  -3   5 -15   36.20    1.50
  -3  -5  15   37.30    1.50
   3  -5 -15   34.90    1.60
  -3   5 -15   36.20    1.80
   3   5  15   32.30    1.90
  -3  -5  15   34.80    1.70
   4   5 -15  111.59    3.60
  -4   5  15  109.39    3.90
   4   5 -15  108.59    3.80
  -4  -5 -15  105.49    3.90
   4  -5  15  105.09    3.70
   4   5 -15  105.09    4.10
  -4  -5 -15  104.69    4.40
   4   5 -15  106.69    3.90
  -4   5  15  105.49    3.60
  -4  -5 -15  109.39    3.80
  -4   5  15  106.99    4.00
  -4   5  15  104.99    3.90
  -4  -5  15  104.19    3.70
   4   5  15  106.29    3.80
  -4   5 -15  103.09    3.50
   4   5  15  110.89    4.60
  -4   5 -15   98.39    4.00
   4   5  15  112.49    3.60
   4  -5 -15  108.79    3.60
   4  -5 -15  108.89    4.60
   0  -6  15   26.80    1.40
   0   6 -15   27.10    1.20
   0  -6 -15   27.20    1.40
   0  -6 -15   28.70    1.30
   0  -6 -15   33.00    2.50
   0  -6 -15   25.00    1.30
   0   6 -15   32.20    1.80
   0   6 -15   28.80    1.70
   0   6 -15   30.00    1.60
   1  -6  15  116.39    4.10
   1   6 -15  111.89    4.50
  -1  -6 -15  114.39    4.10
  -1  -6 -15  121.89    4.30
  -1  -6 -15  114.29    4.10
  -1  -6 -15  117.19    4.00
   1   6 -15  120.39    4.40
  -1  -6 -15  103.69    5.10
  -1  -6 -15  112.59    4.00
   1   6 -15  121.19    3.90
  -1  -6 -15  125.79    4.90
   1   6 -15  123.19    4.30
  -1   6 -15  120.49    4.00
  -1   6 -15  117.49    4.50
   1  -6 -15  120.49    4.20
   1  -6 -15  124.19    5.50
   1  -6 -15  117.29    4.00
  -1  -6  15  122.49    5.60
  -1  -6  15  118.09    4.20
  -1   6 -15  117.89    4.60
  -1   6 -15  116.69    4.40
   2   6 -15   92.69    3.60
  -2  -6 -15   85.29    3.20
  -2   6  15   88.39    3.30
   2   6 -15   87.59    3.40
  -2  -6 -15   90.29    4.00
   2  -6  15   89.29    4.40
  -2  -6 -15   90.19    3.40
  -2  -6 -15   90.99    3.30
   2   6 -15   90.29    3.10
  -2  -6 -15   85.99    3.00
   2   6 -15   89.49    3.40
  -2   6  15   92.29    3.30
  -2   6 -15   89.49    3.50
   2  -6 -15  100.69    4.60
  -2   6 -15   92.89    3.60
  -2   6 -15   94.69    3.80
  -2  -6  15   92.49    4.30
  -2  -6  15   87.79    3.30
   2  -6 -15   88.89    3.20
  -2   6 -15   89.39    3.10
  -3  -6 -15   25.70    1.70
   3  -6  15   28.00    1.80
   3   6 -15   25.20    1.30
   3   6 -15   26.60    1.10
   3   6 -15   26.70    1.30
  -3   6  15   25.60    1.20
  -3   6  15   25.60    1.10
  -3  -6 -15   24.60    1.30
  -3  -6 -15   25.40    1.20
   3  -6 -15   24.60    1.10
   3  -6 -15   22.50    2.00
  -3   6 -15   24.80    1.00
  -3   6 -15   27.20    1.30
  -3  -6  15   23.90    1.20
  -3   6 -15   26.30    1.40
   0   7 -15  197.68    6.60
   0   7 -15  202.08    6.40
   0  -7  15  208.98    7.50
   0  -7  15  198.98    6.40
   0  -7 -15  208.58    7.50
   1   7 -15   37.20    1.30
   1   7 -15   36.90    1.60
   1  -7  15   36.50    2.20
  -1  -7  15   36.20    2.10
   1  -7 -15   40.10    2.30
  -1   7 -15   36.80    1.40
  -1   7 -15   38.20    1.60
  -1  -7  15   36.00    1.40
   2   7 -15   31.70    1.20
   2  -7  15   34.90    1.80
  -2   7 -15   32.40    1.20
   2  -7 -15   31.40    1.80
   0   0 -16  855.91   27.40
   0   0  16  876.71   26.80
   0   0  16  874.21   27.70
   0   0 -16  868.81   27.70
   1   0  16  239.58    7.90
   1   0 -16  249.18    9.00
  -1   0 -16  245.78   10.50
  -1   0  16  247.28    8.00
   1   0  16  234.68    8.50
   1   0  16  245.68    9.00
   1   0 -16  255.87   10.50
   1   0 -16  239.28    8.40
  -1   0  16  248.98    8.90
  -1   0 -16  236.68    8.90
   2   0 -16 1997.70   63.99
   2   0 -16 2114.69   64.09
  -2   0  16 2098.39   63.49
   2   0  16 2084.69   64.29
   2   0 -16 2014.20   64.89
  -2   0  16 2128.79   64.89
   2   0  16 2104.89   63.49
  -2   0 -16 2054.09   64.99
   3   0  16   29.60    2.50
  -3   0  16   28.00    2.70
   3   0 -16   30.30    3.90
  -3   0  16   31.50    1.50
  -3   0  16   26.70    1.60
   3   0 -16   28.60    2.30
   3   0  16   27.90    1.70
   3   0 -16   29.80    2.20
   3   0  16   28.70    1.60
  -3   0 -16   29.80    3.10
   4   0  16  113.79    6.00
  -4   0  16  107.39    6.40
   4   0 -16  115.19    4.40
   4   0  16  108.89    4.30
   4   0  16  112.69    4.60
   4   0  16  106.09    3.90
   4   0  16  119.59    4.70
   4   0 -16  113.19    5.40
  -4   0  16  104.09    4.10
   4   0 -16  113.89    4.30
  -4   0 -16  101.49    5.10
  -4   0  16  113.39    3.80
  -4   0  16  115.69    4.50
  -5   0  16    2.10    0.70
   5   0  16   -0.20    0.80
   5   0  16    1.20    0.80
   5   0 -16    2.10    0.70
   5   0 -16    1.50    0.60
   5   0  16    0.10    0.40
   5   0  16    1.30    0.40
   6   0  16  125.69    4.60
   6   0 -16  134.69    4.50
  -6   0 -16  125.19    4.20
  -6   0  16  120.49    4.50
   0  -1  16 2420.06   72.59
   0   1  16 2395.66   73.29
   0  -1 -16 2395.86   73.49
   0   1 -16 2401.76   73.69
   0  -1  16 2428.66   73.79
   0   1  16 2331.37   72.49
   0  -1 -16 2310.47   73.09
  -1   1  16  281.47    9.70
  -1  -1 -16  270.17    9.50
   1  -1  16  276.27    9.50
   1   1 -16  255.77   11.40
  -1  -1 -16  277.97   11.00
  -1  -1 -16  273.97    9.90
   1   1 -16  274.47   10.00
  -1   1  16  282.17    8.80
   1   1 -16  267.07    8.80
   1  -1  16  263.07    8.90
   1   1  16  277.67    9.00
   1  -1 -16  279.47   11.30
  -1  -1  16  288.97   10.20
  -1   1 -16  288.77   12.20
   1   1  16  283.77    9.50
   1  -1 -16  282.67    9.90
  -1  -1  16  273.47    9.10
  -1   1 -16  276.17   10.20
   1  -1 -16  274.57    9.80
   2  -1  16  229.68   11.40
   2   1 -16  246.68    8.20
  -2  -1 -16  251.47   11.20
  -2   1  16  244.28    8.00
   2  -1  16  251.07    9.10
  -2   1  16  253.57    9.40
   2   1 -16  247.68   11.30
   2  -1  16  216.18    8.30
   2  -1  16  239.88    8.20
  -2   1  16  254.07    8.20
   2   1 -16  257.87    9.80
   2   1 -16  257.67    8.90
  -2  -1  16  256.37    9.60
  -2   1 -16  243.78    9.70
   2   1  16  244.48    8.90
   2   1  16  246.58    8.20
   2  -1 -16  266.07   11.40
  -2  -1  16  239.48    8.20
   2  -1 -16  241.78    9.40
   2  -1 -16  252.77    9.30
   3   1 -16    1.70    0.60
   3  -1  16    2.60    0.70
   3  -1  16    2.00    0.50
   3   1 -16    2.30    0.50
   3   1 -16    3.10    1.40
   3   1 -16    1.00    0.70
  -3   1  16    2.50    0.60
  -3   1  16    1.80    0.50
   3  -1  16    0.70    0.80
  -3   1  16    2.70    1.20
   3  -1 -16    3.10    1.20
   3  -1 -16    3.80    1.90
   3   1  16    1.90    0.50
   3   1  16    2.70    1.10
   3   1  16    2.40    0.60
   3  -1 -16    0.70    0.70
  -3  -1  16    1.60    0.50
  -3  -1  16    2.50    1.20
   3  -1 -16    0.00    1.40
  -3   1 -16    1.40    1.40
   4   1 -16  119.29    4.70
  -4   1  16  112.79    4.70
   4  -1  16  119.79    4.50
  -4   1  16  126.79    4.50
   4  -1  16  111.49    4.80
   4  -1  16  114.49    6.10
   4  -1  16  118.49    4.00
  -4   1  16  122.49    4.10
   4   1 -16  118.99    4.00
  -4  -1 -16  126.09    5.20
  -4   1  16  115.79    6.60
  -4  -1 -16  127.79    4.30
   4   1 -16  121.89    4.30
  -4   1  16  121.09    4.70
   4   1 -16  114.99    4.50
   4   1 -16  115.89    5.80
   4   1 -16  122.09    7.10
   4  -1  16  113.19    4.70
   4  -1  16  111.69    4.70
   4  -1 -16  112.19    5.40
   4  -1 -16  118.29    8.60
   4  -1 -16  118.09    4.40
  -4   1 -16  118.99    7.60
   4   1  16  111.39    4.70
   4  -1 -16  118.59    6.30
  -4  -1  16  115.49    4.50
  -4  -1  16  114.29    6.80
   4   1  16  126.99    4.50
   4  -1 -16  111.99    4.40
   4   1  16  122.19    4.80
   4   1  16  116.79    6.10
   4   1  16  123.39    4.10
  -4   1 -16  112.79    4.60
   5  -1  16  204.38    7.20
  -5   1  16  190.08    6.80
  -5   1  16  201.68    7.20
  -5   1  16  205.18    6.50
   5  -1  16  215.08    7.40
  -5  -1 -16  204.78    6.90
   5  -1  16  197.48    6.50
   5   1 -16  212.98    7.30
   5   1 -16  202.58    7.00
  -5   1 -16  203.18    7.00
   5  -1 -16  204.78    7.00
   5   1  16  212.68    7.50
   5   1  16  214.08    7.40
  -5  -1  16  198.48    7.10
   5   1  16  196.58    6.60
   5   1  16  197.88    7.10
   6  -1  16   70.69    2.80
  -6  -1 -16   76.69    2.60
   6  -1  16   79.09    2.90
   6   1 -16   76.69    2.90
  -6   1  16   64.89    2.90
   6   1 -16   74.99    2.80
  -6   1 -16   76.39    2.60
   6   1  16   79.69    3.10
   6   1  16   76.39    2.60
   6  -1 -16   78.19    2.60
   6  -1 -16   78.29    2.90
   6   1  16   73.09    2.80
   0   2 -16   36.50    3.40
   0   2  16   31.50    1.40
   0   2 -16   34.70    1.70
   0  -2 -16   34.80    2.40
   0  -2 -16   32.50    2.60
   0  -2  16   34.10    2.10
   0   2 -16   41.70    2.60
   0   2  16   34.70    2.00
   0  -2  16   34.30    2.50
   1   2 -16  258.37   14.20
   1  -2  16  243.98    8.50
   1   2 -16  235.28    7.80
  -1  -2 -16  234.58    9.50
   1   2 -16  232.78    9.10
  -1   2  16  225.88    7.60
  -1   2  16  236.88    8.40
  -1  -2 -16  211.18    8.80
   1   2  16  220.78    7.30
   1  -2 -16  232.88    9.70
   1  -2 -16  238.78    8.80
  -1  -2  16  225.38    8.80
  -1   2 -16  227.58    9.00
   1   2  16  223.98    7.90
  -1   2 -16  227.88    7.60
   2  -2  16  302.17   14.40
   2   2 -16  309.57   10.10
  -2  -2 -16  309.47   13.00
  -2   2  16  308.17   10.10
   2  -2  16  316.57   11.20
   2   2 -16  318.27   10.30
   2   2 -16  305.97   11.10
   2   2 -16  305.87   11.90
  -2   2  16  317.67   11.40
  -2   2  16  298.97   10.00
  -2   2 -16  307.07   10.10
   2  -2 -16  317.57   11.70
   2   2  16  305.37   10.10
  -2   2 -16  317.17   10.30
   2   2  16  307.87   10.90
  -2   2 -16  311.97   12.10
  -2  -2  16  303.47   11.70
   2  -2 -16  322.97   13.40
  -3   2  16  136.19    4.90
  -3  -2 -16  129.59    5.60
  -3  -2 -16  135.49    4.90
   3  -2  16  126.29    9.10
   3   2 -16  132.59    5.00
   3   2 -16  136.39    4.90
  -3   2  16  134.29    5.00
   3   2 -16  136.79    6.20
   3   2 -16  139.79    7.00
   3   2 -16  130.49    5.10
  -3   2  16  132.29    6.50
  -3  -2 -16  134.39    4.60
   3   2 -16  133.09    4.50
  -3  -2 -16  134.49    4.80
  -3   2  16  129.89    5.00
   3  -2  16  133.09    5.00
  -3   2  16  133.29    4.50
  -3  -2 -16  135.79    4.70
   3  -2  16  140.69    6.20
   3  -2  16  129.49    5.10
  -3  -2  16  131.09    4.90
  -3   2 -16  134.39    4.40
   3  -2 -16  132.39    4.50
   3   2  16  134.29    4.90
  -3   2 -16  132.79    7.20
  -3   2 -16  135.79    4.80
  -3  -2  16  130.39    6.70
   3   2  16  138.79    6.30
   3   2  16  131.59    4.70
   3  -2 -16  123.59    8.10
  -3   2 -16  136.19    5.10
   3  -2 -16  127.59    4.70
   3  -2 -16  130.99    5.80
   3  -2 -16  130.89    6.40
   4  -2  16   78.69    5.00
   4   2 -16   76.49    3.40
  -4  -2 -16   82.79    4.10
   4   2 -16   83.59    2.90
   4   2 -16   87.79    3.70
   4  -2  16   87.99    3.60
  -4   2  16   81.39    3.00
  -4   2  16   85.49    3.40
   4   2 -16   80.39    3.30
  -4   2  16   88.09    3.70
  -4   2  16   79.09    3.50
   4   2 -16   85.59    3.60
  -4   2  16   77.29    5.30
  -4  -2 -16   82.99    3.30
  -4  -2 -16   84.29    3.30
  -4  -2 -16   82.89    3.20
   4   2  16   86.59    3.70
   4  -2 -16   83.29    5.60
  -4   2 -16   80.39    3.60
   4  -2 -16   85.19    3.10
   4   2  16   81.89    3.00
  -4  -2  16   82.29    3.30
   4  -2 -16   84.59    3.30
   4   2  16   86.09    3.40
  -4   2 -16   80.49    2.80
  -4   2 -16   76.49    6.30
   4  -2 -16   89.79    7.40
   5  -2  16  154.88    5.90
  -5   2  16  159.98    6.00
  -5   2  16  171.78    6.10
  -5  -2 -16  166.58    5.70
   5  -2  16  168.48    6.00
  -5   2  16  174.48    5.40
   5   2 -16  164.68    5.90
   5   2 -16  158.28    6.00
  -5  -2 -16  170.28    6.30
   5   2 -16  169.08    5.40
  -5   2  16  161.18    5.70
   5  -2 -16  169.58    5.90
   5   2  16  167.28    6.20
   5   2  16  172.58    6.10
   5   2  16  173.18    6.40
   5  -2 -16  165.58    5.60
   5   2  16  173.98    5.60
  -5   2 -16  167.08    6.10
   6   2 -16   16.90    1.00
  -6  -2 -16   17.70    0.90
   6  -2  16   17.00    1.00
  -6   2  16   18.00    1.10
   6  -2 -16   15.50    0.70
   6  -2 -16   16.90    0.80
  -6  -2  16   16.20    0.80
   6  -2 -16   16.30    0.90
   6   2  16   16.10    1.00
   6   2  16   16.00    0.90
   6   2  16   17.00    0.80
  -6  -2  16   16.90    0.90
   0  -3 -16    0.60    0.80
   0   3  16    1.90    0.40
   0   3 -16    1.20    0.40
   0   3 -16    1.40    0.40
   0  -3 -16    1.40    0.80
   0  -3  16    1.60    0.70
   0   3 -16    1.70    0.80
   1  -3  16    3.20    1.00
  -1  -3 -16    2.60    1.10
  -1  -3 -16    7.80    1.60
   1   3 -16    2.80    0.50
   1   3 -16    1.90    1.00
  -1   3  16    3.20    0.90
   1   3 -16    3.60    0.60
  -1   3  16    3.80    0.50
  -1   3 -16    3.60    1.20
  -1  -3  16    2.10    0.80
   1  -3 -16    1.70    0.90
  -1   3 -16    4.40    0.70
   1   3  16    2.90    0.40
  -1  -3  16    1.10    1.20
  -1   3 -16    3.20    0.60
   1  -3 -16    3.60    1.30
   2  -3  16  749.33   24.10
  -2  -3 -16  727.53   22.70
   2   3 -16  734.93   23.10
   2  -3  16  739.73   28.80
  -2  -3 -16  719.03   22.60
   2  -3  16  734.73   23.00
  -2   3  16  735.73   22.90
  -2  -3 -16  737.23   24.00
   2   3 -16  741.53   25.10
  -2  -3 -16  718.33   22.80
  -2   3  16  736.53   24.10
  -2  -3 -16  724.73   23.00
   2   3 -16  701.83   23.10
  -2   3  16  714.03   22.70
   2   3 -16  759.22   22.90
   2   3 -16  709.73   22.50
  -2   3 -16  751.22   23.30
  -2   3 -16  734.23   25.60
   2  -3 -16  754.32   22.80
  -2   3 -16  742.93   23.10
  -2   3 -16  725.63   22.70
  -2   3 -16  717.83   23.30
   2  -3 -16  753.52   26.90
   2  -3 -16  749.42   25.30
  -2  -3  16  736.13   23.70
   2   3  16  714.43   22.90
  -2  -3  16  743.93   23.10
   2  -3 -16  715.63   22.90
  -3   3  16  934.01   28.50
   3  -3  16  932.81   30.00
   3   3 -16  872.71   31.10
  -3   3  16  931.01   28.70
   3   3 -16  928.51   28.50
   3  -3  16  916.41   36.20
  -3   3  16  889.01   30.50
  -3   3  16  881.71   28.60
   3  -3  16  916.91   28.70
   3   3 -16  930.81   28.80
   3  -3 -16  912.01   28.50
  -3  -3  16  909.01   28.60
   3   3  16  916.71   28.70
  -3   3 -16  908.91   28.80
   3  -3 -16  955.80   34.30
  -3   3 -16  933.81   29.10
  -3   3 -16  894.51   32.10
   3  -3 -16  951.60   31.50
   3   3  16  929.81   28.90
  -4  -3 -16   18.60    1.20
  -4   3  16   18.80    1.10
   4   3 -16   19.70    1.60
  -4  -3 -16   19.20    1.30
   4   3 -16   20.20    1.00
  -4   3  16   19.80    1.40
  -4   3  16   15.80    1.40
  -4  -3 -16   17.00    1.80
  -4  -3 -16   19.90    1.40
  -4   3  16   19.00    1.50
   4   3 -16   21.50    1.40
   4  -3  16   19.30    1.50
   4  -3  16   20.80    1.50
   4   3  16   19.60    1.10
   4  -3 -16   20.10    2.10
   4   3  16   20.80    1.50
   4   3  16   20.00    1.50
  -4  -3  16   20.00    1.30
  -4   3 -16   19.10    1.60
  -4   3 -16   19.80    1.00
   4  -3 -16   20.90    1.20
   4  -3 -16   21.50    4.10
   4  -3 -16   22.80    1.30
   4   3  16   20.50    1.40
  -5  -3 -16   14.80    1.40
  -5  -3 -16   15.50    1.00
  -5   3  16   15.60    1.30
   5   3 -16   17.10    1.30
  -5   3  16   17.60    1.30
   5   3 -16   17.20    0.80
  -5  -3 -16   15.20    0.90
   5  -3  16   18.00    1.20
  -5   3  16   15.30    0.90
   5   3 -16   15.30    1.00
  -5   3  16   16.50    1.10
  -5  -3  16   17.50    1.00
   5  -3 -16   18.50    1.00
   5  -3 -16   17.40    1.00
   5   3  16   18.00    1.40
  -5   3 -16   16.70    1.30
   5   3  16   17.10    1.20
   5   3  16   16.50    0.90
   5  -3 -16   15.70    1.00
   5   3  16   16.30    1.10
  -5  -3  16   16.00    1.10
  -6   3  16    3.70    0.50
   6  -3  16    3.50    0.40
   6   3 -16    3.50    0.50
   6   3  16    3.80    0.30
  -6  -3  16    3.40    0.40
  -6  -3  16    3.80    0.40
   6  -3 -16    3.90    0.30
   0  -4 -16  569.64   18.10
   0  -4  16  564.54   18.00
   0  -4 -16  566.24   17.70
   0   4 -16  547.65   18.20
   0  -4 -16  569.44   19.30
   0  -4  16  569.64   17.90
   0   4 -16  548.85   17.60
   0  -4 -16  548.95   18.90
   0   4 -16  590.04   18.30
   0  -4 -16  593.44   20.40
   0  -4 -16  565.54   17.90
   0   4 -16  603.24   20.30
   0  -4 -16  569.14   19.30
   0   4 -16  564.54   18.00
  -1  -4 -16  189.48    6.40
  -1  -4 -16  193.98    8.60
  -1  -4 -16  190.58    7.50
   1   4 -16  193.98    6.70
  -1  -4 -16  184.98    7.70
  -1  -4 -16  194.38    6.60
   1   4 -16  196.68    8.40
  -1  -4 -16  178.58    7.30
   1  -4  16  183.78    6.50
   1   4 -16  184.08    6.10
  -1  -4 -16  184.18    6.20
  -1   4  16  185.78    6.30
  -1  -4 -16  176.78    6.30
   1   4 -16  187.28    6.50
   1   4 -16  186.78    6.70
   1  -4 -16  173.58    6.20
  -1   4 -16  188.88    6.60
  -1   4 -16  182.28    6.60
   1  -4 -16  182.08    6.20
  -1  -4  16  190.98    6.30
   1  -4 -16  190.68    7.70
  -1   4 -16  185.88    8.50
   1  -4 -16  183.78    8.30
   1  -4 -16  182.58    8.40
  -1   4 -16  176.88    5.90
  -1  -4  16  171.08    6.10
  -1  -4  16  180.08    6.20
  -1   4 -16  191.98    6.40
   1  -4 -16  168.38    6.10
   1  -4 -16  180.38    6.10
  -2  -4 -16  555.54   17.40
   2   4 -16  531.75   17.50
  -2  -4 -16  567.24   18.60
  -2   4  16  517.95   17.10
  -2   4  16  534.75   17.30
   2   4 -16  537.75   16.90
  -2  -4 -16  540.65   17.00
   2   4 -16  540.95   17.30
   2   4 -16  547.65   19.80
  -2  -4 -16  554.14   17.20
  -2  -4 -16  555.54   17.20
   2   4 -16  528.45   17.50
   2  -4  16  547.45   17.40
   2  -4  16  520.25   23.60
   2  -4  16  548.45   18.70
   2  -4 -16  552.54   18.60
   2  -4 -16  528.35   20.80
  -2  -4  16  515.45   16.90
  -2   4 -16  553.24   16.70
   2   4  16  525.25   16.90
  -2  -4  16  545.25   17.00
  -2   4 -16  558.04   17.20
   2  -4 -16  545.15   19.80
   2  -4 -16  532.15   16.80
  -2   4 -16  514.75   20.00
  -2   4 -16  532.55   17.40
  -2  -4  16  531.55   17.00
   2  -4 -16  540.15   16.90
  -2   4 -16  539.85   17.40
   3   4 -16   52.69    2.60
  -3  -4 -16   56.09    2.50
   3  -4  16   53.69    2.50
   3   4 -16   50.99    2.60
  -3  -4 -16   53.59    3.20
  -3  -4 -16   52.79    2.40
  -3   4  16   51.39    2.30
  -3   4  16   52.49    2.50
   3   4 -16   53.59    2.40
   3   4 -16   52.19    2.10
   3  -4  16   49.30    6.00
  -3   4  16   48.20    2.40
  -3  -4 -16   51.39    2.20
  -3  -4 -16   51.39    2.30
  -3  -4  16   50.29    2.20
  -3   4 -16   53.49    2.70
   3   4  16   50.99    2.30
   3   4  16   51.39    2.40
  -3   4 -16   49.00    2.60
  -3   4 -16   51.89    2.40
  -3  -4  16   52.19    2.30
   3  -4 -16   51.89    4.90
   3  -4 -16   51.19    2.10
  -3   4 -16   51.09    2.00
   3  -4 -16   50.89    2.20
  -3  -4  16   47.70    2.10
   3  -4 -16   50.49    3.30
   4   4 -16   18.70    0.90
  -4  -4 -16   18.10    1.70
  -4   4  16   15.40    0.90
  -4   4  16   20.20    1.30
   4   4 -16   16.30    1.40
  -4  -4 -16   18.60    1.10
  -4  -4 -16   19.20    1.20
   4   4 -16   16.70    1.30
   4  -4  16   15.20    1.20
  -4   4  16   16.30    1.30
   4   4 -16   17.20    1.20
  -4   4  16   15.90    1.30
  -4  -4 -16   17.20    1.20
  -4   4 -16   17.60    1.60
  -4   4 -16   16.90    0.90
   4   4  16   19.50    1.00
   4   4  16   14.70    1.30
   4  -4 -16   13.90    1.80
   4  -4 -16   17.00    1.00
  -4  -4  16   18.50    1.10
  -4  -4  16   17.90    1.10
   4   4  16   19.10    1.20
  -4   4 -16   14.40    1.30
   4  -4 -16   16.60    1.00
  -5  -4 -16   45.60    1.80
   5   4 -16   46.20    2.10
  -5   4  16   51.49    2.10
  -5   4  16   48.80    1.70
  -5  -4 -16   47.10    1.90
   5   4 -16   44.90    1.80
   5   4 -16   48.00    1.60
  -5  -4 -16   45.40    2.20
  -5   4  16   46.50    1.90
   5  -4  16   46.00    1.90
  -5  -4  16   50.79    1.90
  -5  -4  16   50.89    1.80
   5   4  16   50.89    2.10
  -5   4 -16   52.29    2.20
   5  -4 -16   50.99    1.90
   5   4  16   50.29    1.80
   0  -5 -16  646.24   21.30
   0  -5 -16  643.64   21.00
   0  -5 -16  638.94   20.80
   0  -5 -16  686.83   20.80
   0  -5 -16  662.83   20.90
   0  -5 -16  660.03   21.80
   0   5 -16  672.13   20.60
   0   5 -16  640.44   21.10
   0  -5  16  682.23   20.90
   0   5 -16  688.13   21.30
   0   5 -16  716.23   21.40
   0  -5  16  642.24   20.80
   0  -5 -16  701.73   22.50
   1   5 -16  160.78    5.70
   1  -5  16  158.18    5.60
   1  -5  16  151.78    5.40
  -1  -5 -16  160.68    6.50
  -1  -5 -16  158.98    5.40
   1   5 -16  161.38    5.90
   1   5 -16  155.48    5.80
  -1   5  16  159.18    5.40
   1  -5  16  168.78    7.20
  -1  -5 -16  153.48    5.50
  -1  -5 -16  161.48    5.70
  -1  -5 -16  163.48    5.50
  -1  -5 -16  144.39    6.50
   1  -5 -16  157.38    5.40
  -1  -5  16  162.18    7.10
  -1  -5  16  160.68    5.40
  -1  -5  16  160.28    5.50
   1  -5 -16  152.88    5.40
  -1   5 -16  156.18    5.20
   1  -5 -16  155.88    6.90
  -1   5 -16  161.88    5.90
   1  -5 -16  155.28    5.30
  -1  -5  16  154.68    5.40
  -1   5 -16  160.98    5.70
   1  -5 -16  151.48    7.30
  -1   5 -16  156.18    5.80
   2  -5  16    4.80    0.70
  -2  -5 -16    3.50    0.60
   2   5 -16    3.80    0.80
  -2   5  16    6.10    0.80
   2  -5  16    5.70    1.50
   2  -5  16    7.20    2.80
   2   5 -16    5.50    0.60
   2   5 -16    3.40    0.70
  -2  -5 -16    4.40    0.70
   2   5 -16    4.20    0.70
  -2  -5 -16    4.70    0.80
  -2   5  16    5.40    0.80
  -2  -5 -16    4.70    0.80
   2  -5  16    4.60    0.80
  -2  -5 -16    5.80    1.20
  -2   5 -16    4.40    0.90
  -2  -5  16    4.50    1.30
   2  -5 -16    5.50    1.40
   2  -5 -16    4.60    1.60
  -2   5 -16    4.50    0.80
   2  -5 -16    5.40    0.70
  -2   5 -16    3.70    0.70
  -2  -5  16    6.80    0.70
   2  -5 -16    5.80    0.70
  -2  -5  16    5.00    0.70
  -2  -5  16    6.10    0.80
  -2   5 -16    4.30    0.50
  -3  -5 -16   27.90    1.50
  -3  -5 -16   27.50    1.40
   3   5 -16   27.10    1.60
   3  -5  16   28.70    2.10
  -3  -5 -16   27.10    1.60
  -3   5  16   26.80    1.50
  -3  -5 -16   27.90    2.10
  -3   5  16   28.00    1.60
   3   5 -16   26.70    1.70
  -3   5  16   25.10    1.20
   3  -5  16   26.90    1.50
   3   5 -16   27.30    1.20
   3   5 -16   30.90    1.60
  -3  -5  16   26.80    1.20
  -3  -5  16   29.30    1.90
   3   5  16   25.70    1.50
  -3  -5  16   28.90    1.40
  -3   5 -16   28.10    1.70
  -3   5 -16   25.80    1.50
   3   5  16   28.20    1.90
   3  -5 -16   27.60    2.30
   3  -5 -16   27.10    1.30
  -3   5 -16   27.80    1.20
   3  -5 -16   27.20    1.30
  -3  -5  16   26.50    2.00
  -4  -5 -16   46.80    1.90
  -4   5  16   46.60    1.80
   4  -5  16   46.20    1.90
  -4   5  16   50.99    2.00
  -4  -5 -16   49.40    2.50
   4   5 -16   47.90    2.00
  -4   5  16   48.80    2.10
  -4   5  16   40.80    2.10
   4   5 -16   47.30    1.70
   4   5 -16   46.60    2.30
   4   5 -16   46.80    2.10
  -4  -5 -16   47.20    2.00
  -4  -5  16   46.40    1.80
  -4   5 -16   44.10    1.90
  -4   5 -16   42.90    2.10
   4   5  16   48.30    1.70
  -4   5 -16   45.50    1.60
   4   5  16   45.00    1.90
   4  -5 -16   47.00    1.80
   0   6 -16  180.48    5.90
   0  -6 -16  173.68    6.00
   0  -6 -16  181.98    5.90
   0   6 -16  180.98    6.50
   0  -6  16  172.08    6.00
   0   6 -16  177.18    6.30
   0  -6 -16  175.88    6.00
   0   6 -16  188.98    6.30
   0  -6 -16  194.68    7.50
   0  -6  16  187.38    7.60
   1   6 -16   99.79    3.70
   1  -6  16  100.49    4.80
   1   6 -16   94.69    3.80
   1   6 -16   97.89    3.30
  -1  -6 -16   97.69    4.20
  -1  -6 -16   93.29    3.60
  -1  -6 -16   92.89    3.30
  -1  -6 -16   90.49    3.40
   1   6 -16   95.59    3.70
  -1  -6 -16   96.89    3.40
   1  -6  16   90.89    3.40
   1  -6 -16   98.19    4.80
   1  -6 -16   95.39    3.40
  -1  -6  16   90.69    3.40
  -1  -6  16   92.79    4.70
   1  -6 -16   89.79    3.30
  -1   6 -16   93.79    3.70
  -1   6 -16   96.59    3.20
   1  -6 -16   95.69    3.30
  -1   6 -16   96.59    3.60
  -1   6 -16   95.19    3.80
  -2  -6 -16  276.47    8.80
  -2   6  16  277.87    9.00
   2   6 -16  264.67    9.20
  -2  -6 -16  275.67    8.90
   2   6 -16  273.07    9.00
  -2   6  16  276.47    8.90
   2  -6  16  269.77   10.00
  -2  -6 -16  278.07    9.70
   2   6 -16  275.77    9.00
  -2  -6 -16  267.17    8.70
  -2  -6 -16  292.77    9.10
   2   6 -16  279.17    8.70
  -2   6 -16  280.87    9.20
  -2  -6  16  277.57    9.00
  -2  -6  16  279.57   10.10
  -2   6 -16  283.17    9.30
   2  -6 -16  276.17    8.90
  -2   6 -16  283.17    8.80
  -2   6 -16  287.27    9.50
  -3   6  16   40.90    1.70
  -3  -6 -16   42.50    1.80
  -3  -6 -16   42.50    2.20
  -3   6  16   43.50    1.50
   3   6 -16   40.60    1.70
   3   6 -16   40.10    1.70
  -3  -6 -16   42.40    1.70
   3   6 -16   40.80    1.50
  -3   6 -16   38.90    1.80
  -3   6 -16   37.30    1.40
   3  -6 -16   37.90    2.30
   3  -6 -16   39.40    1.50
  -3   6 -16   39.40    1.70
  -3  -6  16   38.70    1.50
   0   7 -16    1.00    0.20
   0   7 -16    0.90    0.30
   0  -7  16    2.00    0.30
   0  -7 -16    1.40    0.70
   0  -7  16    0.60    0.60
   1  -7  16   89.19    3.80
   1   7 -16   87.39    3.10
   1   7 -16   89.19    2.90
  -1  -7  16   79.99    2.80
  -1  -7  16   83.99    3.60
   1  -7 -16   93.69    3.80
  -1   7 -16   86.29    2.80
  -1   7 -16   86.79    3.10
   2   7 -16   24.50    0.90
   2  -7 -16   23.30    1.50
  -2   7 -16   23.80    0.90
   0   0 -17    0.20    0.50
   0   0  17    0.90    0.30
   0   0  17    0.60    0.50
   0   0 -17   -0.20    0.70
   0   0 -17   -0.20    0.50
  -1   0 -17  883.01   28.50
  -1   0  17  867.51   27.40
   1   0  17  878.61   27.40
   1   0  17  855.71   28.00
   1   0  17  907.81   28.70
   1   0 -17  896.81   27.90
  -1   0  17  920.41   28.60
   1   0 -17  883.21   28.60
   2   0  17  643.64   20.40
  -2   0 -17  667.73   22.20
  -2   0  17  675.53   20.60
  -2   0 -17  631.84   24.30
  -2   0  17  641.34   20.40
   2   0  17  644.04   21.40
   2   0 -17  632.74   21.10
   2   0 -17  671.43   22.20
   2   0 -17  644.24   24.20
  -2   0  17  685.73   22.10
   2   0  17  661.33   20.60
   3   0 -17    1.40    1.40
   3   0  17    0.80    0.40
  -3   0  17    0.50    0.80
   3   0  17    0.30    0.90
  -3   0 -17    0.20    1.40
  -3   0  17    0.80    0.50
   3   0 -17    1.40    1.10
  -3   0  17    0.90    0.40
   3   0 -17    1.50    1.30
   3   0  17    0.40    0.40
   3   0 -17    1.00    0.70
   4   0  17  110.89    4.10
   4   0 -17   98.59    5.20
   4   0 -17   96.79    6.60
  -4   0  17  109.29    3.60
  -4   0  17   96.49    6.10
  -4   0  17  109.09    3.90
   4   0  17  101.79    4.40
   4   0 -17  102.69    4.10
   4   0  17  109.49    5.80
   4   0  17  109.69    3.70
  -4   0 -17  101.99    4.60
  -4   0  17  102.39    4.20
   4   0  17  107.39    4.40
   4   0 -17  100.29    4.00
   5   0 -17  356.56   12.30
   5   0  17  393.76   12.70
   5   0  17  378.86   11.90
   5   0 -17  389.56   12.30
   5   0  17  384.06   12.30
  -5   0  17  394.06   12.50
   5   0 -17  361.76   11.90
   5   0  17  361.36   12.60
  -6   0 -17   19.40    1.00
   6   0 -17   19.10    1.20
   6   0  17   21.50    1.40
  -6   0  17   23.80    1.30
   0   1 -17 3395.46  102.99
   0  -1  17 3346.07  101.79
   0  -1  17 3418.06  102.99
   0   1  17 3364.96  102.59
   0  -1 -17 3212.08  102.39
  -1  -1 -17  355.86   14.20
  -1   1  17  375.46   11.90
  -1  -1 -17  404.76   13.30
  -1   1  17  384.16   12.90
   1  -1  17  361.66   12.00
   1   1 -17  378.86   13.30
  -1  -1 -17  361.36   12.70
   1   1 -17  367.96   12.00
   1  -1  17  373.26   12.70
   1   1 -17  385.46   15.10
   1   1  17  376.36   11.70
  -1  -1  17  390.56   13.10
   1  -1 -17  352.36   12.50
  -1   1 -17  363.26   13.00
  -1  -1  17  351.96   11.70
  -1   1 -17  366.66   15.10
   1   1  17  377.76   12.30
   1  -1 -17  374.86   14.30
   1  -1 -17  357.96   12.60
   2   1 -17  379.46   13.90
   2   1 -17  390.86   13.10
  -2   1  17  372.26   12.10
  -2  -1 -17  388.06   15.70
   2   1 -17  364.66   12.20
   2   1 -17  379.26   15.70
   2  -1  17  362.56   12.10
  -2   1  17  375.46   13.60
   2  -1  17  363.06   16.00
  -2   1  17  384.46   12.30
   2  -1  17  400.46   13.30
   2  -1  17  400.16   12.40
   2  -1 -17  395.86   13.30
  -2  -1  17  364.66   13.50
   2   1  17  368.86   11.90
   2   1  17  369.56   12.90
   2   1  17  368.06   12.10
   2  -1 -17  360.56   13.40
  -2  -1  17  371.76   12.10
  -2   1 -17  376.96   13.80
   2  -1 -17  411.86   15.80
   3   1 -17  181.88    8.50
   3  -1  17  184.88    6.60
   3   1 -17  190.38    6.80
  -3   1  17  185.88    8.10
   3   1 -17  180.08    7.40
  -3   1  17  182.78    6.50
   3   1 -17  174.68    6.40
   3  -1  17  170.18    6.60
   3   1 -17  179.18    6.20
   3  -1  17  180.28    6.00
   3  -1  17  173.88    7.60
   3  -1  17  190.18    6.40
  -3   1  17  193.48    6.20
  -3   1  17  188.38    6.30
  -3  -1 -17  177.68    6.10
   3  -1 -17  174.88    6.00
   3   1  17  175.28    6.10
   3   1  17  172.78    7.30
  -3   1 -17  172.28    8.40
   3  -1 -17  178.58   10.00
  -3  -1  17  177.08    8.00
  -3  -1  17  163.58    5.80
   3   1  17  178.48    6.30
   3  -1 -17  174.98    7.40
  -4   1  17  363.66   11.50
   4   1 -17  328.27   14.80
  -4   1  17  385.16   12.30
   4  -1  17  368.56   14.00
  -4  -1 -17  351.16   12.70
   4  -1  17  371.36   11.50
   4   1 -17  373.36   12.20
  -4  -1 -17  357.46   11.70
   4   1 -17  366.66   13.60
   4  -1  17  368.56   12.40
   4  -1  17  362.06   11.90
   4   1 -17  373.26   11.40
  -4   1  17  364.06   11.90
   4  -1  17  363.86   12.30
   4  -1  17  382.76   12.30
  -4   1  17  368.86   12.20
  -4   1 -17  385.16   12.30
   4   1  17  378.56   11.70
   4   1  17  372.46   14.10
   4  -1 -17  378.86   18.10
  -4   1 -17  337.17   15.50
   4   1  17  375.16   12.50
   4   1  17  394.16   12.30
   4  -1 -17  345.17   12.00
   4  -1 -17  371.46   12.10
   4   1  17  378.86   12.60
   4  -1 -17  358.26   14.10
  -4  -1  17  387.16   12.30
  -4  -1  17  354.46   14.80
   5  -1  17   40.70    2.10
  -5   1  17   39.70    1.90
  -5  -1 -17   38.70    1.90
  -5   1  17   40.60    1.60
   5  -1  17   43.80    1.60
   5   1 -17   39.30    2.00
   5   1 -17   40.40    2.10
   5  -1  17   38.90    2.30
  -5   1  17   42.20    2.30
   5   1  17   41.20    2.10
   5   1  17   38.20    2.30
   5   1  17   38.80    2.30
  -5  -1  17   39.00    2.00
  -5   1 -17   36.30    1.90
   5  -1 -17   40.20    1.70
   5   1  17   41.40    1.70
   5  -1 -17   38.10    1.90
   6  -1  17    6.70    0.70
  -6   1  17    7.30    0.70
   6   1 -17    7.70    0.70
   6  -1  17    6.60    0.70
  -6  -1 -17    7.10    0.60
   6   1 -17    8.10    0.70
   6  -1 -17    6.00    0.70
   6  -1 -17    7.90    0.50
  -6   1 -17    7.80    0.60
   6   1  17    7.00    0.50
   6   1  17    8.70    0.90
   0  -2  17  915.81   28.50
   0   2  17  904.51   28.20
   0   2  17  848.12   27.50
   0   2 -17  879.41   27.70
   0  -2 -17  900.71   29.00
   0   2 -17  908.81   31.60
   0   2 -17  899.11   29.20
   0  -2  17  899.41   29.20
  -1  -2 -17  172.68    7.80
  -1  -2 -17  171.98    7.10
   1   2 -17  172.38    7.20
   1  -2  17  170.58    6.60
  -1   2  17  163.98    5.70
   1   2 -17  173.48    5.90
   1   2 -17  170.78    5.80
  -1   2  17  166.98    6.50
  -1  -2  17  164.28    6.90
  -1   2 -17  167.18    7.10
   1   2  17  157.18    6.00
   1  -2 -17  171.48    7.00
  -1   2 -17  162.48    5.70
   1  -2 -17  168.78    7.80
   1   2  17  162.48    5.50
  -1   2 -17  166.58    5.60
   2   2 -17  354.26   11.70
   2   2 -17  371.46   11.90
  -2  -2 -17  365.06   15.00
  -2   2  17  350.66   11.60
  -2   2  17  370.86   11.80
   2  -2  17  366.86   16.50
   2   2 -17  373.76   13.70
   2  -2  17  359.96   12.90
  -2   2  17  356.06   13.00
   2   2  17  333.07   11.30
   2  -2 -17  365.56   15.00
  -2   2 -17  352.26   11.60
  -2   2 -17  356.76   11.40
   2   2  17  354.66   11.40
   2  -2 -17  367.26   13.20
  -2  -2  17  344.17   13.20
   2   2  17  367.46   12.50
  -2   2 -17  352.36   13.50
   3  -2  17   38.30    2.10
   3   2 -17   41.90    3.70
  -3   2  17   43.50    2.00
  -3  -2 -17   42.40    2.00
  -3  -2 -17   41.00    2.60
  -3  -2 -17   43.30    2.10
   3   2 -17   42.00    2.20
  -3   2  17   39.80    1.70
   3  -2  17   40.20    2.20
   3   2 -17   41.30    2.20
   3   2 -17   40.90    1.70
  -3  -2 -17   39.70    1.80
  -3  -2 -17   41.60    1.90
  -3   2  17   37.70    3.20
   3   2 -17   43.00    2.00
   3   2 -17   38.30    3.00
  -3   2  17   39.10    2.10
   3  -2  17   45.60    3.20
   3  -2  17   42.50    1.60
  -3   2  17   40.20    2.10
   3   2  17   39.60    1.90
   3  -2 -17   41.40    2.90
   3  -2 -17   42.90    4.50
   3  -2 -17   39.80    1.90
  -3  -2  17   39.00    3.60
   3   2  17   39.60    2.40
  -3   2 -17   41.90    1.90
  -3   2 -17   42.50    2.30
   3   2  17   30.90    3.20
  -3   2 -17   41.70    1.60
  -3  -2  17   40.80    2.10
   3  -2 -17   43.60    3.50
   3   2  17   41.50    1.70
   3   2  17   41.90    2.10
  -3   2 -17   41.80    3.90
   3  -2 -17   41.20    1.80
  -3   2 -17   41.40    2.20
   4   2 -17   16.30    0.90
  -4  -2 -17   14.40    1.70
  -4   2  17   16.10    1.40
  -4   2  17   16.10    1.40
   4   2 -17   15.50    1.10
  -4  -2 -17   15.20    1.20
  -4   2  17   14.10    1.20
   4   2 -17   15.00    1.20
   4  -2  17   15.10    1.40
   4   2 -17   16.80    1.50
   4   2 -17   15.40    1.40
  -4  -2 -17   14.80    1.10
  -4  -2 -17   15.40    1.10
  -4   2  17   14.60    0.90
   4   2  17   13.40    1.10
   4  -2 -17   13.90    1.00
   4   2  17   14.60    0.90
   4  -2 -17   20.20    4.40
   4  -2 -17   16.50    1.20
  -4   2 -17   14.80    0.70
  -4   2 -17   16.70    1.40
   4   2  17   15.50    1.40
  -4  -2  17   16.00    1.20
  -5  -2 -17   25.00    1.40
  -5   2  17   21.50    1.10
  -5   2  17   21.00    1.70
   5   2 -17   25.90    1.60
  -5  -2 -17   21.60    1.70
   5  -2  17   25.90    1.60
  -5   2  17   22.90    1.60
   5  -2  17   24.90    1.60
   5   2 -17   22.90    1.10
   5   2 -17   24.10    1.50
  -5   2  17   20.70    1.30
   5   2  17   20.10    1.10
  -5   2 -17   23.70    1.50
   5   2  17   20.10    1.40
   5  -2 -17   24.10    1.30
   5  -2 -17   22.50    1.20
   5   2  17   23.80    1.70
   5   2  17   23.20    1.60
   6   2 -17    3.20    0.50
   6  -2  17    3.50    0.50
  -6   2  17    3.70    0.60
  -6  -2 -17    3.10    0.40
   6   2  17    2.80    0.60
  -6  -2  17    3.50    0.50
   6   2  17    3.10    0.50
   6   2  17    2.70    0.30
   6  -2 -17    2.40    0.30
   6  -2 -17    2.50    0.30
   6  -2 -17    3.30    0.40
  -6  -2  17    2.80    0.40
   0  -3  17  125.59    5.30
   0  -3 -17  126.39    6.00
   0   3 -17  130.69    4.60
   0  -3 -17  129.19    6.10
   0   3 -17  132.79    4.80
   0   3  17  126.19    4.40
   0   3 -17  136.19    6.30
   1   3 -17  220.08    7.40
   1   3 -17  213.78    9.10
   1   3 -17  223.18    7.60
  -1  -3 -17  237.18    9.30
  -1   3  17  212.98    7.30
   1  -3  17  224.38    8.40
  -1  -3 -17  213.38    9.20
  -1   3  17  223.58    8.00
   1  -3 -17  240.58    9.50
  -1   3 -17  230.58    7.80
   1  -3 -17  223.98    9.80
  -1   3 -17  230.78    7.70
  -1   3 -17  230.08    9.50
   1   3  17  218.38    7.30
  -1  -3  17  222.58    8.30
   2   3 -17   67.29    2.90
  -2   3  17   66.89    2.80
   2   3 -17   65.79    2.80
  -2   3  17   63.79    2.60
  -2  -3 -17   69.29    3.60
   2  -3  17   70.29    6.30
  -2  -3 -17   64.09    2.70
   2  -3  17   65.19    3.70
  -2  -3 -17   64.99    2.60
   2  -3  17   65.99    2.90
  -2  -3 -17   66.89    2.80
   2   3 -17   64.99    3.00
   2   3 -17   70.79    4.40
  -2   3  17   62.19    3.60
   2   3 -17   66.49    2.40
  -2  -3 -17   64.19    2.60
  -2   3 -17   67.09    3.10
   2  -3 -17   66.49    4.40
  -2   3 -17   66.49    4.50
  -2   3 -17   66.99    3.00
  -2   3 -17   69.49    2.50
  -2  -3  17   67.39    2.80
   2  -3 -17   71.09    3.90
   2  -3 -17   66.99    2.60
   2  -3 -17   65.69    5.10
  -2  -3  17   65.49    3.50
  -2   3 -17   71.49    2.90
   2  -3 -17   66.79    2.70
   2   3  17   68.19    2.70
   3   3 -17 1269.07   39.90
  -3   3  17 1322.17   39.80
   3  -3  17 1226.08   47.40
   3   3 -17 1290.47   42.60
  -3   3  17 1264.97   39.80
   3   3 -17 1327.47   39.70
  -3   3  17 1251.87   41.60
  -3   3  17 1296.97   39.60
   3  -3  17 1263.57   41.20
  -3   3 -17 1327.57   43.60
   3   3  17 1286.27   40.00
  -3   3 -17 1307.27   39.90
   3  -3 -17 1237.98   45.10
   3   3  17 1295.77   39.80
  -3   3 -17 1283.77   40.20
   4  -3  17  180.38    6.60
   4   3 -17  189.98    6.40
  -4  -3 -17  188.08    6.30
   4   3 -17  189.28    6.00
  -4   3  17  177.58    6.00
   4   3 -17  182.08    6.70
   4  -3  17  170.68    6.50
   4   3 -17  182.68    6.70
  -4   3  17  178.88    6.40
  -4   3  17  178.38    6.60
  -4  -3 -17  188.88    7.30
  -4  -3 -17  186.28    6.30
  -4  -3 -17  189.38    6.40
  -4   3  17  175.68    6.60
   4  -3 -17  176.48   10.90
  -4   3 -17  178.88    5.80
  -4   3 -17  172.78    6.60
   4  -3 -17  182.68    6.10
  -4  -3  17  181.08    6.30
   4   3  17  175.68    6.50
   4  -3 -17  184.68    6.00
   4   3  17  183.28    6.60
   4   3  17  176.78    5.90
  -4  -3  17  178.08    6.10
   4   3  17  185.18    6.40
  -5  -3 -17    9.40    1.10
  -5  -3 -17    9.80    0.80
   5   3 -17    9.10    0.60
   5   3 -17    8.40    1.00
  -5   3  17    8.70    0.60
   5  -3  17    8.90    0.90
  -5   3  17   10.30    1.20
  -5   3  17    9.10    0.90
   5   3 -17    8.00    0.80
  -5  -3 -17    8.40    0.70
  -5   3  17    8.80    0.90
   5   3  17   10.60    0.90
   5  -3 -17   10.10    0.70
   5   3  17   10.20    1.00
   5  -3 -17    9.50    0.90
  -5  -3  17   10.50    0.90
  -5  -3  17    9.60    0.80
   5  -3 -17   11.20    0.80
  -5   3 -17    9.40    1.00
   5   3  17   10.50    0.70
   5   3  17   10.50    1.10
   0   4 -17   45.00    2.30
   0  -4 -17   47.90    1.90
   0   4 -17   43.10    2.10
   0  -4 -17   47.90    2.20
   0   4 -17   49.60    2.30
   0   4 -17   47.90    3.60
   0  -4 -17   44.20    2.00
   0   4 -17   46.00    1.80
   0   4  17   42.60    1.90
   0  -4 -17   43.30    2.70
   0  -4 -17   43.50    3.60
   0  -4 -17   43.80    2.90
   0  -4 -17   45.10    3.10
   0  -4  17   45.10    2.10
   1  -4  17  514.45   16.40
  -1  -4 -17  507.95   16.10
  -1  -4 -17  484.85   17.30
   1   4 -17  522.55   18.60
  -1  -4 -17  504.55   17.90
  -1  -4 -17  501.65   16.20
   1   4 -17  493.45   16.60
   1   4 -17  536.85   16.70
   1   4 -17  511.65   16.40
  -1  -4 -17  528.15   16.50
   1   4 -17  504.55   16.00
  -1  -4 -17  524.85   18.80
  -1   4  17  531.05   16.20
  -1  -4 -17  516.55   17.40
  -1  -4 -17  517.15   16.20
  -1  -4  17  525.15   16.30
   1  -4 -17  508.25   16.10
   1  -4 -17  516.55   16.20
  -1   4 -17  515.95   16.00
   1  -4 -17  487.85   16.10
  -1   4 -17  523.65   19.00
  -1  -4  17  488.95   16.10
  -1   4 -17  519.95   16.40
  -1   4 -17  502.95   16.60
  -1  -4  17  508.85   16.20
[truncated: 3,888,101 more chars]
