# Supplementary material for: Occupational modulation in the (3+1)-dimensional incommensurate structure of (2S,3S)-2-amino-3-hy­droxy-3-methyl-4-phen­oxy­butanoic acid dihydrate
Source: Acta Crystallogr C Struct Chem. 2024 Aug 8;80(Pt 9):523–33. doi: 10.1107/S2053229624007009 (PMC11371000; doi:10.1107/S2053229624007009)
Supplement: Supplementary file 2 [file c-80-00523-buller05a_NS2sup2.hkl]

data_buller05a_NS2
_computing_structure_refinement   'olex2.refine 1.5 (Bourhis et al., 2015)'
_shelx_refln_list_code            4
loop_
  _space_group_symop_id
  _space_group_symop_operation_xyz
  1  x,y,z
  2  x+1/2,-y+1/2,-z
  3  -x,y+1/2,-z+1/2
  4  -x+1/2,-y,z+1/2

_space_group_crystal_system       orthorhombic
_space_group_IT_number            19
_space_group_name_H-M_alt         'P 21 21 21'
_space_group_name_Hall            ' P 2ac 2ab'
_symmetry_space_group_name_H-M    'P 21 21 21'
_symmetry_space_group_name_Hall   ' P 2ac 2ab'
_symmetry_Int_Tables_number       19
_cell_length_a                    5.6620(5)
_cell_length_b                    6.3235(5)
_cell_length_c                    35.277(3)
_cell_angle_alpha                 90
_cell_angle_beta                  90
_cell_angle_gamma                 90
_cell_volume                      1263.05(18)
loop_
  _refln_index_h
  _refln_index_k
  _refln_index_l
  _refln_F_squared_calc
  _refln_F_squared_meas
  _refln_F_squared_sigma
  _refln_F_squared_weight
  _refln_observed_status
-7 -1 -2 182.667 143.965 18.028 0.468 o
-7 -1 -1 6.033 7.830 1.068 98.349 o
-6 -4 -6 26.635 27.424 0.633 66.847 o
-6 -4 -5 24.683 25.996 0.655 69.970 o
-6 -4 -4 86.919 89.789 2.024 14.367 o
-6 -4 -3 6.840 7.515 0.284 270.856 o
-6 -4 -2 33.412 36.785 0.866 47.971 o
-6 -4 -1 134.123 127.738 1.802 11.143 o
-6 -3 -16 4.274 4.752 0.354 359.971 o
-6 -3 -15 0.323 0.430 0.175 2837.030 o
-6 -3 -14 7.693 7.957 0.350 233.708 o
-6 -3 -13 62.479 57.636 1.164 26.384 o
-6 -3 -12 118.716 119.507 2.506 9.895 o
-6 -3 -11 64.323 65.566 1.327 23.538 o
-6 -3 -10 1.286 2.704 0.228 897.025 o
-6 -3 -9 154.816 155.707 3.086 6.967 o
-6 -3 -8 419.871 422.437 10.639 0.994 o
-6 -3 -7 16.952 20.695 0.522 99.670 o
-6 -3 -6 216.727 201.805 4.555 3.971 o
-6 -3 -5 58.064 56.524 0.953 29.957 o
-6 -3 -4 17.734 16.086 0.457 109.181 o
-6 -3 -3 67.382 69.108 1.134 24.279 o
-6 -3 -2 6.641 7.523 0.348 257.301 o
-6 -3 -1 19.219 19.633 0.499 95.875 o
-6 -2 -20 37.061 36.055 1.007 42.404 o
-6 -2 -19 46.146 45.622 1.272 31.285 o
-6 -2 -18 105.732 103.744 1.864 13.272 o
-6 -2 -17 3.274 4.448 0.324 434.207 o
-6 -2 -16 22.216 23.240 0.663 76.129 o
-6 -2 -15 1.364 1.409 0.254 977.521 o
-6 -2 -14 29.401 29.524 0.787 56.954 o
-6 -2 -13 42.909 44.809 1.195 33.837 o
-6 -2 -12 36.529 39.316 0.991 42.139 o
-6 -2 -11 62.948 60.695 1.583 21.819 o
-6 -2 -10 28.665 28.965 0.909 53.947 o
-6 -2 -9 98.591 103.451 2.067 12.885 o
-6 -2 -8 348.024 341.777 4.726 2.729 o
-6 -2 -7 86.995 89.339 2.988 10.003 o
-6 -2 -6 48.376 50.382 1.120 32.023 o
-6 -2 -5 141.524 135.785 3.698 6.250 o
-6 -2 -4 14.309 15.822 0.547 115.893 o
-6 -2 -3 57.002 56.061 1.815 20.853 o
-6 -2 -2 16.929 15.615 0.961 75.024 o
-6 -2 -1 28.727 27.381 0.797 58.489 o
-6 -1 -22 26.909 25.008 0.595 69.588 o
-6 -1 -21 4.004 4.108 0.265 443.459 o
-6 -1 -20 17.209 19.805 0.582 96.214 o
-6 -1 -19 79.807 78.640 1.224 20.556 o
-6 -1 -18 2.919 3.484 0.250 559.739 o
-6 -1 -17 9.266 9.719 0.371 195.290 o
-6 -1 -16 101.498 99.110 2.333 11.728 o
-6 -1 -15 188.155 193.848 4.826 3.953 o
-6 -1 -14 231.806 224.086 3.159 5.090 o
-6 -1 -13 12.005 13.543 0.536 133.552 o
-6 -1 -12 6.080 7.263 0.401 254.546 o
-6 -1 -11 66.972 66.218 2.107 16.563 o
-6 -1 -10 81.972 79.355 2.256 13.858 o
-6 -1 -9 30.107 30.732 0.983 49.611 o
-6 -1 -8 69.807 68.182 3.193 10.210 o
-6 -1 -7 107.871 104.978 2.975 9.072 o
-6 -1 -6 94.693 90.555 4.450 5.833 o
-6 -1 -5 59.114 53.386 1.434 24.732 o
-6 -1 -4 113.906 114.507 2.170 11.321 o
-6 -1 -3 1.120 2.872 0.309 733.464 o
-6 -1 -2 174.000 169.892 2.580 7.313 o
-6 -1 -1 433.918 447.412 6.632 1.703 o
-5 -5 -13 3.736 3.337 0.215 524.728 o
-5 -5 -12 86.786 79.905 1.743 16.368 o
-5 -5 -11 80.439 77.249 1.522 18.599 o
-5 -5 -10 7.960 8.752 0.255 242.679 o
-5 -5 -9 109.244 103.884 1.394 14.905 o
-5 -5 -8 193.671 187.760 2.435 6.905 o
-5 -5 -7 28.109 27.703 0.493 69.048 o
-5 -5 -6 44.327 41.025 0.602 44.070 o
-5 -5 -5 82.454 84.027 1.044 20.833 o
-5 -5 -4 20.239 20.957 0.389 96.685 o
-5 -5 -3 140.360 142.425 1.948 10.130 o
-5 -5 -2 10.982 11.944 0.272 178.955 o
-5 -5 -1 62.030 62.116 0.848 28.961 o
-5 -4 -21 10.500 10.340 0.286 190.782 o
-5 -4 -20 11.271 10.901 0.330 174.407 o
-5 -4 -19 43.918 42.543 0.647 43.171 o
-5 -4 -18 30.133 29.781 0.603 61.633 o
-5 -4 -17 11.797 12.305 0.305 166.386 o
-5 -4 -16 65.653 62.878 0.792 28.299 o
-5 -4 -15 68.853 69.039 0.866 26.097 o
-5 -4 -14 28.774 27.369 0.474 68.833 o
-5 -4 -13 13.082 13.608 0.329 149.215 o
-5 -4 -12 3.292 4.006 0.210 537.625 o
-5 -4 -11 82.641 80.876 1.000 21.306 o
-5 -4 -10 121.776 114.116 1.381 13.569 o
-5 -4 -9 103.358 104.981 1.132 16.425 o
-5 -4 -8 120.920 118.120 1.242 13.916 o
-5 -4 -7 46.362 48.206 0.642 40.189 o
-5 -4 -6 9.174 10.136 0.325 201.787 o
-5 -4 -5 17.784 19.052 0.434 105.160 o
-5 -4 -4 131.037 124.261 1.429 12.463 o
-5 -4 -3 155.850 151.727 1.805 9.643 o
-5 -4 -2 47.001 46.009 1.050 34.404 o
-5 -4 -1 8.609 10.156 0.346 205.127 o
-5 -3 -26 40.654 38.958 0.687 45.823 o
-5 -3 -25 16.473 16.199 0.382 119.168 o
-5 -3 -24 43.698 46.782 0.989 36.616 o
-5 -3 -23 75.649 75.492 1.243 21.334 o
-5 -3 -22 107.923 106.957 1.482 14.545 o
-5 -3 -21 107.436 108.841 1.527 14.329 o
-5 -3 -20 9.247 10.244 0.311 202.447 o
-5 -3 -19 215.868 212.037 2.391 6.279 o
-5 -3 -18 15.506 15.092 0.365 127.552 o
-5 -3 -17 11.761 11.930 0.324 166.108 o
-5 -3 -16 22.799 21.639 0.426 87.380 o
-5 -3 -15 32.563 32.651 0.725 54.092 o
-5 -3 -14 30.003 31.181 0.624 60.359 o
-5 -3 -13 16.839 16.211 0.390 117.020 o
-5 -3 -12 168.119 169.138 1.863 8.775 o
-5 -3 -11 8.997 9.828 0.322 206.486 o
-5 -3 -10 0.618 0.950 0.171 1960.150 o
-5 -3 -9 114.832 114.394 1.260 14.486 o
-5 -3 -8 3.887 4.420 0.231 462.832 o
-5 -3 -7 80.162 77.949 1.175 20.876 o
-5 -3 -6 80.241 78.614 0.987 21.977 o
-5 -3 -5 108.885 108.234 1.219 15.408 o
-5 -3 -4 37.582 36.606 0.609 50.533 o
-5 -3 -3 136.292 137.882 1.534 11.488 o
-5 -3 -2 26.177 25.020 0.534 72.987 o
-5 -3 -1 55.584 53.532 0.836 32.566 o
-5 -2 -29 119.513 113.063 2.690 9.422 o
-5 -2 -28 27.347 28.925 0.874 56.474 o
-5 -2 -27 103.710 95.389 1.744 14.231 o
-5 -2 -26 41.314 40.198 0.669 45.261 o
-5 -2 -25 46.052 44.719 0.704 40.453 o
-5 -2 -24 0.965 1.279 0.177 1478.120 o
-5 -2 -23 53.405 50.650 0.767 34.749 o
-5 -2 -22 69.004 64.899 1.068 24.939 o
-5 -2 -21 123.824 119.576 2.626 9.349 o
-5 -2 -20 209.336 201.278 2.331 6.583 o
-5 -2 -19 14.653 15.501 0.430 125.553 o
-5 -2 -18 270.787 274.253 2.852 4.614 o
-5 -2 -17 29.974 31.051 0.708 57.983 o
-5 -2 -16 219.399 221.372 2.350 6.178 o
-5 -2 -15 8.789 10.144 0.338 204.226 o
-5 -2 -14 82.377 80.742 1.014 21.278 o
-5 -2 -13 97.934 95.251 1.422 16.221 o
-5 -2 -12 70.507 71.034 0.917 25.110 o
-5 -2 -11 32.651 33.028 0.681 54.976 o
-5 -2 -10 212.227 208.176 2.066 6.779 o
-5 -2 -9 84.770 87.695 1.525 17.456 o
-5 -2 -8 125.306 126.412 1.446 12.709 o
-5 -2 -7 156.633 153.995 1.689 9.809 o
-5 -2 -6 20.880 22.256 0.478 89.012 o
-5 -2 -5 5.291 6.464 0.315 314.444 o
-5 -2 -4 16.453 16.562 0.439 114.483 o
-5 -2 -3 356.477 353.059 4.552 2.745 o
-5 -2 -2 81.483 86.185 1.365 18.901 o
-5 -2 -1 110.946 112.686 1.505 13.996 o
-5 -1 -30 1.918 2.083 0.275 736.240 o
-5 -1 -29 395.785 383.395 6.057 2.011 o
-5 -1 -28 105.704 98.198 1.585 14.656 o
-5 -1 -27 31.384 30.626 0.812 53.695 o
-5 -1 -26 40.420 42.646 1.287 33.555 o
-5 -1 -25 68.809 69.541 1.262 22.888 o
-5 -1 -24 39.385 42.444 0.739 44.546 o
-5 -1 -23 22.269 23.487 0.529 82.054 o
-5 -1 -22 19.863 19.742 0.503 93.688 o
-5 -1 -21 52.542 52.676 0.914 32.919 o
-5 -1 -20 158.580 155.935 2.010 9.036 o
-5 -1 -19 326.158 329.239 3.875 3.285 o
-5 -1 -18 3.952 5.279 0.359 359.319 o
-5 -1 -17 55.332 54.367 0.859 32.254 o
-5 -1 -16 267.877 271.974 3.096 4.469 o
-5 -1 -15 235.498 235.774 3.305 4.830 o
-5 -1 -14 183.130 186.648 2.215 7.496 o
-5 -1 -13 227.636 226.220 3.116 5.174 o
-5 -1 -12 128.207 123.360 1.507 12.444 o
-5 -1 -11 79.428 79.497 1.074 21.510 o
-5 -1 -10 102.346 102.576 1.241 16.215 o
-5 -1 -9 36.796 36.445 0.618 51.082 o
-5 -1 -8 102.363 104.338 1.258 16.056 o
-5 -1 -7 58.506 62.394 1.064 27.811 o
-5 -1 -6 265.730 266.034 2.778 4.776 o
-5 -1 -5 264.474 256.506 2.699 4.911 o
-5 -1 -4 4.021 6.573 0.359 333.470 o
-5 -1 -3 557.193 554.505 9.414 1.009 o
-5 -1 -2 31.798 36.237 0.706 53.609 o
-5 -1 -1 765.779 757.358 7.531 0.957 o
-4 -6 -14 3.877 3.979 0.261 458.136 o
-4 -6 -13 83.112 80.908 1.418 18.701 o
-4 -6 -12 5.797 7.306 0.445 245.141 o
-4 -6 -11 60.965 63.147 0.978 27.912 o
-4 -6 -10 25.692 23.255 0.521 75.875 o
-4 -6 -9 36.232 38.340 0.683 49.410 o
-4 -6 -8 420.721 411.802 5.321 2.133 o
-4 -6 -7 27.246 27.618 0.516 69.733 o
-4 -6 -6 3.379 2.499 0.208 604.110 o
-4 -6 -5 67.303 65.436 1.045 25.451 o
-4 -6 -4 17.936 18.604 0.408 106.941 o
-4 -6 -3 46.425 48.269 0.813 37.772 o
-4 -6 -2 93.049 93.560 1.230 17.758 o
-4 -6 -1 79.864 82.873 1.105 20.969 o
-4 -5 -23 29.213 26.095 0.579 65.966 o
-4 -5 -22 20.201 19.774 0.364 99.712 o
-4 -5 -21 15.133 14.877 0.317 133.612 o
-4 -5 -20 46.814 47.837 0.656 39.862 o
-4 -5 -19 110.943 111.226 1.313 14.755 o
-4 -5 -18 153.409 152.751 1.758 9.821 o
-4 -5 -17 39.029 37.878 0.586 49.257 o
-4 -5 -16 62.209 63.012 0.773 29.436 o
-4 -5 -15 141.792 143.023 1.491 11.170 o
-4 -5 -14 65.272 63.608 0.796 28.270 o
-4 -5 -13 66.947 66.604 0.838 27.087 o
-4 -5 -12 28.227 26.774 0.465 70.415 o
-4 -5 -11 62.455 63.399 0.770 29.322 o
-4 -5 -10 42.858 44.202 0.731 41.989 o
-4 -5 -9 37.907 38.132 0.592 49.959 o
-4 -5 -8 55.124 56.614 0.724 33.370 o
-4 -5 -7 43.117 44.705 0.624 43.354 o
-4 -5 -6 51.153 51.688 0.692 36.361 o
-4 -5 -5 209.018 209.843 2.052 6.846 o
-4 -5 -4 44.448 41.950 0.578 44.046 o
-4 -5 -3 77.230 80.492 0.903 22.857 o
-4 -5 -2 97.867 99.141 1.108 17.430 o
-4 -5 -1 522.153 514.144 4.452 1.932 o
-4 -4 -28 186.962 178.851 4.101 4.800 o
-4 -4 -27 85.752 84.953 1.443 17.979 o
-4 -4 -26 44.780 43.709 0.672 41.932 o
-4 -4 -25 94.169 92.992 1.140 18.090 o
-4 -4 -24 6.088 7.116 0.259 301.600 o
-4 -4 -23 3.971 4.053 0.186 497.004 o
-4 -4 -22 76.791 78.043 0.904 23.169 o
-4 -4 -21 61.282 63.267 0.791 29.516 o
-4 -4 -20 27.677 30.090 0.479 68.288 o
-4 -4 -19 9.833 9.929 0.296 199.436 o
-4 -4 -18 97.392 99.403 1.107 17.476 o
-4 -4 -17 171.494 171.377 1.719 8.875 o
-4 -4 -16 23.308 23.265 0.500 81.335 o
-4 -4 -15 217.097 219.866 2.160 6.450 o
-4 -4 -14 16.110 16.410 0.391 119.687 o
-4 -4 -13 19.709 21.029 0.432 96.048 o
-4 -4 -12 29.862 31.340 0.579 61.698 o
-4 -4 -11 114.087 119.796 1.331 14.095 o
-4 -4 -10 7.067 7.010 0.276 273.568 o
-4 -4 -9 177.411 184.484 1.915 8.157 o
-4 -4 -8 50.071 48.556 0.772 36.569 o
-4 -4 -7 311.168 316.254 2.960 3.950 o
-4 -4 -6 291.317 287.463 2.723 4.418 o
-4 -4 -5 73.800 76.561 0.952 23.591 o
-4 -4 -4 341.566 346.452 3.209 3.469 o
-4 -4 -3 201.012 198.184 1.978 7.256 o
-4 -4 -2 158.639 164.653 2.317 8.271 o
-4 -4 -1 351.361 362.466 3.700 3.126 o
-4 -3 -32 92.408 86.741 1.539 16.611 o
-4 -3 -31 11.285 10.796 0.303 178.050 o
-4 -3 -30 83.569 81.960 1.071 20.661 o
-4 -3 -29 57.226 56.744 0.824 31.561 o
-4 -3 -28 90.021 89.092 1.194 18.582 o
-4 -3 -27 61.150 60.534 0.872 29.236 o
-4 -3 -26 58.853 61.848 0.806 30.360 o
-4 -3 -25 14.815 16.251 0.344 129.713 o
-4 -3 -24 222.094 229.144 2.275 6.142 o
-4 -3 -23 10.487 11.662 0.317 179.864 o
-4 -3 -22 127.650 128.759 1.352 12.751 o
-4 -3 -21 19.222 19.331 0.396 102.002 o
-4 -3 -20 106.624 107.933 1.161 15.847 o
-4 -3 -19 142.066 144.428 1.534 11.018 o
-4 -3 -18 445.716 449.005 3.959 2.397 o
-4 -3 -17 239.826 244.297 2.307 5.683 o
-4 -3 -16 25.662 25.866 0.498 74.398 o
-4 -3 -15 794.143 797.623 7.071 0.955 o
-4 -3 -14 268.682 270.242 2.536 4.905 o
-4 -3 -13 299.019 304.445 2.811 4.202 o
-4 -3 -12 240.337 244.999 2.435 5.550 o
-4 -3 -11 116.091 118.205 1.288 14.142 o
-4 -3 -10 473.211 474.906 3.898 2.267 o
-4 -3 -9 571.903 569.580 4.340 1.760 o
-4 -3 -8 91.918 93.762 1.038 18.799 o
-4 -3 -7 163.990 163.058 1.539 9.619 o
-4 -3 -6 272.430 273.232 2.394 4.946 o
-4 -3 -5 88.698 92.015 1.028 19.397 o
-4 -3 -4 70.533 71.765 0.860 25.430 o
-4 -3 -3 13.592 13.658 0.545 124.085 o
-4 -3 -2 199.021 200.678 1.968 7.288 o
-4 -3 -1 317.420 322.883 3.051 3.818 o
-4 -2 -34 54.292 53.567 1.664 23.098 o
-4 -2 -33 50.407 48.686 0.806 35.951 o
-4 -2 -32 76.020 73.034 1.137 22.229 o
-4 -2 -31 38.823 37.924 0.670 47.827 o
-4 -2 -30 151.121 152.326 2.036 9.308 o
-4 -2 -29 46.408 45.219 0.708 40.068 o
-4 -2 -28 45.450 42.971 0.708 41.215 o
-4 -2 -27 1.653 2.351 0.223 864.819 o
-4 -2 -26 226.939 229.304 2.533 5.781 o
-4 -2 -25 0.342 0.867 0.189 2192.020 o
-4 -2 -24 215.693 220.613 2.353 6.249 o
-4 -2 -23 353.805 357.737 3.442 3.243 o
-4 -2 -22 191.727 189.590 1.982 7.590 o
-4 -2 -21 393.672 396.483 3.799 2.778 o
-4 -2 -20 123.527 124.664 1.352 13.164 o
-4 -2 -19 245.517 246.678 2.395 5.496 o
-4 -2 -18 83.418 82.143 0.962 21.285 o
-4 -2 -17 19.454 20.506 0.425 97.928 o
-4 -2 -16 112.358 111.027 1.174 15.127 o
-4 -2 -15 389.461 398.426 3.253 2.997 o
-4 -2 -14 673.617 668.364 5.334 1.336 o
-4 -2 -13 40.636 43.438 0.636 45.186 o
-4 -2 -12 130.342 129.790 1.344 12.566 o
-4 -2 -11 173.164 176.916 2.047 8.172 o
-4 -2 -10 1053.470 1039.800 8.581 0.630 o
-4 -2 -9 408.721 404.540 3.560 2.773 o
-4 -2 -8 83.800 86.989 0.998 20.642 o
-4 -2 -7 1532.320 1517.330 14.641 0.292 o
-4 -2 -6 23.284 28.589 0.748 66.316 o
-4 -2 -5 590.859 569.961 4.644 1.667 o
-4 -2 -4 63.209 65.864 1.121 25.658 o
-4 -2 -3 138.144 139.907 1.429 11.592 o
-4 -2 -2 421.452 421.891 3.566 2.672 o
-4 -2 -1 245.599 246.800 2.235 5.638 o
-4 -1 -35 17.387 18.339 0.766 84.889 o
-4 -1 -34 18.492 17.367 0.622 93.282 o
-4 -1 -33 19.684 19.304 0.538 92.785 o
-4 -1 -32 19.434 19.982 0.511 94.100 o
-4 -1 -31 294.151 297.187 3.959 3.541 o
-4 -1 -30 4.307 4.847 0.214 434.022 o
-4 -1 -29 195.455 193.477 2.134 7.233 o
-4 -1 -28 24.718 25.401 0.512 76.021 o
-4 -1 -27 296.723 301.610 3.063 4.076 o
-4 -1 -26 75.320 76.040 0.999 23.031 o
-4 -1 -25 396.452 401.524 3.839 2.739 o
-4 -1 -24 472.008 477.151 4.723 2.059 o
-4 -1 -23 385.933 383.623 3.873 2.818 o
-4 -1 -22 87.038 86.931 1.142 19.396 o
-4 -1 -21 249.255 253.293 2.688 5.133 o
-4 -1 -20 94.153 92.295 1.076 18.429 o
-4 -1 -19 208.328 211.069 2.126 6.759 o
-4 -1 -18 27.184 27.666 0.607 66.797 o
-4 -1 -17 487.339 489.689 4.115 2.143 o
-4 -1 -16 158.379 159.146 1.451 10.093 o
-4 -1 -15 852.873 858.209 6.508 0.923 o
-4 -1 -14 708.597 698.590 5.354 1.263 o
-4 -1 -13 87.686 91.109 0.952 19.977 o
-4 -1 -12 23.884 23.832 0.437 82.010 o
-4 -1 -11 150.711 152.896 1.459 10.562 o
-4 -1 -10 336.112 337.096 2.919 3.685 o
-4 -1 -9 379.882 383.430 3.295 3.076 o
-4 -1 -8 84.475 86.310 1.166 19.663 o
-4 -1 -7 38.352 40.604 0.601 48.454 o
-4 -1 -6 446.095 441.064 3.984 2.403 o
-4 -1 -5 329.294 335.211 3.140 3.631 o
-4 -1 -4 47.504 46.571 0.799 37.859 o
-4 -1 -3 434.919 433.634 4.612 2.270 o
-4 -1 -2 307.100 306.278 3.788 3.528 o
-4 -1 -1 310.642 318.188 4.028 3.329 o
-3 -7 -8 91.969 76.504 3.071 9.746 o
-3 -7 -7 57.279 55.574 1.597 23.106 o
-3 -7 -6 84.128 84.051 2.205 13.818 o
-3 -7 -5 13.784 14.259 0.512 125.126 o
-3 -7 -4 165.908 159.408 5.408 3.661 o
-3 -7 -3 72.685 73.905 2.177 15.237 o
-3 -7 -2 375.754 366.198 5.831 2.159 o
-3 -7 -1 32.041 33.514 0.771 52.925 o
-3 -6 -21 4.304 4.024 0.289 413.918 o
-3 -6 -20 93.662 91.789 2.438 11.893 o
-3 -6 -19 7.173 7.626 0.322 252.993 o
-3 -6 -18 35.693 35.174 0.577 53.466 o
-3 -6 -17 115.062 118.516 1.476 13.579 o
-3 -6 -16 54.656 55.654 0.800 32.923 o
-3 -6 -15 34.097 34.535 0.571 55.447 o
-3 -6 -14 231.781 232.998 2.492 5.718 o
-3 -6 -13 78.582 80.102 0.965 22.272 o
-3 -6 -12 4.895 5.685 0.208 386.214 o
-3 -6 -11 67.626 68.631 0.881 26.335 o
-3 -6 -10 109.117 112.625 1.292 14.929 o
-3 -6 -9 94.580 100.414 1.183 17.405 o
-3 -6 -8 14.544 15.984 0.362 130.453 o
-3 -6 -7 89.015 84.457 1.049 19.784 o
-3 -6 -6 16.802 15.981 0.374 118.745 o
-3 -6 -5 64.469 63.065 0.897 27.721 o
-3 -6 -4 145.221 144.909 1.794 10.247 o
-3 -6 -3 27.491 29.122 0.510 68.410 o
-3 -6 -2 25.269 27.054 0.503 73.889 o
-3 -6 -1 265.405 268.153 2.906 4.665 o
-3 -5 -28 84.893 80.540 1.182 19.924 o
-3 -5 -27 99.662 96.975 1.490 15.656 o
-3 -5 -26 44.572 43.861 0.605 42.986 o
-3 -5 -25 210.779 208.249 2.178 6.673 o
-3 -5 -24 93.767 94.899 1.105 18.185 o
-3 -5 -23 19.703 19.680 0.362 101.553 o
-3 -5 -22 13.686 14.375 0.311 144.183 o
-3 -5 -21 116.666 119.444 1.275 14.091 o
-3 -5 -20 76.874 75.510 0.909 23.368 o
-3 -5 -19 119.197 123.732 1.345 13.521 o
-3 -5 -18 182.576 181.975 1.899 8.068 o
-3 -5 -17 104.356 105.633 1.172 16.137 o
-3 -5 -16 35.716 36.590 0.565 53.045 o
-3 -5 -15 49.834 52.504 0.714 36.513 o
-3 -5 -14 128.594 131.572 1.552 12.044 o
-3 -5 -13 71.795 72.008 0.902 24.825 o
-3 -5 -12 37.882 38.131 0.570 50.384 o
-3 -5 -11 184.152 182.963 1.790 8.174 o
-3 -5 -10 300.370 304.209 2.746 4.230 o
-3 -5 -9 37.973 36.209 0.584 50.847 o
-3 -5 -8 121.895 122.448 1.340 13.391 o
-3 -5 -7 40.793 43.318 0.604 45.635 o
-3 -5 -6 28.699 30.616 0.471 66.636 o
-3 -5 -5 16.038 17.069 0.365 120.352 o
-3 -5 -4 31.510 29.623 0.509 62.573 o
-3 -5 -3 43.909 44.237 0.636 42.825 o
-3 -5 -2 255.005 250.877 2.248 5.452 o
-3 -5 -1 101.760 103.441 1.137 16.650 o
-3 -4 -33 11.084 11.189 0.310 177.288 o
-3 -4 -32 91.013 84.095 1.147 19.021 o
-3 -4 -31 13.279 13.869 0.377 142.479 o
-3 -4 -30 242.084 238.423 2.773 5.248 o
-3 -4 -29 13.234 13.686 0.349 146.000 o
-3 -4 -28 39.055 40.919 0.572 48.297 o
-3 -4 -27 19.763 19.738 0.460 96.295 o
-3 -4 -26 179.638 184.566 1.776 8.307 o
-3 -4 -25 127.407 128.683 1.281 12.963 o
-3 -4 -24 70.761 73.618 0.839 25.311 o
-3 -4 -23 83.744 84.248 0.943 21.163 o
-3 -4 -22 374.813 378.835 3.481 3.043 o
-3 -4 -21 152.220 154.960 1.596 10.165 o
-3 -4 -20 338.816 338.613 3.049 3.595 o
-3 -4 -19 101.287 101.902 1.115 16.870 o
-3 -4 -18 281.048 284.058 2.610 4.625 o
-3 -4 -17 150.269 147.154 1.490 10.653 o
-3 -4 -16 66.922 69.805 0.894 26.264 o
-3 -4 -15 109.806 111.051 1.249 15.089 o
-3 -4 -14 72.712 72.343 0.891 24.666 o
-3 -4 -13 658.474 653.109 5.172 1.391 o
-3 -4 -12 421.668 413.971 4.059 2.528 o
-3 -4 -11 211.668 206.746 1.797 7.123 o
-3 -4 -10 372.415 373.395 3.007 3.266 o
-3 -4 -9 184.116 176.015 1.544 8.649 o
-3 -4 -8 139.244 140.214 1.253 11.932 o
-3 -4 -7 97.871 94.851 0.925 18.442 o
-3 -4 -6 53.163 52.954 0.649 35.676 o
-3 -4 -5 252.643 252.088 2.079 5.620 o
-3 -4 -4 23.921 25.532 0.575 74.894 o
-3 -4 -3 211.872 212.670 1.850 6.988 o
-3 -4 -2 63.672 65.062 0.784 28.611 o
-3 -4 -1 64.781 62.486 0.785 28.655 o
-3 -3 -36 20.200 19.758 0.914 69.215 o
-3 -3 -35 68.642 67.665 0.963 25.569 o
-3 -3 -34 10.823 10.469 0.282 186.989 o
-3 -3 -33 8.295 8.388 0.264 238.362 o
-3 -3 -32 9.940 10.682 0.292 194.294 o
-3 -3 -31 59.078 59.486 0.820 30.533 o
-3 -3 -30 18.448 18.069 0.420 105.415 o
-3 -3 -29 17.293 18.275 0.430 108.542 o
-3 -3 -28 51.911 51.880 0.701 35.887 o
-3 -3 -27 34.241 34.735 0.534 55.992 o
-3 -3 -26 81.290 80.024 0.907 22.133 o
-3 -3 -25 198.146 195.013 1.863 7.518 o
-3 -3 -24 25.791 26.504 0.454 75.077 o
-3 -3 -23 45.999 47.948 0.637 40.526 o
-3 -3 -22 66.850 67.792 0.805 27.208 o
-3 -3 -21 67.886 66.126 0.797 27.219 o
-3 -3 -20 147.713 147.625 1.465 10.818 o
-3 -3 -19 144.157 145.121 1.376 11.254 o
-3 -3 -18 48.359 48.737 0.643 38.996 o
-3 -3 -17 1709.240 1712.020 18.298 0.217 o
-3 -3 -16 1216.740 1221.340 12.561 0.413 o
-3 -3 -15 207.630 209.485 1.914 7.048 o
-3 -3 -14 82.967 82.434 0.897 21.689 o
-3 -3 -13 894.495 883.270 6.443 0.883 o
-3 -3 -12 474.980 473.461 3.636 2.329 o
-3 -3 -11 122.361 119.811 1.152 14.004 o
-3 -3 -10 542.390 543.018 4.124 1.905 o
-3 -3 -9 460.982 447.318 3.778 2.393 o
-3 -3 -8 162.761 156.867 1.730 9.431 o
-3 -3 -7 413.228 401.420 3.773 2.686 o
-3 -3 -6 123.416 125.013 1.722 12.025 o
-3 -3 -5 107.260 109.781 1.721 13.538 o
-3 -3 -4 164.966 163.411 2.296 8.150 o
-3 -3 -3 20.427 21.340 0.657 81.804 o
-3 -3 -2 13.545 12.883 0.512 129.838 o
-3 -3 -1 113.888 117.930 1.932 12.071 o
-3 -2 -38 17.499 16.815 0.784 85.053 o
-3 -2 -37 148.730 141.900 5.454 3.768 o
-3 -2 -36 110.047 103.914 1.610 13.989 o
-3 -2 -35 55.508 54.064 0.809 32.803 o
-3 -2 -34 86.464 84.266 1.046 20.185 o
-3 -2 -33 92.718 92.494 1.083 18.567 o
-3 -2 -32 140.578 141.377 1.566 11.094 o
-3 -2 -31 63.728 66.140 0.886 27.605 o
-3 -2 -30 70.947 71.252 0.950 24.746 o
-3 -2 -29 165.028 167.986 1.873 8.879 o
-3 -2 -28 53.751 54.486 0.817 33.283 o
-3 -2 -27 377.238 374.945 3.632 2.979 o
-3 -2 -26 54.394 54.227 0.709 34.269 o
-3 -2 -25 33.566 32.996 0.507 58.207 o
-3 -2 -24 258.962 264.968 2.368 5.197 o
-3 -2 -23 240.453 241.038 2.019 5.965 o
-3 -2 -22 282.113 283.922 2.309 4.821 o
-3 -2 -21 11.120 12.744 0.345 165.689 o
-3 -2 -20 290.320 285.205 2.315 4.711 o
-3 -2 -19 246.692 251.803 2.022 5.766 o
-3 -2 -18 170.985 177.691 1.475 9.181 o
-3 -2 -17 58.497 55.046 0.631 33.257 o
-3 -2 -16 178.781 178.718 1.556 8.764 o
-3 -2 -15 270.189 272.940 2.234 5.094 o
-3 -2 -14 178.933 182.141 2.005 8.001 o
-3 -2 -13 385.991 390.041 4.989 2.386 o
-3 -2 -12 460.276 469.080 5.852 1.817 o
-3 -2 -11 944.025 931.762 10.842 0.593 o
-3 -2 -10 31.818 34.760 0.841 50.669 o
-3 -2 -9 76.286 74.255 1.474 19.674 o
-3 -2 -8 509.086 507.155 6.195 1.606 o
-3 -2 -7 331.296 340.425 4.720 2.808 o
-3 -2 -6 208.413 208.943 3.170 5.485 o
-3 -2 -5 51.984 49.983 1.017 32.271 o
-3 -2 -4 306.654 303.810 3.915 3.464 o
-3 -2 -3 405.490 422.395 5.220 2.194 o
-3 -2 -2 44.178 47.894 1.192 32.841 o
-3 -2 -1 761.157 786.497 9.164 0.816 o
-3 -1 -39 70.753 69.406 3.401 9.335 o
-3 -1 -38 28.873 28.624 0.692 61.135 o
-3 -1 -37 9.613 9.101 0.344 199.546 o
-3 -1 -36 144.444 144.540 2.081 9.597 o
-3 -1 -35 20.922 20.844 0.409 94.004 o
-3 -1 -34 39.757 37.919 0.613 48.195 o
-3 -1 -33 2.298 2.449 0.303 614.557 o
-3 -1 -32 121.703 121.877 1.274 13.622 o
-3 -1 -31 36.462 37.504 0.667 49.910 o
-3 -1 -30 59.735 58.414 0.727 31.356 o
-3 -1 -29 53.173 54.387 0.813 33.568 o
-3 -1 -28 363.180 358.973 3.345 3.226 o
-3 -1 -27 87.171 86.394 1.004 20.141 o
-3 -1 -26 246.941 241.838 2.291 5.605 o
-3 -1 -25 21.631 22.990 0.474 86.478 o
-3 -1 -24 468.663 470.458 3.863 2.300 o
-3 -1 -23 163.498 162.456 1.553 9.626 o
-3 -1 -22 8.578 9.611 0.264 223.708 o
-3 -1 -21 7.115 7.520 0.292 262.853 o
-3 -1 -20 73.559 74.605 0.770 25.010 o
-3 -1 -19 93.906 92.854 0.895 19.223 o
-3 -1 -18 216.272 213.253 1.811 6.927 o
-3 -1 -17 235.404 243.830 2.302 5.762 o
-3 -1 -16 2.244 2.706 0.270 652.127 o
-3 -1 -15 71.665 74.239 1.199 22.444 o
-3 -1 -14 211.616 219.517 2.718 5.899 o
-3 -1 -13 30.622 32.589 0.701 56.713 o
-3 -1 -12 106.330 107.497 1.413 14.925 o
-3 -1 -11 3.297 3.553 0.306 474.925 o
-3 -1 -10 305.412 310.020 3.267 3.840 o
-3 -1 -9 440.716 426.407 4.341 2.344 o
-3 -1 -8 446.282 439.830 4.687 2.202 o
-3 -1 -7 619.344 614.966 6.590 1.287 o
-3 -1 -6 163.296 162.714 2.389 8.026 o
-3 -1 -5 229.271 225.514 3.090 5.184 o
-3 -1 -4 1156.510 1173.990 13.377 0.408 o
-3 -1 -3 1142.710 1131.420 13.638 0.408 o
-3 -1 -2 1.909 2.289 0.383 545.667 o
-3 -1 -1 318.685 321.115 4.490 3.027 o
-2 -7 -16 35.044 32.717 1.202 39.863 o
-2 -7 -15 42.105 43.736 2.137 20.472 o
-2 -7 -14 45.694 44.038 1.707 25.194 o
-2 -7 -13 14.631 12.961 0.384 136.490 o
-2 -7 -12 32.077 30.218 0.656 57.676 o
-2 -7 -11 38.205 36.183 0.753 47.249 o
-2 -7 -10 170.378 158.174 2.213 8.227 o
-2 -7 -9 118.776 113.641 1.873 12.120 o
-2 -7 -8 35.932 35.593 0.680 50.855 o
-2 -7 -7 66.511 64.932 1.093 25.275 o
-2 -7 -6 25.306 25.748 0.536 73.754 o
-2 -7 -5 73.894 71.847 1.154 22.595 o
-2 -7 -4 89.697 87.011 1.543 16.857 o
-2 -7 -3 83.360 77.827 1.174 20.398 o
-2 -7 -2 3.774 4.677 0.282 429.108 o
-2 -7 -1 25.345 26.035 0.615 70.490 o
-2 -6 -25 84.835 80.892 1.682 16.877 o
-2 -6 -24 22.213 20.778 0.689 77.098 o
-2 -6 -23 14.094 14.723 0.364 136.207 o
-2 -6 -22 4.179 5.253 0.229 422.160 o
-2 -6 -21 118.270 121.413 1.436 13.382 o
-2 -6 -20 41.266 41.919 0.614 45.628 o
-2 -6 -19 66.229 68.930 0.860 26.801 o
-2 -6 -18 112.903 112.063 1.270 14.707 o
-2 -6 -17 22.285 22.978 0.435 86.638 o
-2 -6 -16 370.225 368.289 3.493 3.093 o
-2 -6 -15 118.951 119.273 1.310 13.812 o
-2 -6 -14 159.162 164.080 1.573 9.730 o
-2 -6 -13 8.423 9.946 0.274 221.971 o
-2 -6 -12 254.866 262.050 2.489 5.173 o
-2 -6 -11 9.311 10.295 0.319 200.003 o
-2 -6 -10 45.260 47.104 0.718 40.038 o
-2 -6 -9 56.055 56.993 0.815 32.018 o
-2 -6 -8 56.147 56.631 0.776 32.455 o
-2 -6 -7 4.592 5.293 0.251 389.793 o
-2 -6 -6 197.986 199.372 2.171 7.055 o
-2 -6 -5 102.693 103.620 1.363 15.626 o
-2 -6 -4 51.450 53.909 0.872 33.624 o
-2 -6 -3 159.207 163.073 2.577 7.764 o
-2 -6 -2 177.092 182.724 2.478 7.265 o
-2 -6 -1 32.748 32.254 0.592 57.522 o
-2 -5 -31 34.189 32.771 0.716 52.766 o
-2 -5 -30 51.875 51.118 0.796 34.941 o
-2 -5 -29 163.585 161.488 1.795 9.189 o
-2 -5 -28 59.136 59.889 1.033 28.310 o
-2 -5 -27 17.633 17.570 0.335 114.274 o
-2 -5 -26 101.674 99.732 1.083 17.073 o
-2 -5 -25 113.257 110.756 1.111 15.268 o
-2 -5 -24 38.686 41.419 0.544 48.844 o
-2 -5 -23 360.544 361.421 3.320 3.245 o
-2 -5 -22 44.238 45.561 0.638 42.198 o
-2 -5 -21 9.028 9.161 0.299 214.461 o
-2 -5 -20 110.998 110.153 1.220 15.130 o
-2 -5 -19 3.228 3.783 0.217 547.124 o
-2 -5 -18 53.837 54.516 0.752 33.972 o
-2 -5 -17 179.970 184.758 1.866 8.154 o
-2 -5 -16 5.109 6.375 0.285 333.559 o
-2 -5 -15 314.980 317.659 2.897 3.947 o
-2 -5 -14 73.243 71.505 0.829 25.054 o
-2 -5 -13 116.842 118.267 1.251 14.199 o
-2 -5 -12 78.906 77.627 0.922 22.697 o
-2 -5 -11 154.300 150.136 1.496 10.386 o
-2 -5 -10 252.614 252.968 2.263 5.460 o
-2 -5 -9 133.952 128.403 1.289 12.526 o
-2 -5 -8 238.210 237.469 2.161 5.903 o
-2 -5 -7 252.570 253.002 2.580 5.186 o
-2 -5 -6 245.337 244.485 2.578 5.347 o
-2 -5 -5 17.840 18.872 0.431 105.426 o
-2 -5 -4 169.041 172.849 1.844 8.717 o
-2 -5 -3 82.015 84.124 1.052 20.845 o
-2 -5 -2 171.623 170.317 1.914 8.550 o
-2 -5 -1 479.866 464.304 5.985 1.749 o
-2 -4 -35 17.079 17.115 0.379 114.869 o
-2 -4 -34 7.045 6.925 0.256 280.263 o
-2 -4 -33 62.882 62.920 0.881 28.310 o
-2 -4 -32 35.106 33.886 0.552 55.169 o
-2 -4 -31 107.735 111.073 1.380 14.784 o
-2 -4 -30 4.317 4.530 0.273 410.089 o
-2 -4 -29 17.778 19.179 0.381 108.022 o
-2 -4 -28 2.641 3.217 0.183 675.722 o
-2 -4 -27 24.831 25.633 0.438 78.204 o
-2 -4 -26 119.611 122.724 1.316 13.617 o
-2 -4 -25 147.840 150.272 1.511 10.649 o
-2 -4 -24 10.526 11.385 0.326 179.753 o
-2 -4 -23 77.449 79.736 0.929 22.730 o
-2 -4 -22 74.299 74.208 0.892 24.128 o
-2 -4 -21 139.027 146.505 1.638 10.869 o
-2 -4 -20 66.125 63.527 0.852 27.599 o
-2 -4 -19 747.998 748.844 6.760 1.046 o
-2 -4 -18 724.783 741.155 6.903 1.059 o
-2 -4 -17 135.263 137.155 1.456 11.762 o
-2 -4 -16 717.701 724.448 6.156 1.150 o
-2 -4 -15 576.606 581.647 4.716 1.673 o
-2 -4 -14 330.055 330.766 2.924 3.754 o
-2 -4 -13 376.755 382.086 3.203 3.135 o
-2 -4 -12 151.302 153.627 1.424 10.589 o
-2 -4 -11 584.049 563.852 4.713 1.677 o
-2 -4 -10 41.047 41.683 0.555 46.786 o
-2 -4 -9 459.984 453.887 3.742 2.394 o
-2 -4 -8 57.964 58.260 0.785 31.444 o
-2 -4 -7 70.901 69.624 0.871 25.511 o
-2 -4 -6 28.580 26.870 0.570 66.599 o
-2 -4 -5 149.542 142.328 1.781 10.147 o
-2 -4 -4 41.599 43.144 0.786 42.112 o
-2 -4 -3 122.197 124.027 1.736 12.080 o
-2 -4 -2 617.246 600.906 7.207 1.215 o
-2 -4 -1 66.558 68.771 1.249 23.498 o
-2 -3 -38 33.450 34.115 0.995 45.600 o
-2 -3 -37 9.139 8.434 0.237 228.492 o
-2 -3 -36 33.881 34.045 0.565 56.042 o
-2 -3 -35 30.738 30.300 0.467 64.161 o
-2 -3 -34 15.968 16.226 0.358 123.073 o
-2 -3 -33 55.864 57.648 0.771 32.420 o
-2 -3 -32 141.451 139.560 1.562 11.104 o
-2 -3 -31 61.925 63.380 0.859 28.711 o
-2 -3 -30 75.099 76.284 0.891 23.755 o
-2 -3 -29 109.467 113.718 1.245 15.018 o
-2 -3 -28 151.093 154.965 1.550 10.310 o
-2 -3 -27 519.622 521.384 4.379 1.944 o
-2 -3 -26 201.170 202.499 1.837 7.381 o
-2 -3 -25 36.493 35.214 0.521 53.805 o
-2 -3 -24 43.708 43.663 0.589 43.809 o
-2 -3 -23 135.817 134.967 1.276 12.238 o
-2 -3 -22 200.180 195.830 1.717 7.644 o
-2 -3 -21 696.687 694.377 5.167 1.303 o
-2 -3 -20 131.999 132.546 1.274 12.556 o
-2 -3 -19 331.104 324.422 2.681 3.897 o
-2 -3 -18 457.215 463.523 3.671 2.405 o
-2 -3 -17 87.153 87.886 0.998 20.065 o
-2 -3 -16 986.491 974.740 7.834 0.714 o
-2 -3 -15 111.080 111.778 1.480 14.112 o
-2 -3 -14 331.167 320.013 3.938 3.249 o
-2 -3 -13 99.029 100.924 1.680 14.668 o
-2 -3 -12 100.414 105.968 1.565 14.857 o
-2 -3 -11 545.893 541.250 6.044 1.539 o
-2 -3 -10 28.902 28.772 0.694 60.951 o
-2 -3 -9 151.168 155.341 2.232 8.823 o
-2 -3 -8 2726.120 2699.330 31.579 0.084 o
-2 -3 -7 132.833 131.165 1.895 10.861 o
-2 -3 -6 1072.960 1060.840 12.803 0.456 o
-2 -3 -5 1076.070 1072.060 13.909 0.419 o
-2 -3 -4 500.266 487.509 6.342 1.609 o
-2 -3 -3 1068.930 1048.400 13.590 0.433 o
-2 -3 -2 159.005 156.646 2.395 8.220 o
-2 -3 -1 3.039 3.782 0.328 464.709 o
-2 -2 -40 64.417 60.415 1.239 24.884 o
-2 -2 -39 44.532 44.725 0.770 40.277 o
-2 -2 -38 31.429 30.672 0.574 60.356 o
-2 -2 -37 12.129 12.347 0.366 156.737 o
-2 -2 -36 48.821 48.427 0.704 38.071 o
-2 -2 -35 2.722 3.441 0.280 548.803 o
-2 -2 -34 57.277 60.084 0.818 31.043 o
-2 -2 -33 205.047 211.210 2.142 6.806 o
-2 -2 -32 232.699 233.753 2.359 5.833 o
-2 -2 -31 342.457 347.209 3.372 3.381 o
-2 -2 -30 37.102 37.736 0.575 51.109 o
-2 -2 -29 147.356 146.453 1.525 10.732 o
-2 -2 -28 33.474 33.279 0.503 58.243 o
-2 -2 -27 166.170 165.452 1.955 8.729 o
-2 -2 -26 625.733 624.767 4.750 1.528 o
-2 -2 -25 574.775 566.802 4.222 1.776 o
-2 -2 -24 46.425 48.898 0.692 39.310 o
-2 -2 -23 945.666 935.776 6.872 0.801 o
-2 -2 -22 168.803 165.845 1.394 9.620 o
-2 -2 -21 24.876 25.104 0.588 73.062 o
-2 -2 -20 59.914 60.671 0.777 30.477 o
-2 -2 -19 49.277 48.316 0.940 34.677 o
-2 -2 -18 22.292 22.087 0.677 76.321 o
-2 -2 -17 467.051 484.550 5.728 1.815 o
-2 -2 -16 411.389 413.382 4.703 2.356 o
-2 -2 -15 517.238 530.767 5.826 1.642 o
-2 -2 -14 364.902 366.958 4.198 2.826 o
-2 -2 -13 131.529 135.310 1.990 10.557 o
-2 -2 -12 622.429 621.375 7.031 1.220 o
-2 -2 -11 2065.090 2098.100 26.653 0.125 o
-2 -2 -10 600.325 614.491 8.416 1.070 o
-2 -2 -9 481.596 471.387 6.627 1.597 o
-2 -2 -8 342.060 343.599 4.984 2.637 o
-2 -2 -7 637.508 642.047 8.715 0.993 o
-2 -2 -6 890.931 894.017 14.265 0.464 o
-2 -2 -5 920.872 915.594 14.582 0.444 o
-2 -2 -4 120.288 119.192 2.030 11.358 o
-2 -2 -3 570.172 573.463 7.201 1.289 o
-2 -2 -2 375.403 379.295 4.910 2.472 o
-2 -2 -1 941.129 937.173 12.079 0.536 o
-2 -1 -41 126.664 120.523 1.864 11.528 o
-2 -1 -40 23.052 22.788 0.544 80.461 o
-2 -1 -39 193.842 195.153 2.703 6.442 o
-2 -1 -38 2.181 2.489 0.279 661.703 o
-2 -1 -37 67.478 68.551 0.996 25.465 o
-2 -1 -36 3.758 4.337 0.303 425.327 o
-2 -1 -35 149.359 146.758 1.689 10.267 o
-2 -1 -34 188.298 186.757 2.017 7.665 o
-2 -1 -33 81.607 79.799 1.096 20.993 o
-2 -1 -32 45.506 46.408 0.671 40.759 o
-2 -1 -31 2.856 3.478 0.223 593.142 o
-2 -1 -30 35.288 35.193 0.551 54.384 o
-2 -1 -29 257.400 257.014 2.375 5.268 o
-2 -1 -28 139.774 138.590 1.297 11.848 o
-2 -1 -27 185.467 186.214 1.706 8.211 o
-2 -1 -26 76.312 73.407 0.831 24.174 o
-2 -1 -25 89.602 91.588 0.973 19.564 o
-2 -1 -24 117.206 116.053 1.142 14.598 o
-2 -1 -23 13.652 13.233 0.346 145.099 o
-2 -1 -22 236.953 240.197 2.836 5.245 o
-2 -1 -21 141.985 141.227 1.971 10.031 o
-2 -1 -20 115.220 113.613 1.574 13.398 o
-2 -1 -19 7.839 9.573 0.459 195.112 o
-2 -1 -18 111.077 108.090 1.468 14.301 o
-2 -1 -17 496.898 508.053 5.137 1.855 o
-2 -1 -16 327.308 328.630 3.546 3.454 o
-2 -1 -15 74.645 80.563 1.343 20.386 o
-2 -1 -14 155.181 156.304 1.914 9.352 o
-2 -1 -13 670.529 686.456 6.938 1.140 o
-2 -1 -12 188.287 185.561 2.233 7.354 o
-2 -1 -11 230.509 238.766 2.726 5.454 o
-2 -1 -10 110.225 114.497 1.666 13.378 o
-2 -1 -9 1005.480 981.913 10.565 0.574 o
-2 -1 -8 1339.190 1316.210 15.675 0.313 o
-2 -1 -7 811.680 793.337 9.169 0.784 o
-2 -1 -6 2358.640 2302.260 31.836 0.094 o
-2 -1 -5 628.009 648.736 8.894 0.979 o
-2 -1 -4 527.459 550.595 7.629 1.289 o
-2 -1 -3 641.726 640.229 8.740 0.988 o
-2 -1 -2 1223.430 1241.770 17.541 0.295 o
-2 -1 -1 12417.000 12053.600 179.411 0.003 o
-1 -7 -19 67.405 67.447 3.399 9.480 o
-1 -7 -18 69.452 69.091 1.853 18.047 o
-1 -7 -17 23.985 24.391 0.861 63.385 o
-1 -7 -16 117.446 118.258 2.470 10.079 o
-1 -7 -15 48.582 49.385 1.225 30.613 o
-1 -7 -14 16.628 16.805 0.506 108.413 o
-1 -7 -13 11.628 12.431 0.353 161.890 o
-1 -7 -12 10.823 11.379 0.354 173.174 o
-1 -7 -11 34.069 34.806 0.906 47.211 o
-1 -7 -10 18.988 18.290 0.486 99.338 o
-1 -7 -9 129.732 132.770 1.710 11.500 o
-1 -7 -8 52.007 49.907 0.775 35.402 o
-1 -7 -7 36.912 37.943 0.915 44.006 o
-1 -7 -6 33.476 33.343 0.609 55.803 o
-1 -7 -5 90.610 89.835 1.612 16.244 o
-1 -7 -4 78.746 74.710 1.231 20.980 o
-1 -7 -3 3.282 3.993 0.316 453.082 o
-1 -7 -2 2.723 3.287 0.282 554.429 o
-1 -7 -1 267.766 269.581 4.958 3.150 o
-1 -6 -27 70.563 69.575 1.128 23.643 o
-1 -6 -26 52.703 51.723 0.844 33.904 o
-1 -6 -25 96.803 94.465 1.294 16.979 o
-1 -6 -24 14.568 14.264 0.363 134.897 o
-1 -6 -23 58.269 61.098 0.935 29.394 o
-1 -6 -22 21.241 22.582 0.452 88.910 o
-1 -6 -21 98.048 98.007 1.172 17.199 o
-1 -6 -20 120.147 122.706 1.434 13.212 o
-1 -6 -19 150.206 145.046 1.666 10.320 o
-1 -6 -18 358.340 355.555 3.534 3.181 o
-1 -6 -17 48.998 50.130 0.712 37.476 o
-1 -6 -16 125.012 127.193 1.461 12.660 o
-1 -6 -15 157.370 156.633 1.899 9.296 o
-1 -6 -14 81.843 79.941 0.943 21.845 o
-1 -6 -13 83.225 81.518 0.966 21.346 o
-1 -6 -12 47.757 46.172 0.644 39.959 o
-1 -6 -11 1.934 3.047 0.244 711.581 o
-1 -6 -10 36.446 36.155 0.596 51.959 o
-1 -6 -9 31.605 33.166 0.597 58.138 o
-1 -6 -8 19.244 20.516 0.486 95.297 o
-1 -6 -7 19.297 20.415 0.550 91.601 o
-1 -6 -6 174.441 178.208 2.097 8.030 o
-1 -6 -5 44.321 46.437 0.810 39.321 o
-1 -6 -4 141.066 148.336 1.937 10.005 o
-1 -6 -3 486.983 496.580 5.109 1.900 o
-1 -6 -2 298.274 298.957 3.245 3.957 o
-1 -6 -1 338.788 341.573 3.815 3.204 o
-1 -5 -33 119.914 118.911 1.790 12.183 o
-1 -5 -32 4.222 4.328 0.249 434.639 o
-1 -5 -31 29.300 28.715 0.595 63.584 o
-1 -5 -30 23.948 23.134 0.439 82.547 o
-1 -5 -29 6.610 6.904 0.245 294.226 o
-1 -5 -28 5.655 6.740 0.259 319.591 o
-1 -5 -27 27.488 27.129 0.457 71.549 o
-1 -5 -26 94.746 94.193 1.088 18.183 o
-1 -5 -25 50.857 49.848 0.695 36.884 o
-1 -5 -24 98.504 97.889 1.141 17.289 o
-1 -5 -23 260.258 263.571 2.632 4.975 o
-1 -5 -22 28.151 27.983 0.544 67.235 o
-1 -5 -21 46.680 48.010 0.748 38.646 o
-1 -5 -20 60.594 63.725 0.865 28.991 o
-1 -5 -19 110.458 114.103 1.328 14.623 o
-1 -5 -18 72.756 72.635 0.929 24.361 o
-1 -5 -17 64.279 63.796 0.812 28.392 o
-1 -5 -16 211.174 211.445 2.145 6.671 o
-1 -5 -15 285.633 286.606 2.568 4.588 o
-1 -5 -14 713.258 715.828 5.831 1.195 o
-1 -5 -13 148.438 150.539 1.443 10.759 o
-1 -5 -12 586.944 581.447 4.654 1.662 o
-1 -5 -11 8.453 10.350 0.312 211.909 o
-1 -5 -10 236.855 240.108 2.262 5.807 o
-1 -5 -9 886.213 891.880 7.564 0.815 o
-1 -5 -8 28.918 27.668 0.474 68.385 o
-1 -5 -7 543.677 536.876 4.555 1.828 o
-1 -5 -6 25.142 25.203 0.470 76.918 o
-1 -5 -5 11.626 13.263 0.372 156.433 o
-1 -5 -4 257.725 263.903 2.820 4.848 o
-1 -5 -3 275.286 271.192 2.898 4.547 o
-1 -5 -2 67.085 69.225 1.036 25.149 o
-1 -5 -1 54.361 54.957 0.902 31.999 o
-1 -4 -37 7.628 7.707 0.239 262.416 o
-1 -4 -36 18.638 20.054 0.453 99.604 o
-1 -4 -35 29.260 28.627 0.471 67.277 o
-1 -4 -34 33.861 34.171 0.550 56.327 o
-1 -4 -33 15.954 16.242 0.362 122.793 o
-1 -4 -32 146.953 148.177 1.695 10.329 o
-1 -4 -31 8.531 8.791 0.273 229.423 o
-1 -4 -30 20.062 21.512 0.406 95.614 o
-1 -4 -29 132.166 133.522 1.438 12.090 o
-1 -4 -28 3.266 3.992 0.220 532.546 o
-1 -4 -27 19.312 19.933 0.449 97.938 o
-1 -4 -26 278.958 280.954 2.842 4.498 o
-1 -4 -25 58.057 58.719 0.834 30.850 o
-1 -4 -24 77.465 79.965 1.036 22.044 o
-1 -4 -23 27.387 27.061 0.533 69.399 o
-1 -4 -22 45.175 45.741 0.677 41.043 o
-1 -4 -21 77.223 77.473 0.923 23.025 o
-1 -4 -20 19.836 19.491 0.417 98.719 o
-1 -4 -19 95.381 97.041 1.120 17.789 o
-1 -4 -18 5.452 6.259 0.285 324.300 o
-1 -4 -17 698.519 685.844 5.800 1.236 o
-1 -4 -16 251.913 249.819 2.347 5.421 o
-1 -4 -15 886.165 861.973 7.165 0.851 o
-1 -4 -14 310.543 303.522 2.766 4.126 o
-1 -4 -13 795.729 798.849 7.191 0.943 o
-1 -4 -12 168.871 165.624 2.743 7.192 o
-1 -4 -11 257.380 254.218 3.769 4.115 o
-1 -4 -10 740.570 721.654 10.513 0.743 o
-1 -4 -9 72.724 73.860 1.533 19.757 o
-1 -4 -8 775.518 760.304 9.979 0.755 o
-1 -4 -7 458.292 465.583 6.316 1.714 o
-1 -4 -6 108.685 105.746 1.692 13.695 o
-1 -4 -5 151.818 148.414 2.401 8.541 o
-1 -4 -4 55.824 55.364 1.314 26.623 o
-1 -4 -3 6.568 5.431 0.408 260.868 o
-1 -4 -2 64.960 63.625 1.261 24.224 o
-1 -4 -1 113.074 111.905 1.906 12.385 o
-1 -3 -40 0.228 0.334 0.171 3321.530 o
-1 -3 -39 148.461 144.928 2.015 9.593 o
-1 -3 -38 86.596 87.981 1.120 19.503 o
-1 -3 -37 44.776 44.968 0.584 42.809 o
-1 -3 -36 58.450 59.364 0.731 31.600 o
-1 -3 -35 6.518 8.597 0.282 266.699 o
-1 -3 -34 43.467 43.535 0.648 43.135 o
-1 -3 -33 49.268 48.989 0.722 37.490 o
-1 -3 -32 12.960 14.105 0.387 142.782 o
-1 -3 -31 83.769 83.424 1.004 20.895 o
-1 -3 -30 91.557 95.385 1.111 18.401 o
-1 -3 -29 113.134 112.648 1.266 14.679 o
-1 -3 -28 129.737 130.704 1.427 12.351 o
-1 -3 -27 62.862 65.836 0.858 28.115 o
-1 -3 -26 251.095 248.342 2.218 5.556 o
-1 -3 -25 456.630 463.843 3.960 2.329 o
-1 -3 -24 216.414 216.374 2.050 6.624 o
-1 -3 -23 104.765 106.373 1.105 16.314 o
-1 -3 -22 298.187 297.016 2.508 4.436 o
-1 -3 -21 11.513 12.647 0.429 152.671 o
-1 -3 -20 40.711 41.877 0.617 45.975 o
-1 -3 -19 236.926 226.657 2.102 6.076 o
-1 -3 -18 74.924 74.385 1.248 21.503 o
-1 -3 -17 301.708 295.067 3.862 3.558 o
-1 -3 -16 2.655 4.710 0.540 300.277 o
-1 -3 -15 50.174 49.149 0.990 33.455 o
-1 -3 -14 798.833 783.348 9.600 0.763 o
-1 -3 -13 143.262 139.898 1.999 9.936 o
-1 -3 -12 974.459 961.673 11.987 0.527 o
-1 -3 -11 246.739 255.089 3.291 4.615 o
-1 -3 -10 285.998 284.625 3.322 4.072 o
-1 -3 -9 1210.540 1190.940 20.040 0.254 o
-1 -3 -8 776.884 761.743 10.032 0.750 o
-1 -3 -7 104.120 100.476 1.355 15.674 o
-1 -3 -6 213.833 210.484 2.484 6.219 o
-1 -3 -5 1053.170 1039.190 12.383 0.479 o
-1 -3 -4 462.745 446.392 5.190 2.006 o
-1 -3 -3 660.131 640.821 9.238 0.923 o
-1 -3 -2 1946.740 1893.550 26.264 0.135 o
-1 -3 -1 1046.390 1059.120 16.044 0.364 o
-1 -2 -42 31.579 30.402 1.135 44.231 o
-1 -2 -41 156.894 150.253 3.160 6.842 o
-1 -2 -40 3.202 3.959 0.208 549.015 o
-1 -2 -39 58.897 61.668 0.985 28.622 o
-1 -2 -38 59.671 59.488 0.859 29.961 o
-1 -2 -37 67.037 70.532 0.878 26.266 o
-1 -2 -36 67.263 66.419 0.867 26.805 o
-1 -2 -35 51.900 54.064 0.765 34.691 o
-1 -2 -34 2.287 2.993 0.227 688.085 o
-1 -2 -33 64.992 63.578 1.133 25.408 o
-1 -2 -32 18.951 19.273 0.621 89.704 o
-1 -2 -31 25.864 26.182 0.482 74.328 o
-1 -2 -30 39.512 40.153 0.623 47.359 o
-1 -2 -29 143.736 140.886 1.404 11.324 o
-1 -2 -28 435.416 446.351 3.703 2.517 o
-1 -2 -27 258.625 256.673 2.280 5.331 o
-1 -2 -26 138.036 137.323 1.306 11.966 o
-1 -2 -25 193.927 192.411 1.665 7.929 o
-1 -2 -24 9.939 12.294 0.353 177.371 o
-1 -2 -23 122.602 120.692 1.227 13.738 o
-1 -2 -22 36.219 37.940 0.799 47.069 o
-1 -2 -21 6.324 6.668 0.383 261.524 o
-1 -2 -20 56.302 60.094 1.096 28.386 o
-1 -2 -19 361.069 364.105 4.886 2.564 o
-1 -2 -18 1503.010 1491.720 17.763 0.250 o
-1 -2 -17 230.689 227.160 3.052 5.195 o
-1 -2 -16 305.832 311.567 4.582 3.068 o
-1 -2 -15 1417.650 1388.320 16.702 0.280 o
-1 -2 -14 803.989 782.634 9.681 0.755 o
-1 -2 -13 943.970 905.922 11.057 0.587 o
-1 -2 -12 1308.880 1309.870 17.040 0.291 o
-1 -2 -11 2034.340 2060.410 26.057 0.130 o
-1 -2 -10 262.145 267.119 3.401 4.309 o
-1 -2 -9 1628.120 1570.780 20.812 0.200 o
-1 -2 -8 319.387 321.392 4.866 2.833 o
-1 -2 -7 1735.480 1783.620 24.688 0.155 o
-1 -2 -6 113.978 111.051 1.692 13.143 o
-1 -2 -5 363.748 381.386 6.324 2.007 o
-1 -2 -4 1757.700 1683.790 25.973 0.147 o
-1 -2 -3 1173.280 1185.040 16.506 0.326 o
-1 -2 -2 2154.570 2139.230 29.370 0.109 o
-1 -2 -1 968.265 937.968 13.125 0.486 o
-1 -1 -43 80.181 73.658 2.050 15.407 o
-1 -1 -42 49.336 47.469 0.785 36.989 o
-1 -1 -41 9.226 9.798 0.431 184.286 o
-1 -1 -40 60.489 57.539 0.939 29.222 o
-1 -1 -39 94.435 92.671 1.268 17.463 o
-1 -1 -38 103.637 101.636 1.388 15.524 o
-1 -1 -37 28.478 29.127 0.604 64.130 o
-1 -1 -36 330.759 339.109 3.775 3.279 o
-1 -1 -35 232.396 231.832 2.453 5.757 o
-1 -1 -34 109.805 110.804 1.211 15.238 o
-1 -1 -33 53.147 53.842 0.751 34.389 o
-1 -1 -32 147.135 147.877 1.521 10.716 o
-1 -1 -31 139.150 141.448 1.464 11.412 o
-1 -1 -30 63.480 63.105 0.798 28.830 o
-1 -1 -29 654.820 655.472 5.263 1.384 o
-1 -1 -28 323.462 331.749 2.800 3.869 o
-1 -1 -27 311.022 306.966 2.615 4.193 o
-1 -1 -26 137.274 139.259 1.396 11.739 o
-1 -1 -25 112.455 116.086 1.449 13.954 o
-1 -1 -24 26.267 30.262 0.796 59.652 o
-1 -1 -23 166.298 164.956 2.374 7.942 o
-1 -1 -22 0.098 0.673 0.325 1259.410 o
-1 -1 -21 559.837 578.606 6.643 1.386 o
-1 -1 -20 171.067 168.549 2.154 8.165 o
-1 -1 -19 183.403 185.019 2.680 6.780 o
-1 -1 -18 341.351 341.376 4.160 3.023 o
-1 -1 -17 501.927 500.565 5.451 1.783 o
-1 -1 -16 366.552 364.155 4.075 2.877 o
-1 -1 -15 67.965 71.834 1.137 23.865 o
-1 -1 -14 2486.580 2479.400 31.258 0.091 o
-1 -1 -13 796.590 792.318 9.072 0.800 o
-1 -1 -12 4212.780 3997.340 85.964 0.017 o
-1 -1 -11 3.322 4.421 0.300 450.585 o
-1 -1 -10 4581.590 4325.820 131.789 0.008 o
-1 -1 -9 1645.830 1662.570 20.906 0.196 o
-1 -1 -8 351.804 353.667 4.458 2.805 o
-1 -1 -7 805.607 819.189 9.743 0.740 o
-1 -1 -6 5886.820 5912.840 61.434 0.021 o
-1 -1 -5 4864.860 4758.850 49.236 0.032 o
-1 -1 -4 207.058 201.538 2.669 6.190 o
-1 -1 -3 700.061 710.718 9.961 0.810 o
-1 -1 -2 4566.470 4560.030 52.938 0.031 o
-1 -1 -1 544.937 554.000 8.713 1.109 o
0 0 4 1382.860 1401.190 21.265 0.217 o
0 0 6 1926.000 1844.090 28.226 0.125 o
0 0 8 609.540 623.757 11.785 0.728 o
0 0 10 8.701 8.772 0.538 173.515 o
0 0 12 497.895 508.550 9.585 1.050 o
0 0 14 673.449 679.651 12.694 0.630 o
0 0 16 1116.120 1160.510 18.290 0.296 o
0 0 18 47.843 47.033 1.267 30.592 o
0 0 20 52.226 51.126 1.490 25.828 o
0 0 22 132.012 130.397 2.613 8.933 o
0 0 24 2015.190 2034.070 31.832 0.103 o
0 0 26 57.788 59.872 1.339 25.363 o
0 0 28 755.624 771.351 9.821 0.774 o
0 0 30 1751.400 1783.620 25.961 0.145 o
0 0 32 1448.080 1465.830 27.901 0.147 o
0 0 34 490.363 487.546 7.553 1.388 o
0 0 36 41.534 38.458 0.947 40.488 o
0 0 38 851.932 874.109 23.520 0.232 o
0 0 40 29.148 31.301 1.076 47.273 o
0 0 42 320.950 307.820 4.967 2.806 o
0 0 44 0.228 0.320 0.267 1771.830 o
0 1 1 2565.570 2876.400 53.262 0.043 o
0 1 2 1.677 2.190 0.199 929.017 o
0 1 3 490.954 532.555 6.740 1.508 o
0 1 4 5952.500 6045.130 96.678 0.012 o
0 1 5 13119.300 13185.500 206.179 0.003 o
0 1 6 558.320 592.506 9.329 1.004 o
0 1 7 740.264 755.886 11.867 0.645 o
0 1 8 1006.010 1063.730 15.963 0.372 o
0 1 9 2245.050 2295.160 40.545 0.069 o
0 1 10 5281.670 5420.350 73.487 0.019 o
0 1 11 311.003 321.628 4.248 3.195 o
0 1 12 3221.370 3203.270 97.870 0.015 o
0 1 13 140.760 135.505 3.200 7.247 o
0 1 14 54.513 56.217 1.207 28.117 o
0 1 15 1.489 2.268 0.291 760.066 o
0 1 16 3192.580 3183.410 36.946 0.062 o
0 1 17 4510.230 4471.650 61.241 0.027 o
0 1 18 858.373 853.836 9.900 0.696 o
0 1 19 76.319 79.122 1.391 19.916 o
0 1 20 222.991 229.971 3.279 5.037 o
0 1 21 418.402 417.945 4.718 2.319 o
0 1 22 13.033 15.313 0.565 120.755 o
0 1 23 219.960 214.672 2.632 5.903 o
0 1 24 1185.110 1177.060 12.837 0.417 o
0 1 25 23.397 23.301 0.675 73.417 o
0 1 26 473.138 462.896 4.406 2.157 o
0 1 27 1973.910 1901.480 17.368 0.199 o
0 1 28 240.854 241.066 2.115 5.871 o
0 1 29 946.928 931.118 7.029 0.793 o
0 1 30 127.939 125.857 1.291 12.995 o
0 1 31 90.184 91.111 0.995 19.412 o
0 1 32 316.786 319.146 2.938 3.902 o
0 1 33 170.931 172.110 1.878 8.608 o
0 1 34 107.227 106.412 1.270 15.452 o
0 1 35 179.454 185.125 2.085 7.818 o
0 1 36 414.235 411.631 4.071 2.559 o
0 1 37 30.118 28.348 0.564 63.693 o
0 1 38 26.349 29.101 0.531 69.509 o
0 1 39 663.526 666.919 7.432 1.101 o
0 1 40 313.161 318.605 3.729 3.481 o
0 1 41 13.781 14.203 0.391 137.114 o
0 1 42 17.539 17.186 0.594 98.239 o
0 1 43 30.590 27.380 1.513 35.588 o
0 2 0 9622.270 9772.200 217.208 0.003 o
0 2 1 32.626 34.595 0.735 52.857 o
0 2 2 3425.350 3218.360 97.603 0.015 o
0 2 3 508.830 515.259 6.208 1.596 o
0 2 4 4421.090 4352.490 73.175 0.021 o
0 2 5 2047.000 2005.840 35.233 0.089 o
0 2 6 266.047 263.824 3.596 4.136 o
0 2 7 6343.720 6296.720 124.572 0.008 o
0 2 8 593.173 588.640 8.728 1.050 o
0 2 9 759.687 778.215 14.038 0.518 o
0 2 10 3562.790 3611.650 78.030 0.021 o
0 2 11 223.729 235.513 3.029 5.255 o
0 2 12 62.101 63.795 1.154 25.847 o
0 2 13 747.620 766.526 9.467 0.807 o
0 2 14 2638.810 2634.780 30.890 0.088 o
0 2 15 2016.120 2059.870 22.753 0.151 o
0 2 16 46.183 45.969 0.933 36.593 o
0 2 17 1213.070 1193.860 13.594 0.389 o
0 2 18 253.545 251.626 3.051 4.771 o
0 2 19 558.664 575.712 7.693 1.228 o
0 2 20 837.340 844.453 8.929 0.771 o
0 2 21 3.449 4.225 0.306 443.874 o
0 2 22 1.944 1.473 0.234 874.317 o
0 2 23 350.900 357.482 4.148 2.939 o
0 2 24 447.097 437.602 3.659 2.500 o
0 2 25 136.224 136.687 1.334 12.023 o
0 2 26 3.556 4.087 0.210 511.960 o
0 2 27 201.443 203.627 1.825 7.374 o
0 2 28 148.481 148.764 1.411 10.868 o
0 2 29 1.459 1.335 0.178 1199.020 o
0 2 30 20.827 22.566 0.469 89.205 o
0 2 31 232.622 229.927 2.298 5.927 o
0 2 32 103.612 103.992 1.271 15.900 o
0 2 33 138.745 141.324 1.606 11.090 o
0 2 34 130.171 127.202 1.480 12.286 o
0 2 35 7.075 7.777 0.312 256.080 o
0 2 36 127.689 135.342 1.521 12.075 o
0 2 37 0.023 0.078 0.144 6730.870 o
0 2 38 146.953 150.455 1.697 10.274 o
0 2 39 3.718 3.569 0.203 524.716 o
0 2 40 79.842 78.576 1.033 21.774 o
0 2 41 215.700 204.319 2.742 5.928 o
0 2 42 4.138 4.540 0.320 389.982 o
0 3 1 737.563 681.516 8.935 0.884 o
0 3 2 80.899 88.901 2.385 12.941 o
0 3 3 237.131 219.526 4.000 4.240 o
0 3 4 588.048 585.658 8.337 1.105 o
0 3 5 2.281 3.511 0.482 375.011 o
0 3 6 1507.450 1477.500 22.996 0.187 o
0 3 7 269.021 268.927 4.566 3.396 o
0 3 8 504.693 508.907 8.609 1.183 o
0 3 9 1320.150 1321.540 20.739 0.231 o
0 3 10 1039.990 1039.200 16.513 0.354 o
0 3 11 48.108 45.483 1.132 32.816 o
0 3 12 196.157 202.634 4.826 3.867 o
0 3 13 46.130 44.878 1.056 34.878 o
0 3 14 444.752 452.790 6.359 1.743 o
0 3 15 791.486 772.884 10.222 0.727 o
0 3 16 1.547 1.974 0.265 835.893 o
0 3 17 169.208 172.861 2.630 7.302 o
0 3 18 290.861 293.194 4.129 3.469 o
0 3 19 18.132 16.736 0.743 86.605 o
0 3 20 250.740 243.855 2.471 5.372 o
0 3 21 518.685 514.864 4.642 1.900 o
0 3 22 587.892 566.484 4.577 1.688 o
0 3 23 0.052 0.485 0.191 3161.120 o
0 3 24 1061.860 1047.010 9.425 0.589 o
0 3 25 136.232 134.806 1.364 12.005 o
0 3 26 21.389 24.237 0.465 85.991 o
0 3 27 45.952 45.570 0.944 36.612 o
0 3 28 4.976 6.931 0.284 329.145 o
0 3 29 106.688 107.267 1.331 15.229 o
0 3 30 287.358 291.746 2.933 4.295 o
0 3 31 31.250 32.412 0.549 60.195 o
0 3 32 284.159 288.862 3.093 4.229 o
0 3 33 55.299 59.122 0.857 31.464 o
0 3 34 4.622 5.060 0.248 395.590 o
0 3 35 3.138 3.662 0.218 560.126 o
0 3 36 51.090 53.932 0.770 34.995 o
0 3 37 65.607 65.707 0.873 27.276 o
0 3 38 6.355 6.730 0.283 292.143 o
0 3 39 12.748 11.855 0.346 156.131 o
0 3 40 20.466 21.307 0.453 92.539 o
0 4 0 9.963 10.791 0.622 141.440 o
0 4 1 16.997 16.977 0.617 98.497 o
0 4 2 23.970 21.617 0.786 68.681 o
0 4 3 300.694 298.331 5.523 2.635 o
0 4 5 288.192 279.665 5.815 2.573 o
0 4 6 69.640 72.953 2.087 16.139 o
0 4 7 1024.530 984.953 19.213 0.295 o
0 4 8 233.462 233.343 5.281 3.203 o
0 4 9 2342.800 2335.970 36.270 0.079 o
0 4 10 13.771 16.648 1.336 55.776 o
0 4 11 314.590 325.834 5.207 2.680 o
0 4 12 94.159 95.653 1.985 13.813 o
0 4 13 141.316 146.206 3.781 6.026 o
0 4 14 773.004 759.762 8.613 0.860 o
0 4 15 3.309 3.644 0.245 523.509 o
0 4 16 762.267 759.647 6.604 1.041 o
0 4 17 60.640 60.750 0.818 29.859 o
0 4 18 25.480 27.495 0.509 72.922 o
0 4 19 72.241 73.898 0.949 24.197 o
0 4 20 89.621 86.599 1.120 19.180 o
0 4 21 191.096 188.371 1.964 7.649 o
0 4 22 538.405 526.315 4.768 1.812 o
0 4 23 19.434 19.225 0.466 97.725 o
0 4 24 269.270 267.839 2.634 4.837 o
0 4 25 74.261 74.848 0.961 23.611 o
0 4 26 168.424 159.750 1.693 9.236 o
0 4 27 89.376 91.215 1.166 18.673 o
0 4 28 36.231 33.335 0.592 53.503 o
0 4 29 51.325 48.594 0.760 36.163 o
0 4 30 6.836 6.756 0.305 273.660 o
0 4 31 83.218 84.762 1.095 20.365 o
0 4 32 1.204 2.023 0.185 1142.200 o
0 4 33 7.936 8.119 0.298 239.902 o
0 4 34 20.009 21.076 0.456 93.927 o
0 4 35 9.236 9.459 0.289 211.353 o
0 4 36 54.531 55.213 0.771 33.365 o
0 4 37 92.131 89.975 1.194 18.261 o
0 5 1 32.378 31.412 0.640 57.153 o
0 5 2 8.680 9.891 0.382 199.120 o
0 5 3 342.300 338.770 3.416 3.388 o
0 5 4 120.239 118.788 1.465 13.242 o
0 5 5 332.170 328.789 3.375 3.511 o
0 5 6 20.440 20.510 0.464 93.105 o
0 5 7 33.924 38.111 0.659 51.969 o
0 5 8 38.778 39.944 0.653 47.426 o
0 5 9 7.208 8.638 0.286 251.171 o
0 5 10 35.859 38.125 0.539 52.713 o
0 5 11 105.941 108.759 1.074 16.185 o
0 5 12 183.651 180.345 1.607 8.502 o
0 5 13 385.101 384.457 3.098 3.119 o
0 5 14 1.527 2.400 0.178 986.561 o
0 5 15 270.655 266.452 2.635 4.827 o
0 5 16 901.074 892.390 8.338 0.758 o
0 5 17 609.157 606.672 5.468 1.469 o
0 5 18 137.946 137.254 1.595 11.262 o
0 5 19 49.155 53.571 0.788 35.669 o
0 5 20 659.576 647.497 6.351 1.245 o
0 5 21 4.840 4.587 0.277 381.623 o
0 5 22 29.449 31.373 0.621 60.996 o
0 5 23 369.919 375.646 3.998 2.865 o
0 5 24 12.917 13.515 0.382 145.431 o
0 5 25 310.386 304.704 3.223 3.848 o
0 5 26 1.061 1.362 0.179 1386.850 o
0 5 27 121.543 118.484 1.415 13.320 o
0 5 28 1.473 1.835 0.198 1043.130 o
0 5 29 133.005 135.039 1.710 11.269 o
0 5 30 26.512 26.502 0.527 71.443 o
0 5 31 0.693 0.908 0.192 1747.050 o
0 5 32 3.035 3.605 0.240 553.379 o
0 5 33 41.595 40.579 0.701 44.407 o
0 5 34 18.276 18.851 0.435 103.760 o
0 6 0 2.497 5.769 0.730 201.418 o
0 6 1 403.175 404.512 4.152 2.591 o
0 6 2 104.689 109.968 1.411 14.967 o
0 6 3 298.549 295.881 3.236 3.974 o
0 6 4 371.462 375.288 3.904 2.897 o
0 6 5 0.981 1.908 0.240 1063.340 o
0 6 6 1.209 1.545 0.230 1081.540 o
0 6 7 11.388 13.264 0.476 145.515 o
0 6 8 162.577 161.749 2.041 8.743 o
0 6 9 9.190 10.990 0.399 184.166 o
0 6 10 0.626 0.904 0.180 1906.610 o
0 6 11 2.130 3.200 0.231 690.022 o
0 6 12 7.848 9.641 0.337 220.912 o
0 6 13 31.181 31.683 0.605 59.226 o
0 6 14 360.967 358.104 3.804 3.038 o
0 6 15 39.370 37.653 0.965 41.527 o
0 6 16 240.128 241.360 2.671 5.353 o
0 6 17 5.375 5.963 0.293 328.295 o
0 6 18 0.002 0.261 0.169 4565.100 o
0 6 19 11.759 13.014 0.506 140.154 o
0 6 20 76.285 75.771 1.160 21.789 o
0 6 21 20.767 23.094 0.920 65.692 o
0 6 22 297.660 290.340 3.465 3.856 o
0 6 23 152.741 152.836 2.053 9.204 o
0 6 24 436.036 436.464 5.711 1.948 o
0 6 25 0.625 1.184 0.179 1771.250 o
0 6 26 5.318 5.064 0.236 369.881 o
0 6 27 70.572 70.596 1.200 22.964 o
0 6 28 246.947 245.060 3.815 4.206 o
0 7 1 106.395 102.595 2.256 11.691 o
0 7 2 73.946 72.532 1.622 19.022 o
0 7 3 396.639 403.264 7.746 1.537 o
0 7 4 6.197 6.319 0.352 278.611 o
0 7 5 73.427 69.832 1.727 18.478 o
0 7 6 186.340 179.032 3.976 4.957 o
0 7 7 148.423 146.427 2.491 8.472 o
0 7 8 145.666 152.214 2.131 9.292 o
0 7 9 260.661 264.095 3.437 4.308 o
0 7 10 110.784 109.609 2.283 11.192 o
0 7 11 98.373 103.732 1.527 15.297 o
0 7 12 45.511 49.529 1.122 33.170 o
0 7 13 280.625 270.012 4.900 3.119 o
0 7 14 31.713 32.266 0.673 56.504 o
0 7 15 269.340 270.758 4.076 3.725 o
0 7 16 1.152 1.756 0.296 865.372 o
0 7 17 80.184 78.900 2.390 13.273 o
0 7 18 9.814 10.118 0.417 179.284 o
0 7 19 16.596 16.443 0.607 101.344 o
0 7 20 0.342 0.356 0.239 1945.420 o
1 0 1 262.504 266.239 3.667 4.101 o
1 0 2 5828.360 5776.540 96.808 0.012 o
1 0 3 631.155 639.538 10.031 0.865 o
1 0 4 4802.760 4965.300 74.573 0.020 o
1 0 5 131.490 127.921 1.744 11.439 o
1 0 6 487.762 492.397 9.457 1.082 o
1 0 7 217.428 249.725 3.113 5.157 o
1 0 8 61.568 55.742 0.970 28.850 o
1 0 9 1755.770 1642.050 22.657 0.174 o
1 0 10 2458.480 2408.240 36.950 0.076 o
1 0 11 1346.620 1278.270 16.299 0.302 o
1 0 12 615.705 625.998 7.239 1.198 o
1 0 13 32.629 25.772 0.685 58.651 o
1 0 14 88.470 81.167 1.181 19.383 o
1 0 15 1193.870 1138.010 12.086 0.441 o
1 0 16 312.705 325.652 3.736 3.456 o
1 0 17 1179.470 1184.030 13.278 0.405 o
1 0 18 146.746 149.833 2.037 9.515 o
1 0 19 3.439 3.580 0.390 396.762 o
1 0 20 4.798 4.717 0.318 359.948 o
1 0 21 42.199 44.076 0.850 40.403 o
1 0 22 543.931 562.986 5.892 1.551 o
1 0 23 90.491 92.997 1.415 17.140 o
1 0 24 4.614 3.221 0.494 294.430 o
1 0 25 501.061 501.261 5.634 1.744 o
1 0 26 544.099 533.719 5.564 1.638 o
1 0 27 62.059 63.607 0.911 28.180 o
1 0 28 4.091 4.857 0.334 376.928 o
1 0 29 134.766 137.250 1.558 11.525 o
1 0 30 1324.740 1342.270 14.646 0.333 o
1 0 31 1.130 2.297 0.435 535.245 o
1 0 32 294.109 301.601 3.131 4.055 o
1 0 33 74.515 73.525 1.002 23.412 o
1 0 34 934.469 955.267 10.645 0.602 o
1 0 35 74.348 75.324 1.092 22.644 o
1 0 36 8.340 10.285 0.530 171.550 o
1 0 37 34.135 32.898 0.616 55.194 o
1 0 38 126.286 119.485 1.417 12.960 o
1 0 39 27.145 28.976 0.504 69.218 o
1 0 40 0.005 0.236 0.129 7084.040 o
1 0 41 186.666 185.728 2.360 7.197 o
1 0 42 7.822 8.273 0.275 245.506 o
1 0 43 26.289 24.929 0.663 68.057 o
1 1 0 7.473 9.374 0.563 176.826 o
1 1 1 546.232 568.488 8.963 1.069 o
1 1 2 4560.280 4565.260 67.981 0.023 o
1 1 3 700.731 700.674 9.817 0.825 o
1 1 4 204.375 202.384 2.894 5.938 o
1 1 5 4843.830 4827.930 61.038 0.025 o
1 1 6 5899.060 5942.990 69.140 0.019 o
1 1 7 808.083 830.857 11.678 0.618 o
1 1 8 349.800 352.199 4.553 2.776 o
1 1 9 1646.710 1677.740 23.169 0.174 o
1 1 10 4607.120 4225.000 128.985 0.008 o
1 1 11 2.859 4.817 0.385 399.128 o
1 1 12 4220.550 3965.910 85.634 0.017 o
1 1 13 795.389 794.489 11.675 0.629 o
1 1 14 2491.940 2405.900 30.331 0.095 o
1 1 15 66.292 67.887 1.274 23.419 o
1 1 16 373.194 374.178 4.454 2.668 o
1 1 17 498.809 491.408 5.697 1.746 o
1 1 18 338.305 337.146 4.149 3.055 o
1 1 19 185.652 186.818 2.614 6.817 o
1 1 20 170.679 170.710 2.231 8.006 o
1 1 21 563.402 570.551 6.222 1.455 o
1 1 22 0.098 0.744 0.374 980.852 o
1 1 23 163.010 158.370 2.171 8.525 o
1 1 24 26.589 30.419 0.772 60.048 o
1 1 25 111.078 111.251 1.346 14.626 o
1 1 26 136.765 135.946 1.391 11.874 o
1 1 27 313.758 308.588 2.648 4.141 o
1 1 28 319.473 323.007 2.774 3.954 o
1 1 29 651.571 647.186 5.418 1.375 o
1 1 30 64.473 62.324 0.825 28.435 o
1 1 31 140.742 142.195 1.634 10.901 o
1 1 32 146.277 146.765 1.713 10.350 o
1 1 33 53.899 54.547 0.811 33.283 o
1 1 34 108.408 110.417 1.360 14.832 o
1 1 35 231.040 233.051 2.445 5.778 o
1 1 36 331.817 335.578 3.355 3.500 o
1 1 37 29.393 30.258 0.528 64.393 o
1 1 38 106.357 105.030 1.249 15.678 o
1 1 39 94.104 94.921 1.310 17.171 o
1 1 40 58.520 57.326 0.969 29.525 o
1 1 41 9.237 9.696 0.475 176.474 o
1 1 42 49.562 48.824 0.916 34.792 o
1 1 43 81.280 76.643 3.111 9.972 o
1 2 0 17.276 21.063 0.637 90.634 o
1 2 1 969.987 941.877 13.135 0.484 o
1 2 2 2145.570 2131.830 24.585 0.133 o
1 2 3 1169.880 1155.550 17.760 0.302 o
1 2 4 1766.950 1759.930 49.771 0.055 o
1 2 5 365.380 371.520 5.507 2.297 o
1 2 6 111.593 105.797 1.774 13.168 o
1 2 7 1732.050 1725.220 23.872 0.163 o
1 2 8 317.869 311.230 4.048 3.295 o
1 2 9 1623.600 1556.390 19.721 0.213 o
1 2 10 262.851 269.679 3.943 3.874 o
1 2 11 2062.960 2126.900 33.433 0.095 o
1 2 12 1306.760 1287.430 19.419 0.252 o
1 2 13 933.045 920.778 13.235 0.492 o
1 2 14 806.951 793.908 10.467 0.698 o
1 2 15 1416.660 1359.130 17.488 0.269 o
1 2 16 305.344 303.985 4.204 3.303 o
1 2 17 229.688 219.775 2.977 5.336 o
1 2 18 1503.930 1466.950 17.485 0.255 o
1 2 19 360.455 359.605 4.584 2.700 o
1 2 20 56.548 58.915 1.067 28.806 o
1 2 21 6.139 7.628 0.547 205.175 o
1 2 22 36.906 40.084 0.954 42.495 o
1 2 23 121.630 118.981 1.357 13.479 o
1 2 24 9.880 11.867 0.420 169.992 o
1 2 25 194.110 191.026 1.909 7.612 o
1 2 26 135.937 134.363 1.378 12.001 o
1 2 27 254.699 248.418 2.294 5.436 o
1 2 28 436.690 437.081 3.793 2.504 o
1 2 29 147.597 144.428 1.541 10.734 o
1 2 30 40.386 41.514 0.700 44.901 o
1 2 31 26.098 27.610 0.546 70.577 o
1 2 32 18.684 18.549 0.420 103.770 o
1 2 33 64.043 63.390 0.857 28.140 o
1 2 34 2.300 3.161 0.217 686.725 o
1 2 35 51.197 53.476 0.776 34.977 o
1 2 36 67.157 65.540 1.170 24.393 o
1 2 37 68.106 70.960 1.057 24.568 o
1 2 38 60.562 60.409 0.909 29.075 o
1 2 39 59.351 61.546 0.895 29.398 o
1 2 40 3.303 3.872 0.200 549.868 o
1 2 41 155.931 149.948 2.043 9.164 o
1 2 42 30.499 30.161 0.908 51.794 o
1 3 0 505.159 496.929 6.214 1.618 o
1 3 1 1047.920 1058.610 16.138 0.361 o
1 3 2 1948.240 1840.760 22.422 0.161 o
1 3 3 659.213 634.753 8.285 1.025 o
1 3 4 462.850 444.482 7.441 1.478 o
1 3 5 1060.820 1033.760 14.486 0.408 o
1 3 6 211.675 215.458 4.141 4.348 o
1 3 7 101.383 101.900 2.361 11.553 o
1 3 8 777.682 789.270 12.895 0.568 o
1 3 9 1204.200 1215.160 19.230 0.268 o
1 3 10 286.258 293.273 4.794 3.095 o
1 3 11 248.587 263.832 3.972 3.985 o
1 3 12 977.914 1008.830 14.421 0.429 o
1 3 13 143.694 146.449 2.528 8.530 o
1 3 14 803.458 793.799 10.701 0.685 o
1 3 15 50.309 49.087 1.043 32.678 o
1 3 16 2.762 4.085 0.442 375.505 o
1 3 17 304.427 304.061 4.241 3.287 o
1 3 18 74.287 73.947 1.466 20.037 o
1 3 19 234.411 223.517 2.437 5.808 o
1 3 20 40.559 42.557 0.665 45.048 o
1 3 21 11.176 11.429 0.423 160.537 o
1 3 22 296.463 298.534 2.674 4.341 o
1 3 23 106.241 109.534 1.200 15.662 o
1 3 24 218.137 217.291 2.056 6.571 o
1 3 25 455.279 456.527 3.925 2.357 o
1 3 26 249.949 245.770 2.376 5.454 o
1 3 27 62.675 65.782 0.926 27.581 o
1 3 28 128.261 130.800 1.539 12.123 o
1 3 29 114.765 114.196 1.370 14.128 o
1 3 30 93.595 96.882 1.285 17.241 o
1 3 31 82.167 81.227 1.123 20.630 o
1 3 32 12.432 13.804 0.399 145.945 o
1 3 33 48.503 46.579 0.738 38.226 o
1 3 34 43.634 44.003 0.693 42.199 o
1 3 35 6.564 8.940 0.296 258.615 o
1 3 36 58.609 59.612 0.866 30.206 o
1 3 37 45.564 46.303 0.700 40.345 o
1 3 38 85.281 87.261 1.268 18.910 o
1 3 39 148.517 144.240 2.148 9.294 o
1 3 40 0.232 0.170 0.144 4449.180 o
1 4 0 251.045 252.106 3.651 4.277 o
1 4 1 114.209 114.343 2.052 11.726 o
1 4 2 65.472 66.516 2.006 17.459 o
1 4 3 6.234 5.146 0.631 194.166 o
1 4 4 55.973 58.919 1.859 20.367 o
1 4 5 152.343 152.296 2.843 7.535 o
1 4 6 108.468 109.159 2.246 11.453 o
1 4 7 457.499 468.442 7.328 1.491 o
1 4 8 778.799 774.974 12.747 0.578 o
1 4 9 72.293 74.670 1.763 18.064 o
1 4 10 738.776 738.152 11.068 0.701 o
1 4 11 258.573 267.164 4.629 3.421 o
1 4 12 170.275 172.701 2.346 7.784 o
1 4 13 802.153 804.145 7.945 0.877 o
1 4 14 307.073 301.657 3.384 3.789 o
1 4 15 885.190 863.568 7.444 0.833 o
1 4 16 247.910 242.455 2.282 5.594 o
1 4 17 698.781 685.237 5.799 1.236 o
1 4 18 5.253 6.280 0.269 336.463 o
1 4 19 94.978 95.931 1.137 17.829 o
1 4 20 19.942 19.573 0.457 96.186 o
1 4 21 77.702 78.625 1.043 22.077 o
1 4 22 45.152 45.182 0.746 40.193 o
1 4 23 27.193 26.722 0.544 69.600 o
1 4 24 77.750 79.697 1.148 21.296 o
1 4 25 57.379 57.468 0.820 31.428 o
1 4 26 276.823 279.304 2.830 4.538 o
1 4 27 18.228 18.941 0.472 101.550 o
1 4 28 3.080 3.344 0.257 544.930 o
1 4 29 131.110 131.626 1.669 11.571 o
1 4 30 20.808 20.946 0.469 91.314 o
1 4 31 8.941 9.387 0.396 196.355 o
1 4 32 147.654 149.847 1.861 9.885 o
1 4 33 15.552 16.621 0.381 122.446 o
1 4 34 35.341 35.301 0.592 53.427 o
1 4 35 28.391 27.612 0.489 68.798 o
1 4 36 18.347 19.311 0.379 105.862 o
1 4 37 7.862 7.808 0.326 237.613 o
1 5 0 42.149 43.900 0.712 42.826 o
1 5 1 55.773 55.264 0.805 32.523 o
1 5 2 67.345 68.929 0.921 26.050 o
1 5 3 272.038 266.535 2.620 4.822 o
1 5 4 263.287 266.664 2.621 4.927 o
1 5 5 11.569 13.620 0.397 152.689 o
1 5 6 25.293 26.161 0.555 72.744 o
1 5 7 549.987 546.638 5.145 1.691 o
1 5 8 28.550 28.662 0.550 66.010 o
1 5 9 880.126 872.321 8.472 0.768 o
1 5 10 237.704 240.378 2.228 5.823 o
1 5 11 8.301 9.557 0.317 218.744 o
1 5 12 587.546 582.425 5.024 1.600 o
1 5 13 146.156 145.127 1.514 10.847 o
1 5 14 712.116 711.143 6.262 1.154 o
1 5 15 286.958 287.776 2.806 4.405 o
1 5 16 209.688 210.251 2.134 6.729 o
1 5 17 64.500 65.165 0.860 27.741 o
1 5 18 73.152 72.867 0.973 23.951 o
1 5 19 107.930 110.578 1.668 13.671 o
1 5 20 61.132 62.002 0.917 28.601 o
1 5 21 46.545 47.843 0.839 37.427 o
1 5 22 27.749 27.410 0.596 66.561 o
1 5 23 258.977 265.460 3.092 4.599 o
1 5 24 98.514 99.040 1.367 16.226 o
1 5 25 51.264 49.539 0.823 35.183 o
1 5 26 91.908 91.245 1.250 17.927 o
1 5 27 26.959 26.562 0.526 70.690 o
1 5 28 5.502 6.852 0.293 310.919 o
1 5 29 6.322 7.137 0.309 280.123 o
1 5 30 24.429 23.497 0.487 79.333 o
1 5 31 28.917 28.615 0.656 62.231 o
1 5 32 4.052 4.524 0.268 426.979 o
1 5 33 119.790 117.729 1.802 12.188 o
1 6 0 1.177 3.490 0.255 780.855 o
1 6 1 340.996 339.817 3.616 3.294 o
1 6 2 300.638 293.633 3.192 3.994 o
1 6 3 488.281 483.987 4.942 1.951 o
1 6 4 140.677 144.656 1.884 10.231 o
1 6 5 45.688 46.007 0.777 39.233 o
1 6 6 170.837 171.909 2.023 8.357 o
1 6 7 18.901 19.934 0.548 93.438 o
1 6 8 19.471 19.852 0.489 95.387 o
1 6 9 32.490 32.909 0.624 56.647 o
1 6 10 35.939 35.084 0.692 50.798 o
1 6 11 1.994 3.215 0.236 701.614 o
1 6 12 48.168 46.404 0.760 38.131 o
1 6 13 84.055 83.163 1.123 20.196 o
1 6 14 80.700 80.011 1.193 20.518 o
1 6 15 158.627 159.130 1.987 9.027 o
1 6 16 124.383 126.056 1.529 12.531 o
1 6 17 49.432 50.511 0.815 35.856 o
1 6 18 359.156 359.318 3.998 2.959 o
1 6 19 148.030 142.725 1.765 10.240 o
1 6 20 121.201 123.965 1.558 12.709 o
1 6 21 97.397 98.506 1.374 16.334 o
1 6 22 20.971 22.083 0.485 88.666 o
1 6 23 58.092 59.436 1.169 27.194 o
1 6 24 14.418 13.417 0.382 136.521 o
1 6 25 94.597 92.608 1.384 16.879 o
1 6 26 52.819 51.668 1.003 31.875 o
1 6 27 71.140 69.268 1.544 20.226 o
1 7 0 51.332 54.624 1.597 24.337 o
1 7 1 266.382 265.566 6.239 2.463 o
1 7 2 2.914 3.457 0.295 516.404 o
1 7 3 3.054 3.888 0.311 475.265 o
1 7 4 78.007 77.217 1.181 21.237 o
1 7 5 91.356 93.214 1.604 16.052 o
1 7 6 33.780 32.049 0.630 55.633 o
1 7 7 36.407 38.640 0.708 48.642 o
1 7 8 52.235 50.341 0.905 33.582 o
1 7 9 128.463 131.867 2.079 10.520 o
1 7 10 18.798 18.292 0.538 96.704 o
1 7 11 33.665 34.703 0.698 52.803 o
1 7 12 10.725 11.796 0.434 161.173 o
1 7 13 12.155 12.264 0.436 148.628 o
1 7 14 16.737 17.901 0.527 104.523 o
1 7 15 48.351 49.660 0.988 34.084 o
1 7 16 113.868 114.407 2.286 10.924 o
1 7 17 23.253 23.932 0.676 73.060 o
1 7 18 69.238 69.906 1.666 19.472 o
1 7 19 67.385 69.733 1.826 18.460 o
2 0 0 259.589 274.474 5.859 2.660 o
2 0 1 802.501 844.697 13.485 0.524 o
2 0 2 182.014 196.397 3.149 6.001 o
2 0 3 9.763 9.141 0.552 160.410 o
2 0 4 4.399 4.686 0.440 308.911 o
2 0 5 342.653 351.163 5.146 2.550 o
2 0 6 0.015 0.696 0.279 1670.620 o
2 0 7 450.793 462.294 6.579 1.671 o
2 0 8 119.307 118.041 1.997 11.548 o
2 0 9 15.459 18.201 0.814 85.939 o
2 0 10 1460.010 1485.510 16.503 0.273 o
2 0 11 0.303 1.000 0.328 1092.330 o
2 0 12 113.211 111.311 2.172 11.428 o
2 0 13 3.813 4.939 0.360 371.052 o
2 0 14 199.649 197.363 2.638 6.403 o
2 0 15 572.083 570.763 6.218 1.442 o
2 0 16 2777.690 2772.030 30.338 0.086 o
2 0 17 835.763 874.942 8.719 0.777 o
2 0 18 1591.580 1576.630 15.809 0.264 o
2 0 19 20.093 25.366 0.660 78.252 o
2 0 20 35.417 34.906 0.784 49.160 o
2 0 21 0.004 1.409 0.398 829.556 o
2 0 22 2004.300 2033.630 24.343 0.142 o
2 0 23 22.864 25.641 0.770 68.093 o
2 0 24 315.007 308.953 3.598 3.576 o
2 0 25 388.442 377.985 3.317 3.035 o
2 0 26 491.212 489.511 4.194 2.112 o
2 0 27 2.657 3.316 0.338 498.306 o
2 0 28 184.243 183.295 1.890 8.015 o
2 0 29 6.703 6.469 0.292 284.247 o
2 0 30 183.358 188.200 2.120 7.618 o
2 0 31 3.152 3.949 0.260 510.505 o
2 0 32 126.907 128.441 1.656 11.931 o
2 0 33 31.897 33.762 0.593 57.607 o
2 0 34 51.466 51.125 0.840 34.558 o
2 0 35 7.641 7.258 0.315 249.332 o
2 0 36 0.540 1.002 0.164 2085.920 o
2 0 37 45.249 46.475 0.676 40.823 o
2 0 38 172.272 172.883 2.273 7.859 o
2 0 39 0.002 0.446 0.148 4890.260 o
2 0 40 164.170 170.272 2.614 7.481 o
2 0 41 0.879 0.792 0.227 1422.390 o
2 0 42 8.642 7.433 0.424 206.208 o
2 1 0 29.604 39.283 1.858 27.006 o
2 1 1 12412.200 11939.200 147.448 0.004 o
2 1 2 1220.070 1215.900 19.127 0.268 o
2 1 3 650.609 646.415 9.568 0.895 o
2 1 4 524.051 549.706 8.260 1.196 o
2 1 5 627.171 643.200 9.418 0.927 o
2 1 6 2358.170 2318.290 32.086 0.093 o
2 1 7 812.522 799.028 11.558 0.629 o
2 1 8 1344.460 1317.180 16.895 0.289 o
2 1 9 1006.670 984.730 12.805 0.482 o
2 1 10 109.625 116.283 1.921 12.404 o
2 1 11 234.260 244.805 3.499 4.610 o
2 1 12 188.548 186.522 2.833 6.434 o
2 1 13 663.441 689.624 8.714 0.955 o
2 1 14 155.310 153.207 2.570 8.010 o
2 1 15 75.709 77.340 1.330 20.561 o
2 1 16 328.990 331.167 4.346 3.022 o
2 1 17 501.222 501.307 5.817 1.705 o
2 1 18 109.999 106.458 1.556 14.110 o
2 1 19 7.420 9.491 0.562 177.164 o
2 1 20 113.671 109.847 1.697 13.187 o
2 1 21 140.036 138.349 2.040 9.996 o
2 1 22 236.021 236.794 2.770 5.345 o
2 1 23 13.769 13.377 0.425 136.281 o
2 1 24 118.333 116.554 1.199 14.313 o
2 1 25 88.656 88.817 0.990 19.819 o
2 1 26 76.491 72.780 0.908 23.718 o
2 1 27 187.622 187.824 1.836 7.936 o
2 1 28 140.310 137.315 1.501 11.370 o
2 1 29 256.840 257.194 2.637 5.054 o
2 1 30 35.544 34.688 0.723 50.591 o
2 1 31 2.632 2.726 0.241 641.493 o
2 1 32 44.130 44.725 0.839 39.382 o
2 1 33 81.900 80.818 1.195 20.263 o
2 1 34 186.744 189.183 2.354 7.164 o
2 1 35 147.668 147.368 1.884 9.882 o
2 1 36 3.684 4.461 0.282 440.789 o
2 1 37 67.512 71.046 1.040 24.823 o
2 1 38 2.150 2.352 0.208 790.193 o
2 1 39 191.962 194.456 2.307 7.056 o
2 1 40 23.117 22.236 0.501 82.792 o
2 1 41 126.812 121.764 2.605 9.268 o
2 2 0 717.412 701.434 8.520 0.928 o
2 2 1 933.536 940.363 11.255 0.576 o
2 2 2 373.845 374.429 4.563 2.621 o
2 2 3 576.642 579.940 7.170 1.281 o
2 2 4 121.904 121.106 1.782 12.034 o
2 2 5 919.949 899.213 10.813 0.609 o
2 2 6 892.755 891.485 10.747 0.625 o
2 2 7 644.154 632.275 7.948 1.078 o
2 2 8 337.202 339.240 4.234 3.014 o
2 2 9 478.819 472.743 5.711 1.806 o
2 2 10 603.389 613.799 8.099 1.107 o
2 2 11 2062.800 2077.010 26.405 0.127 o
2 2 12 620.997 614.212 8.667 1.023 o
2 2 13 133.020 131.578 2.715 8.619 o
2 2 14 360.797 357.994 4.558 2.713 o
2 2 15 517.813 526.421 6.433 1.528 o
2 2 16 415.215 415.558 5.260 2.163 o
2 2 17 467.324 473.116 5.523 1.877 o
2 2 18 21.807 22.490 0.920 64.710 o
2 2 19 50.682 50.706 1.029 32.447 o
2 2 20 59.946 59.826 0.998 28.454 o
2 2 21 24.321 24.377 0.466 79.449 o
2 2 22 170.667 169.770 1.815 8.765 o
2 2 23 938.469 920.243 7.692 0.765 o
2 2 24 44.034 45.323 0.660 42.071 o
2 2 25 574.311 562.492 4.880 1.671 o
2 2 26 623.605 617.708 5.547 1.425 o
2 2 27 166.932 166.926 2.388 7.872 o
2 2 28 34.253 32.988 0.644 54.366 o
2 2 29 147.717 144.444 1.693 10.383 o
2 2 30 37.515 38.031 0.654 49.106 o
2 2 31 340.176 343.503 3.615 3.288 o
2 2 32 234.315 236.126 2.584 5.562 o
2 2 33 202.632 207.831 2.288 6.707 o
2 2 34 57.383 60.128 0.832 30.857 o
2 2 35 2.784 3.442 0.252 572.470 o
2 2 36 48.583 48.768 0.783 37.059 o
2 2 37 12.638 13.121 0.391 147.635 o
2 2 38 31.140 30.322 0.551 61.505 o
2 2 39 44.336 43.785 0.675 42.132 o
2 2 40 63.251 62.916 1.136 25.854 o
2 3 0 136.257 138.481 2.817 8.178 o
2 3 1 3.288 4.007 0.468 337.674 o
2 3 2 159.055 158.784 2.807 7.374 o
2 3 3 1076.730 1066.300 17.310 0.328 o
2 3 4 497.253 491.070 6.931 1.493 o
2 3 5 1074.990 1053.720 15.000 0.389 o
2 3 6 1078.840 1046.440 14.904 0.391 o
2 3 7 132.001 133.801 2.369 9.524 o
2 3 8 2718.520 2671.690 34.477 0.077 o
2 3 9 151.733 156.802 2.392 8.437 o
2 3 10 28.971 28.876 0.782 57.909 o
2 3 11 546.035 549.807 7.744 1.249 o
2 3 12 100.402 105.469 1.995 13.014 o
2 3 13 100.371 102.807 1.978 13.177 o
2 3 14 325.591 318.128 6.415 2.148 o
2 3 15 112.732 111.739 2.143 11.547 o
2 3 16 985.700 983.242 9.137 0.648 o
2 3 17 89.733 90.701 1.158 18.702 o
2 3 18 456.690 461.072 3.910 2.347 o
2 3 19 329.196 320.996 2.834 3.848 o
2 3 20 132.866 131.889 1.316 12.417 o
2 3 21 690.138 690.497 5.695 1.255 o
2 3 22 199.847 195.146 1.824 7.525 o
2 3 23 139.157 137.965 1.426 11.597 o
2 3 24 45.518 45.464 0.704 40.546 o
2 3 25 36.090 35.889 0.810 47.651 o
2 3 26 199.122 200.737 2.192 6.986 o
2 3 27 517.861 512.932 5.080 1.812 o
2 3 28 151.804 154.608 1.851 9.647 o
2 3 29 108.998 112.395 1.445 14.382 o
2 3 30 74.560 74.944 1.118 22.452 o
2 3 31 61.608 62.986 0.977 27.770 o
2 3 32 139.693 137.555 1.765 10.734 o
2 3 33 55.422 56.379 0.853 31.939 o
2 3 34 16.003 16.122 0.391 120.840 o
2 3 35 31.456 30.312 0.525 61.791 o
2 3 36 33.201 34.063 0.601 55.900 o
2 3 37 8.924 8.863 0.352 208.246 o
2 3 38 32.726 33.443 0.763 52.552 o
2 4 0 762.738 738.507 9.337 0.816 o
2 4 1 66.080 67.954 1.370 22.604 o
2 4 2 616.011 612.927 7.497 1.171 o
2 4 3 121.865 125.801 2.027 11.124 o
2 4 4 42.560 43.798 0.870 39.931 o
2 4 5 147.245 139.049 1.679 10.558 o
2 4 6 28.837 28.645 0.585 64.548 o
2 4 7 71.171 70.643 0.955 24.730 o
2 4 8 57.225 58.489 0.805 31.458 o
2 4 9 461.204 455.651 3.998 2.317 o
2 4 10 40.856 40.803 0.588 46.731 o
2 4 11 582.177 574.993 4.788 1.657 o
2 4 12 149.658 152.683 1.515 10.500 o
2 4 13 380.084 389.158 3.372 3.029 o
2 4 14 330.543 330.878 2.917 3.754 o
2 4 15 572.352 572.898 4.930 1.655 o
2 4 16 714.799 717.545 6.310 1.142 o
2 4 17 137.334 135.648 1.504 11.567 o
2 4 18 730.313 731.828 6.439 1.104 o
2 4 19 750.894 749.970 7.460 0.979 o
2 4 20 68.048 66.236 1.019 25.412 o
2 4 21 136.925 143.358 1.698 10.899 o
2 4 22 75.249 74.574 1.040 22.910 o
2 4 23 77.435 79.285 1.078 21.841 o
2 4 24 10.958 11.693 0.383 166.737 o
2 4 25 147.032 148.500 1.953 9.724 o
2 4 26 117.241 117.776 1.512 13.328 o
2 4 27 24.445 25.776 0.567 74.065 o
2 4 28 2.713 2.897 0.236 627.201 o
2 4 29 16.863 19.905 0.702 88.735 o
2 4 30 4.271 5.242 0.283 389.745 o
2 4 31 106.524 107.517 1.467 14.695 o
2 4 32 35.863 33.991 0.637 52.572 o
2 4 33 62.205 61.817 0.967 27.863 o
2 4 34 7.291 7.395 0.284 262.433 o
2 4 35 16.815 16.462 0.428 113.985 o
2 5 0 159.511 159.609 1.760 9.443 o
2 5 1 480.147 468.480 4.316 2.150 o
2 5 2 171.438 170.160 1.827 8.712 o
2 5 3 83.776 86.839 1.060 20.322 o
2 5 4 165.760 164.006 1.642 9.348 o
2 5 5 16.839 17.653 0.406 113.035 o
2 5 6 248.878 244.213 2.295 5.554 o
2 5 7 256.173 254.796 2.466 5.224 o
2 5 8 240.494 243.179 2.362 5.629 o
2 5 9 135.000 130.295 1.486 11.893 o
2 5 10 252.119 251.376 2.538 5.241 o
2 5 11 154.839 152.246 1.676 9.946 o
2 5 12 77.175 73.380 0.914 23.486 o
2 5 13 115.655 113.087 1.289 14.374 o
2 5 14 72.900 69.169 0.891 24.971 o
2 5 15 317.196 318.966 3.212 3.745 o
2 5 16 5.466 6.942 0.302 307.329 o
2 5 17 183.019 183.979 1.997 7.874 o
2 5 18 54.137 53.246 0.834 33.181 o
2 5 19 3.200 4.395 0.268 484.105 o
2 5 20 111.861 111.411 1.405 14.340 o
2 5 21 9.349 9.475 0.344 200.377 o
2 5 22 44.835 46.777 0.735 40.103 o
2 5 23 360.779 361.167 4.020 2.936 o
2 5 24 38.312 39.528 0.683 47.367 o
2 5 25 111.857 110.130 1.493 14.066 o
2 5 26 102.419 100.896 1.427 15.505 o
2 5 27 18.381 18.183 0.446 103.891 o
2 5 28 57.184 59.789 0.980 29.436 o
2 5 29 162.443 162.811 2.501 7.830 o
2 5 30 51.893 50.829 0.906 33.604 o
2 5 31 35.313 34.834 0.656 52.247 o
2 6 0 30.193 32.624 0.602 59.895 o
2 6 1 33.303 32.684 0.909 48.488 o
2 6 2 175.440 181.046 2.170 7.841 o
2 6 3 160.157 161.326 1.948 9.016 o
2 6 4 51.377 55.836 0.904 32.886 o
2 6 5 103.740 103.929 1.438 15.203 o
2 6 6 197.459 194.644 2.947 6.045 o
2 6 7 4.552 5.172 0.283 378.634 o
2 6 8 56.918 55.950 0.886 31.135 o
2 6 9 55.829 57.588 0.902 31.058 o
2 6 10 44.758 46.432 0.752 39.989 o
2 6 11 9.402 10.514 0.353 192.247 o
2 6 12 255.458 262.339 3.045 4.694 o
2 6 13 8.681 9.986 0.363 202.068 o
2 6 14 158.498 164.140 2.102 8.715 o
2 6 15 118.224 122.016 1.692 12.520 o
2 6 16 373.688 375.362 4.659 2.582 o
2 6 17 21.769 23.504 0.533 82.922 o
2 6 18 113.790 112.197 1.584 13.513 o
2 6 19 66.522 67.860 1.014 25.613 o
2 6 20 40.710 41.456 0.742 43.952 o
2 6 21 117.356 123.239 1.854 11.992 o
2 6 22 4.058 4.929 0.257 422.488 o
2 6 23 14.243 15.247 0.474 124.281 o
2 6 24 23.356 22.628 0.580 78.408 o
2 6 25 84.257 78.792 2.352 13.219 o
2 7 0 93.592 95.546 1.468 16.413 o
2 7 1 25.231 26.284 0.606 70.828 o
2 7 2 4.039 4.928 0.294 401.586 o
2 7 3 81.591 75.719 1.242 20.395 o
2 7 4 88.436 87.702 1.506 17.161 o
2 7 5 73.461 73.984 1.339 21.103 o
2 7 6 24.522 24.747 0.784 65.770 o
2 7 7 66.210 62.043 1.155 25.101 o
2 7 8 35.447 35.054 0.743 50.046 o
2 7 9 118.736 116.443 2.140 11.139 o
2 7 10 169.342 169.903 3.813 5.426 o
2 7 11 37.821 37.165 0.864 44.795 o
2 7 12 31.657 31.595 1.079 45.352 o
2 7 13 14.038 13.527 0.433 133.615 o
2 7 14 46.593 44.349 1.041 35.045 o
2 7 15 43.132 42.864 1.333 31.741 o
2 7 16 34.890 31.608 1.031 44.543 o
3 0 1 373.563 375.601 4.844 2.511 o
3 0 2 1259.320 1242.180 14.206 0.361 o
3 0 3 116.148 113.623 1.738 12.755 o
3 0 4 1383.750 1386.340 16.374 0.290 o
3 0 5 1147.310 1134.730 12.253 0.447 o
3 0 6 69.996 70.481 1.546 20.288 o
3 0 7 876.149 856.019 9.460 0.713 o
3 0 8 1554.400 1580.460 16.710 0.256 o
3 0 9 613.390 621.465 7.050 1.228 o
3 0 10 30.158 28.880 0.699 59.261 o
3 0 11 78.446 77.622 1.249 20.679 o
3 0 12 532.421 510.444 5.563 1.684 o
3 0 13 1245.030 1270.050 12.913 0.393 o
3 0 14 385.563 370.460 4.248 2.704 o
3 0 15 329.575 339.440 3.937 3.203 o
3 0 16 35.608 38.799 0.856 45.912 o
3 0 17 0.481 1.043 0.244 1487.410 o
3 0 18 83.238 85.633 1.116 20.174 o
3 0 19 100.891 100.167 1.198 16.665 o
3 0 20 6.289 7.617 0.418 242.066 o
3 0 21 261.779 258.408 2.572 5.037 o
3 0 22 22.084 23.250 0.501 83.955 o
3 0 23 68.933 67.505 0.934 25.742 o
3 0 24 80.666 75.275 1.019 22.002 o
3 0 25 92.930 94.291 1.146 18.133 o
3 0 26 47.507 47.811 0.887 36.290 o
3 0 27 45.390 46.152 0.744 39.836 o
3 0 28 2.273 3.133 0.230 676.177 o
3 0 29 116.844 117.302 1.410 13.716 o
3 0 30 0.001 0.282 0.164 4713.490 o
3 0 31 93.074 95.815 1.318 17.197 o
3 0 32 76.676 73.365 1.045 22.719 o
3 0 33 20.992 21.937 0.473 89.361 o
3 0 34 12.427 11.752 0.353 158.243 o
3 0 35 131.388 130.779 1.658 11.610 o
3 0 36 0.584 0.755 0.155 2283.300 o
3 0 37 35.476 38.782 0.795 47.388 o
3 0 38 1.408 2.595 0.276 777.391 o
3 0 39 0.632 0.314 0.183 2247.510 o
3 1 0 714.453 737.534 9.783 0.809 o
3 1 1 319.476 321.006 4.482 3.027 o
3 1 2 1.919 3.296 0.475 402.114 o
3 1 3 1144.170 1149.390 14.060 0.394 o
3 1 4 1147.620 1149.760 14.071 0.393 o
3 1 5 227.146 230.941 3.235 5.027 o
3 1 6 162.189 159.684 2.437 8.003 o
3 1 7 618.429 633.503 7.641 1.139 o
3 1 8 445.525 450.079 5.293 2.020 o
3 1 9 441.578 438.547 5.173 2.079 o
3 1 10 306.715 312.833 3.885 3.452 o
3 1 11 3.116 2.123 0.393 450.618 o
3 1 12 104.382 105.085 1.708 13.970 o
3 1 13 30.314 31.855 0.909 51.209 o
3 1 14 211.962 223.193 3.258 5.240 o
3 1 15 71.397 73.058 1.612 19.395 o
3 1 16 2.297 2.565 0.396 486.345 o
3 1 17 238.404 232.005 3.093 5.026 o
3 1 18 216.047 207.296 2.301 6.429 o
3 1 19 93.061 90.472 1.065 18.740 o
3 1 20 75.004 74.650 0.935 23.657 o
3 1 21 6.897 7.299 0.303 267.115 o
3 1 22 8.038 9.208 0.327 223.426 o
3 1 23 163.008 160.214 1.839 9.148 o
3 1 24 470.075 465.808 4.422 2.158 o
3 1 25 21.580 23.251 0.489 85.612 o
3 1 26 246.796 242.699 2.672 5.251 o
3 1 27 87.718 87.088 1.220 18.870 o
3 1 28 363.219 367.672 4.073 2.885 o
3 1 29 51.885 53.134 0.852 33.848 o
3 1 30 60.871 59.553 1.217 25.990 o
3 1 31 37.641 39.214 1.205 36.979 o
3 1 32 121.210 121.126 1.756 12.158 o
3 1 33 2.425 2.906 0.261 630.366 o
3 1 34 39.048 37.515 0.705 47.137 o
3 1 35 20.253 19.622 0.434 96.427 o
3 1 36 144.123 146.932 1.834 10.155 o
3 1 37 10.106 9.636 0.379 185.129 o
3 1 38 30.649 28.983 0.507 64.153 o
3 1 39 68.986 65.721 1.464 21.483 o
3 2 0 4100.570 4056.190 62.334 0.028 o
3 2 1 764.726 781.883 8.622 0.858 o
3 2 2 43.192 44.011 0.887 39.242 o
3 2 3 405.490 418.609 4.909 2.300 o
3 2 4 307.990 303.163 3.980 3.419 o
3 2 5 51.858 49.003 1.005 32.656 o
3 2 6 206.212 199.547 2.679 6.209 o
3 2 7 335.817 340.007 4.159 3.056 o
3 2 8 513.783 513.788 5.986 1.633 o
3 2 9 76.262 73.804 1.318 20.834 o
3 2 10 30.495 32.660 0.805 53.790 o
3 2 11 950.865 957.408 10.545 0.600 o
3 2 12 460.477 462.897 5.505 1.910 o
3 2 13 386.265 381.828 5.014 2.391 o
3 2 14 175.729 178.991 2.372 7.520 o
3 2 15 272.744 279.814 3.168 4.327 o
3 2 16 177.182 177.111 1.902 8.293 o
3 2 17 57.690 54.717 0.725 32.747 o
3 2 18 171.952 176.009 1.803 8.640 o
3 2 19 246.781 249.213 2.416 5.440 o
3 2 20 290.996 283.360 2.820 4.377 o
3 2 21 11.025 11.949 0.499 149.147 o
3 2 22 282.120 278.697 2.693 4.584 o
3 2 23 240.495 235.104 2.579 5.482 o
3 2 24 259.294 256.718 2.913 4.793 o
3 2 25 33.604 32.864 0.614 55.789 o
3 2 26 54.322 54.996 0.833 32.795 o
3 2 27 371.675 371.480 3.638 3.016 o
3 2 28 54.059 54.594 0.784 33.516 o
3 2 29 165.422 168.885 1.835 8.919 o
3 2 30 70.868 71.858 0.967 24.578 o
3 2 31 63.176 65.724 0.891 27.766 o
3 2 32 140.806 140.520 1.690 10.799 o
3 2 33 94.066 93.355 1.286 17.378 o
3 2 34 86.468 83.687 1.094 19.970 o
3 2 35 55.534 54.507 0.801 32.794 o
3 2 36 111.505 105.287 2.083 12.005 o
3 2 37 149.572 143.085 2.543 8.372 o
3 2 38 17.418 17.506 0.485 105.858 o
3 3 0 20.793 18.624 0.647 84.491 o
3 3 1 113.423 112.667 2.078 11.719 o
3 3 2 13.947 14.708 0.574 117.239 o
3 3 3 20.688 20.897 0.978 64.339 o
3 3 4 165.852 166.592 2.486 7.722 o
3 3 5 107.495 107.986 1.896 12.888 o
3 3 6 126.142 122.431 1.922 11.325 o
3 3 7 414.619 412.093 5.161 2.200 o
3 3 8 161.501 159.210 1.921 9.060 o
3 3 9 462.833 451.956 4.575 2.162 o
3 3 10 547.391 551.770 5.421 1.640 o
3 3 11 122.546 121.228 1.532 12.792 o
3 3 12 482.061 490.396 4.901 1.969 o
3 3 13 899.221 893.208 8.467 0.751 o
3 3 14 80.870 80.477 1.058 21.288 o
3 3 15 210.211 211.649 2.245 6.568 o
3 3 16 1219.240 1232.350 13.301 0.392 o
3 3 17 1706.570 1724.270 22.505 0.175 o
3 3 18 47.661 47.907 0.714 38.643 o
3 3 19 141.581 143.362 1.568 10.991 o
3 3 20 148.478 147.254 1.588 10.521 o
3 3 21 66.811 66.203 0.852 27.065 o
3 3 22 66.352 66.855 0.886 26.826 o
3 3 23 46.746 48.508 0.718 38.897 o
3 3 24 26.407 26.784 0.523 71.501 o
3 3 25 198.287 194.179 2.406 6.781 o
3 3 26 82.058 78.644 1.251 20.050 o
3 3 27 34.425 34.790 0.707 51.877 o
3 3 28 50.602 50.638 0.887 34.398 o
3 3 29 17.104 18.251 0.481 105.893 o
3 3 30 17.543 17.307 0.436 109.003 o
3 3 31 59.734 59.599 0.950 29.033 o
3 3 32 9.714 10.448 0.320 194.204 o
3 3 33 7.995 8.836 0.305 231.470 o
3 3 34 11.580 11.527 0.337 167.886 o
3 3 35 68.139 70.079 1.282 22.798 o
3 3 36 20.524 19.858 0.544 89.505 o
3 4 0 135.795 135.939 1.434 11.823 o
3 4 1 64.206 63.462 0.829 28.317 o
3 4 2 62.553 62.216 0.795 29.257 o
3 4 3 213.699 214.580 1.991 6.767 o
3 4 4 22.971 23.256 0.433 84.791 o
3 4 5 256.561 255.549 2.203 5.432 o
3 4 6 53.125 52.697 0.661 35.623 o
3 4 7 97.624 94.243 0.988 18.256 o
3 4 8 140.953 143.085 1.456 11.293 o
3 4 9 183.531 177.334 1.677 8.450 o
3 4 10 368.235 366.128 3.171 3.247 o
3 4 11 213.138 211.784 1.944 6.863 o
3 4 12 421.016 414.246 3.469 2.723 o
3 4 13 661.423 658.880 5.545 1.336 o
3 4 14 73.206 72.775 0.879 24.595 o
3 4 15 108.975 107.241 1.189 15.553 o
3 4 16 65.816 67.937 0.888 26.811 o
3 4 17 149.553 148.751 1.667 10.265 o
3 4 18 281.072 280.869 2.857 4.466 o
3 4 19 102.013 102.963 1.304 15.967 o
3 4 20 337.795 337.576 3.505 3.377 o
3 4 21 149.860 152.203 1.895 9.673 o
3 4 22 378.052 386.116 4.030 2.788 o
3 4 23 84.210 85.491 1.094 20.166 o
3 4 24 70.718 74.222 1.064 23.645 o
3 4 25 124.075 123.281 1.572 12.507 o
3 4 26 179.541 184.546 2.397 7.319 o
3 4 27 19.926 19.980 0.470 94.958 o
3 4 28 39.045 41.178 0.867 42.695 o
3 4 29 13.184 13.014 0.379 145.666 o
3 4 30 242.218 239.719 3.305 4.734 o
3 4 31 12.735 13.475 0.420 142.772 o
3 4 32 89.562 83.036 1.202 18.989 o
3 4 33 11.322 11.357 0.472 152.949 o
3 5 0 96.709 98.579 1.098 17.642 o
3 5 1 103.275 105.156 1.190 16.201 o
3 5 2 256.901 253.793 2.539 5.158 o
3 5 3 43.409 43.742 0.758 41.367 o
3 5 4 31.724 29.562 0.641 58.836 o
3 5 5 15.654 16.054 0.412 121.045 o
3 5 6 28.691 31.145 0.592 62.898 o
3 5 7 40.270 43.227 0.713 44.185 o
3 5 8 120.010 121.448 1.449 13.217 o
3 5 9 36.899 36.044 0.697 49.498 o
3 5 10 300.030 302.614 3.094 4.023 o
3 5 11 186.880 185.019 1.970 7.797 o
3 5 12 38.697 38.581 0.620 48.618 o
3 5 13 71.807 71.125 0.940 24.649 o
3 5 14 127.683 129.068 1.485 12.365 o
3 5 15 47.530 47.222 0.674 39.411 o
3 5 16 36.418 36.557 0.579 52.130 o
3 5 17 105.486 106.030 1.266 15.645 o
3 5 18 183.271 180.774 1.943 7.996 o
3 5 19 120.674 124.455 1.362 13.339 o
3 5 20 76.659 73.210 0.892 23.743 o
3 5 21 113.627 114.849 1.357 14.234 o
3 5 22 13.733 14.211 0.338 142.116 o
3 5 23 19.670 20.083 0.446 96.843 o
3 5 24 95.090 94.811 1.391 16.675 o
3 5 25 211.416 209.723 3.111 5.508 o
3 5 26 43.222 42.333 0.775 41.606 o
3 5 27 100.026 97.079 1.919 13.656 o
3 5 28 84.549 79.111 3.792 7.604 o
3 6 0 97.977 98.327 1.283 16.700 o
3 6 1 266.145 270.741 4.033 3.779 o
3 6 2 26.872 28.921 0.578 67.314 o
3 6 3 27.925 29.505 0.578 65.419 o
3 6 4 143.363 143.191 1.609 10.808 o
3 6 5 63.234 62.220 0.846 28.622 o
3 6 6 16.838 15.656 0.378 119.077 o
3 6 7 88.719 83.704 1.139 19.401 o
3 6 8 14.764 15.752 0.422 125.077 o
3 6 9 94.723 99.082 1.494 15.999 o
3 6 10 109.245 113.882 1.589 13.760 o
3 6 11 65.539 66.621 0.988 26.211 o
3 6 12 4.911 5.342 0.277 362.959 o
3 6 13 80.676 80.621 1.224 20.281 o
3 6 14 230.271 228.791 2.960 5.285 o
3 6 15 32.493 33.487 0.782 52.248 o
3 6 16 53.132 51.553 0.892 33.183 o
3 6 17 113.301 116.267 1.690 13.023 o
3 6 18 33.768 33.102 0.747 52.214 o
3 6 19 7.339 8.315 0.405 222.868 o
3 6 20 93.721 94.926 1.869 14.435 o
3 6 21 4.632 4.539 0.211 426.247 o
3 7 0 175.202 176.925 2.962 6.575 o
3 7 1 32.585 34.302 0.771 52.089 o
3 7 2 377.841 374.559 9.194 1.274 o
3 7 3 74.037 73.764 1.620 18.946 o
3 7 4 165.537 167.697 2.827 7.092 o
3 7 5 13.489 13.318 0.414 139.198 o
3 7 6 84.535 83.145 1.768 16.284 o
3 7 7 57.977 60.048 1.308 25.633 o
3 7 8 92.301 91.634 1.909 14.472 o
4 0 0 245.817 251.705 9.776 1.336 o
4 0 1 5.805 4.661 0.964 120.735 o
4 0 2 830.769 819.281 9.574 0.738 o
4 0 3 258.662 257.912 3.486 4.317 o
4 0 4 54.333 51.725 1.099 30.150 o
4 0 5 67.952 67.923 1.186 23.848 o
4 0 6 301.325 300.357 3.528 3.748 o
4 0 7 42.015 44.422 0.768 41.816 o
4 0 8 266.748 271.206 2.787 4.727 o
4 0 9 924.144 916.348 7.670 0.776 o
4 0 10 66.184 66.615 0.820 27.423 o
4 0 11 60.670 59.179 0.771 30.526 o
4 0 12 58.857 59.107 0.762 31.216 o
4 0 13 282.404 269.108 2.503 4.770 o
4 0 14 564.678 564.556 4.861 1.692 o
4 0 15 1081.220 1052.020 9.998 0.558 o
4 0 16 154.467 148.713 1.694 9.995 o
4 0 17 143.036 140.497 1.726 10.607 o
4 0 18 112.305 105.996 1.287 14.955 o
4 0 19 15.063 15.906 0.570 110.670 o
4 0 20 26.563 25.534 0.561 70.954 o
4 0 21 66.582 67.249 0.983 25.931 o
4 0 22 84.424 89.245 1.208 19.230 o
4 0 23 2.457 3.789 0.266 572.891 o
4 0 24 464.696 474.203 5.200 1.962 o
4 0 25 104.952 102.688 1.414 15.252 o
4 0 26 161.026 162.408 2.016 8.833 o
4 0 27 65.021 67.245 1.007 26.101 o
4 0 28 0.033 0.458 0.167 3956.020 o
4 0 29 89.817 89.376 1.210 18.507 o
4 0 30 43.370 44.796 0.737 41.438 o
4 0 31 28.909 29.353 0.581 64.120 o
4 0 32 116.445 116.446 1.497 13.482 o
4 0 33 5.309 5.639 0.457 266.615 o
4 0 34 177.296 174.365 2.595 7.163 o
4 0 35 58.300 54.696 2.352 16.070 o
4 0 36 26.058 25.540 0.798 62.634 o
4 1 0 135.561 135.902 2.069 10.153 o
4 1 1 315.228 319.205 4.045 3.289 o
4 1 2 308.092 310.453 3.947 3.415 o
4 1 3 432.916 438.020 5.285 2.073 o
4 1 4 48.249 47.095 1.006 34.371 o
4 1 5 331.553 338.897 3.648 3.340 o
4 1 6 450.978 448.481 4.410 2.251 o
4 1 7 38.805 40.187 0.869 43.113 o
4 1 8 86.169 87.555 1.221 19.035 o
4 1 9 376.832 377.353 3.639 2.972 o
4 1 10 336.755 333.482 3.277 3.513 o
4 1 11 151.882 153.498 1.734 9.919 o
4 1 12 23.720 23.303 0.731 70.327 o
4 1 13 86.162 89.600 1.264 18.668 o
4 1 14 709.063 688.528 6.511 1.143 o
4 1 15 854.350 850.965 7.581 0.850 o
4 1 16 159.145 157.098 1.823 9.377 o
4 1 17 491.471 497.393 4.936 1.927 o
4 1 18 28.062 29.768 0.805 57.640 o
4 1 19 206.575 206.968 2.548 6.304 o
4 1 20 93.242 93.809 1.382 16.967 o
4 1 21 247.463 252.403 3.113 4.780 o
4 1 22 87.335 87.060 1.259 18.709 o
4 1 23 383.959 381.589 4.251 2.685 o
4 1 24 471.221 470.837 5.153 1.961 o
4 1 25 400.099 406.512 4.490 2.482 o
4 1 26 75.097 75.413 1.194 21.777 o
4 1 27 292.932 296.498 3.582 3.793 o
4 1 28 25.063 26.257 0.563 72.754 o
4 1 29 199.719 196.588 2.309 6.859 o
4 1 30 4.306 4.646 0.264 412.577 o
4 1 31 291.847 287.649 3.647 3.793 o
4 1 32 18.467 18.491 0.612 92.557 o
4 1 33 19.817 19.525 0.493 94.642 o
4 1 34 18.860 18.222 0.412 104.175 o
4 1 35 17.212 17.448 0.577 100.063 o
4 2 0 207.479 207.775 1.936 7.045 o
4 2 1 246.081 247.901 2.328 5.539 o
4 2 2 426.806 426.261 3.721 2.590 o
4 2 3 138.315 141.399 1.597 11.133 o
4 2 4 63.916 66.080 0.907 27.378 o
4 2 5 592.364 575.386 5.233 1.563 o
4 2 6 24.205 29.093 1.000 54.883 o
4 2 7 1539.350 1525.190 15.554 0.277 o
4 2 8 86.023 88.674 1.205 19.072 o
4 2 9 409.921 405.351 4.004 2.613 o
4 2 10 1049.630 1016.250 10.592 0.551 o
4 2 11 172.276 172.564 2.046 8.264 o
4 2 12 128.752 126.941 1.644 11.903 o
4 2 13 39.405 41.638 1.122 37.308 o
4 2 14 672.089 659.206 6.757 1.174 o
4 2 15 394.321 392.858 4.420 2.555 o
4 2 16 113.625 111.209 1.458 14.018 o
4 2 17 19.241 20.100 0.690 83.771 o
4 2 18 82.674 81.519 1.307 19.409 o
4 2 19 246.794 251.291 3.218 4.699 o
4 2 20 124.397 123.704 1.829 11.672 o
4 2 21 393.971 394.466 4.842 2.403 o
4 2 22 191.389 188.993 2.243 7.225 o
4 2 23 348.850 348.287 4.073 3.007 o
4 2 24 218.811 223.736 2.566 5.923 o
4 2 25 0.217 0.739 0.177 2690.830 o
4 2 26 224.974 227.399 2.582 5.775 o
4 2 27 1.620 2.614 0.204 881.280 o
4 2 28 45.376 43.396 0.697 41.308 o
4 2 29 46.441 46.272 0.796 38.492 o
4 2 30 151.790 150.986 2.369 8.574 o
4 2 31 38.486 38.170 0.879 43.715 o
4 2 32 76.968 76.727 1.416 19.819 o
4 2 33 49.809 49.940 0.891 34.805 o
4 2 34 54.336 53.228 1.933 20.271 o
4 3 0 289.716 291.636 2.846 4.331 o
4 3 1 318.527 324.901 3.052 3.801 o
4 3 2 199.402 200.004 1.998 7.247 o
4 3 3 13.467 14.133 0.518 126.462 o
4 3 4 71.182 72.791 0.935 24.644 o
4 3 5 88.822 92.771 1.254 18.189 o
4 3 6 273.561 274.601 2.873 4.567 o
4 3 7 161.639 161.869 1.759 9.324 o
4 3 8 93.183 94.912 1.188 17.865 o
4 3 9 568.349 561.485 5.132 1.640 o
4 3 10 476.389 473.838 4.407 2.130 o
4 3 11 117.039 118.215 1.499 13.370 o
4 3 12 238.676 244.438 2.699 5.325 o
4 3 13 296.814 300.446 3.056 4.085 o
4 3 14 270.152 280.729 3.087 4.408 o
4 3 15 793.711 792.996 7.734 0.904 o
4 3 16 26.361 27.260 0.555 70.099 o
4 3 17 238.534 240.258 2.582 5.471 o
4 3 18 447.730 449.531 4.479 2.240 o
4 3 19 140.985 144.223 1.596 10.930 o
4 3 20 105.461 105.234 1.297 15.563 o
4 3 21 18.823 19.094 0.437 101.446 o
4 3 22 126.509 126.908 1.500 12.460 o
4 3 23 10.711 12.008 0.348 172.095 o
4 3 24 218.618 228.331 2.450 6.018 o
4 3 25 14.557 15.473 0.446 124.706 o
4 3 26 59.315 62.451 0.932 28.919 o
4 3 27 60.643 60.261 0.879 29.361 o
4 3 28 88.713 90.379 1.203 18.620 o
4 3 29 58.526 59.694 0.931 29.569 o
4 3 30 81.110 84.031 1.320 19.368 o
4 3 31 11.088 10.720 0.363 172.596 o
4 3 32 93.055 87.953 1.771 15.269 o
4 4 0 838.644 813.376 7.480 0.882 o
4 4 1 348.475 357.778 4.015 3.011 o
4 4 2 156.320 159.118 1.611 9.874 o
4 4 3 201.012 201.912 1.947 7.251 o
4 4 4 340.892 344.706 3.210 3.479 o
4 4 5 74.817 75.916 1.016 23.027 o
4 4 6 292.979 291.917 2.655 4.423 o
4 4 7 312.843 314.777 2.833 4.014 o
4 4 8 49.300 48.900 0.671 38.137 o
4 4 9 180.251 181.938 1.757 8.358 o
4 4 10 7.095 7.171 0.304 263.783 o
4 4 11 114.679 119.981 1.282 14.201 o
4 4 12 30.033 31.196 0.512 63.378 o
4 4 13 19.460 21.604 0.435 95.784 o
4 4 14 16.331 16.662 0.483 111.532 o
4 4 15 218.065 219.921 2.201 6.384 o
4 4 16 22.392 23.185 0.632 77.324 o
4 4 17 172.293 176.645 1.975 8.325 o
4 4 18 97.725 100.203 1.209 16.955 o
4 4 19 9.922 10.255 0.313 194.071 o
4 4 20 28.359 30.440 0.513 66.109 o
4 4 21 61.763 62.863 0.849 28.927 o
4 4 22 78.521 79.326 1.077 21.658 o
4 4 23 4.015 4.556 0.229 451.946 o
4 4 24 6.482 7.806 0.328 263.304 o
4 4 25 92.886 92.465 1.357 17.204 o
4 4 26 44.644 42.945 0.719 41.510 o
4 4 27 86.459 89.440 1.370 18.045 o
4 4 28 188.084 184.213 2.615 6.793 o
4 5 0 92.120 94.101 1.582 16.051 o
4 5 1 524.380 537.959 5.029 1.779 o
4 5 2 97.140 96.516 1.397 16.353 o
4 5 3 76.944 78.988 1.020 22.322 o
4 5 4 44.239 42.763 0.668 42.597 o
4 5 5 206.229 204.503 2.153 6.840 o
4 5 6 50.874 51.517 0.737 35.997 o
4 5 7 43.608 45.308 0.653 42.436 o
4 5 8 56.620 57.193 0.792 32.023 o
4 5 9 38.225 38.516 0.601 49.369 o
4 5 10 43.152 45.806 0.663 42.412 o
4 5 11 63.060 65.327 0.839 28.296 o
4 5 12 28.807 27.566 0.521 67.288 o
4 5 13 68.856 68.665 0.961 25.417 o
4 5 14 64.141 63.930 0.955 27.183 o
4 5 15 140.455 142.425 1.836 10.408 o
4 5 16 60.898 61.209 0.914 28.813 o
4 5 17 39.528 37.784 0.944 41.852 o
4 5 18 154.512 153.239 2.083 9.071 o
4 5 19 109.783 110.073 1.754 13.224 o
4 5 20 47.108 47.305 1.093 33.442 o
4 5 21 15.476 14.211 0.641 105.932 o
4 5 22 19.074 18.841 0.738 82.505 o
4 5 23 29.725 28.090 2.003 25.787 o
4 6 0 268.305 257.358 2.980 4.633 o
4 6 1 78.789 81.263 1.101 21.301 o
4 6 2 94.395 94.751 1.300 17.198 o
4 6 3 45.220 46.535 0.735 39.957 o
4 6 4 17.851 18.760 0.448 104.577 o
4 6 5 68.257 67.398 0.989 25.475 o
4 6 6 3.860 3.187 0.272 477.368 o
4 6 7 28.051 26.995 0.531 68.503 o
4 6 8 423.001 405.515 4.881 2.273 o
4 6 9 36.197 36.461 0.672 50.455 o
4 6 10 25.962 22.573 0.533 75.543 o
4 6 11 60.006 60.129 1.099 27.360 o
4 6 12 6.463 8.487 0.484 213.225 o
4 6 13 84.756 83.817 1.467 18.023 o
4 6 14 4.404 4.674 0.472 292.351 o
5 0 1 214.712 210.022 2.256 6.482 o
5 0 2 467.489 466.382 6.322 1.694 o
5 0 3 0.473 1.837 0.271 1142.270 o
5 0 4 46.526 48.958 1.081 33.541 o
5 0 5 304.804 303.477 3.218 3.901 o
5 0 6 299.691 299.476 3.209 3.967 o
5 0 7 407.692 398.403 4.043 2.624 o
5 0 8 65.995 66.429 0.943 26.501 o
5 0 9 127.835 127.193 2.115 10.545 o
5 0 10 129.795 130.693 1.639 11.755 o
5 0 11 912.056 926.347 12.200 0.541 o
5 0 12 52.203 51.859 1.140 30.259 o
5 0 13 209.841 207.889 4.459 4.088 o
5 0 14 167.323 170.749 2.537 7.540 o
5 0 15 204.223 198.170 3.105 5.703 o
5 0 16 0.302 1.476 0.388 794.941 o
5 0 17 506.999 504.544 6.622 1.527 o
5 0 18 88.535 85.304 1.632 16.564 o
5 0 19 10.352 11.323 0.547 148.832 o
5 0 20 134.190 136.873 2.131 10.023 o
5 0 21 70.934 69.157 1.265 22.510 o
5 0 22 18.134 19.623 0.595 93.035 o
5 0 23 11.082 12.737 0.462 151.198 o
5 0 24 10.182 11.172 0.424 169.847 o
5 0 25 399.022 406.664 4.944 2.329 o
5 0 26 26.729 27.209 0.610 67.668 o
5 0 27 92.503 88.039 1.355 17.508 o
5 0 28 31.434 33.677 0.601 57.948 o
5 0 29 2.443 2.741 0.274 620.475 o
5 0 30 0.048 0.193 0.175 4251.400 o
5 0 31 0.789 1.173 0.384 746.287 o
5 1 0 15.980 22.045 1.384 49.318 o
5 1 1 769.414 732.347 8.675 0.867 o
5 1 2 32.138 34.402 1.189 41.292 o
5 1 3 559.508 547.678 8.321 1.152 o
5 1 4 3.721 4.300 0.428 343.810 o
5 1 5 258.606 264.272 3.312 4.429 o
5 1 6 267.890 270.897 3.365 4.265 o
5 1 7 58.727 64.915 1.131 26.741 o
5 1 8 102.592 104.341 1.566 14.743 o
5 1 9 35.886 37.614 0.839 46.514 o
5 1 10 103.017 106.019 1.584 14.561 o
5 1 11 80.141 80.126 1.286 19.999 o
5 1 12 126.303 126.377 1.808 11.563 o
5 1 13 226.212 239.260 3.027 5.200 o
5 1 14 182.657 189.344 2.489 7.046 o
5 1 15 235.036 243.240 3.259 4.838 o
5 1 16 267.178 272.082 3.576 4.106 o
5 1 17 53.646 52.529 0.921 32.453 o
5 1 18 4.010 5.163 0.423 322.585 o
5 1 19 326.230 328.800 4.168 3.133 o
5 1 20 158.026 162.195 2.225 8.513 o
5 1 21 53.179 53.905 0.949 32.038 o
5 1 22 19.989 19.210 0.525 92.801 o
5 1 23 21.650 22.548 0.569 82.501 o
5 1 24 38.622 40.902 0.711 46.109 o
5 1 25 69.174 70.055 1.163 23.582 o
5 1 26 40.982 43.797 0.742 43.055 o
5 1 27 32.094 31.568 0.542 59.869 o
5 1 28 104.700 100.737 1.449 15.212 o
5 1 29 391.847 379.470 5.349 2.258 o
5 1 30 1.806 2.171 0.166 964.862 o
5 2 0 56.808 60.534 1.091 28.234 o
5 2 1 111.903 115.554 1.689 13.143 o
5 2 2 82.471 86.748 1.667 16.912 o
5 2 3 352.721 353.175 3.983 3.015 o
5 2 4 15.314 15.917 0.504 115.350 o
5 2 5 4.852 5.158 0.338 339.773 o
5 2 6 20.152 20.347 0.569 88.464 o
5 2 7 157.184 154.345 2.217 8.677 o
5 2 8 126.117 123.099 1.835 11.578 o
5 2 9 83.060 86.080 2.705 11.393 o
5 2 10 210.845 211.462 3.169 5.435 o
5 2 11 32.782 34.323 0.867 49.381 o
5 2 12 69.841 74.927 1.409 21.062 o
5 2 13 96.627 96.974 2.522 11.261 o
5 2 14 82.812 85.485 1.519 17.835 o
5 2 15 9.305 11.315 0.484 166.985 o
5 2 16 219.034 226.902 3.011 5.396 o
5 2 17 28.612 29.857 0.781 57.820 o
5 2 18 270.919 279.858 3.591 4.029 o
5 2 19 14.738 16.102 0.493 118.374 o
5 2 20 210.750 203.047 2.639 6.150 o
5 2 21 123.404 125.167 1.534 12.606 o
5 2 22 68.459 64.875 0.959 25.967 o
5 2 23 52.561 51.449 0.956 32.607 o
5 2 24 0.998 1.002 0.157 1661.600 o
5 2 25 46.228 47.148 0.741 39.190 o
5 2 26 40.800 39.028 0.675 45.906 o
5 2 27 104.399 98.382 1.560 14.866 o
5 2 28 25.873 26.526 0.610 69.487 o
5 2 29 117.256 109.600 1.801 12.585 o
5 3 0 65.093 66.088 1.139 25.053 o
5 3 1 56.243 55.619 0.874 31.549 o
5 3 2 26.164 25.932 0.565 71.139 o
5 3 3 136.700 134.978 2.828 8.187 o
5 3 4 37.906 36.589 0.927 43.528 o
5 3 5 108.818 106.877 1.455 14.580 o
5 3 6 79.393 77.412 1.172 21.057 o
5 3 7 81.438 79.536 1.245 20.115 o
5 3 8 4.221 4.750 0.326 378.371 o
5 3 9 115.992 114.418 2.198 11.123 o
5 3 10 0.478 0.914 0.219 1723.230 o
5 3 11 8.752 9.780 0.425 190.669 o
5 3 12 165.051 168.006 2.163 8.333 o
5 3 13 17.584 16.840 0.411 111.359 o
5 3 14 30.805 32.092 0.623 58.952 o
5 3 15 32.033 33.902 0.577 57.767 o
5 3 16 22.303 22.680 0.453 86.179 o
5 3 17 12.245 13.705 0.360 151.598 o
5 3 18 15.762 15.626 0.362 125.180 o
5 3 19 214.302 215.949 2.302 6.378 o
5 3 20 9.905 10.642 0.327 189.989 o
5 3 21 108.211 111.070 1.454 14.463 o
5 3 22 107.987 107.497 1.331 15.103 o
5 3 23 75.607 75.100 1.050 22.722 o
5 3 24 43.814 45.186 0.793 40.173 o
5 3 25 16.808 16.958 0.401 114.876 o
5 3 26 41.510 41.494 0.897 40.618 o
5 4 0 74.701 75.277 0.988 23.299 o
5 4 1 7.649 9.161 0.300 235.521 o
5 4 2 46.972 49.203 0.749 38.193 o
5 4 3 152.065 153.008 1.557 10.296 o
5 4 4 132.370 127.902 1.323 12.554 o
5 4 5 17.113 19.110 0.380 110.726 o
5 4 6 9.290 9.945 0.294 206.588 o
5 4 7 47.617 47.975 0.654 39.432 o
5 4 8 121.426 122.073 1.506 12.921 o
5 4 9 103.391 107.865 1.456 14.990 o
5 4 10 122.086 116.518 1.540 12.950 o
5 4 11 82.915 85.871 1.189 19.784 o
5 4 12 3.643 4.697 0.257 453.077 o
5 4 13 12.053 13.011 0.337 158.053 o
5 4 14 29.213 29.491 0.576 63.759 o
5 4 15 69.394 73.599 1.264 22.402 o
5 4 16 66.386 68.053 1.054 25.286 o
5 4 17 11.615 11.998 0.319 167.635 o
5 4 18 28.844 28.995 0.546 65.493 o
5 4 19 42.929 42.606 0.691 43.076 o
5 4 20 10.232 10.125 0.310 191.688 o
5 4 21 10.533 9.983 0.342 184.569 o
5 5 0 20.096 18.451 0.374 101.669 o
5 5 1 63.148 63.266 0.856 28.414 o
5 5 2 10.498 11.037 0.295 185.830 o
5 5 3 140.904 141.395 1.828 10.432 o
5 5 4 19.622 21.519 0.498 92.191 o
5 5 5 80.875 84.405 1.275 19.659 o
5 5 6 44.898 41.819 0.798 40.422 o
5 5 7 27.151 26.830 0.535 69.879 o
5 5 8 192.435 191.578 2.558 6.713 o
5 5 9 109.362 107.121 1.494 14.376 o
5 5 10 7.727 8.822 0.320 232.885 o
5 5 11 79.965 79.497 1.395 19.351 o
5 5 12 87.237 84.720 1.462 17.706 o
5 5 13 3.390 3.209 0.250 529.975 o
6 0 0 200.753 174.597 7.757 2.056 o
6 0 1 2.848 4.241 0.441 369.327 o
6 0 2 262.095 255.222 10.967 1.095 o
6 0 3 137.223 135.652 2.364 9.316 o
6 0 4 0.013 1.246 0.330 1141.210 o
6 0 5 31.130 29.375 1.535 34.455 o
6 0 6 6.001 9.844 0.964 109.573 o
6 0 7 339.642 334.974 7.898 1.635 o
6 0 8 33.367 30.914 1.128 43.154 o
6 0 9 67.856 65.546 1.354 22.645 o
6 0 10 1.151 2.162 0.294 826.706 o
6 0 11 8.843 9.716 0.469 181.399 o
6 0 12 10.185 12.190 0.498 154.478 o
6 0 13 161.939 163.353 2.365 8.102 o
6 0 14 10.062 13.783 0.461 154.787 o
6 0 15 357.356 322.369 13.095 0.766 o
6 0 16 166.116 169.166 3.215 6.398 o
6 0 17 23.775 27.781 1.311 44.655 o
6 0 18 400.682 406.716 8.558 1.356 o
6 0 19 29.486 33.411 0.855 52.874 o
6 0 20 13.009 13.470 0.460 136.777 o
6 0 21 2.864 3.659 0.295 512.855 o
6 0 22 45.166 43.817 1.026 35.998 o
6 0 23 29.330 30.401 0.794 56.347 o
6 1 0 72.271 79.231 2.998 10.735 o
6 1 1 439.206 411.146 12.421 0.786 o
6 1 2 175.452 173.124 3.385 5.943 o
6 1 3 1.221 3.254 0.307 693.255 o
6 1 4 116.167 109.864 3.746 6.803 o
6 1 5 60.615 61.329 2.437 14.986 o
6 1 6 95.790 91.710 2.707 10.685 o
6 1 7 106.934 107.182 1.735 13.595 o
6 1 8 69.576 70.328 2.065 16.417 o
6 1 9 29.514 28.895 0.760 58.030 o
6 1 10 84.430 80.025 2.891 10.668 o
6 1 11 66.356 64.918 2.926 11.646 o
6 1 12 6.538 6.910 0.438 237.833 o
6 1 13 12.416 13.063 0.437 144.230 o
6 1 14 233.119 225.234 4.501 3.816 o
6 1 15 188.898 187.145 4.469 4.331 o
6 1 16 102.871 102.778 1.498 15.073 o
6 1 17 9.643 10.011 0.521 163.253 o
6 1 18 3.265 3.992 0.272 490.766 o
6 1 19 78.811 77.552 1.493 18.981 o
6 1 20 16.607 18.700 0.399 112.321 o
6 1 21 4.117 4.760 0.293 402.500 o
6 1 22 27.051 26.182 0.610 67.973 o
6 2 0 23.681 25.156 1.075 54.319 o
6 2 1 28.634 27.130 1.052 50.021 o
6 2 2 16.495 14.944 0.547 109.048 o
6 2 3 57.192 55.605 1.565 23.466 o
6 2 4 15.074 15.942 0.667 102.073 o
6 2 5 142.315 134.006 3.223 7.180 o
6 2 6 48.731 50.181 1.129 31.812 o
6 2 7 85.632 84.693 1.947 15.085 o
6 2 8 347.484 324.719 7.746 1.672 o
6 2 9 99.586 105.596 2.237 12.051 o
6 2 10 27.523 26.577 1.115 49.005 o
6 2 11 64.682 60.990 1.716 20.300 o
6 2 12 36.490 35.405 0.714 49.715 o
6 2 13 42.847 42.829 0.727 42.472 o
6 2 14 28.733 28.012 0.528 66.874 o
6 2 15 1.494 1.665 0.189 1088.330 o
6 2 16 22.454 21.838 0.395 89.222 o
6 2 17 2.929 3.755 0.177 611.760 o
6 2 18 105.664 102.086 1.397 15.283 o
6 2 19 45.762 43.495 0.826 39.074 o
6 2 20 37.803 37.222 0.704 48.188 o
6 3 0 95.052 97.810 2.259 12.429 o
6 3 1 19.144 19.174 0.707 83.956 o
6 3 2 6.436 7.111 0.337 269.144 o
6 3 3 67.112 65.213 1.281 23.454 o
6 3 4 17.670 17.081 0.420 109.994 o
6 3 5 59.849 59.060 0.920 29.377 o
6 3 6 213.729 210.586 2.651 6.019 o
6 3 7 16.883 19.420 0.518 102.133 o
6 3 8 422.392 433.782 4.855 2.237 o
6 3 9 152.157 155.499 1.868 9.579 o
6 3 10 1.541 2.743 0.180 932.789 o
6 3 11 63.280 63.783 0.863 28.242 o
6 3 12 118.209 117.047 2.189 10.985 o
6 3 13 62.864 61.342 0.812 29.156 o
6 3 14 8.727 9.414 0.287 219.073 o
6 3 15 0.312 0.382 0.127 3987.290 o
6 3 16 4.279 5.032 0.227 424.215 o
6 4 0 3.908 5.895 0.258 404.538 o
6 4 1 135.325 123.560 1.931 10.819 o
6 4 2 33.248 35.083 0.722 52.410 o
6 4 3 6.365 6.175 0.288 297.808 o
6 4 4 86.892 87.375 1.499 17.385 o
6 4 5 24.788 27.519 0.586 71.283 o
6 4 6 27.450 26.956 1.407 39.871 o
7 1 0 24.004 22.573 1.269 47.713 o
7 1 1 6.485 7.468 0.354 259.338 o
7 1 2 183.585 176.549 7.088 2.400 o
