# Supplementary material for: Occupational modulation in the (3+1)-dimensional incommensurate structure of (2S,3S)-2-amino-3-hy­droxy-3-methyl-4-phen­oxy­butanoic acid dihydrate
Source: Acta Crystallogr C Struct Chem. 2024 Aug 8;80(Pt 9):523–33. doi: 10.1107/S2053229624007009 (PMC11371000; doi:10.1107/S2053229624007009)
Supplement: Supplementary file 3 [file c-80-00523-buller05a_AVGsup3.hkl]

data_buller05a_AVG                                                              
_shelx_title ' buller05_a.res in P2(1)2(1)2(1)'                                 
_shelx_refln_list_code          4                                               
_shelx_F_calc_maximum      112.06                                               
_exptl_crystal_F_000       560.00                                               
_reflns_d_resolution_high  0.8013                                               
                                                                                
loop_                                                                           
 _space_group_symop_operation_xyz                                               
 'x, y, z'                                                                      
 '-x+1/2, -y, z+1/2'                                                            
 '-x, y+1/2, -z+1/2'                                                            
 'x+1/2, -y+1/2, -z'                                                            
                                                                                
_cell_length_a     5.6620                                                       
_cell_length_b     6.3235                                                       
_cell_length_c    35.2772                                                       
_cell_angle_alpha  90.000                                                       
_cell_angle_beta   90.000                                                       
_cell_angle_gamma  90.000                                                       
                                                                                
_shelx_F_squared_multiplier     1.000                                           
                                                                                
loop_                                                                           
 _refln_index_h                                                                 
 _refln_index_k                                                                 
 _refln_index_l                                                                 
 _refln_F_squared_calc                                                          
 _refln_F_squared_meas                                                          
 _refln_F_squared_sigma                                                         
 _refln_observed_status                                                         
   2   0   0        242.58        254.99         5.44 o                         
   4   0   0        256.06        233.84         9.08 o                         
   6   0   0        167.09        162.21         7.21 o                         
   1   1   0          9.30          8.71         0.52 o                         
   2   1   0         24.47         36.49         1.73 o                         
   3   1   0        615.94        685.19         9.09 o                         
   4   1   0        121.74        126.26         1.92 o                         
   5   1   0         16.36         20.48         1.29 o                         
   6   1   0         56.61         73.61         2.78 o                         
   7   1   0         23.81         20.97         1.18 o                         
   0   2   0       9274.07       9078.66       201.79 o                         
   1   2   0         24.73         19.57         0.59 o                         
   2   2   0        610.33        651.65         7.92 o                         
   3   2   0       3624.32       3768.32        57.91 o                         
   4   2   0        188.10        193.03         1.80 o                         
   5   2   0         55.98         56.24         1.01 o                         
   6   2   0         17.88         23.37         1.00 o                         
   1   3   0        418.88        461.66         5.77 o                         
   2   3   0        131.89        128.65         2.62 o                         
   3   3   0         15.25         17.30         0.60 o                         
   4   3   0        299.28        270.94         2.64 o                         
   5   3   0         56.22         61.40         1.06 o                         
   6   3   0         91.55         90.87         2.10 o                         
   0   4   0          6.56         10.03         0.58 o                         
   1   4   0        220.58        234.21         3.39 o                         
   2   4   0        702.34        686.09         8.67 o                         
   3   4   0        116.75        126.29         1.33 o                         
   4   4   0        808.33        755.65         6.95 o                         
   5   4   0         61.73         69.93         0.92 o                         
   6   4   0          3.86          5.48         0.24 o                         
   1   5   0         42.67         40.78         0.66 o                         
   2   5   0        132.67        148.28         1.64 o                         
   3   5   0         78.46         91.58         1.02 o                         
   4   5   0         73.50         87.42         1.47 o                         
   5   5   0         16.27         17.14         0.35 o                         
   0   6   0          3.70          5.36         0.68 o                         
   1   6   0          0.13          3.24         0.24 o                         
   2   6   0         24.98         30.31         0.56 o                         
   3   6   0         86.83         91.35         1.19 o                         
   4   6   0        259.00        239.09         2.77 o                         
   1   7   0         47.98         50.75         1.48 o                         
   2   7   0         87.54         88.77         1.36 o                         
   3   7   0        156.72        164.37         2.75 o                         
   1   0   1        235.37        247.34         3.41 o                         
   2   0   1        742.70        784.75        12.53 o                         
   3   0   1        312.83        348.94         4.50 o                         
   4   0   1          3.80          4.33         0.90 o                         
   5   0   1        208.80        195.12         2.10 o                         
   6   0   1          5.22          3.94         0.41 o                         
  -7   1   1          5.57          7.27         0.99 o                         
  -6   1   1        414.61        415.66         6.16 o                         
  -5   1   1        732.31        703.61         7.00 o                         
  -4   1   1        293.47        295.61         3.74 o                         
  -3   1   1        294.02        298.33         4.17 o                         
  -2   1   1      11595.45      11198.13       166.68 o                         
  -1   1   1        522.40        514.68         8.09 o                         
   0   1   1       2624.76       2672.26        49.48 o                         
   1   1   1        523.82        528.14         8.33 o                         
   2   1   1      11590.67      11091.84       136.98 o                         
   3   1   1        294.59        298.22         4.16 o                         
   4   1   1        297.72        296.55         3.76 o                         
   5   1   1        735.91        680.37         8.06 o                         
   6   1   1        418.95        381.97        11.54 o                         
   7   1   1          5.96          6.94         0.33 o                         
  -6   2   1         25.05         25.44         0.74 o                         
  -5   2   1        100.24        104.69         1.40 o                         
  -4   2   1        220.09        229.28         2.08 o                         
  -3   2   1        683.93        730.68         8.51 o                         
  -2   2   1        817.35        870.66        11.22 o                         
  -1   2   1        948.54        871.40        12.19 o                         
   0   2   1         32.92         32.14         0.68 o                         
   1   2   1        950.34        875.03        12.20 o                         
   2   2   1        811.06        873.62        10.46 o                         
   3   2   1        687.41        726.39         8.01 o                         
   4   2   1        220.59        230.31         2.16 o                         
   5   2   1        101.07        107.35         1.57 o                         
   6   2   1         24.98         25.20         0.98 o                         
  -6   3   1         16.03         18.24         0.46 o                         
  -5   3   1         55.20         49.73         0.78 o                         
  -4   3   1        309.38        299.97         2.83 o                         
  -3   3   1        102.73        109.56         1.79 o                         
  -2   3   1          2.27          3.51         0.31 o                         
  -1   3   1        896.63        983.95        14.91 o                         
   0   3   1        724.32        633.15         8.30 o                         
   1   3   1        897.62        983.48        14.99 o                         
   2   3   1          2.39          3.72         0.44 o                         
   3   3   1        102.18        104.67         1.93 o                         
   4   3   1        310.47        301.84         2.84 o                         
   5   3   1         55.78         51.67         0.81 o                         
   6   3   1         15.96         17.81         0.66 o                         
  -6   4   1        113.01        118.67         1.67 o                         
  -5   4   1          4.91          9.44         0.32 o                         
  -4   4   1        335.69        336.74         3.44 o                         
  -3   4   1         64.67         58.05         0.73 o                         
  -2   4   1         60.30         63.89         1.16 o                         
  -1   4   1        100.37        103.96         1.77 o                         
   0   4   1         15.51         15.77         0.57 o                         
   1   4   1        101.47        106.23         1.91 o                         
   2   4   1         59.84         63.13         1.27 o                         
   3   4   1         64.03         58.96         0.77 o                         
   4   4   1        333.10        332.39         3.73 o                         
   5   4   1          4.24          8.51         0.28 o                         
   6   4   1        114.08        114.79         1.79 o                         
  -5   5   1         58.23         57.71         0.79 o                         
  -4   5   1        484.91        477.66         4.14 o                         
  -3   5   1         95.33         96.10         1.06 o                         
  -2   5   1        446.52        431.35         5.56 o                         
  -1   5   1         57.21         51.06         0.84 o                         
   0   5   1         32.41         29.18         0.59 o                         
   1   5   1         58.56         51.34         0.75 o                         
   2   5   1        447.17        435.23         4.01 o                         
   3   5   1         96.68         97.69         1.11 o                         
   4   5   1        487.17        499.78         4.67 o                         
   5   5   1         59.28         58.78         0.79 o                         
  -4   6   1         75.21         76.99         1.03 o                         
  -3   6   1        231.93        249.12         2.70 o                         
  -2   6   1         33.41         29.96         0.55 o                         
  -1   6   1        318.72        317.33         3.54 o                         
   0   6   1        375.20        375.80         3.86 o                         
   1   6   1        320.89        315.70         3.36 o                         
   2   6   1         33.94         30.36         0.84 o                         
   3   6   1        232.69        251.53         3.75 o                         
   4   6   1         74.21         75.50         1.02 o                         
  -3   7   1         28.12         31.14         0.72 o                         
  -2   7   1         22.70         24.19         0.57 o                         
  -1   7   1        245.75        250.45         4.61 o                         
   0   7   1        103.21         95.31         2.10 o                         
   1   7   1        244.79        246.72         5.80 o                         
   2   7   1         22.53         24.42         0.56 o                         
   3   7   1         28.52         31.87         0.72 o                         
   1   0   2       5907.27       5366.58        89.94 o                         
   2   0   2        177.59        182.46         2.93 o                         
   3   0   2       1114.49       1154.02        13.20 o                         
   4   0   2        827.86        761.14         8.89 o                         
   5   0   2        421.67        433.28         5.87 o                         
   6   0   2        256.48        237.11        10.19 o                         
  -7   1   2        155.54        133.75        16.75 o                         
  -6   1   2        171.63        157.83         2.40 o                         
  -5   1   2         32.28         33.67         0.66 o                         
  -4   1   2        259.84        284.54         3.52 o                         
  -3   1   2          1.04          2.13         0.36 o                         
  -2   1   2       1089.89       1153.64        16.30 o                         
  -1   1   2       4557.42       4236.41        49.18 o                         
   0   1   2          4.45          2.03         0.18 o                         
   1   1   2       4551.36       4241.26        63.16 o                         
   2   1   2       1086.56       1129.61        17.77 o                         
   3   1   2          1.28          3.06         0.44 o                         
   4   1   2        260.79        288.42         3.67 o                         
   5   1   2         32.54         31.96         1.10 o                         
   6   1   2        173.30        160.84         3.14 o                         
   7   1   2        156.35        164.02         6.58 o                         
  -6   2   2         13.23         14.51         0.89 o                         
  -5   2   2         70.51         80.07         1.27 o                         
  -4   2   2        379.71        391.95         3.31 o                         
  -3   2   2         40.47         44.49         1.11 o                         
  -2   2   2        290.89        352.38         4.56 o                         
  -1   2   2       2047.19       1987.41        27.29 o                         
   0   2   2       3234.88       2989.95        90.68 o                         
   1   2   2       2038.25       1980.54        22.84 o                         
   2   2   2        289.55        347.86         4.24 o                         
   3   2   2         39.57         40.89         0.82 o                         
   4   2   2        384.15        396.01         3.46 o                         
   5   2   2         71.53         80.59         1.55 o                         
   6   2   2         12.85         13.88         0.51 o                         
  -6   3   2          5.97          6.99         0.32 o                         
  -5   3   2         31.85         23.24         0.50 o                         
  -4   3   2        186.26        186.44         1.83 o                         
  -3   3   2         13.29         11.97         0.48 o                         
  -2   3   2        129.33        145.53         2.22 o                         
  -1   3   2       1743.01       1759.16        24.40 o                         
   0   3   2         78.91         82.59         2.22 o                         
   1   3   2       1744.29       1710.12        20.83 o                         
   2   3   2        129.44        147.51         2.61 o                         
   3   3   2         13.62         13.66         0.53 o                         
   4   3   2        186.33        185.81         1.86 o                         
   5   3   2         31.78         24.09         0.52 o                         
   6   3   2          5.77          6.61         0.31 o                         
  -6   4   2         27.59         34.17         0.80 o                         
  -5   4   2         47.25         42.74         0.98 o                         
  -4   4   2        142.28        152.97         2.15 o                         
  -3   4   2         58.20         60.44         0.73 o                         
  -2   4   2        577.17        558.26         6.70 o                         
  -1   4   2         59.69         59.11         1.17 o                         
   0   4   2         26.75         20.08         0.73 o                         
   1   4   2         60.17         61.80         1.86 o                         
   2   4   2        576.39        569.43         6.96 o                         
   3   4   2         57.13         57.80         0.74 o                         
   4   4   2        140.41        147.83         1.50 o                         
   5   4   2         47.39         45.71         0.70 o                         
   6   4   2         27.39         32.59         0.67 o                         
  -5   5   2          8.55         11.10         0.25 o                         
  -4   5   2         85.51         92.10         1.03 o                         
  -3   5   2        261.50        233.07         2.09 o                         
  -2   5   2        167.72        158.23         1.78 o                         
  -1   5   2         66.24         64.31         0.96 o                         
   0   5   2         10.50          9.19         0.35 o                         
   1   5   2         66.44         64.04         0.86 o                         
   2   5   2        167.97        158.08         1.70 o                         
   3   5   2        263.63        235.78         2.36 o                         
   4   5   2         85.09         89.67         1.30 o                         
   5   5   2          8.22         10.25         0.27 o                         
  -4   6   2         83.59         86.92         1.14 o                         
  -3   6   2         23.48         25.13         0.47 o                         
  -2   6   2        162.17        169.76         2.30 o                         
  -1   6   2        286.04        277.74         3.01 o                         
   0   6   2         94.57        102.16         1.31 o                         
   1   6   2        287.95        272.79         2.96 o                         
   2   6   2        160.59        168.20         2.02 o                         
   3   6   2         25.04         26.87         0.54 o                         
   4   6   2         84.76         88.03         1.21 o                         
  -3   7   2        328.06        340.21         5.42 o                         
  -2   7   2          3.03          4.35         0.26 o                         
  -1   7   2          3.19          3.05         0.26 o                         
   0   7   2         64.10         67.38         1.51 o                         
   1   7   2          3.37          3.21         0.27 o                         
   2   7   2          3.25          4.58         0.27 o                         
   3   7   2        330.03        347.98         8.54 o                         
   1   0   3        636.55        594.15         9.32 o                         
   2   0   3          8.60          8.49         0.51 o                         
   3   0   3        104.98        105.56         1.61 o                         
   4   0   3        258.10        239.61         3.24 o                         
   5   0   3          0.84          1.71         0.25 o                         
   6   0   3        129.22        126.02         2.20 o                         
  -6   1   3          1.03          2.67         0.29 o                         
  -5   1   3        506.26        515.15         8.75 o                         
  -4   1   3        395.82        402.86         4.28 o                         
  -3   1   3       1056.14       1051.12        12.67 o                         
  -2   1   3        610.64        594.79         8.12 o                         
  -1   1   3        736.94        660.28         9.25 o                         
   0   1   3        503.36        494.76         6.26 o                         
   1   1   3        737.65        650.95         9.12 o                         
   2   1   3        618.65        600.54         8.89 o                         
   3   1   3       1057.40       1067.81        13.06 o                         
   4   1   3        393.95        406.93         4.91 o                         
   5   1   3        507.98        508.81         7.73 o                         
   6   1   3          1.19          3.02         0.29 o                         
  -6   2   3         47.53         52.08         1.69 o                         
  -5   2   3        352.60        328.00         4.23 o                         
  -4   2   3        118.53        129.98         1.33 o                         
  -3   2   3        383.77        392.42         4.85 o                         
  -2   2   3        547.36        532.76         6.69 o                         
  -1   2   3       1043.94       1100.94        15.33 o                         
   0   2   3        523.54        478.69         5.77 o                         
   1   2   3       1041.62       1073.54        16.50 o                         
   2   2   3        553.51        538.78         6.66 o                         
   3   2   3        383.86        388.90         4.56 o                         
   4   2   3        118.81        131.36         1.48 o                         
   5   2   3        349.40        328.11         3.70 o                         
   6   2   3         47.65         51.66         1.45 o                         
  -6   3   3         55.63         64.20         1.05 o                         
  -5   3   3        125.05        128.10         1.42 o                         
  -4   3   3         10.90         12.69         0.51 o                         
  -3   3   3         21.59         19.83         0.61 o                         
  -2   3   3        957.30        974.00        12.63 o                         
  -1   3   3        576.28        595.34         8.58 o                         
   0   3   3        222.54        203.95         3.72 o                         
   1   3   3        575.54        589.70         7.70 o                         
   2   3   3        963.45        990.62        16.08 o                         
   3   3   3         21.86         19.41         0.91 o                         
   4   3   3         10.79         13.13         0.48 o                         
   5   3   3        125.43        125.40         2.63 o                         
   6   3   3         55.49         60.58         1.19 o                         
  -6   4   3          6.64          6.98         0.26 o                         
  -5   4   3        155.08        140.96         1.68 o                         
  -4   4   3        196.50        184.12         1.84 o                         
  -3   4   3        201.98        197.58         1.72 o                         
  -2   4   3        113.56        115.22         1.61 o                         
  -1   4   3          7.58          5.05         0.38 o                         
   0   4   3        254.72        277.16         5.13 o                         
   1   4   3          7.12          4.78         0.59 o                         
   2   4   3        113.21        116.87         1.88 o                         
   3   4   3        203.90        199.35         1.85 o                         
   4   4   3        196.45        187.58         1.81 o                         
   5   4   3        151.38        142.15         1.45 o                         
   6   4   3          6.33          5.74         0.27 o                         
  -5   5   3        121.78        132.32         1.81 o                         
  -4   5   3         73.99         74.78         0.84 o                         
  -3   5   3         44.81         41.10         0.59 o                         
  -2   5   3         77.61         78.15         0.98 o                         
  -1   5   3        273.41        251.95         2.69 o                         
   0   5   3        339.16        314.73         3.17 o                         
   1   5   3        270.66        247.62         2.43 o                         
   2   5   3         79.23         80.68         0.98 o                         
   3   5   3         44.36         40.64         0.70 o                         
   4   5   3         73.75         73.38         0.95 o                         
   5   5   3        122.07        131.36         1.70 o                         
  -4   6   3         40.79         44.84         0.76 o                         
  -3   6   3         29.06         27.05         0.47 o                         
  -2   6   3        142.80        151.50         2.39 o                         
  -1   6   3        461.37        461.34         4.75 o                         
   0   6   3        280.76        274.88         3.01 o                         
   1   6   3        462.61        449.64         4.59 o                         
   2   6   3        143.74        149.88         1.81 o                         
   3   6   3         29.42         27.41         0.54 o                         
   4   6   3         39.77         43.23         0.68 o                         
  -3   7   3         65.54         68.66         2.02 o                         
  -2   7   3         81.36         72.30         1.09 o                         
  -1   7   3          3.13          3.71         0.29 o                         
   0   7   3        360.62        374.64         7.20 o                         
   1   7   3          2.93          3.61         0.29 o                         
   2   7   3         79.66         70.35         1.15 o                         
   3   7   3         66.78         68.53         1.50 o                         
   0   0   4       1320.85       1301.75        19.76 o                         
   1   0   4       4456.12       4612.91        69.28 o                         
   2   0   4          6.39          4.35         0.41 o                         
   3   0   4       1257.84       1287.95        15.21 o                         
   4   0   4         42.69         48.05         1.02 o                         
   5   0   4         47.75         45.48         1.00 o                         
   6   0   4          0.15          1.16         0.31 o                         
  -6   1   4         99.13        106.38         2.02 o                         
  -5   1   4          4.18          6.11         0.33 o                         
  -4   1   4         39.38         43.27         0.74 o                         
  -3   1   4        969.36       1090.67        12.43 o                         
  -2   1   4        498.24        511.52         7.09 o                         
  -1   1   4        173.65        187.23         2.48 o                         
   0   1   4       5948.69       5616.10        89.82 o                         
   1   1   4        171.26        188.02         2.69 o                         
   2   1   4        495.30        510.69         7.67 o                         
   3   1   4        961.85       1068.16        13.07 o                         
   4   1   4         40.03         43.75         0.93 o                         
   5   1   4          3.91          4.00         0.40 o                         
   6   1   4        101.15        102.07         3.48 o                         
  -6   2   4         15.30         14.70         0.51 o                         
  -5   2   4         18.19         15.39         0.41 o                         
  -4   2   4         56.83         61.19         1.04 o                         
  -3   2   4        292.46        282.25         3.64 o                         
  -2   2   4         96.19        110.73         1.89 o                         
  -1   2   4       1681.67       1564.29        24.13 o                         
   0   2   4       4128.67       4043.59        67.98 o                         
   1   2   4       1690.62       1635.03        46.24 o                         
   2   2   4         97.63        112.51         1.66 o                         
   3   2   4        294.19        281.65         3.70 o                         
   4   2   4         57.49         61.39         0.84 o                         
   5   2   4         17.00         14.79         0.47 o                         
   6   2   4         16.07         14.81         0.62 o                         
  -6   3   4         15.23         14.94         0.42 o                         
  -5   3   4         37.02         34.01         0.57 o                         
  -4   3   4         71.51         66.67         0.80 o                         
  -3   3   4        149.16        151.81         2.13 o                         
  -2   3   4        476.36        452.91         5.89 o                         
  -1   3   4        424.16        414.71         4.82 o                         
   0   3   4        523.78        544.09         7.75 o                         
   1   3   4        424.25        412.94         6.91 o                         
   2   3   4        473.81        456.22         6.44 o                         
   3   3   4        149.86        154.77         2.31 o                         
   4   3   4         72.13         67.63         0.87 o                         
   5   3   4         37.47         33.99         0.86 o                         
   6   3   4         15.20         15.87         0.39 o                         
  -6   4   4         84.33         83.42         1.88 o                         
  -5   4   4        122.83        115.44         1.33 o                         
  -4   4   4        325.64        321.86         2.98 o                         
  -3   4   4         25.42         23.72         0.53 o                         
  -2   4   4         40.21         40.08         0.73 o                         
  -1   4   4         54.91         51.44         1.22 o                         
   1   4   4         55.00         54.74         1.73 o                         
   2   4   4         41.22         40.69         0.81 o                         
   3   4   4         24.58         21.61         0.40 o                         
   4   4   4        324.55        320.24         2.98 o                         
   5   4   4        124.21        118.82         1.23 o                         
   6   4   4         84.39         81.17         1.39 o                         
  -5   5   4         21.98         19.47         0.36 o                         
  -4   5   4         43.85         38.97         0.54 o                         
  -3   5   4         33.80         27.52         0.47 o                         
  -2   5   4        167.09        160.58         1.71 o                         
  -1   5   4        239.55        245.17         2.62 o                         
   0   5   4        114.99        110.36         1.36 o                         
   1   5   4        244.70        247.74         2.43 o                         
   2   5   4        163.93        152.37         1.53 o                         
   3   5   4         34.02         27.46         0.60 o                         
   4   5   4         43.77         39.73         0.62 o                         
   5   5   4         21.37         19.99         0.46 o                         
  -4   6   4         15.89         17.28         0.38 o                         
  -3   6   4        131.14        134.62         1.67 o                         
  -2   6   4         48.63         50.08         0.81 o                         
  -1   6   4        139.23        137.81         1.80 o                         
   0   6   4        339.66        348.65         3.63 o                         
   1   6   4        138.82        134.39         1.75 o                         
   2   6   4         48.54         51.87         0.84 o                         
   3   6   4        129.37        133.03         1.50 o                         
   4   6   4         15.79         17.43         0.42 o                         
  -3   7   4        152.35        148.09         5.02 o                         
  -2   7   4         83.13         80.84         1.43 o                         
  -1   7   4         74.48         69.41         1.14 o                         
   0   7   4          5.66          5.87         0.33 o                         
   1   7   4         73.68         71.74         1.10 o                         
   2   7   4         81.96         81.48         1.40 o                         
   3   7   4        152.12        155.80         2.63 o                         
   1   0   5        112.56        118.84         1.62 o                         
   2   0   5        344.81        326.24         4.78 o                         
   3   0   5       1119.99       1054.20        11.38 o                         
   4   0   5         72.52         63.10         1.10 o                         
   5   0   5        272.12        281.94         2.99 o                         
   6   0   5         33.87         27.29         1.43 o                         
  -6   1   5         54.26         49.60         1.33 o                         
  -5   1   5        259.61        238.30         2.51 o                         
  -4   1   5        308.49        311.42         2.92 o                         
  -3   1   5        207.03        209.51         2.87 o                         
  -2   1   5        555.07        602.70         8.26 o                         
  -1   1   5       4577.19       4421.11        45.74 o                         
   0   1   5      12557.83      12249.72       191.55 o                         
   1   1   5       4556.80       4485.29        56.71 o                         
   2   1   5        554.16        597.55         8.75 o                         
   3   1   5        205.35        214.55         3.01 o                         
   4   1   5        310.74        314.85         3.39 o                         
   5   1   5        254.06        245.52         3.08 o                         
   6   1   5         55.49         56.98         2.26 o                         
  -6   2   5        131.23        126.15         3.44 o                         
  -5   2   5          4.33          6.01         0.29 o                         
  -4   2   5        562.14        529.51         4.31 o                         
  -3   2   5         58.17         46.44         0.94 o                         
  -2   2   5        830.56        850.61        13.55 o                         
  -1   2   5        291.55        354.32         5.88 o                         
   0   2   5       1942.70       1863.49        32.73 o                         
   1   2   5        292.59        345.15         5.12 o                         
   2   2   5        830.39        835.40        10.05 o                         
   3   2   5         58.19         45.53         0.93 o                         
   4   2   5        563.65        534.55         4.86 o                         
   5   2   5          3.95          4.79         0.31 o                         
   6   2   5        131.78        124.50         2.99 o                         
  -6   3   5         46.57         52.51         0.89 o                         
  -5   3   5        106.16        100.55         1.13 o                         
  -4   3   5         80.26         85.48         0.96 o                         
  -3   3   5         95.00        101.99         1.60 o                         
  -2   3   5        949.63        995.98        12.92 o                         
  -1   3   5        936.14        965.44        11.50 o                         
   0   3   5          0.87          3.26         0.45 o                         
   1   3   5        943.38        960.39        13.46 o                         
   2   3   5        948.60        978.93        13.94 o                         
   3   3   5         95.19        100.32         1.76 o                         
   4   3   5         80.33         86.19         1.16 o                         
   5   3   5        106.24         99.29         1.35 o                         
   6   3   5         48.06         54.87         0.85 o                         
  -6   4   5         21.06         24.15         0.61 o                         
  -5   4   5         17.33         17.70         0.40 o                         
  -4   4   5         66.52         71.13         0.88 o                         
  -3   4   5        244.21        234.20         1.93 o                         
  -2   4   5        145.09        132.23         1.65 o                         
  -1   4   5        128.12        137.88         2.23 o                         
   0   4   5        265.33        259.82         5.40 o                         
   1   4   5        128.88        141.49         2.64 o                         
   2   4   5        142.89        129.18         1.56 o                         
   3   4   5        248.07        237.41         2.05 o                         
   4   4   5         67.51         70.53         0.94 o                         
   5   4   5         16.75         17.75         0.35 o                         
   6   4   5         21.15         25.57         0.54 o                         
  -5   5   5         69.71         78.06         0.97 o                         
  -4   5   5        205.91        194.95         1.91 o                         
  -3   5   5         14.81         15.86         0.34 o                         
  -2   5   5         16.92         17.53         0.40 o                         
  -1   5   5         10.91         12.32         0.35 o                         
   0   5   5        319.41        305.45         3.14 o                         
   1   5   5         10.77         12.65         0.37 o                         
   2   5   5         15.94         16.40         0.38 o                         
   3   5   5         14.52         14.92         0.38 o                         
   4   5   5        203.20        189.99         2.00 o                         
   5   5   5         68.42         78.41         1.18 o                         
  -4   6   5         63.93         60.79         0.97 o                         
  -3   6   5         60.78         58.59         0.83 o                         
  -2   6   5        104.34         96.27         1.27 o                         
  -1   6   5         41.13         43.14         0.75 o                         
   0   6   5          1.42          1.77         0.22 o                         
   1   6   5         42.36         42.74         0.72 o                         
   2   6   5        105.43         96.55         1.34 o                         
   3   6   5         59.58         57.80         0.79 o                         
   4   6   5         64.76         62.61         0.92 o                         
  -3   7   5         12.71         13.25         0.48 o                         
  -2   7   5         68.43         66.75         1.07 o                         
  -1   7   5         82.58         83.46         1.50 o                         
   0   7   5         63.82         64.88         1.60 o                         
   1   7   5         83.21         86.60         1.49 o                         
   2   7   5         68.10         68.73         1.24 o                         
   3   7   5         12.42         12.37         0.39 o                         
   0   0   6       1890.05       1713.21        26.22 o                         
   1   0   6        433.07        457.45         8.79 o                         
   2   0   6          0.64          0.65         0.26 o                         
   3   0   6         48.36         65.48         1.44 o                         
   4   0   6        259.47        279.04         3.28 o                         
   5   0   6        274.19        278.22         2.98 o                         
   6   0   6          5.39          9.15         0.90 o                         
  -6   1   6         89.35         84.13         4.13 o                         
  -5   1   6        240.55        247.15         2.58 o                         
  -4   1   6        403.62        409.76         3.70 o                         
  -3   1   6        136.95        151.17         2.22 o                         
  -2   1   6       2140.23       2138.86        29.58 o                         
  -1   1   6       5629.98       5493.20        57.07 o                         
   0   1   6        528.53        550.46         8.67 o                         
   1   1   6       5642.29       5521.22        64.23 o                         
   2   1   6       2141.39       2153.76        29.81 o                         
   3   1   6        136.05        148.35         2.26 o                         
   4   1   6        408.03        416.65         4.10 o                         
   5   1   6        242.50        251.67         3.13 o                         
   6   1   6         90.29         85.20         2.52 o                         
  -6   2   6         43.31         46.81         1.04 o                         
  -5   2   6         25.57         20.68         0.44 o                         
  -4   2   6         21.25         26.56         0.70 o                         
  -3   2   6        205.13        194.11         2.95 o                         
  -2   2   6        817.16        830.57        13.25 o                         
  -1   2   6        120.10        103.17         1.57 o                         
   0   2   6        228.88        245.10         3.34 o                         
   1   2   6        117.81         98.29         1.65 o                         
   2   2   6        818.20        828.22         9.98 o                         
   3   2   6        202.95        185.38         2.49 o                         
   4   2   6         22.12         27.03         0.93 o                         
   5   2   6         24.86         18.90         0.53 o                         
   6   2   6         43.56         46.62         1.05 o                         
  -6   3   6        191.74        187.48         4.23 o                         
  -5   3   6         83.37         73.03         0.92 o                         
  -4   3   6        251.13        253.84         2.22 o                         
  -3   3   6        116.70        116.14         1.60 o                         
  -2   3   6       1021.38        985.55        11.89 o                         
  -1   3   6        214.12        195.55         2.31 o                         
   0   3   6       1397.94       1372.64        21.36 o                         
   1   3   6        212.20        200.17         3.85 o                         
   2   3   6       1026.89        972.18        13.85 o                         
   3   3   6        119.21        113.74         1.79 o                         
   4   3   6        252.15        255.11         2.67 o                         
   5   3   6         82.63         71.92         1.09 o                         
   6   3   6        189.06        195.64         2.46 o                         
  -6   4   6         23.76         25.48         0.59 o                         
  -5   4   6          8.73          9.42         0.30 o                         
  -4   4   6        278.48        267.06         2.53 o                         
  -3   4   6         44.34         49.20         0.60 o                         
  -2   4   6         23.61         24.96         0.53 o                         
  -1   4   6         94.00         98.24         1.57 o                         
   0   4   6         74.98         67.78         1.94 o                         
   1   4   6         93.79        101.41         2.09 o                         
   2   4   6         23.84         26.61         0.54 o                         
   3   4   6         44.47         48.96         0.61 o                         
   4   4   6        280.34        271.20         2.47 o                         
   5   4   6          8.84          9.24         0.27 o                         
   6   4   6         24.37         25.04         1.31 o                         
  -5   5   6         40.50         38.11         0.56 o                         
  -4   5   6         47.93         48.02         0.64 o                         
  -3   5   6         24.82         28.44         0.44 o                         
  -2   5   6        219.91        227.13         2.39 o                         
  -1   5   6         23.57         23.41         0.44 o                         
   0   5   6         19.50         19.05         0.43 o                         
   1   5   6         23.71         24.30         0.52 o                         
   2   5   6        223.27        226.88         2.13 o                         
   3   5   6         24.88         28.94         0.55 o                         
   4   5   6         47.71         47.86         0.68 o                         
   5   5   6         40.96         38.85         0.74 o                         
  -4   6   6          2.97          2.32         0.19 o                         
  -3   6   6         18.08         14.85         0.35 o                         
  -2   6   6        181.98        185.22         2.02 o                         
  -1   6   6        165.65        165.56         1.95 o                         
   0   6   6          1.28          1.44         0.21 o                         
   1   6   6        162.35        159.71         1.88 o                         
   2   6   6        181.44        180.83         2.74 o                         
   3   6   6         18.13         14.54         0.35 o                         
   4   6   6          3.38          2.96         0.25 o                         
  -3   7   6         79.90         78.09         2.05 o                         
  -2   7   6         23.67         23.92         0.50 o                         
  -1   7   6         31.69         30.98         0.57 o                         
   0   7   6        171.15        166.33         3.69 o                         
   1   7   6         32.06         29.77         0.59 o                         
   2   7   6         22.99         22.99         0.73 o                         
   3   7   6         80.26         77.24         1.64 o                         
   1   0   7        207.16        232.00         2.89 o                         
   2   0   7        395.84        429.48         6.11 o                         
   3   0   7        800.20        795.27         8.79 o                         
   4   0   7         32.85         41.27         0.71 o                         
   5   0   7        408.89        370.13         3.76 o                         
   6   0   7        333.53        311.20         7.34 o                         
  -6   1   7         97.00         97.53         2.76 o                         
  -5   1   7         53.80         57.97         0.99 o                         
  -4   1   7         36.25         37.72         0.56 o                         
  -3   1   7        545.85        571.32         6.12 o                         
  -2   1   7        779.66        737.03         8.52 o                         
  -1   1   7        783.03        761.05         9.05 o                         
   0   1   7        725.47        702.24        11.02 o                         
   1   1   7        785.57        771.89        10.85 o                         
   2   1   7        780.79        742.32        10.74 o                         
   3   1   7        544.49        588.54         7.10 o                         
   4   1   7         36.63         37.33         0.81 o                         
   5   1   7         53.95         60.31         1.05 o                         
   6   1   7         96.26         99.58         1.61 o                         
  -6   2   7         88.96         83.00         2.78 o                         
  -5   2   7        146.75        143.07         1.57 o                         
  -4   2   7       1453.02       1409.65        13.60 o                         
  -3   2   7        310.72        316.27         4.38 o                         
  -2   2   7        610.71        596.48         8.10 o                         
  -1   2   7       1568.93       1657.03        22.94 o                         
   0   2   7       5781.53       5849.84       115.73 o                         
   1   2   7       1566.00       1602.78        22.18 o                         
   2   2   7        617.28        587.40         7.38 o                         
   3   2   7        314.85        315.88         3.86 o                         
   4   2   7       1459.65       1416.94        14.45 o                         
   5   2   7        147.18        143.39         2.06 o                         
   6   2   7         87.72         78.68         1.81 o                         
  -6   3   7         17.56         19.23         0.48 o                         
  -5   3   7         77.56         72.42         1.09 o                         
  -4   3   7        151.71        151.49         1.43 o                         
  -3   3   7        378.79        372.93         3.51 o                         
  -2   3   7        110.48        121.86         1.76 o                         
  -1   3   7         91.16         93.35         1.26 o                         
   0   3   7        267.59        249.84         4.24 o                         
   1   3   7         88.71         94.67         2.19 o                         
   2   3   7        109.64        124.30         2.20 o                         
   3   3   7        379.76        382.85         4.79 o                         
   4   3   7        149.50        150.38         1.63 o                         
   5   3   7         78.71         73.89         1.16 o                         
   6   3   7         17.65         18.04         0.48 o                         
  -5   4   7         41.78         44.78         0.60 o                         
  -4   4   7        290.28        293.81         2.75 o                         
  -3   4   7         96.33         88.12         0.86 o                         
  -2   4   7         61.13         64.68         0.81 o                         
  -1   4   7        438.49        432.54         5.87 o                         
   0   4   7        990.61        915.05        17.85 o                         
   1   4   7        437.62        435.20         6.81 o                         
   2   4   7         61.35         65.63         0.89 o                         
   3   4   7         96.27         87.55         0.92 o                         
   4   4   7        291.89        292.44         2.63 o                         
   5   4   7         42.93         44.57         0.61 o                         
  -5   5   7         27.49         25.74         0.46 o                         
  -4   5   7         34.33         41.53         0.58 o                         
  -3   5   7         41.30         40.24         0.56 o                         
  -2   5   7        245.24        235.05         2.40 o                         
  -1   5   7        506.18        498.77         4.23 o                         
   0   5   7         36.65         35.41         0.61 o                         
   1   5   7        511.97        507.84         4.78 o                         
   2   5   7        248.64        236.71         2.29 o                         
   3   5   7         40.84         40.16         0.66 o                         
   4   5   7         34.76         42.09         0.61 o                         
   5   5   7         26.49         24.93         0.50 o                         
  -4   6   7         24.83         25.66         0.48 o                         
  -3   6   7         83.52         78.46         0.97 o                         
  -2   6   7          4.26          4.92         0.23 o                         
  -1   6   7         17.44         18.97         0.51 o                         
   0   6   7         14.42         12.32         0.44 o                         
   1   6   7         17.11         18.52         0.51 o                         
   2   6   7          4.24          4.81         0.26 o                         
   3   6   7         83.29         77.76         1.06 o                         
   4   6   7         25.55         25.08         0.49 o                         
  -3   7   7         53.47         51.63         1.48 o                         
  -2   7   7         60.34         60.32         1.02 o                         
  -1   7   7         35.13         35.25         0.85 o                         
   0   7   7        136.64        136.04         2.31 o                         
   1   7   7         34.67         35.90         0.66 o                         
   2   7   7         60.10         57.64         1.07 o                         
   3   7   7         54.10         55.79         1.22 o                         
   0   0   8        621.36        579.49        10.95 o                         
   1   0   8         79.18         51.79         0.90 o                         
   2   0   8        109.38        109.66         1.86 o                         
   3   0   8       1372.75       1468.29        15.52 o                         
   4   0   8        227.44        251.96         2.59 o                         
   5   0   8         57.29         61.71         0.88 o                         
   6   0   8         27.73         28.72         1.05 o                         
  -6   1   8         70.12         63.34         2.97 o                         
  -5   1   8         92.67         96.93         1.17 o                         
  -4   1   8         78.32         80.18         1.08 o                         
  -3   1   8        391.47        408.62         4.35 o                         
  -2   1   8       1190.95       1222.80        14.56 o                         
  -1   1   8        309.27        328.57         4.14 o                         
   0   1   8        951.55        988.23        14.83 o                         
   1   1   8        307.37        327.20         4.23 o                         
   2   1   8       1196.34       1223.70        15.70 o                         
   3   1   8        390.79        418.14         4.92 o                         
   4   1   8         79.63         81.34         1.13 o                         
   5   1   8         92.83         96.94         1.45 o                         
   6   1   8         69.91         65.34         1.92 o                         
  -6   2   8        314.20        317.52         4.39 o                         
  -5   2   8        127.24        117.44         1.34 o                         
  -4   2   8         77.31         80.82         0.93 o                         
  -3   2   8        468.55        471.16         5.76 o                         
  -2   2   8        297.01        319.21         4.63 o                         
  -1   2   8        302.05        298.58         4.52 o                         
   0   2   8        547.27        546.86         8.11 o                         
   1   2   8        300.52        289.14         3.76 o                         
   2   2   8        293.20        315.16         3.93 o                         
   3   2   8        472.94        477.32         5.56 o                         
   4   2   8         79.39         82.38         1.12 o                         
   5   2   8        127.84        114.36         1.70 o                         
   6   2   8        313.49        301.67         7.20 o                         
  -6   3   8        371.02        392.46         9.88 o                         
  -5   3   8          3.66          4.11         0.21 o                         
  -4   3   8         90.05         87.11         0.96 o                         
  -3   3   8        157.81        145.73         1.61 o                         
  -2   3   8       2528.20       2507.75        29.34 o                         
  -1   3   8        714.07        707.68         9.32 o                         
   0   3   8        497.82        472.79         8.00 o                         
   1   3   8        715.12        733.26        11.98 o                         
   2   3   8       2520.88       2482.08        32.03 o                         
   3   3   8        156.66        147.91         1.78 o                         
   4   3   8         91.33         88.18         1.10 o                         
   5   3   8          3.95          4.41         0.30 o                         
   6   3   8        373.07        403.00         4.51 o                         
  -5   4   8        112.23        109.74         1.15 o                         
  -4   4   8         46.39         45.11         0.72 o                         
  -3   4   8        141.79        130.26         1.16 o                         
  -2   4   8         56.16         54.13         0.73 o                         
  -1   4   8        727.37        706.35         9.27 o                         
   0   4   8        205.25        216.78         4.91 o                         
   1   4   8        730.86        719.97        11.84 o                         
   2   4   8         55.32         54.34         0.75 o                         
   3   4   8        143.48        132.93         1.35 o                         
   4   4   8         45.65         45.43         0.62 o                         
   5   4   8        112.74        113.41         1.40 o                         
  -5   5   8        175.05        174.43         2.26 o                         
  -4   5   8         50.88         52.60         0.67 o                         
  -3   5   8        114.83        113.76         1.24 o                         
  -2   5   8        219.83        220.62         2.01 o                         
  -1   5   8         24.34         25.70         0.44 o                         
   0   5   8         40.37         37.11         0.61 o                         
   1   5   8         24.04         26.63         0.51 o                         
   2   5   8        221.68        225.92         2.19 o                         
   3   5   8        113.22        112.83         1.35 o                         
   4   5   8         52.18         53.13         0.74 o                         
   5   5   8        173.88        177.98         2.38 o                         
  -4   6   8        384.59        382.58         4.94 o                         
  -3   6   8         11.60         14.85         0.34 o                         
  -2   6   8         53.51         52.61         0.72 o                         
  -1   6   8         17.51         19.06         0.45 o                         
   0   6   8        147.94        150.27         1.90 o                         
   1   6   8         17.67         18.44         0.45 o                         
   2   6   8         54.19         51.98         0.82 o                         
   3   6   8         11.69         14.63         0.39 o                         
   4   6   8        386.38        376.74         4.53 o                         
  -3   7   8         83.26         71.07         2.85 o                         
  -2   7   8         32.79         33.07         0.63 o                         
  -1   7   8         47.93         46.36         0.72 o                         
   0   7   8        131.49        141.41         1.98 o                         
   1   7   8         48.04         46.77         0.84 o                         
   2   7   8         32.31         32.57         0.69 o                         
   3   7   8         83.65         85.13         1.77 o                         
   1   0   9       1701.00       1525.51        21.05 o                         
   2   0   9          8.02         16.91         0.76 o                         
   3   0   9        547.67        577.36         6.55 o                         
   4   0   9        898.83        851.31         7.13 o                         
   5   0   9        115.52        118.17         1.96 o                         
   6   0   9         60.51         60.89         1.26 o                         
  -6   1   9         27.00         28.55         0.91 o                         
  -5   1   9         35.35         33.86         0.57 o                         
  -4   1   9        363.92        356.22         3.06 o                         
  -3   1   9        396.87        396.14         4.03 o                         
  -2   1   9        952.69        912.23         9.81 o                         
  -1   1   9       1631.88       1544.58        19.42 o                         
   0   1   9       2204.21       2132.27        37.67 o                         
   1   1   9       1632.14       1558.67        21.53 o                         
   2   1   9        953.95        914.84        11.90 o                         
   3   1   9        397.58        407.42         4.81 o                         
   4   1   9        360.53        350.57         3.38 o                         
   5   1   9         34.46         34.94         0.78 o                         
   6   1   9         26.65         26.84         0.71 o                         
  -6   2   9         94.27         96.11         1.92 o                         
  -5   2   9         75.21         81.47         1.42 o                         
  -4   2   9        392.77        375.83         3.31 o                         
  -3   2   9         64.95         68.99         1.37 o                         
  -2   2   9        437.69        437.93         6.16 o                         
  -1   2   9       1512.46       1459.30        19.34 o                         
   0   2   9        675.46        722.98        13.04 o                         
   1   2   9       1508.32       1445.93        18.32 o                         
   2   2   9        435.03        439.19         5.31 o                         
   3   2   9         65.01         68.57         1.22 o                         
   4   2   9        393.98        376.58         3.72 o                         
   5   2   9         73.83         79.97         2.51 o                         
   6   2   9         95.22         98.10         2.08 o                         
  -6   3   9        138.91        144.66         2.87 o                         
  -5   3   9        115.71        106.28         1.17 o                         
  -4   3   9        550.89        529.16         4.03 o                         
  -3   3   9        425.38        415.57         3.51 o                         
  -2   3   9        158.75        144.32         2.07 o                         
  -1   3   9       1061.60       1106.42        18.62 o                         
   0   3   9       1150.22       1227.75        19.27 o                         
   1   3   9       1055.34       1128.92        17.87 o                         
   2   3   9        159.58        145.67         2.22 o                         
   3   3   9        427.12        419.88         4.25 o                         
   4   3   9        547.33        521.64         4.77 o                         
   5   3   9        116.91        106.30         2.04 o                         
   6   3   9        136.48        144.46         1.74 o                         
  -5   4   9         96.57         97.53         1.05 o                         
  -4   4   9        170.43        171.39         1.78 o                         
  -3   4   9        169.41        163.52         1.43 o                         
  -2   4   9        419.69        421.67         3.48 o                         
  -1   4   9         68.77         68.62         1.42 o                         
   0   4   9       2105.02       2170.18        33.70 o                         
   1   4   9         68.36         69.37         1.64 o                         
   2   4   9        420.77        423.31         3.71 o                         
   3   4   9        168.85        164.75         1.56 o                         
   4   4   9        173.17        169.03         1.63 o                         
   5   4   9         96.55        100.21         1.35 o                         
  -5   5   9         95.64         96.51         1.30 o                         
  -4   5   9         39.49         35.43         0.55 o                         
  -3   5   9         31.61         33.64         0.54 o                         
  -2   5   9        113.91        119.29         1.20 o                         
  -1   5   9        853.68        828.58         7.03 o                         
   0   5   9          5.45          8.02         0.27 o                         
   1   5   9        848.13        810.41         7.87 o                         
   2   5   9        114.82        121.05         1.38 o                         
   3   5   9         30.63         33.49         0.65 o                         
   4   5   9         39.80         35.78         0.56 o                         
   5   5   9         95.79         99.52         1.39 o                         
  -4   6   9         35.10         35.62         0.63 o                         
  -3   6   9         87.05         93.29         1.10 o                         
  -2   6   9         56.03         52.95         0.76 o                         
  -1   6   9         32.90         30.81         0.55 o                         
   0   6   9         10.93         10.21         0.37 o                         
   1   6   9         33.73         30.57         0.58 o                         
   2   6   9         55.80         53.50         0.84 o                         
   3   6   9         87.32         92.05         1.39 o                         
   4   6   9         34.98         33.87         0.62 o                         
  -2   7   9        102.46        105.58         1.74 o                         
  -1   7   9        117.31        123.35         1.59 o                         
   0   7   9        243.11        245.35         3.19 o                         
   1   7   9        116.28        122.51         1.93 o                         
   2   7   9        102.38        108.18         1.99 o                         
   0   0  10         12.65          8.15         0.50 o                         
   1   0  10       2444.78       2237.32        34.33 o                         
   2   0  10       1374.63       1380.09        15.33 o                         
   3   0  10         27.63         26.83         0.65 o                         
   4   0  10         59.70         61.89         0.76 o                         
   5   0  10        129.85        121.42         1.52 o                         
   6   0  10          0.05          2.01         0.27 o                         
  -6   1  10         75.69         73.72         2.10 o                         
  -5   1  10         90.46         95.30         1.15 o                         
  -4   1  10        327.20        313.17         2.71 o                         
  -3   1  10        284.11        288.02         3.04 o                         
  -2   1  10         95.54        106.37         1.55 o                         
  -1   1  10       4165.87       4018.82       122.44 o                         
   0   1  10       5088.05       5035.66        68.27 o                         
   1   1  10       4189.66       3925.15       119.83 o                         
   2   1  10         95.02        108.03         1.79 o                         
   3   1  10        285.89        290.63         3.61 o                         
   4   1  10        327.80        309.82         3.04 o                         
   5   1  10         91.09         98.49         1.47 o                         
   6   1  10         77.89         74.35         2.69 o                         
  -6   2  10         29.53         26.91         0.84 o                         
  -5   2  10        211.17        193.40         1.92 o                         
  -4   2  10        997.95        966.00         7.97 o                         
  -3   2  10         31.05         32.29         0.78 o                         
  -2   2  10        522.75        570.88         7.82 o                         
  -1   2  10        233.12        248.16         3.16 o                         
   0   2  10       3192.08       3355.33        72.49 o                         
   1   2  10        233.88        250.54         3.66 o                         
   2   2  10        525.67        570.24         7.52 o                         
   3   2  10         29.76         30.34         0.75 o                         
   4   2  10        994.65        944.13         9.84 o                         
   5   2  10        209.95        196.45         2.94 o                         
   6   2  10         28.41         24.69         1.04 o                         
  -6   3  10          0.87          2.51         0.21 o                         
  -5   3  10          0.49          0.88         0.16 o                         
  -4   3  10        459.13        441.20         3.62 o                         
  -3   3  10        513.71        504.48         3.83 o                         
  -2   3  10         26.11         26.73         0.64 o                         
  -1   3  10        241.04        264.42         3.09 o                         
   0   3  10        960.22        965.45        15.34 o                         
   1   3  10        241.50        272.46         4.45 o                         
   2   3  10         26.10         26.83         0.73 o                         
   3   3  10        518.59        512.61         5.04 o                         
   4   3  10        462.07        440.21         4.09 o                         
   5   3  10          0.39          0.85         0.20 o                         
   6   3  10          1.07          2.55         0.17 o                         
  -5   4  10        110.64        106.02         1.28 o                         
  -4   4  10          7.28          6.51         0.26 o                         
  -3   4  10        344.75        346.90         2.79 o                         
  -2   4  10         38.92         38.72         0.52 o                         
  -1   4  10        699.16        670.44         9.77 o                         
   0   4  10         16.13         15.47         1.24 o                         
   1   4  10        697.07        685.76        10.28 o                         
   2   4  10         38.73         37.91         0.55 o                         
   3   4  10        340.90        340.14         2.95 o                         
   4   4  10          7.30          6.66         0.28 o                         
   5   4  10        110.75        108.25         1.43 o                         
  -5   5  10          6.96          8.13         0.24 o                         
  -4   5  10         40.13         41.06         0.68 o                         
  -3   5  10        285.51        282.62         2.55 o                         
  -2   5  10        238.98        235.01         2.10 o                         
  -1   5  10        225.87        223.07         2.10 o                         
   0   5  10         36.85         35.42         0.50 o                         
   1   5  10        226.84        223.32         2.07 o                         
   2   5  10        238.32        233.54         2.36 o                         
   3   5  10        284.93        281.14         2.87 o                         
   4   5  10         40.42         42.56         0.62 o                         
   5   5  10          6.76          8.20         0.30 o                         
  -4   6  10         23.00         21.60         0.48 o                         
  -3   6  10         94.49        104.63         1.20 o                         
  -2   6  10         44.11         43.76         0.67 o                         
  -1   6  10         32.17         33.59         0.55 o                         
   0   6  10          0.60          0.84         0.17 o                         
   1   6  10         31.71         32.59         0.64 o                         
   2   6  10         43.60         43.14         0.70 o                         
   3   6  10         94.63        105.80         1.48 o                         
   4   6  10         23.26         20.97         0.49 o                         
  -2   7  10        155.39        146.95         2.06 o                         
  -1   7  10         17.75         16.99         0.45 o                         
   0   7  10         98.09        101.83         2.12 o                         
   1   7  10         17.57         16.99         0.50 o                         
   2   7  10        154.38        157.84         3.54 o                         
   1   0  11       1205.00       1187.55        15.14 o                         
   2   0  11          0.10          0.93         0.30 o                         
   3   0  11         99.75         72.11         1.16 o                         
   4   0  11         60.46         54.98         0.72 o                         
   5   0  11        876.27        860.60        11.33 o                         
   6   0  11          9.79          9.03         0.44 o                         
  -6   1  11         64.54         61.52         1.96 o                         
  -5   1  11         74.46         73.86         1.00 o                         
  -4   1  11        138.24        142.05         1.36 o                         
  -3   1  11          1.99          3.30         0.28 o                         
  -2   1  11        206.41        221.82         2.53 o                         
  -1   1  11          5.88          4.11         0.28 o                         
   0   1  11        314.89        298.80         3.95 o                         
   1   1  11          5.24          4.48         0.36 o                         
   2   1  11        209.62        227.43         3.25 o                         
   3   1  11          1.88          1.97         0.37 o                         
   4   1  11        139.39        142.60         1.61 o                         
   5   1  11         75.14         74.44         1.19 o                         
   6   1  11         64.15         60.31         2.72 o                         
  -6   2  11         63.27         56.39         1.47 o                         
  -5   2  11         26.25         30.68         0.63 o                         
  -4   2  11        158.71        164.36         1.90 o                         
  -3   2  11        913.83        865.63        10.07 o                         
  -2   2  11       1923.04       1949.19        24.76 o                         
  -1   2  11       1782.93       1914.18        24.21 o                         
   0   2  11        220.21        218.80         2.81 o                         
   1   2  11       1808.95       1975.95        31.06 o                         
   2   2  11       1920.89       1929.61        24.53 o                         
   3   2  11        920.09        889.46         9.80 o                         
   4   2  11        157.80        160.32         1.90 o                         
   5   2  11         26.20         31.89         0.81 o                         
   6   2  11         64.95         56.66         1.59 o                         
  -6   3  11         58.63         60.91         1.23 o                         
  -5   3  11          8.57          9.13         0.30 o                         
  -4   3  11        108.53        109.82         1.20 o                         
  -3   3  11        113.82        111.31         1.07 o                         
  -2   3  11        510.00        502.84         5.62 o                         
  -1   3  11        219.63        236.99         3.06 o                         
   0   3  11         35.27         42.26         1.05 o                         
   1   3  11        221.37        245.11         3.69 o                         
   2   3  11        510.35        510.79         7.19 o                         
   3   3  11        113.76        112.62         1.42 o                         
   4   3  11        109.43        109.83         1.39 o                         
   5   3  11          8.33          9.09         0.39 o                         
   6   3  11         57.77         59.26         0.80 o                         
  -5   4  11         74.53         75.14         0.93 o                         
  -4   4  11        110.04        111.29         1.24 o                         
  -3   4  11        193.93        192.07         1.67 o                         
  -2   4  11        560.94        523.83         4.38 o                         
  -1   4  11        234.06        236.18         3.50 o                         
   0   4  11        301.33        302.71         4.84 o                         
   1   4  11        235.18        248.20         4.30 o                         
   2   4  11        559.13        534.19         4.45 o                         
   3   4  11        195.17        196.75         1.81 o                         
   4   4  11        110.53        111.47         1.19 o                         
   5   4  11         74.79         79.78         1.10 o                         
  -5   5  11         72.55         71.77         1.41 o                         
  -4   5  11         54.84         58.90         0.72 o                         
  -3   5  11        170.07        169.98         1.66 o                         
  -2   5  11        152.26        139.48         1.39 o                         
  -1   5  11          8.27          9.62         0.29 o                         
   0   5  11         92.47        101.04         1.00 o                         
   1   5  11          8.18          8.88         0.29 o                         
   2   5  11        152.86        141.44         1.56 o                         
   3   5  11        172.58        171.89         1.83 o                         
   4   5  11         55.31         60.69         0.78 o                         
   5   5  11         72.02         73.86         1.30 o                         
  -4   6  11         52.34         58.67         0.91 o                         
  -3   6  11         64.70         63.76         0.82 o                         
  -2   6  11          8.53          9.56         0.30 o                         
  -1   6  11          1.63          2.83         0.23 o                         
   0   6  11          2.79          2.97         0.21 o                         
   1   6  11          1.67          2.99         0.22 o                         
   2   6  11          8.62          9.77         0.33 o                         
   3   6  11         62.82         61.89         0.92 o                         
   4   6  11         51.60         55.86         1.02 o                         
  -2   7  11         32.92         33.61         0.70 o                         
  -1   7  11         30.56         32.34         0.84 o                         
   0   7  11         90.36         96.37         1.42 o                         
   1   7  11         30.19         32.24         0.65 o                         
   2   7  11         32.54         34.53         0.80 o                         
   0   0  12        423.18        472.46         8.90 o                         
   1   0  12        503.59        581.57         6.72 o                         
   2   0  12        102.99        103.41         2.02 o                         
   3   0  12        472.35        474.22         5.17 o                         
   4   0  12         61.53         54.91         0.71 o                         
   5   0  12         57.68         48.18         1.06 o                         
   6   0  12         10.33         11.33         0.46 o                         
  -6   1  12          5.78          6.75         0.37 o                         
  -5   1  12        123.69        114.61         1.40 o                         
  -4   1  12         24.01         22.14         0.41 o                         
  -3   1  12        107.01         99.87         1.31 o                         
  -2   1  12        153.58        172.39         2.07 o                         
  -1   1  12       3784.92       3713.64        79.86 o                         
   0   1  12       3163.01       2975.93        90.92 o                         
   1   1  12       3792.91       3684.45        79.56 o                         
   2   1  12        153.84        173.28         2.63 o                         
   3   1  12        105.01         97.63         1.59 o                         
   4   1  12         23.93         21.65         0.68 o                         
   5   1  12        121.99        117.41         1.68 o                         
   6   1  12          6.23          6.42         0.41 o                         
  -6   2  12         33.71         36.53         0.92 o                         
  -5   2  12         66.42         65.99         0.85 o                         
  -4   2  12        124.01        120.58         1.25 o                         
  -3   2  12        434.74        435.79         5.44 o                         
  -2   2  12        585.97        577.28         6.53 o                         
  -1   2  12       1174.25       1216.91        15.83 o                         
   0   2  12         55.87         59.27         1.07 o                         
   1   2  12       1172.38       1196.06        18.04 o                         
   2   2  12        584.25        570.62         8.05 o                         
   3   2  12        434.58        430.04         5.11 o                         
   4   2  12        122.49        117.93         1.53 o                         
   5   2  12         65.80         69.61         1.31 o                         
   6   2  12         33.64         32.89         0.66 o                         
  -6   3  12        104.02        111.03         2.33 o                         
  -5   3  12        154.07        157.13         1.73 o                         
  -4   3  12        223.39        227.61         2.26 o                         
  -3   3  12        445.48        439.86         3.38 o                         
  -2   3  12         88.96         98.45         1.45 o                         
  -1   3  12        889.92        893.42        11.14 o                         
   0   3  12        179.37        188.25         4.48 o                         
   1   3  12        892.21        937.24        13.40 o                         
   2   3  12         88.90         97.98         1.85 o                         
   3   3  12        451.95        455.59         4.55 o                         
   4   3  12        222.05        227.09         2.51 o                         
   5   3  12        151.23        156.08         2.01 o                         
   6   3  12        103.53        108.74         2.03 o                         
  -5   4  12          2.99          3.72         0.19 o                         
  -4   4  12         28.28         29.12         0.54 o                         
  -3   4  12        410.74        384.59         3.77 o                         
  -2   4  12        138.94        142.72         1.32 o                         
  -1   4  12        145.64        153.87         2.55 o                         
   0   4  12         93.19         88.86         1.84 o                         
   1   4  12        146.94        160.44         2.18 o                         
   2   4  12        137.34        141.85         1.41 o                         
   3   4  12        410.36        384.85         3.22 o                         
   4   4  12         28.43         28.98         0.48 o                         
   5   4  12          3.30          4.36         0.24 o                         
  -5   5  12         78.64         74.23         1.62 o                         
  -4   5  12         27.07         24.87         0.43 o                         
  -3   5  12         37.86         35.42         0.53 o                         
  -2   5  12         72.81         72.12         0.86 o                         
  -1   5  12        544.95        540.18         4.32 o                         
   0   5  12        162.63        167.55         1.49 o                         
   1   5  12        545.31        541.09         4.67 o                         
   2   5  12         71.19         68.17         0.85 o                         
   3   5  12         38.61         35.84         0.58 o                         
   4   5  12         27.61         25.61         0.48 o                         
   5   5  12         79.02         78.71         1.36 o                         
  -4   6  12          5.33          6.79         0.41 o                         
  -3   6  12          4.41          5.28         0.19 o                         
  -2   6  12        234.05        243.45         2.31 o                         
  -1   6  12         41.64         42.90         0.60 o                         
   0   6  12          7.63          8.96         0.31 o                         
   1   6  12         42.05         43.11         0.71 o                         
   2   6  12        234.62        243.72         2.83 o                         
   3   6  12          4.43          4.96         0.26 o                         
   4   6  12          5.96          7.88         0.45 o                         
  -2   7  12         28.19         28.07         0.61 o                         
  -1   7  12          9.09         10.57         0.33 o                         
   0   7  12         39.84         46.01         1.04 o                         
   1   7  12          9.08         10.96         0.40 o                         
   2   7  12         27.81         29.35         1.00 o                         
   1   0  13         25.32         23.94         0.64 o                         
   2   0  13          1.69          4.59         0.33 o                         
   3   0  13       1127.91       1179.91        12.00 o                         
   4   0  13        262.60        250.01         2.33 o                         
   5   0  13        204.70        193.14         4.14 o                         
   6   0  13        141.54        151.76         2.20 o                         
  -6   1  13         12.11         12.58         0.50 o                         
  -5   1  13        221.53        210.16         2.89 o                         
  -4   1  13         86.20         84.64         0.88 o                         
  -3   1  13         30.41         30.28         0.65 o                         
  -2   1  13        561.10        637.74         6.45 o                         
  -1   1  13        684.61        736.09         8.43 o                         
   0   1  13        144.09        125.89         2.97 o                         
   1   1  13        683.75        738.10        10.85 o                         
   2   1  13        555.21        640.68         8.10 o                         
   3   1  13         30.01         29.59         0.84 o                         
   4   1  13         84.79         83.24         1.17 o                         
   5   1  13        220.30        222.28         2.81 o                         
   6   1  13         12.51         12.14         0.41 o                         
  -6   2  13         38.23         41.63         1.11 o                         
  -5   2  13         91.56         88.49         1.32 o                         
  -4   2  13         36.50         40.36         0.59 o                         
  -3   2  13        364.05        362.36         4.63 o                         
  -2   2  13        132.34        125.71         1.85 o                         
  -1   2  13        875.03        841.63        10.27 o                         
   0   2  13        637.41        712.12         8.79 o                         
   1   2  13        864.34        855.43        12.30 o                         
   2   2  13        133.83        122.24         2.52 o                         
   3   2  13        364.03        354.73         4.66 o                         
   4   2  13         35.46         38.68         1.04 o                         
   5   2  13         90.21         90.09         2.34 o                         
   6   2  13         38.15         39.79         0.68 o                         
  -6   3  13         62.21         53.55         1.08 o                         
  -5   3  13         15.25         15.06         0.36 o                         
  -4   3  13        282.22        282.84         2.61 o                         
  -3   3  13        831.56        820.58         5.99 o                         
  -2   3  13         91.08         93.76         1.56 o                         
  -1   3  13        143.72        129.97         1.86 o                         
   0   3  13         50.49         41.69         0.98 o                         
   1   3  13        144.30        136.06         2.35 o                         
   2   3  13         92.58         95.51         1.84 o                         
   3   3  13        836.11        829.82         7.87 o                         
   4   3  13        279.96        279.12         2.84 o                         
   5   3  13         15.91         15.65         0.38 o                         
   6   3  13         62.55         56.99         0.75 o                         
  -5   4  13         13.74         12.64         0.31 o                         
  -4   4  13         17.63         19.54         0.40 o                         
  -3   4  13        614.14        606.76         4.80 o                         
  -2   4  13        369.84        354.97         2.98 o                         
  -1   4  13        730.42        742.15         6.68 o                         
   0   4  13        128.05        135.83         3.51 o                         
   1   4  13        736.21        747.07         7.38 o                         
   2   4  13        372.75        361.54         3.13 o                         
   3   4  13        616.76        612.12         5.15 o                         
   4   4  13         17.43         20.07         0.40 o                         
   5   4  13         12.75         12.09         0.31 o                         
  -5   5  13          3.25          3.10         0.20 o                         
  -4   5  13         63.33         61.88         0.78 o                         
  -3   5  13         63.85         66.90         0.84 o                         
  -2   5  13        115.00        109.87         1.16 o                         
  -1   5  13        147.54        139.86         1.34 o                         
   0   5  13        359.12        357.17         2.88 o                         
   1   5  13        145.23        134.83         1.41 o                         
   2   5  13        113.91        105.06         1.20 o                         
   3   5  13         63.94         66.08         0.87 o                         
   4   5  13         65.20         63.79         0.89 o                         
   5   5  13          3.01          2.98         0.23 o                         
  -4   6  13         68.71         75.17         1.32 o                         
  -3   6  13         72.86         74.42         0.90 o                         
  -2   6  13          6.16          9.24         0.25 o                         
  -1   6  13         76.93         75.73         0.90 o                         
   0   6  13         28.48         29.43         0.56 o                         
   1   6  13         77.62         77.26         1.04 o                         
   2   6  13          6.41          9.28         0.34 o                         
   3   6  13         74.89         74.90         1.14 o                         
   4   6  13         70.04         77.87         1.36 o                         
  -2   7  13         12.21         12.04         0.36 o                         
  -1   7  13         10.34         11.55         0.33 o                         
   0   7  13        265.23        250.85         4.55 o                         
   1   7  13         10.81         11.39         0.41 o                         
   2   7  13         11.71         12.57         0.40 o                         
   0   0  14        609.77        631.42        11.79 o                         
   1   0  14         87.87         75.41         1.10 o                         
   2   0  14        188.76        183.36         2.45 o                         
   3   0  14        362.37        344.17         3.95 o                         
   4   0  14        538.13        524.49         4.52 o                         
   5   0  14        158.67        158.63         2.36 o                         
   6   0  14          9.20         12.80         0.43 o                         
  -6   1  14        210.40        208.18         2.93 o                         
  -5   1  14        168.70        173.40         2.06 o                         
  -4   1  14        669.20        649.01         4.97 o                         
  -3   1  14        195.56        203.94         2.52 o                         
  -2   1  14        142.03        145.21         1.78 o                         
  -1   1  14       2230.18       2303.43        29.04 o                         
   0   1  14         53.67         52.23         1.12 o                         
   1   1  14       2236.38       2235.15        28.18 o                         
   2   1  14        142.13        142.33         2.39 o                         
   3   1  14        195.96        207.35         3.03 o                         
   4   1  14        669.14        639.66         6.05 o                         
   5   1  14        168.12        175.91         2.31 o                         
   6   1  14        211.40        209.25         4.18 o                         
  -6   2  14         26.59         27.43         0.73 o                         
  -5   2  14         79.03         75.01         0.94 o                         
  -4   2  14        638.36        620.93         4.96 o                         
  -3   2  14        177.73        169.21         1.86 o                         
  -2   2  14        328.78        340.91         3.90 o                         
  -1   2  14        701.86        727.09         8.99 o                         
   0   2  14       2316.08       2447.79        28.70 o                         
   1   2  14        704.36        737.56         9.72 o                         
   2   2  14        324.68        332.59         4.23 o                         
   3   2  14        174.70        166.29         2.20 o                         
   4   2  14        636.83        612.42         6.28 o                         
   5   2  14         79.45         79.42         1.41 o                         
   6   2  14         25.96         26.02         0.49 o                         
  -6   3  14          5.81          7.39         0.32 o                         
  -5   3  14         28.35         28.97         0.58 o                         
  -4   3  14        255.06        251.06         2.36 o                         
  -3   3  14         74.99         76.58         0.83 o                         
  -2   3  14        301.57        297.30         3.66 o                         
  -1   3  14        690.63        727.75         8.92 o                         
   0   3  14        382.72        420.65         5.91 o                         
   1   3  14        694.62        737.46         9.94 o                         
   2   3  14        296.40        295.55         5.96 o                         
   3   3  14         73.09         74.77         0.98 o                         
   4   3  14        256.32        260.81         2.87 o                         
   5   3  14         29.06         29.81         0.58 o                         
   6   3  14          6.62          8.75         0.27 o                         
  -5   4  14         22.05         25.43         0.44 o                         
  -4   4  14         17.85         15.25         0.36 o                         
  -3   4  14         68.32         67.21         0.83 o                         
  -2   4  14        319.50        307.29         2.72 o                         
  -1   4  14        290.55        281.98         2.57 o                         
   0   4  14        761.05        705.84         8.00 o                         
   1   4  14        287.71        280.25         3.14 o                         
   2   4  14        320.18        307.40         2.71 o                         
   3   4  14         68.64         67.61         0.82 o                         
   4   4  14         18.12         15.48         0.45 o                         
   5   4  14         22.44         27.40         0.54 o                         
  -4   5  14         62.26         59.09         0.74 o                         
  -3   5  14        110.94        122.23         1.44 o                         
  -2   5  14         68.17         66.43         0.77 o                         
  -1   5  14        680.02        665.02         5.42 o                         
   0   5  14          1.83          2.23         0.17 o                         
   1   5  14        679.04        660.67         5.82 o                         
   2   5  14         67.68         64.26         0.83 o                         
   3   5  14        109.96        119.91         1.38 o                         
   4   5  14         61.21         59.39         0.89 o                         
  -4   6  14          3.76          3.70         0.24 o                         
  -3   6  14        214.13        216.46         2.31 o                         
  -2   6  14        153.98        152.44         1.46 o                         
  -1   6  14         73.08         74.27         0.88 o                         
   0   6  14        348.88        332.69         3.53 o                         
   1   6  14         71.97         74.33         1.11 o                         
   2   6  14        153.39        152.49         1.95 o                         
   3   6  14        212.82        212.55         2.75 o                         
   4   6  14          4.21          4.34         0.44 o                         
  -2   7  14         41.77         40.91         1.59 o                         
  -1   7  14         16.93         15.61         0.47 o                         
   0   7  14         30.52         29.98         0.63 o                         
   1   7  14         17.08         16.63         0.49 o                         
   2   7  14         42.66         41.20         0.97 o                         
   1   0  15       1043.76       1057.25        11.23 o                         
   2   0  15        496.86        530.26         5.78 o                         
   3   0  15        297.99        315.35         3.66 o                         
   4   0  15       1051.14        977.36         9.29 o                         
   5   0  15        195.03        184.11         2.88 o                         
   6   0  15        315.11        299.49        12.17 o                         
  -6   1  15        169.03        180.09         4.48 o                         
  -5   1  15        221.56        219.04         3.07 o                         
  -4   1  15        808.22        797.30         6.05 o                         
  -3   1  15         63.31         68.97         1.11 o                         
  -2   1  15         55.65         74.85         1.25 o                         
  -1   1  15         50.95         66.74         1.06 o                         
   0   1  15          3.67          2.11         0.27 o                         
   1   1  15         49.41         63.07         1.18 o                         
   2   1  15         56.40         71.85         1.24 o                         
   3   1  15         63.05         67.87         1.50 o                         
   4   1  15        809.74        790.57         7.04 o                         
   5   1  15        221.14        225.98         3.03 o                         
   6   1  15        169.70        173.86         4.15 o                         
  -6   2  15          0.74          1.31         0.24 o                         
  -5   2  15          9.23          9.42         0.31 o                         
  -4   2  15        356.46        370.15         3.02 o                         
  -3   2  15        246.42        253.57         2.08 o                         
  -2   2  15        460.96        493.10         5.41 o                         
  -1   2  15       1273.63       1289.79        15.52 o                         
   0   2  15       1819.23       1913.68        21.14 o                         
   1   2  15       1272.67       1262.67        16.25 o                         
   2   2  15        461.43        489.06         5.98 o                         
   3   2  15        248.96        259.96         2.94 o                         
   4   2  15        360.98        364.98         4.11 o                         
   5   2  15          9.76         10.51         0.45 o                         
   6   2  15          0.78          1.55         0.18 o                         
  -6   3  15          0.44          0.40         0.16 o                         
  -5   3  15         30.44         30.33         0.67 o                         
  -4   3  15        749.22        741.02         6.57 o                         
  -3   3  15        187.43        194.62         1.78 o                         
  -2   3  15        104.55        103.84         1.37 o                         
  -1   3  15         50.32         45.66         0.92 o                         
   0   3  15        699.31        718.03         9.50 o                         
   1   3  15         50.45         45.60         0.97 o                         
   2   3  15        106.19        103.81         1.99 o                         
   3   3  15        189.62        196.63         2.09 o                         
   4   3  15        749.00        736.72         7.19 o                         
   5   3  15         29.90         31.50         0.54 o                         
   6   3  15          0.47          0.35         0.12 o                         
  -5   4  15         60.88         64.14         0.80 o                         
  -4   4  15        199.34        204.26         2.01 o                         
  -3   4  15        105.30        103.17         1.16 o                         
  -2   4  15        577.12        540.37         4.38 o                         
  -1   4  15        835.33        800.80         6.66 o                         
   0   4  15          1.52          3.39         0.23 o                         
   1   4  15        834.15        802.28         6.92 o                         
   2   4  15        573.25        532.24         4.58 o                         
   3   4  15        104.50         99.63         1.10 o                         
   4   4  15        200.20        204.31         2.04 o                         
   5   4  15         61.30         68.38         1.17 o                         
  -4   5  15        127.29        132.87         1.38 o                         
  -3   5  15         45.85         48.78         0.66 o                         
  -2   5  15        312.77        295.11         2.69 o                         
  -1   5  15        278.31        266.27         2.39 o                         
   0   5  15        255.63        247.54         2.45 o                         
   1   5  15        279.50        267.35         2.61 o                         
   2   5  15        315.01        296.33         2.98 o                         
   3   5  15         43.68         43.87         0.63 o                         
   4   5  15        126.02        132.32         1.71 o                         
  -3   6  15         31.76         32.08         0.53 o                         
  -2   6  15        112.79        110.81         1.22 o                         
  -1   6  15        149.20        145.52         1.76 o                         
   0   6  15         36.86         34.98         0.90 o                         
   1   6  15        150.25        147.84         1.85 o                         
   2   6  15        112.31        113.36         1.57 o                         
   3   6  15         30.35         31.11         0.73 o                         
  -2   7  15         35.48         40.63         1.98 o                         
  -1   7  15         42.84         45.88         1.14 o                         
   0   7  15        252.05        251.54         3.79 o                         
   1   7  15         42.73         46.14         0.92 o                         
   2   7  15         36.33         39.82         1.24 o                         
   0   0  16       1114.92       1078.15        16.99 o                         
   1   0  16        251.48        302.54         3.47 o                         
   2   0  16       2466.42       2575.30        28.18 o                         
   3   0  16         28.63         36.05         0.80 o                         
   4   0  16        154.60        138.16         1.57 o                         
   5   0  16          0.00          1.37         0.36 o                         
   6   0  16        144.02        157.16         2.99 o                         
  -6   1  16         89.55         92.08         2.17 o                         
  -5   1  16        247.66        252.67         2.88 o                         
  -4   1  16        151.06        147.85         1.35 o                         
  -3   1  16          1.32          2.51         0.25 o                         
  -2   1  16        304.42        305.31         3.29 o                         
  -1   1  16        300.96        338.31         3.79 o                         
   0   1  16       2971.40       2957.48        34.32 o                         
   1   1  16        307.25        347.62         4.14 o                         
   2   1  16        306.05        307.66         4.04 o                         
   3   1  16          1.36          2.38         0.37 o                         
   4   1  16        151.72        145.95         1.69 o                         
   5   1  16        246.79        252.77         3.32 o                         
   6   1  16         90.76         95.48         1.39 o                         
  -6   2  16         17.49         21.59         0.62 o                         
  -5   2  16        202.37        205.66         2.18 o                         
  -4   2  16        103.87        103.15         1.09 o                         
  -3   2  16        167.30        166.03         1.45 o                         
  -2   2  16        356.33        384.04         4.37 o                         
  -1   2  16        281.07        289.46         4.26 o                         
   0   2  16         51.82         42.71         0.87 o                         
   1   2  16        280.44        282.41         3.91 o                         
   2   2  16        360.28        386.07         4.89 o                         
   3   2  16        165.75        164.54         1.77 o                         
   4   2  16        105.08        103.32         1.35 o                         
   5   2  16        201.93        210.80         2.80 o                         
   6   2  16         17.70         20.29         0.37 o                         
  -6   3  16          4.55          4.41         0.33 o                         
  -5   3  16         23.16         20.10         0.40 o                         
  -4   3  16         22.50         24.03         0.46 o                         
  -3   3  16       1172.11       1134.66        11.67 o                         
  -2   3  16        899.53        905.56         7.28 o                         
  -1   3  16          1.68          4.38         0.50 o                         
   0   3  16          1.17          1.83         0.25 o                         
   1   3  16          1.82          3.79         0.41 o                         
   2   3  16        898.71        913.46         8.49 o                         
   3   3  16       1174.41       1144.89        12.36 o                         
   4   3  16         23.09         25.33         0.52 o                         
   5   3  16         22.75         21.07         0.42 o                         
   6   3  16          4.56          4.67         0.21 o                         
  -5   4  16         58.23         58.42         0.74 o                         
  -4   4  16         19.85         21.61         0.46 o                         
  -3   4  16         69.59         64.85         0.83 o                         
  -2   4  16        683.43        673.03         5.72 o                         
  -1   4  16        242.88        232.09         2.18 o                         
   0   4  16        687.26        705.73         6.14 o                         
   1   4  16        238.96        225.25         2.12 o                         
   2   4  16        680.81        666.62         5.86 o                         
   3   4  16         68.53         63.12         0.83 o                         
   4   4  16         19.11         21.54         0.59 o                         
   5   4  16         58.91         63.22         0.98 o                         
  -4   5  16         56.73         58.54         0.72 o                         
  -3   5  16         35.97         33.99         0.52 o                         
  -2   5  16          5.39          5.92         0.26 o                         
  -1   5  16        194.80        196.44         1.99 o                         
   0   5  16        857.74        829.06         7.75 o                         
   1   5  16        193.48        195.33         1.98 o                         
   2   5  16          5.70          6.45         0.28 o                         
   3   5  16         36.62         33.96         0.54 o                         
   4   5  16         55.57         56.86         0.85 o                         
  -3   6  16         48.40         51.70         0.74 o                         
  -2   6  16        352.03        342.15         3.25 o                         
  -1   6  16        121.67        118.17         1.36 o                         
   0   6  16        231.08        224.23         2.48 o                         
   1   6  16        121.05        117.11         1.42 o                         
   2   6  16        355.37        348.72         4.33 o                         
   3   6  16         47.17         47.89         0.83 o                         
  -2   7  16         29.02         30.40         1.12 o                         
  -1   7  16        109.52        109.87         2.30 o                         
   0   7  16          1.34          1.63         0.27 o                         
   1   7  16        106.37        106.29         2.12 o                         
   2   7  16         28.98         29.36         0.96 o                         
   1   0  17       1051.22       1100.00        12.34 o                         
   2   0  17        744.79        812.85         8.10 o                         
   3   0  17          0.68          0.97         0.23 o                         
   4   0  17        137.91        130.53         1.60 o                         
   5   0  17        477.84        468.74         6.15 o                         
   6   0  17         22.63         25.81         1.22 o                         
  -6   1  17          7.87          9.03         0.34 o                         
  -5   1  17         49.62         50.51         0.80 o                         
  -4   1  17        451.02        454.94         3.82 o                         
  -3   1  17        222.42        226.53         2.14 o                         
  -2   1  17        453.00        472.00         4.77 o                         
  -1   1  17        407.67        465.04         5.06 o                         
   0   1  17       4005.59       4154.29        56.90 o                         
   1   1  17        404.72        456.53         5.29 o                         
   2   1  17        456.68        465.73         5.40 o                         
   3   1  17        224.87        215.54         2.87 o                         
   4   1  17        454.45        462.09         4.59 o                         
   5   1  17         48.05         48.80         0.86 o                         
   6   1  17          8.18          9.30         0.48 o                         
  -6   2  17          3.89          4.13         0.30 o                         
  -5   2  17         30.58         28.85         0.66 o                         
  -4   2  17         17.13         19.05         0.40 o                         
  -3   2  17         51.66         51.14         0.59 o                         
  -2   2  17        412.07        450.16         5.32 o                         
  -1   2  17        189.33        211.04         2.84 o                         
   0   2  17       1091.10       1109.13        12.63 o                         
   1   2  17        188.40        204.18         2.77 o                         
   2   2  17        412.29        439.54         5.13 o                         
   3   2  17         50.86         50.83         0.67 o                         
   4   2  17         16.89         18.67         0.64 o                         
   5   2  17         29.22         27.74         0.73 o                         
   6   2  17          3.57          3.49         0.16 o                         
  -5   3  17         11.63         11.08         0.30 o                         
  -4   3  17        234.21        226.96         2.14 o                         
  -3   3  17       1629.68       1590.52        17.00 o                         
  -2   3  17         82.89         81.65         0.93 o                         
  -1   3  17        273.00        274.13         3.59 o                         
   0   3  17        159.43        160.59         2.44 o                         
   1   3  17        275.55        282.48         3.94 o                         
   2   3  17         85.34         84.26         1.08 o                         
   3   3  17       1627.46       1601.90        20.91 o                         
   4   3  17        232.95        223.21         2.40 o                         
   5   3  17         12.08         12.73         0.33 o                         
  -5   4  17          9.17         11.43         0.28 o                         
  -4   4  17        158.43        159.21         1.60 o                         
  -3   4  17        144.58        136.71         1.38 o                         
  -2   4  17        126.68        127.42         1.35 o                         
  -1   4  17        666.88        637.17         5.39 o                         
   0   4  17         52.25         56.44         0.76 o                         
   1   4  17        667.16        636.61         5.39 o                         
   2   4  17        128.58        126.02         1.40 o                         
   3   4  17        143.88        138.19         1.55 o                         
   4   4  17        159.10        164.11         1.83 o                         
   5   4  17          9.04         11.15         0.30 o                         
  -4   5  17         39.30         35.19         0.54 o                         
  -3   5  17        105.09         98.14         1.09 o                         
  -2   5  17        177.04        171.65         1.73 o                         
  -1   5  17         55.13         59.27         0.75 o                         
   0   5  17        601.68        563.62         5.08 o                         
   1   5  17         55.38         60.54         0.80 o                         
   2   5  17        179.96        170.92         1.86 o                         
   3   5  17        106.33         98.51         1.18 o                         
   4   5  17         39.85         35.10         0.88 o                         
  -3   6  17        107.96        110.11         1.37 o                         
  -2   6  17         21.05         21.35         0.40 o                         
  -1   6  17         41.86         46.57         0.66 o                         
   0   6  17          3.60          5.54         0.27 o                         
   1   6  17         42.16         46.93         0.76 o                         
   2   6  17         20.57         21.84         0.50 o                         
   3   6  17        106.38        108.02         1.57 o                         
  -1   7  17         22.12         22.66         0.80 o                         
   0   7  17         77.51         73.30         2.22 o                         
   1   7  17         21.45         22.23         0.63 o                         
   0   0  18         42.50         43.70         1.18 o                         
   1   0  18        129.39        139.20         1.89 o                         
   2   0  18       1490.89       1464.73        14.69 o                         
   3   0  18         74.72         79.56         1.04 o                         
   4   0  18        104.26         98.47         1.20 o                         
   5   0  18         84.80         79.25         1.52 o                         
   6   0  18        355.28        377.85         7.95 o                         
  -6   1  18          2.91          3.24         0.23 o                         
  -5   1  18          4.51          4.90         0.33 o                         
  -4   1  18         25.10         25.70         0.56 o                         
  -3   1  18        206.96        198.12         1.68 o                         
  -2   1  18        108.98        100.42         1.36 o                         
  -1   1  18        312.71        317.15         3.86 o                         
   0   1  18        754.61        793.24         9.20 o                         
   1   1  18        309.75        313.22         3.85 o                         
   2   1  18        108.14         98.90         1.45 o                         
   3   1  18        206.63        192.58         2.14 o                         
   4   1  18         25.85         27.66         0.75 o                         
   5   1  18          4.57          4.80         0.39 o                         
   6   1  18          3.24          3.71         0.25 o                         
  -6   2  18         93.81         96.38         1.73 o                         
  -5   2  18        252.45        254.79         2.65 o                         
  -4   2  18         80.80         76.31         0.89 o                         
  -3   2  18        165.25        165.08         1.37 o                         
  -2   2  18         24.03         20.52         0.63 o                         
  -1   2  18       1368.92       1385.85        16.50 o                         
   0   2  18        237.12        233.77         2.83 o                         
   1   2  18       1369.35       1362.84        16.24 o                         
   2   2  18         23.61         20.89         0.85 o                         
   3   2  18        166.24        163.52         1.68 o                         
   4   2  18         79.98         75.73         1.21 o                         
   5   2  18        252.55        260.00         3.34 o                         
   6   2  18         93.75         94.84         1.30 o                         
  -5   3  18         13.92         14.02         0.34 o                         
  -4   3  18        418.33        417.14         3.68 o                         
  -3   3  18         45.06         45.28         0.60 o                         
  -2   3  18        426.21        430.63         3.41 o                         
  -1   3  18         72.54         69.11         1.16 o                         
   0   3  18        280.44        272.39         3.84 o                         
   1   3  18         71.71         68.70         1.36 o                         
   2   3  18        425.86        428.35         3.63 o                         
   3   3  18         44.38         44.51         0.66 o                         
   4   3  18        420.10        417.63         4.16 o                         
   5   3  18         14.14         14.52         0.34 o                         
  -5   4  18         26.70         27.67         0.56 o                         
  -4   4  18         94.52         92.35         1.03 o                         
  -3   4  18        256.25        263.90         2.42 o                         
  -2   4  18        697.78        688.55         6.41 o                         
  -1   4  18          6.84          5.81         0.26 o                         
   0   4  18         23.67         25.54         0.47 o                         
   1   4  18          6.68          5.83         0.25 o                         
   2   4  18        703.00        679.89         5.98 o                         
   3   4  18        256.20        260.94         2.65 o                         
   4   4  18         94.76         93.09         1.12 o                         
   5   4  18         25.60         26.94         0.51 o                         
  -4   5  18        144.69        141.91         1.63 o                         
  -3   5  18        172.36        169.06         1.76 o                         
  -2   5  18         47.70         50.65         0.70 o                         
  -1   5  18         71.68         67.48         0.86 o                         
   0   5  18        134.65        127.51         1.48 o                         
   1   5  18         72.02         67.70         0.90 o                         
   2   5  18         48.04         49.47         0.77 o                         
   3   5  18        173.24        167.94         1.81 o                         
   4   5  18        145.80        142.36         1.93 o                         
  -3   6  18         31.26         32.68         0.54 o                         
  -2   6  18        101.11        104.11         1.18 o                         
  -1   6  18        323.45        330.32         3.28 o                         
   0   6  18          0.11          0.24         0.16 o                         
   1   6  18        324.26        333.82         3.71 o                         
   2   6  18        102.00        104.23         1.47 o                         
   3   6  18         29.50         30.75         0.69 o                         
  -1   7  18         61.43         64.19         1.72 o                         
   0   7  18          7.60          9.40         0.39 o                         
   1   7  18         61.27         64.94         1.55 o                         
   1   0  19          1.60          3.33         0.36 o                         
   2   0  19         24.58         23.57         0.61 o                         
   3   0  19         96.59         93.06         1.11 o                         
   4   0  19         17.71         14.78         0.53 o                         
   5   0  19         10.47         10.52         0.51 o                         
   6   0  19         29.48         31.04         0.79 o                         
  -6   1  19         67.12         73.06         1.14 o                         
  -5   1  19        306.26        305.87         3.60 o                         
  -4   1  19        205.41        196.09         1.97 o                         
  -3   1  19         83.95         86.26         0.83 o                         
  -2   1  19          6.82          8.89         0.43 o                         
  -1   1  19        153.49        171.89         2.49 o                         
   0   1  19         58.52         73.51         1.29 o                         
   1   1  19        155.38        173.56         2.43 o                         
   2   1  19          6.42          8.82         0.52 o                         
   3   1  19         83.36         84.05         0.99 o                         
   4   1  19        203.69        192.28         2.37 o                         
   5   1  19        306.57        305.46         3.87 o                         
   6   1  19         66.30         72.05         1.39 o                         
  -6   2  19         43.03         42.38         1.18 o                         
  -5   2  19         13.59         14.40         0.40 o                         
  -4   2  19        231.69        229.17         2.22 o                         
  -3   2  19        236.11        233.93         1.88 o                         
  -2   2  19         46.23         44.89         0.87 o                         
  -1   2  19        335.75        338.26         4.54 o                         
   0   2  19        511.72        534.85         7.15 o                         
   1   2  19        335.43        334.08         4.26 o                         
   2   2  19         47.48         47.11         0.96 o                         
   3   2  19        236.02        231.53         2.24 o                         
   4   2  19        232.84        233.46         2.99 o                         
   5   2  19         13.61         14.96         0.46 o                         
   6   2  19         42.71         40.41         0.77 o                         
  -5   3  19        200.35        196.99         2.22 o                         
  -4   3  19        135.16        134.18         1.43 o                         
  -3   3  19        122.99        134.82         1.28 o                         
  -2   3  19        302.72        301.40         2.49 o                         
  -1   3  19        240.27        210.57         1.95 o                         
   0   3  19         15.58         15.55         0.69 o                         
   1   3  19        237.69        207.65         2.26 o                         
   2   3  19        301.12        298.21         2.63 o                         
   3   3  19        120.68        133.19         1.46 o                         
   4   3  19        134.24        133.99         1.48 o                         
   5   3  19        198.84        200.62         2.14 o                         
  -5   4  19         39.89         39.52         0.60 o                         
  -4   4  19          8.76          9.22         0.28 o                         
  -3   4  19         96.20         94.67         1.04 o                         
  -2   4  19        701.46        695.70         6.28 o                         
  -1   4  19         85.24         90.15         1.04 o                         
   0   4  19         73.00         68.65         0.88 o                         
   1   4  19         84.77         89.12         1.06 o                         
   2   4  19        704.08        696.74         6.93 o                         
   3   4  19         96.73         95.66         1.21 o                         
   4   4  19          8.84          9.53         0.29 o                         
   5   4  19         38.96         39.58         0.64 o                         
  -4   5  19        103.41        103.33         1.22 o                         
  -3   5  19        113.52        114.95         1.25 o                         
  -2   5  19          3.73          3.51         0.20 o                         
  -1   5  19        104.67        106.01         1.23 o                         
   0   5  19         42.47         49.77         0.73 o                         
   1   5  19        102.15        102.73         1.55 o                         
   2   5  19          3.70          4.08         0.25 o                         
   3   5  19        114.83        115.62         1.26 o                         
   4   5  19        102.39        102.26         1.63 o                         
  -3   6  19          6.42          7.08         0.30 o                         
  -2   6  19         66.65         64.04         0.80 o                         
  -1   6  19        135.09        134.75         1.55 o                         
   0   6  19         10.88         12.09         0.47 o                         
   1   6  19        133.35        132.60         1.64 o                         
   2   6  19         66.92         63.04         0.94 o                         
   3   6  19          6.57          7.72         0.38 o                         
  -1   7  19         60.04         62.66         3.16 o                         
   0   7  19         15.96         15.28         0.56 o                         
   1   7  19         59.88         64.78         1.70 o                         
   0   0  20         52.65         47.50         1.38 o                         
   1   0  20          3.58          4.38         0.30 o                         
   2   0  20         34.85         32.43         0.73 o                         
   3   0  20          9.14          7.08         0.39 o                         
   4   0  20         23.78         23.72         0.52 o                         
   5   0  20        123.13        127.16         1.98 o                         
   6   0  20          9.86         12.51         0.43 o                         
  -6   1  20         16.50         18.40         0.54 o                         
  -5   1  20        146.28        144.87         1.87 o                         
  -4   1  20         85.51         85.75         1.00 o                         
  -3   1  20         72.68         69.31         0.72 o                         
  -2   1  20         94.22        105.55         1.46 o                         
  -1   1  20        154.06        156.59         2.00 o                         
   0   1  20        198.06        213.65         3.05 o                         
   1   1  20        153.51        158.59         2.07 o                         
   2   1  20         92.90        102.05         1.58 o                         
   3   1  20         74.10         69.35         0.87 o                         
   4   1  20         84.79         87.15         1.28 o                         
   5   1  20        145.65        150.68         2.07 o                         
   6   1  20         15.91         17.37         0.37 o                         
  -6   2  20         33.19         33.50         0.94 o                         
  -5   2  20        194.03        186.99         2.17 o                         
  -4   2  20        119.01        115.82         1.26 o                         
  -3   2  20        267.75        264.96         2.15 o                         
  -2   2  20         57.36         56.37         0.72 o                         
  -1   2  20         51.75         55.83         1.02 o                         
   0   2  20        728.65        784.52         8.30 o                         
   1   2  20         51.99         54.73         0.99 o                         
   2   2  20         57.40         55.58         0.93 o                         
   3   2  20        268.46        263.25         2.62 o                         
   4   2  20        119.84        114.93         1.70 o                         
   5   2  20        195.16        188.64         2.45 o                         
   6   2  20         33.92         34.58         0.65 o                         
  -5   3  20          8.51          9.52         0.29 o                         
  -4   3  20        100.11        100.27         1.08 o                         
  -3   3  20        136.95        137.15         1.36 o                         
  -2   3  20        117.35        123.14         1.18 o                         
  -1   3  20         40.89         38.91         0.57 o                         
   0   3  20        224.92        226.55         2.30 o                         
   1   3  20         40.80         39.54         0.62 o                         
   2   3  20        118.17        122.53         1.22 o                         
   3   3  20        137.60        136.80         1.48 o                         
   4   3  20         99.01         97.77         1.20 o                         
   5   3  20          9.11          9.89         0.30 o                         
  -5   4  20         11.26         10.13         0.31 o                         
  -4   4  20         25.62         27.95         0.45 o                         
  -3   4  20        329.47        314.58         2.83 o                         
  -2   4  20         60.58         59.02         0.79 o                         
  -1   4  20         16.12         18.11         0.39 o                         
   0   4  20         82.26         80.45         1.04 o                         
   1   4  20         16.25         18.18         0.42 o                         
   2   4  20         62.21         61.53         0.95 o                         
   3   4  20        328.45        313.62         3.26 o                         
   4   4  20         26.28         28.28         0.48 o                         
   5   4  20         10.29          9.41         0.29 o                         
  -4   5  20         39.89         44.44         0.61 o                         
  -3   5  20         75.52         70.15         0.84 o                         
  -2   5  20         98.44        102.34         1.13 o                         
  -1   5  20         56.31         59.20         0.80 o                         
   0   5  20        634.38        601.54         5.90 o                         
   1   5  20         56.60         57.60         0.85 o                         
   2   5  20         99.20        103.50         1.31 o                         
   3   5  20         75.46         68.01         0.83 o                         
   4   5  20         40.19         43.95         1.02 o                         
  -3   6  20         90.97         85.27         2.26 o                         
  -2   6  20         36.72         38.94         0.57 o                         
  -1   6  20        109.53        114.00         1.33 o                         
   0   6  20         75.21         70.39         1.08 o                         
   1   6  20        110.67        115.17         1.45 o                         
   2   6  20         36.20         38.51         0.69 o                         
   3   6  20         91.02         88.19         1.74 o                         
   0   7  20          0.81          0.33         0.22 o                         
   1   0  21         21.47         40.95         0.79 o                         
   2   0  21          0.98          1.31         0.37 o                         
   3   0  21        262.22        240.07         2.39 o                         
   4   0  21         62.03         62.48         0.91 o                         
   5   0  21         67.99         64.25         1.18 o                         
   6   0  21          1.53          3.40         0.27 o                         
  -6   1  21          3.08          3.82         0.25 o                         
  -5   1  21         47.13         48.94         0.85 o                         
  -4   1  21        235.54        235.32         2.50 o                         
  -3   1  21          6.79          6.99         0.27 o                         
  -2   1  21        135.42        131.20         1.83 o                         
  -1   1  21        504.62        537.54         6.17 o                         
   0   1  21        397.00        388.28         4.38 o                         
   1   1  21        508.20        530.06         5.78 o                         
   2   1  21        133.48        128.53         1.89 o                         
   3   1  21          6.45          6.78         0.28 o                         
   4   1  21        233.77        234.49         2.89 o                         
   5   1  21         47.59         50.08         0.88 o                         
   6   1  21          3.16          4.42         0.27 o                         
  -5   2  21        119.18        111.09         2.44 o                         
  -4   2  21        368.11        368.34         3.53 o                         
  -3   2  21         11.97         11.84         0.32 o                         
  -2   2  21         22.95         23.32         0.55 o                         
  -1   2  21          6.65          6.19         0.36 o                         
   0   2  21          1.10          3.93         0.28 o                         
   1   2  21          6.51          7.09         0.51 o                         
   2   2  21         22.46         22.65         0.43 o                         
   3   2  21         11.83         11.10         0.46 o                         
   4   2  21        368.19        366.47         4.50 o                         
   5   2  21        118.95        116.28         1.43 o                         
  -5   3  21         96.12        101.12         1.42 o                         
  -4   3  21         16.99         17.96         0.37 o                         
  -3   3  21         59.62         61.43         0.74 o                         
  -2   3  21        676.14        645.10         4.80 o                         
  -1   3  21          7.43         11.75         0.40 o                         
   0   3  21        454.32        478.32         4.31 o                         
   1   3  21          7.07         10.62         0.39 o                         
   2   3  21        670.14        641.49         5.29 o                         
   3   3  21         58.61         61.50         0.79 o                         
   4   3  21         16.60         17.74         0.41 o                         
   5   3  21         96.82        103.19         1.35 o                         
  -5   4  21          9.44          9.61         0.27 o                         
  -4   4  21         55.24         58.78         0.74 o                         
  -3   4  21        146.94        143.96         1.48 o                         
  -2   4  21        130.83        136.11         1.52 o                         
  -1   4  21         80.35         71.97         0.86 o                         
   0   4  21        174.85        175.00         1.82 o                         
   1   4  21         80.98         73.05         0.97 o                         
   2   4  21        128.90        133.18         1.58 o                         
   3   4  21        144.69        141.40         1.76 o                         
   4   4  21         55.70         58.40         0.79 o                         
   5   4  21          9.49          9.27         0.32 o                         
  -4   5  21         16.33         13.82         0.29 o                         
  -3   5  21        108.42        110.97         1.18 o                         
  -2   5  21          8.77          8.51         0.28 o                         
  -1   5  21         50.37         44.60         0.69 o                         
   0   5  21          2.82          4.26         0.26 o                         
   1   5  21         50.15         44.45         0.78 o                         
   2   5  21          9.03          8.80         0.32 o                         
   3   5  21        105.62        106.70         1.26 o                         
   4   5  21         16.65         13.20         0.60 o                         
  -3   6  21          4.73          3.74         0.27 o                         
  -2   6  21        106.02        112.80         1.33 o                         
  -1   6  21         89.66         91.05         1.09 o                         
   0   6  21         19.82         21.45         0.86 o                         
   1   6  21         89.11         91.52         1.28 o                         
   2   6  21        105.16        114.49         1.72 o                         
   3   6  21          5.06          4.22         0.20 o                         
   0   0  22        130.73        121.14         2.43 o                         
   1   0  22        533.47        523.03         5.47 o                         
   2   0  22       1784.66       1889.30        22.62 o                         
   3   0  22         24.19         21.60         0.47 o                         
   4   0  22         77.42         82.91         1.12 o                         
   5   0  22         18.02         18.23         0.55 o                         
   6   0  22         41.06         40.71         0.95 o                         
  -6   1  22         22.05         23.23         0.55 o                         
  -5   1  22         20.35         18.34         0.47 o                         
  -4   1  22         76.75         80.76         1.06 o                         
  -3   1  22          7.49          8.93         0.25 o                         
  -2   1  22        215.71        223.15         2.63 o                         
  -1   1  22          0.06          0.63         0.30 o                         
   0   1  22         14.32         14.23         0.53 o                         
   1   1  22          0.08          0.69         0.35 o                         
   2   1  22        215.03        219.99         2.57 o                         
   3   1  22          6.99          8.55         0.30 o                         
   4   1  22         76.82         80.88         1.17 o                         
   5   1  22         20.47         17.85         0.49 o                         
   6   1  22         22.16         24.32         0.57 o                         
  -5   2  22         62.85         60.29         0.99 o                         
  -4   2  22        171.16        176.13         1.84 o                         
  -3   2  22        264.13        263.77         2.14 o                         
  -2   2  22        157.41        154.07         1.30 o                         
  -1   2  22         38.07         35.25         0.74 o                         
   0   2  22          1.64          1.37         0.22 o                         
   1   2  22         38.79         37.24         0.89 o                         
   2   2  22        159.09        157.72         1.69 o                         
   3   2  22        264.24        258.92         2.50 o                         
   4   2  22        170.81        175.58         2.08 o                         
   5   2  22         62.47         60.27         0.89 o                         
  -5   3  22        103.29         99.37         1.38 o                         
  -4   3  22        120.19        119.62         1.26 o                         
  -3   3  22         62.40         62.98         0.75 o                         
  -2   3  22        192.08        181.93         1.59 o                         
  -1   3  22        289.26        275.94         2.33 o                         
   0   3  22        529.66        526.28         4.25 o                         
   1   3  22        287.39        277.35         2.48 o                         
   2   3  22        191.91        181.30         1.69 o                         
   3   3  22         61.90         62.11         0.82 o                         
   4   3  22        119.18        117.90         1.39 o                         
   5   3  22        103.30         99.87         1.24 o                         
  -4   4  22         69.33         72.50         0.84 o                         
  -3   4  22        350.60        351.95         3.23 o                         
  -2   4  22         68.02         68.94         0.83 o                         
  -1   4  22         43.94         42.49         0.63 o                         
   0   4  22        513.08        488.96         4.43 o                         
   1   4  22         43.91         41.98         0.69 o                         
   2   4  22         68.78         69.28         0.97 o                         
   3   4  22        353.41        358.71         3.74 o                         
   4   4  22         70.79         73.70         1.00 o                         
  -4   5  22         18.43         18.37         0.34 o                         
  -3   5  22         14.28         13.35         0.29 o                         
  -2   5  22         43.43         42.33         0.59 o                         
  -1   5  22         22.73         26.00         0.51 o                         
   0   5  22         21.74         29.15         0.58 o                         
   1   5  22         22.41         25.46         0.55 o                         
   2   5  22         44.05         43.46         0.68 o                         
   3   5  22         14.34         13.20         0.31 o                         
   4   5  22         17.38         17.50         0.69 o                         
  -2   6  22          2.94          4.88         0.21 o                         
  -1   6  22         20.10         20.98         0.42 o                         
   0   6  22        280.88        269.73         3.22 o                         
   1   6  22         19.77         20.52         0.45 o                         
   2   6  22          2.85          4.58         0.24 o                         
   1   0  23         89.82         86.40         1.31 o                         
   2   0  23         19.36         23.82         0.72 o                         
   3   0  23         69.92         62.71         0.87 o                         
   4   0  23          0.65          3.52         0.25 o                         
   5   0  23         10.62         11.83         0.43 o                         
   6   0  23         28.31         28.24         0.74 o                         
  -5   1  23         21.42         21.82         0.49 o                         
  -4   1  23        366.50        356.40         3.60 o                         
  -3   1  23        148.82        150.93         1.44 o                         
  -2   1  23         12.03         12.29         0.32 o                         
  -1   1  23        150.17        153.25         2.21 o                         
   0   1  23        204.81        199.44         2.44 o                         
   1   1  23        147.23        147.13         2.02 o                         
   2   1  23         12.13         12.43         0.40 o                         
   3   1  23        148.54        148.84         1.71 o                         
   4   1  23        365.00        354.51         3.95 o                         
   5   1  23         20.84         20.95         0.53 o                         
  -5   2  23         44.78         47.06         0.71 o                         
  -4   2  23        317.51        332.35         3.20 o                         
  -3   2  23        240.81        223.93         1.88 o                         
  -2   2  23        889.45        869.36         6.38 o                         
  -1   2  23        108.86        112.13         1.14 o                         
   0   2  23        323.49        332.11         3.85 o                         
   1   2  23        107.67        110.54         1.26 o                         
   2   2  23        883.26        854.93         7.15 o                         
   3   2  23        240.99        218.42         2.40 o                         
   4   2  23        313.37        323.57         3.78 o                         
   5   2  23         44.01         47.80         0.89 o                         
  -5   3  23         69.84         70.13         1.15 o                         
  -4   3  23          8.99         10.83         0.29 o                         
  -3   3  23         42.12         44.55         0.59 o                         
  -2   3  23        131.00        125.39         1.19 o                         
  -1   3  23         98.19         98.82         1.03 o                         
   0   3  23          0.09          0.45         0.18 o                         
   1   3  23         99.47        101.76         1.11 o                         
   2   3  23        133.96        128.17         1.32 o                         
   3   3  23         42.74         45.07         0.67 o                         
   4   3  23          9.21         11.16         0.32 o                         
   5   3  23         69.72         69.77         0.98 o                         
  -4   4  23          4.05          3.77         0.17 o                         
  -3   4  23         73.95         78.27         0.88 o                         
  -2   4  23         73.39         74.08         0.86 o                         
  -1   4  23         23.65         25.14         0.50 o                         
   0   4  23         20.35         17.86         0.43 o                         
   1   4  23         23.40         24.83         0.51 o                         
   2   4  23         73.27         73.66         1.00 o                         
   3   4  23         74.38         79.42         1.02 o                         
   4   4  23          4.10          4.23         0.21 o                         
  -4   5  23         27.33         24.24         0.54 o                         
  -3   5  23         18.68         18.28         0.34 o                         
  -2   5  23        331.74        335.77         3.08 o                         
  -1   5  23        246.08        244.87         2.45 o                         
   0   5  23        338.85        348.99         3.71 o                         
   1   5  23        245.03        246.62         2.87 o                         
   2   5  23        331.69        335.53         3.74 o                         
   3   5  23         18.63         18.66         0.41 o                         
   4   5  23         27.77         26.10         1.86 o                         
  -2   6  23         14.07         13.68         0.34 o                         
  -1   6  23         54.93         56.76         0.87 o                         
   0   6  23        137.24        141.99         1.91 o                         
   1   6  23         54.82         55.22         1.09 o                         
   2   6  23         14.18         14.17         0.44 o                         
   0   0  24       1856.56       1889.71        29.57 o                         
   1   0  24          4.44          2.99         0.46 o                         
   2   0  24        291.55        287.03         3.34 o                         
   3   0  24         83.87         69.93         0.95 o                         
   4   0  24        464.14        440.55         4.83 o                         
   5   0  24          7.44         10.38         0.39 o                         
  -5   1  24         35.39         39.43         0.69 o                         
  -4   1  24        450.97        443.29         4.39 o                         
  -3   1  24        431.04        437.07         3.59 o                         
  -2   1  24        108.80        107.82         1.06 o                         
  -1   1  24         26.19         28.11         0.74 o                         
   0   1  24       1069.96       1093.52        11.93 o                         
   1   1  24         26.46         28.26         0.72 o                         
   2   1  24        110.22        108.28         1.11 o                         
   3   1  24        432.40        432.75         4.11 o                         
   4   1  24        450.08        437.42         4.79 o                         
   5   1  24         34.72         38.00         0.66 o                         
  -5   2  24          1.65          1.19         0.16 o                         
  -4   2  24        202.36        204.96         2.19 o                         
  -3   2  24        239.22        246.16         2.20 o                         
  -2   2  24         43.23         45.43         0.64 o                         
  -1   2  24          7.19         11.42         0.33 o                         
   0   2  24        412.53        406.55         3.40 o                         
   1   2  24          7.21         11.02         0.39 o                         
   2   2  24         40.93         42.11         0.61 o                         
   3   2  24        239.53        238.50         2.71 o                         
   4   2  24        205.25        207.86         2.38 o                         
   5   2  24          1.69          0.93         0.15 o                         
  -5   3  24         37.50         43.46         0.92 o                         
  -4   3  24        205.52        212.88         2.11 o                         
  -3   3  24         22.40         24.62         0.42 o                         
  -2   3  24         40.23         40.56         0.55 o                         
  -1   3  24        197.11        201.02         1.90 o                         
   0   3  24       1024.68        972.70         8.76 o                         
   1   3  24        198.89        201.87         1.91 o                         
   2   3  24         41.76         42.24         0.65 o                         
   3   3  24         22.99         24.88         0.49 o                         
   4   3  24        202.32        212.13         2.28 o                         
   5   3  24         37.58         41.98         0.74 o                         
  -4   4  24          5.67          6.61         0.24 o                         
  -3   4  24         69.24         68.39         0.78 o                         
  -2   4  24          7.55         10.58         0.30 o                         
  -1   4  24         80.36         74.29         0.96 o                         
   0   4  24        237.92        248.83         2.45 o                         
   1   4  24         80.61         74.04         1.07 o                         
   2   4  24          7.91         10.86         0.36 o                         
   3   4  24         69.33         68.95         0.99 o                         
   4   4  24          6.04          7.25         0.31 o                         
  -3   5  24         94.73         88.16         1.03 o                         
  -2   5  24         33.56         38.48         0.51 o                         
  -1   5  24         95.34         90.94         1.06 o                         
   0   5  24         15.73         12.56         0.36 o                         
   1   5  24         95.26         92.01         1.27 o                         
   2   5  24         33.39         36.72         0.63 o                         
   3   5  24         95.86         88.08         1.29 o                         
  -2   6  24         23.28         19.30         0.64 o                         
  -1   6  24         13.36         13.25         0.34 o                         
   0   6  24        380.65        405.49         5.31 o                         
   1   6  24         13.23         12.46         0.36 o                         
   2   6  24         24.35         21.02         0.54 o                         
   1   0  25        461.23        465.69         5.23 o                         
   2   0  25        352.72        351.16         3.08 o                         
   3   0  25         86.89         87.60         1.06 o                         
   4   0  25        106.89         95.40         1.31 o                         
   5   0  25        368.98        377.80         4.59 o                         
  -5   1  25         67.67         64.61         1.17 o                         
  -4   1  25        361.35        373.03         3.57 o                         
  -3   1  25         21.75         21.36         0.44 o                         
  -2   1  25         85.28         85.09         0.90 o                         
  -1   1  25        103.58        107.85         1.35 o                         
   0   1  25         17.09         21.65         0.63 o                         
   1   1  25        102.40        103.36         1.25 o                         
   2   1  25         84.39         82.51         0.92 o                         
   3   1  25         21.71         21.60         0.45 o                         
   4   1  25        364.63        377.66         4.17 o                         
   5   1  25         68.12         65.08         1.08 o                         
  -5   2  25         37.80         41.55         0.65 o                         
  -4   2  25          0.43          0.81         0.18 o                         
  -3   2  25         32.90         30.65         0.47 o                         
  -2   2  25        552.24        526.58         3.92 o                         
  -1   2  25        188.56        178.76         1.55 o                         
   0   2  25        148.43        126.99         1.24 o                         
   1   2  25        188.99        177.47         1.77 o                         
   2   2  25        552.41        522.57         4.53 o                         
   3   2  25         32.98         30.53         0.57 o                         
   4   2  25          0.29          0.69         0.16 o                         
   5   2  25         37.99         43.80         0.69 o                         
  -5   3  25         16.58         15.05         0.36 o                         
  -4   3  25         11.94         15.10         0.32 o                         
  -3   3  25        185.25        181.17         1.73 o                         
  -2   3  25         40.25         32.71         0.48 o                         
  -1   3  25        423.73        430.92         3.68 o                         
   0   3  25        138.10        125.24         1.27 o                         
   1   3  25        422.78        424.13         3.65 o                         
   2   3  25         39.87         33.34         0.75 o                         
   3   3  25        185.42        180.40         2.24 o                         
   4   3  25         11.74         14.37         0.41 o                         
   5   3  25         16.85         15.75         0.37 o                         
  -4   4  25         85.87         86.39         1.06 o                         
  -3   4  25        118.59        119.55         1.19 o                         
  -2   4  25        141.04        139.61         1.40 o                         
  -1   4  25         62.40         54.55         0.77 o                         
   0   4  25         80.28         69.54         0.89 o                         
   1   4  25         61.79         53.39         0.76 o                         
   2   4  25        140.30        137.96         1.81 o                         
   3   4  25        115.52        114.53         1.46 o                         
   4   4  25         84.69         85.90         1.26 o                         
  -3   5  25        201.89        193.47         2.02 o                         
  -2   5  25        102.09        102.90         1.03 o                         
  -1   5  25         45.34         46.31         0.65 o                         
   0   5  25        289.56        283.08         2.99 o                         
   1   5  25         45.74         46.02         0.76 o                         
   2   5  25        100.98        102.31         1.39 o                         
   3   5  25        202.51        194.84         2.89 o                         
  -2   6  25         78.00         75.15         1.56 o                         
  -1   6  25         86.50         87.76         1.20 o                         
   0   6  25          0.11          1.10         0.17 o                         
   1   6  25         84.67         86.04         1.29 o                         
   2   6  25         77.62         73.20         2.18 o                         
   0   0  26         66.07         55.62         1.24 o                         
   1   0  26        495.96        495.84         5.17 o                         
   2   0  26        457.96        454.77         3.90 o                         
   3   0  26         53.35         44.42         0.82 o                         
   4   0  26        158.24        150.88         1.87 o                         
   5   0  26         20.10         25.28         0.57 o                         
  -5   1  26         39.26         39.62         1.20 o                         
  -4   1  26         69.01         70.64         0.93 o                         
  -3   1  26        251.51        224.67         2.13 o                         
  -2   1  26         72.39         68.20         0.77 o                         
  -1   1  26        115.44        129.38         1.30 o                         
   0   1  26        475.57        430.04         4.09 o                         
   1   1  26        115.10        126.30         1.29 o                         
   2   1  26         72.64         67.61         0.84 o                         
   3   1  26        251.35        225.47         2.48 o                         
   4   1  26         68.74         70.06         1.11 o                         
   5   1  26         39.75         40.69         0.69 o                         
  -5   2  26         37.36         37.34         0.62 o                         
  -4   2  26        203.29        213.03         2.35 o                         
  -3   2  26         51.96         50.38         0.66 o                         
  -2   2  26        612.03        580.43         4.41 o                         
  -1   2  26        127.81        127.58         1.21 o                         
   0   2  26          3.89          3.80         0.20 o                         
   1   2  26        125.98        124.83         1.28 o                         
   2   2  26        609.87        573.87         5.15 o                         
   3   2  26         51.82         51.09         0.77 o                         
   4   2  26        201.53        211.26         2.40 o                         
   5   2  26         36.92         36.26         0.63 o                         
  -5   3  26         37.72         36.19         0.64 o                         
  -4   3  26         54.44         57.46         0.75 o                         
  -3   3  26         79.21         74.34         0.84 o                         
  -2   3  26        192.75        188.13         1.71 o                         
  -1   3  26        218.10        230.72         2.06 o                         
   0   3  26         15.09         22.52         0.43 o                         
   1   3  26        217.30        228.33         2.21 o                         
   2   3  26        191.01        186.49         2.04 o                         
   3   3  26         79.86         73.06         1.16 o                         
   4   3  26         54.89         58.02         0.87 o                         
   5   3  26         38.40         38.55         0.83 o                         
  -4   4  26         36.43         40.61         0.62 o                         
  -3   4  26        163.24        171.47         1.65 o                         
  -2   4  26        120.61        114.01         1.22 o                         
  -1   4  26        272.02        261.01         2.64 o                         
   0   4  26        168.89        148.41         1.57 o                         
   1   4  26        270.23        259.48         2.63 o                         
   2   4  26        118.35        109.42         1.40 o                         
   3   4  26        162.99        171.45         2.23 o                         
   4   4  26         36.34         39.90         0.67 o                         
  -3   5  26         40.05         40.75         0.56 o                         
  -2   5  26         97.23         92.65         1.01 o                         
  -1   5  26         77.40         87.51         1.01 o                         
   0   5  26          1.03          1.27         0.17 o                         
   1   5  26         75.09         84.77         1.16 o                         
   2   5  26         97.88         93.74         1.33 o                         
   3   5  26         38.91         39.33         0.72 o                         
  -1   6  26         44.60         48.05         0.78 o                         
   0   6  26          5.96          4.70         0.22 o                         
   1   6  26         44.70         48.00         0.93 o                         
   1   0  27         53.88         59.09         0.85 o                         
   2   0  27          1.98          3.08         0.31 o                         
   3   0  27         39.30         42.88         0.69 o                         
   4   0  27         56.19         62.47         0.94 o                         
   5   0  27         93.26         81.79         1.26 o                         
  -5   1  27         29.53         28.45         0.75 o                         
  -4   1  27        276.16        280.20         2.85 o                         
  -3   1  27         93.47         80.26         0.93 o                         
  -2   1  27        183.80        173.00         1.58 o                         
  -1   1  27        295.32        285.18         2.43 o                         
   0   1  27       1851.71       1766.53        16.14 o                         
   1   1  27        297.98        286.69         2.46 o                         
   2   1  27        185.96        174.49         1.71 o                         
   3   1  27         94.00         80.91         1.13 o                         
   4   1  27        272.85        275.46         3.33 o                         
   5   1  27         30.06         29.33         0.50 o                         
  -5   2  27         91.86         88.62         1.62 o                         
  -4   2  27          1.21          2.18         0.21 o                         
  -3   2  27        357.48        348.34         3.37 o                         
  -2   2  27        159.61        153.71         1.82 o                         
  -1   2  27        233.73        238.46         2.12 o                         
   0   2  27        200.50        189.18         1.70 o                         
   1   2  27        230.34        230.79         2.13 o                         
   2   2  27        160.30        155.08         2.22 o                         
   3   2  27        352.55        345.12         3.38 o                         
   4   2  27          1.18          2.43         0.19 o                         
   5   2  27         92.46         91.40         1.45 o                         
  -4   3  27         57.10         56.24         0.81 o                         
  -3   3  27         33.52         32.27         0.50 o                         
  -2   3  27        494.30        484.38         4.07 o                         
  -1   3  27         64.53         61.16         0.80 o                         
   0   3  27         47.69         42.34         0.88 o                         
   1   3  27         64.07         61.11         0.86 o                         
   2   3  27        492.88        476.53         4.72 o                         
   3   3  27         33.70         32.32         0.66 o                         
   4   3  27         56.66         55.98         0.82 o                         
  -4   4  27         76.69         78.92         1.34 o                         
  -3   4  27         19.75         18.34         0.43 o                         
  -2   4  27         22.41         23.81         0.41 o                         
  -1   4  27         12.22         18.52         0.42 o                         
   0   4  27         99.03         84.74         1.08 o                         
   1   4  27         11.38         17.60         0.44 o                         
   2   4  27         22.07         23.95         0.53 o                         
   3   4  27         19.88         18.56         0.44 o                         
   4   4  27         77.47         83.09         1.27 o                         
  -3   5  27         85.84         90.09         1.38 o                         
  -2   5  27         15.78         16.32         0.31 o                         
  -1   5  27         26.91         25.20         0.42 o                         
   0   5  27        116.77        110.08         1.32 o                         
   1   5  27         26.33         24.68         0.49 o                         
   2   5  27         16.46         16.89         0.41 o                         
   3   5  27         86.18         90.19         1.78 o                         
  -1   6  27         64.86         64.64         1.05 o                         
   0   6  27         67.75         65.59         1.12 o                         
   1   6  27         65.47         64.35         1.43 o                         
   0   0  28        707.33        716.61         9.12 o                         
   1   0  28          3.54          4.51         0.31 o                         
   2   0  28        185.18        170.29         1.76 o                         
   3   0  28          2.51          2.91         0.21 o                         
   4   0  28          0.00          0.43         0.15 o                         
   5   0  28         27.78         31.29         0.56 o                         
  -5   1  28         98.98         91.23         1.47 o                         
  -4   1  28         23.39         23.60         0.48 o                         
  -3   1  28        348.10        333.50         3.11 o                         
  -2   1  28        140.65        128.75         1.21 o                         
  -1   1  28        299.18        308.20         2.60 o                         
   0   1  28        212.87        223.96         1.97 o                         
   1   1  28        295.43        300.08         2.58 o                         
   2   1  28        141.09        127.57         1.39 o                         
   3   1  28        348.22        341.58         3.78 o                         
   4   1  28         23.85         24.39         0.52 o                         
   5   1  28         98.13         93.59         1.35 o                         
  -5   2  28         23.43         26.87         0.81 o                         
  -4   2  28         39.77         39.92         0.66 o                         
  -3   2  28         51.85         50.62         0.76 o                         
  -2   2  28         34.93         30.92         0.47 o                         
  -1   2  28        413.82        414.67         3.44 o                         
   0   2  28        145.48        138.21         1.31 o                         
   1   2  28        414.90        406.06         3.52 o                         
   2   2  28         35.51         30.65         0.60 o                         
   3   2  28         52.21         50.72         0.73 o                         
   4   2  28         39.66         40.32         0.65 o                         
   5   2  28         22.21         24.64         0.57 o                         
  -4   3  28         78.93         82.77         1.11 o                         
  -3   3  28         49.17         48.20         0.65 o                         
  -2   3  28        139.81        143.97         1.44 o                         
  -1   3  28        116.51        121.43         1.33 o                         
   0   3  28          3.58          6.44         0.26 o                         
   1   3  28        114.71        121.52         1.43 o                         
   2   3  28        140.59        143.64         1.72 o                         
   3   3  28         48.08         47.04         0.82 o                         
   4   3  28         77.88         83.96         1.12 o                         
  -4   4  28        160.73        166.16         3.81 o                         
  -3   4  28         31.39         38.02         0.53 o                         
  -2   4  28          2.81          2.99         0.17 o                         
  -1   4  28          3.01          3.71         0.20 o                         
   0   4  28         35.89         30.97         0.55 o                         
   1   4  28          2.85          3.11         0.24 o                         
   2   4  28          2.88          2.69         0.22 o                         
   3   4  28         31.34         38.26         0.81 o                         
   4   4  28        161.72        171.14         2.43 o                         
  -3   5  28         73.61         74.82         1.10 o                         
  -2   5  28         49.14         55.64         0.96 o                         
  -1   5  28          5.75          6.26         0.24 o                         
   0   5  28          1.29          1.70         0.18 o                         
   1   5  28          5.62          6.37         0.27 o                         
   2   5  28         47.50         55.55         0.91 o                         
   3   5  28         73.31         73.50         3.52 o                         
   0   6  28        211.07        227.67         3.54 o                         
   1   0  29        128.54        127.51         1.45 o                         
   2   0  29          3.52          6.01         0.27 o                         
   3   0  29        107.20        108.98         1.31 o                         
   4   0  29         81.77         83.03         1.12 o                         
   5   0  29          1.63          2.55         0.25 o                         
  -5   1  29        346.21        356.19         5.63 o                         
  -4   1  29        185.97        179.75         1.98 o                         
  -3   1  29         54.69         50.53         0.76 o                         
  -2   1  29        236.84        238.77         2.21 o                         
  -1   1  29        624.08        608.95         4.89 o                         
   0   1  29        932.78        865.04         6.53 o                         
   1   1  29        621.10        601.26         5.03 o                         
   2   1  29        236.24        238.94         2.45 o                         
   3   1  29         53.46         49.36         0.79 o                         
   4   1  29        189.99        182.64         2.15 o                         
   5   1  29        342.69        352.54         4.97 o                         
  -5   2  29        106.33        105.04         2.50 o                         
  -4   2  29         42.77         42.01         0.66 o                         
  -3   2  29        165.21        156.06         1.74 o                         
  -2   2  29        136.40        136.06         1.42 o                         
  -1   2  29        140.63        130.89         1.30 o                         
   0   2  29          2.25          1.24         0.17 o                         
   1   2  29        144.51        134.18         1.43 o                         
   2   2  29        136.86        134.19         1.57 o                         
   3   2  29        165.61        156.90         1.71 o                         
   4   2  29         42.82         42.99         0.74 o                         
   5   2  29        104.57        101.82         1.67 o                         
  -4   3  29         49.39         52.72         0.77 o                         
  -3   3  29         14.42         16.98         0.40 o                         
  -2   3  29        104.78        105.65         1.16 o                         
  -1   3  29        115.59        104.65         1.18 o                         
   0   3  29         99.17         99.65         1.24 o                         
   1   3  29        117.23        106.09         1.27 o                         
   2   3  29        104.05        104.42         1.34 o                         
   3   3  29         14.32         16.96         0.45 o                         
   4   3  29         50.49         55.46         0.86 o                         
  -3   4  29         11.96         12.71         0.32 o                         
  -2   4  29         21.12         17.82         0.35 o                         
  -1   4  29        115.42        124.05         1.34 o                         
   0   4  29         58.56         45.15         0.71 o                         
   1   4  29        114.59        122.28         1.55 o                         
   2   4  29         20.21         18.49         0.65 o                         
   3   4  29         11.90         12.09         0.35 o                         
  -2   5  29        146.79        150.03         1.67 o                         
  -1   5  29          5.80          6.41         0.23 o                         
   0   5  29        107.31        125.45         1.59 o                         
   1   5  29          5.50          6.63         0.29 o                         
   2   5  29        145.82        151.26         2.32 o                         
   0   0  30       1604.19       1657.04        24.12 o                         
   1   0  30       1255.16       1247.01        13.61 o                         
   2   0  30        184.93        174.84         1.97 o                         
   3   0  30          0.34          0.26         0.15 o                         
   4   0  30         38.27         41.62         0.68 o                         
   5   0  30          0.03          0.18         0.16 o                         
  -5   1  30          0.99          1.93         0.26 o                         
  -4   1  30          5.74          4.50         0.20 o                         
  -3   1  30         56.92         54.27         0.68 o                         
  -2   1  30         31.75         32.70         0.51 o                         
  -1   1  30         60.47         58.63         0.74 o                         
   0   1  30        117.62        116.93         1.20 o                         
   1   1  30         61.41         57.90         0.77 o                         
   2   1  30         31.95         32.23         0.67 o                         
   3   1  30         57.89         55.33         1.13 o                         
   4   1  30          5.73          4.32         0.25 o                         
   5   1  30          0.94          2.02         0.15 o                         
  -4   2  30        134.35        141.52         1.89 o                         
  -3   2  30         67.31         66.20         0.88 o                         
  -2   2  30         42.71         35.06         0.53 o                         
  -1   2  30         36.43         37.30         0.58 o                         
   0   2  30         16.80         20.96         0.44 o                         
   1   2  30         37.27         38.57         0.65 o                         
   2   2  30         43.14         35.33         0.61 o                         
   3   2  30         67.32         66.76         0.90 o                         
   4   2  30        134.82        140.27         2.20 o                         
  -4   3  30         76.45         76.14         1.00 o                         
  -3   3  30         17.32         16.79         0.39 o                         
  -2   3  30         77.96         70.87         0.83 o                         
  -1   3  30         84.21         88.62         1.03 o                         
   0   3  30        305.83        271.04         2.73 o                         
   1   3  30         86.07         90.01         1.19 o                         
   2   3  30         77.42         69.63         1.04 o                         
   3   3  30         16.53         16.08         0.41 o                         
   4   3  30         74.35         78.07         1.23 o                         
  -3   4  30        204.14        221.50         2.58 o                         
  -2   4  30          4.48          4.21         0.25 o                         
  -1   4  30         19.35         19.98         0.38 o                         
   0   4  30          6.59          6.28         0.28 o                         
   1   4  30         20.13         19.46         0.44 o                         
   2   4  30          4.41          4.87         0.26 o                         
   3   4  30        204.43        222.71         3.07 o                         
  -2   5  30         47.68         47.49         0.74 o                         
  -1   5  30         19.78         21.49         0.41 o                         
   0   5  30         26.63         24.62         0.49 o                         
   1   5  30         20.12         21.83         0.45 o                         
   2   5  30         47.88         47.22         0.84 o                         
   1   0  31          2.20          2.13         0.40 o                         
   2   0  31          3.06          3.67         0.24 o                         
   3   0  31         99.62         89.01         1.22 o                         
   4   0  31         28.54         27.27         0.54 o                         
   5   0  31          0.41          1.09         0.36 o                         
  -4   1  31        280.48        276.10         3.68 o                         
  -3   1  31         35.42         34.84         0.62 o                         
  -2   1  31          2.63          3.23         0.21 o                         
  -1   1  31        139.84        131.41         1.36 o                         
   0   1  31         89.20         84.64         0.92 o                         
   1   1  31        141.25        132.10         1.52 o                         
   2   1  31          2.45          2.53         0.22 o                         
   3   1  31         36.52         36.43         1.12 o                         
   4   1  31        278.33        267.23         3.39 o                         
  -4   2  31         38.97         35.23         0.62 o                         
  -3   2  31         62.59         61.45         0.82 o                         
  -2   2  31        316.69        322.57         3.13 o                         
  -1   2  31         25.97         24.32         0.45 o                         
   0   2  31        227.24        213.61         2.14 o                         
   1   2  31         26.18         25.65         0.51 o                         
   2   2  31        314.68        319.12         3.36 o                         
   3   2  31         62.07         61.06         0.83 o                         
   4   2  31         38.72         35.46         0.82 o                         
  -4   3  31          8.36         10.03         0.28 o                         
  -3   3  31         50.60         55.26         0.76 o                         
  -2   3  31         64.42         58.88         0.80 o                         
  -1   3  31         76.79         77.50         0.93 o                         
   0   3  31         30.36         30.11         0.51 o                         
   1   3  31         75.23         75.46         1.04 o                         
   2   3  31         64.03         58.52         0.91 o                         
   3   3  31         51.15         55.37         0.88 o                         
   4   3  31          8.21          9.96         0.34 o                         
  -3   4  31         12.05         12.88         0.35 o                         
  -2   4  31        103.66        103.19         1.28 o                         
  -1   4  31          7.05          8.17         0.25 o                         
   0   4  31         70.42         78.75         1.02 o                         
   1   4  31          7.23          8.72         0.37 o                         
   2   4  31        102.66         99.89         1.36 o                         
   3   4  31         11.56         12.52         0.39 o                         
  -2   5  31         26.30         30.45         0.66 o                         
  -1   5  31         25.92         26.68         0.55 o                         
   0   5  31          0.86          0.84         0.18 o                         
   1   5  31         25.59         26.58         0.61 o                         
   2   5  31         27.26         32.36         0.61 o                         
   0   0  32       1385.27       1361.80        25.92 o                         
   1   0  32        287.59        280.20         2.91 o                         
   2   0  32        124.30        119.33         1.54 o                         
   3   0  32         74.27         68.16         0.97 o                         
   4   0  32        103.45        108.18         1.39 o                         
  -4   1  32         17.63         18.56         0.47 o                         
  -3   1  32        122.60        113.23         1.18 o                         
  -2   1  32         40.59         43.11         0.62 o                         
  -1   1  32        135.41        137.38         1.41 o                         
   0   1  32        299.80        296.50         2.73 o                         
   1   1  32        134.74        136.35         1.59 o                         
   2   1  32         39.38         41.55         0.78 o                         
   3   1  32        122.08        112.53         1.63 o                         
   4   1  32         16.79         17.18         0.57 o                         
  -4   2  32         70.54         67.85         1.06 o                         
  -3   2  32        135.10        131.34         1.45 o                         
  -2   2  32        230.56        217.16         2.19 o                         
  -1   2  32         17.97         17.90         0.58 o                         
   0   2  32         89.37         96.61         1.18 o                         
   1   2  32         17.67         17.23         0.39 o                         
   2   2  32        231.95        219.37         2.40 o                         
   3   2  32        135.29        130.55         1.57 o                         
   4   2  32         71.27         71.28         1.32 o                         
  -4   3  32         78.05         80.59         1.43 o                         
  -3   3  32          7.90          9.92         0.27 o                         
  -2   3  32        129.10        129.66         1.45 o                         
  -1   3  32         13.33         13.10         0.36 o                         
   0   3  32        275.90        268.36         2.87 o                         
   1   3  32         12.85         12.82         0.37 o                         
   2   3  32        127.64        127.79         1.64 o                         
   3   3  32          7.68          9.71         0.30 o                         
   4   3  32         78.56         81.71         1.65 o                         
  -3   4  32         78.67         78.13         1.07 o                         
  -2   4  32         35.05         31.48         0.51 o                         
  -1   4  32        131.81        137.66         1.57 o                         
   0   4  32          1.30          1.88         0.17 o                         
   1   4  32        132.43        139.21         1.73 o                         
   2   4  32         35.67         31.58         0.59 o                         
   3   4  32         77.41         77.14         1.12 o                         
  -1   5  32          5.00          4.02         0.23 o                         
   0   5  32          4.17          3.35         0.22 o                         
   1   5  32          4.95          4.20         0.25 o                         
   1   0  33         70.03         68.31         0.93 o                         
   2   0  33         32.16         31.37         0.55 o                         
   3   0  33         18.88         20.38         0.44 o                         
   4   0  33          7.64          5.24         0.42 o                         
  -4   1  33         18.82         17.93         0.50 o                         
  -3   1  33          2.08          2.27         0.28 o                         
  -2   1  33         73.33         74.14         1.02 o                         
  -1   1  33         46.78         50.02         0.70 o                         
   0   1  33        154.40        159.90         1.74 o                         
   1   1  33         47.45         50.68         0.75 o                         
   2   1  33         73.52         75.08         1.11 o                         
   3   1  33          2.21          2.70         0.24 o                         
   4   1  33         18.91         18.14         0.46 o                         
  -4   2  33         48.19         45.23         0.75 o                         
  -3   2  33         83.71         85.93         1.01 o                         
  -2   2  33        193.33        196.22         1.99 o                         
  -1   2  33         63.05         59.07         1.05 o                         
   0   2  33        131.20        131.29         1.49 o                         
   1   2  33         62.11         58.89         0.80 o                         
   2   2  33        190.93        193.08         2.13 o                         
   3   2  33         84.82         86.73         1.19 o                         
   4   2  33         47.63         46.40         0.83 o                         
  -3   3  33          7.77          7.79         0.24 o                         
  -2   3  33         50.76         53.56         0.72 o                         
  -1   3  33         42.26         45.51         0.67 o                         
   0   3  33         51.02         54.93         0.80 o                         
   1   3  33         41.57         43.27         0.69 o                         
   2   3  33         50.42         52.38         0.79 o                         
   3   3  33          7.51          8.21         0.28 o                         
  -3   4  33          9.63         10.39         0.29 o                         
  -2   4  33         57.47         58.45         0.82 o                         
  -1   4  33         10.92         15.09         0.34 o                         
   0   4  33          8.59          7.54         0.28 o                         
   1   4  33         10.59         15.44         0.35 o                         
   2   4  33         56.91         57.43         0.90 o                         
   3   4  33          9.82         10.55         0.44 o                         
  -1   5  33        113.78        110.47         1.66 o                         
   0   5  33         35.34         37.70         0.65 o                         
   1   5  33        113.61        109.37         1.67 o                         
   0   0  34        435.26        452.94         7.02 o                         
   1   0  34        871.39        887.47         9.89 o                         
   2   0  34         47.99         47.50         0.78 o                         
   3   0  34         10.00         10.92         0.33 o                         
   4   0  34        176.18        161.99         2.41 o                         
  -4   1  34         17.50         16.13         0.58 o                         
  -3   1  34         36.39         35.23         0.57 o                         
  -2   1  34        175.98        173.50         1.87 o                         
  -1   1  34        101.09        102.94         1.12 o                         
   0   1  34         94.15         98.86         1.18 o                         
   1   1  34         99.80        102.58         1.26 o                         
   2   1  34        174.52        175.76         2.19 o                         
   3   1  34         35.75         34.85         0.65 o                         
   4   1  34         17.71         16.93         0.38 o                         
  -4   2  34         48.20         49.76         1.55 o                         
  -3   2  34         71.85         78.29         0.97 o                         
  -2   2  34         59.44         55.82         0.76 o                         
  -1   2  34          2.18          2.78         0.21 o                         
   0   2  34        109.13        118.17         1.37 o                         
   1   2  34          2.20          2.94         0.20 o                         
   2   2  34         59.48         55.86         0.77 o                         
   3   2  34         71.82         77.75         1.02 o                         
   4   2  34         48.24         49.45         1.80 o                         
  -3   3  34          7.55          9.73         0.26 o                         
  -2   3  34         14.22         15.07         0.33 o                         
  -1   3  34         40.86         40.44         0.60 o                         
   0   3  34          2.72          4.70         0.23 o                         
   1   3  34         40.99         40.88         0.64 o                         
   2   3  34         14.34         14.98         0.36 o                         
   3   3  34          8.13         10.71         0.31 o                         
  -2   4  34          6.74          6.43         0.24 o                         
  -1   4  34         33.24         31.75         0.51 o                         
   0   4  34         16.91         19.58         0.42 o                         
   1   4  34         34.57         32.80         0.55 o                         
   2   4  34          6.98          6.87         0.26 o                         
   0   5  34         15.31         17.51         0.40 o                         
   1   0  35         69.71         69.98         1.01 o                         
   2   0  35          6.03          6.74         0.29 o                         
   3   0  35        119.71        121.50         1.54 o                         
   4   0  35         52.79         50.81         2.18 o                         
  -4   1  35         14.20         17.04         0.71 o                         
  -3   1  35         19.91         19.36         0.38 o                         
  -2   1  35        136.86        136.34         1.57 o                         
  -1   1  35        213.70        215.38         2.28 o                         
   0   1  35        171.48        171.99         1.94 o                         
   1   1  35        212.44        216.51         2.27 o                         
   2   1  35        135.56        136.91         1.75 o                         
   3   1  35         19.29         18.23         0.40 o                         
   4   1  35         14.08         16.21         0.54 o                         
  -3   2  35         52.20         50.23         0.75 o                         
  -2   2  35          2.50          3.20         0.26 o                         
  -1   2  35         51.44         50.23         0.71 o                         
   0   2  35          7.12          7.22         0.29 o                         
   1   2  35         50.63         49.68         0.72 o                         
   2   2  35          2.55          3.20         0.23 o                         
   3   2  35         52.33         50.64         0.74 o                         
  -3   3  35         65.63         62.86         0.89 o                         
  -2   3  35         27.96         28.15         0.43 o                         
  -1   3  35          5.40          7.99         0.26 o                         
   0   3  35          1.52          3.40         0.20 o                         
   1   3  35          5.44          8.31         0.27 o                         
   2   3  35         28.58         28.16         0.49 o                         
   3   3  35         65.25         65.11         1.19 o                         
  -2   4  35         13.71         15.90         0.35 o                         
  -1   4  35         27.91         26.60         0.44 o                         
   0   4  35          6.27          8.79         0.27 o                         
   1   4  35         27.18         25.65         0.45 o                         
   2   4  35         13.52         15.29         0.40 o                         
   0   0  36         41.46         35.73         0.88 o                         
   1   0  36          8.40          9.56         0.49 o                         
   2   0  36          0.97          0.93         0.15 o                         
   3   0  36          0.22          0.70         0.14 o                         
   4   0  36         19.83         23.73         0.74 o                         
  -3   1  36        133.32        134.28         1.93 o                         
  -2   1  36          4.01          4.03         0.28 o                         
  -1   1  36        299.18        315.04         3.51 o                         
   0   1  36        368.10        382.42         3.78 o                         
   1   1  36        300.36        311.76         3.12 o                         
   2   1  36          3.93          4.14         0.26 o                         
   3   1  36        132.98        136.50         1.70 o                         
  -3   2  36        107.21         96.54         1.50 o                         
  -2   2  36         47.84         44.99         0.65 o                         
  -1   2  36         63.64         61.71         0.81 o                         
   0   2  36        114.80        125.74         1.41 o                         
   1   2  36         63.64         60.89         1.09 o                         
   2   2  36         47.62         45.31         0.73 o                         
   3   2  36        108.33         97.82         1.94 o                         
  -3   3  36         17.56         18.36         0.85 o                         
  -2   3  36         31.73         31.63         0.52 o                         
  -1   3  36         54.58         55.15         0.68 o                         
   0   3  36         47.30         50.10         0.72 o                         
   1   3  36         54.77         55.38         0.80 o                         
   2   3  36         31.09         31.65         0.56 o                         
   3   3  36         17.87         18.45         0.51 o                         
  -1   4  36         13.42         18.63         0.42 o                         
   0   4  36         48.95         51.29         0.72 o                         
   1   4  36         13.18         17.94         0.35 o                         
   1   0  37         26.54         30.56         0.57 o                         
   2   0  37         38.67         43.18         0.63 o                         
   3   0  37         31.15         36.03         0.74 o                         
  -3   1  37          8.39          8.45         0.32 o                         
  -2   1  37         60.26         63.69         0.93 o                         
  -1   1  37         27.87         27.06         0.56 o                         
   0   1  37         25.73         26.34         0.52 o                         
   1   1  37         28.64         28.11         0.49 o                         
   2   1  37         60.39         66.00         0.97 o                         
   3   1  37          8.81          8.95         0.35 o                         
  -3   2  37        126.25        131.83         5.07 o                         
  -2   2  37          9.55         11.47         0.34 o                         
  -1   2  37         60.09         65.53         0.82 o                         
   0   2  37          0.05          0.07         0.13 o                         
   1   2  37         61.02         65.92         0.98 o                         
   2   2  37          9.96         12.19         0.36 o                         
   3   2  37        127.02        132.93         2.36 o                         
  -2   3  37          9.31          7.84         0.22 o                         
  -1   3  37         42.81         41.78         0.54 o                         
   0   3  37         58.23         61.04         0.81 o                         
   1   3  37         43.49         43.02         0.65 o                         
   2   3  37          9.11          8.23         0.33 o                         
  -1   4  37          5.44          7.16         0.22 o                         
   0   4  37         85.43         83.59         1.11 o                         
   1   4  37          5.59          7.25         0.30 o                         
   0   0  38        764.05        812.07        21.85 o                         
   1   0  38        116.28        111.01         1.32 o                         
   2   0  38        167.30        160.61         2.11 o                         
   3   0  38          0.67          2.41         0.26 o                         
  -3   1  38         24.17         26.59         0.64 o                         
  -2   1  38          1.34          2.31         0.26 o                         
  -1   1  38         91.37         94.42         1.29 o                         
   0   1  38         27.12         27.04         0.49 o                         
   1   1  38         93.84         97.58         1.16 o                         
   2   1  38          1.32          2.19         0.19 o                         
   3   1  38         25.74         26.93         0.47 o                         
  -3   2  38         17.31         15.62         0.73 o                         
  -2   2  38         27.28         28.50         0.53 o                         
  -1   2  38         56.32         55.27         0.80 o                         
   0   2  38        134.03        139.78         1.58 o                         
   1   2  38         56.92         56.12         0.84 o                         
   2   2  38         27.06         28.17         0.51 o                         
   3   2  38         17.17         16.26         0.45 o                         
  -2   3  38         27.69         31.69         0.92 o                         
  -1   3  38         77.77         81.74         1.04 o                         
   0   3  38          3.86          6.25         0.26 o                         
   1   3  38         76.56         81.07         1.18 o                         
   2   3  38         27.13         31.07         0.71 o                         
   1   0  39         22.69         26.92         0.47 o                         
   2   0  39          0.02          0.41         0.14 o                         
   3   0  39          0.39          0.29         0.17 o                         
  -3   1  39         63.07         64.48         3.16 o                         
  -2   1  39        171.44        181.30         2.51 o                         
  -1   1  39         86.46         86.09         1.18 o                         
   0   1  39        620.87        619.59         6.90 o                         
   1   1  39         86.19         88.18         1.22 o                         
   2   1  39        169.80        180.66         2.14 o                         
   3   1  39         61.53         61.06         1.36 o                         
  -2   2  39         40.19         41.55         0.72 o                         
  -1   2  39         52.39         57.29         0.91 o                         
   0   2  39          2.03          3.32         0.19 o                         
   1   2  39         52.81         57.18         0.83 o                         
   2   2  39         40.01         40.68         0.63 o                         
  -1   3  39        131.26        134.64         1.87 o                         
   0   3  39         10.28         11.01         0.32 o                         
   1   3  39        131.29        134.00         2.00 o                         
   0   0  40         26.54         29.08         1.00 o                         
   1   0  40          0.01          0.22         0.12 o                         
   2   0  40        146.72        158.19         2.43 o                         
  -2   1  40         18.79         21.17         0.51 o                         
  -1   1  40         54.89         53.46         0.87 o                         
   0   1  40        276.69        295.99         3.46 o                         
   1   1  40         53.03         53.26         0.90 o                         
   2   1  40         18.81         20.66         0.47 o                         
  -2   2  40         62.93         56.13         1.15 o                         
  -1   2  40          2.54          3.68         0.19 o                         
   0   2  40         73.69         73.00         0.96 o                         
   1   2  40          2.63          3.60         0.19 o                         
   2   2  40         61.93         58.45         1.06 o                         
  -1   3  40          0.55          0.31         0.16 o                         
   0   3  40         16.06         19.80         0.42 o                         
   1   3  40          0.49          0.16         0.13 o                         
   1   0  41        173.68        172.55         2.19 o                         
   2   0  41          0.65          0.74         0.21 o                         
  -2   1  41        121.02        111.97         1.73 o                         
  -1   1  41          9.62          9.10         0.40 o                         
   0   1  41         15.63         13.20         0.36 o                         
   1   1  41          9.64          9.01         0.44 o                         
   2   1  41        121.16        113.12         2.42 o                         
  -1   2  41        143.61        139.59         2.94 o                         
   0   2  41        192.11        189.82         2.55 o                         
   1   2  41        142.93        139.31         1.90 o                         
   0   0  42        310.63        285.97         4.61 o                         
   1   0  42          6.13          7.69         0.26 o                         
   2   0  42          7.32          6.91         0.39 o                         
  -1   1  42         43.67         44.10         0.73 o                         
   0   1  42         16.85         15.97         0.55 o                         
   1   1  42         43.79         45.36         0.85 o                         
  -1   2  42         30.86         28.24         1.05 o                         
   0   2  42          1.67          4.22         0.30 o                         
   1   2  42         29.89         28.02         0.84 o                         
   1   0  43         24.61         23.16         0.62 o                         
  -1   1  43         75.10         68.43         1.90 o                         
   0   1  43         28.31         25.44         1.41 o                         
   1   1  43         75.99         71.20         2.89 o                         
   0   0  44          0.04          0.30         0.25 o                         
                                                                                
