# Supplementary material for: Occupational modulation in the (3+1)-dimensional incommensurate structure of (2S,3S)-2-amino-3-hy­droxy-3-methyl-4-phen­oxy­butanoic acid dihydrate
Source: Acta Crystallogr C Struct Chem. 2024 Aug 8;80(Pt 9):523–33. doi: 10.1107/S2053229624007009 (PMC11371000; doi:10.1107/S2053229624007009)
Supplement: Supplementary file 4 [file c-80-00523-buller05a_supercellsup4.hkl]

data_buller05a_supercell                                                        
_shelx_title ' I OLEX2: imported from CIF'                                      
_shelx_refln_list_code          4                                               
_shelx_F_calc_maximum      336.29                                               
_exptl_crystal_F_000      1680.00                                               
_reflns_d_resolution_high  0.7858                                               
                                                                                
loop_                                                                           
 _space_group_symop_operation_xyz                                               
 'x, y, z'                                                                      
 '-x+1/2, -y, z+1/2'                                                            
                                                                                
_cell_length_a     5.6737                                                       
_cell_length_b    19.0214                                                       
_cell_length_c    35.2978                                                       
_cell_angle_alpha  90.000                                                       
_cell_angle_beta   90.000                                                       
_cell_angle_gamma  90.030                                                       
                                                                                
_shelx_F_squared_multiplier     1.000                                           
                                                                                
loop_                                                                           
 _refln_index_h                                                                 
 _refln_index_k                                                                 
 _refln_index_l                                                                 
 _refln_F_squared_calc                                                          
 _refln_F_squared_meas                                                          
 _refln_F_squared_sigma                                                         
 _refln_observed_status                                                         
   0   0 -44          0.50          7.49         2.50 o                         
   1   0 -44        222.77        231.56        11.00 o                         
  -1   1 -44          1.41          3.12         1.87 o                         
   0   1 -44         55.57         62.40         4.99 o                         
   1   1 -44          2.39         -1.25         2.50 o                         
  -1   2 -44          2.17          1.87         1.77 o                         
   0   2 -44         46.37         57.41         4.99 o                         
  -1   3 -44         26.34         33.70         3.74 o                         
   0   3 -44        130.54        153.51        11.23 o                         
   0   4 -44          0.75          0.00         2.50 o                         
   1   0 -43        229.91        241.50        11.47 o                         
   2   0 -43          0.49          1.87         1.87 o                         
  -2   1 -43          2.69          3.74         1.77 o                         
  -1   1 -43          9.84          7.49         2.65 o                         
   0   1 -43        111.16        105.00         4.37 o                         
   1   1 -43          5.98          8.11         2.65 o                         
   2   1 -43          1.30          4.37         3.12 o                         
  -2   2 -43         66.51         42.43         4.99 o                         
  -1   2 -43          4.88          6.86         2.65 o                         
   0   2 -43         98.13        103.46         6.74 o                         
   1   2 -43          6.34          7.90         2.16 o                         
   2   2 -43         57.53         53.67         6.24 o                         
  -1   3 -43        670.97        673.43        30.89 o                         
   0   3 -43        243.26        226.79        11.00 o                         
   1   3 -43        655.17        656.75        24.50 o                         
  -1   4 -43         39.14         37.00         3.00 o                         
   0   4 -43          2.23          4.74         2.08 o                         
   1   4 -43         34.94         37.48         2.65 o                         
  -1   5 -43         31.98         33.09         2.65 o                         
   0   5 -43         37.40         42.27         4.37 o                         
   1   5 -43         30.68         38.69         6.24 o                         
  -1   6 -43        321.53        400.63        26.21 o                         
   0   6 -43          9.42         10.79         2.50 o                         
   0   7 -43        124.37         72.39         6.24 o                         
   0   0 -42       2707.68       2769.52       123.55 o                         
   1   0 -42         59.89         72.12         4.04 o                         
   2   0 -42         54.37         68.07         4.41 o                         
  -2   1 -42         16.89         23.51         3.12 o                         
  -1   1 -42        129.89        130.76         5.98 o                         
   0   1 -42          1.80          4.99         1.87 o                         
   1   1 -42        132.01        139.61         6.22 o                         
   2   1 -42         18.83         27.20         3.12 o                         
  -2   2 -42        120.87        123.45         6.57 o                         
  -1   2 -42         28.47         40.56         4.99 o                         
   0   2 -42          0.74          9.59         1.87 o                         
   1   2 -42         35.16         37.24         2.99 o                         
   2   2 -42        125.19        123.96         6.57 o                         
  -2   3 -42        670.46        677.14        30.89 o                         
  -1   3 -42        386.22        437.88        20.72 o                         
   0   3 -42        138.37        149.53         6.49 o                         
   1   3 -42        369.69        433.54        16.57 o                         
   2   3 -42        587.58        639.77        29.12 o                         
  -2   4 -42        198.71        186.69         8.83 o                         
  -1   4 -42         36.67         44.38         4.99 o                         
   0   4 -42         88.85         91.90         9.98 o                         
   1   4 -42         42.27         50.43         2.88 o                         
   2   4 -42        174.85        171.02        10.61 o                         
  -2   5 -42         42.48         38.69         4.99 o                         
  -1   5 -42        104.66        116.19         6.18 o                         
   0   5 -42        217.40        259.60        18.72 o                         
   1   5 -42        112.38        120.97         5.04 o                         
  -1   6 -42        240.84        269.60        13.24 o                         
   0   6 -42         21.51         41.19         4.99 o                         
   1   6 -42        270.69        273.33        18.72 o                         
  -1   7 -42         15.23         14.18         2.65 o                         
   0   7 -42         41.39         42.43         4.99 o                         
   1   7 -42         12.35         16.22         3.74 o                         
   0   8 -42        109.33        127.30         8.74 o                         
   1   0 -41       1480.48       1625.82        59.81 o                         
   2   0 -41          8.74         10.12         2.65 o                         
  -2   1 -41         54.24         67.91         4.79 o                         
  -1   1 -41         58.02         66.37         4.04 o                         
   0   1 -41        439.33        482.30        16.22 o                         
   1   1 -41         54.11         65.17         4.04 o                         
   2   1 -41         55.73         63.75         4.41 o                         
  -2   2 -41         24.48         36.24         3.53 o                         
  -1   2 -41         67.19         74.72         4.04 o                         
   0   2 -41         21.51         23.85         2.88 o                         
   1   2 -41         69.48         78.23         3.74 o                         
   2   2 -41         22.03         30.79         4.99 o                         
  -2   3 -41       1092.03       1128.89        51.19 o                         
  -1   3 -41         74.52         78.63         7.49 o                         
   0   3 -41        130.02        120.46         5.76 o                         
   1   3 -41         71.78         86.47         4.53 o                         
   2   3 -41       1014.06       1098.10        49.42 o                         
  -2   4 -41         71.15         81.14         5.30 o                         
  -1   4 -41         69.17         69.89         7.49 o                         
   0   4 -41         97.19        111.87         6.07 o                         
   1   4 -41         73.88         83.28         4.32 o                         
   2   4 -41         75.67         84.25         5.30 o                         
  -2   5 -41        116.48        130.39         8.74 o                         
  -1   5 -41         17.66         24.96         4.99 o                         
   0   5 -41          4.05         14.06         3.00 o                         
   1   5 -41         14.88         22.60         4.15 o                         
   2   5 -41        130.68        128.81        10.61 o                         
  -2   6 -41        834.60        936.05        59.91 o                         
  -1   6 -41       1213.85       1305.47        83.62 o                         
   0   6 -41       1665.94       1870.84       118.57 o                         
   1   6 -41       1293.53       1318.80        48.28 o                         
   2   6 -41        885.77        938.55        42.36 o                         
  -1   7 -41         48.10         58.66         6.24 o                         
   0   7 -41         15.78          9.98         3.74 o                         
   1   7 -41         53.21         54.91         4.99 o                         
  -1   8 -41          6.16          4.99         2.50 o                         
   0   8 -41         23.37         29.95         3.74 o                         
   1   8 -41          8.56         11.23         3.74 o                         
   1   9 -41         44.42         51.17         4.99 o                         
   0   0 -40        242.07        300.80        15.00 o                         
   1   0 -40          1.49          4.37         2.12 o                         
   2   0 -40       1322.37       1422.25        64.42 o                         
   3   0 -40         46.76         50.62         3.53 o                         
  -3   1 -40         36.79         46.18         3.53 o                         
  -2   1 -40          6.59         13.49         3.00 o                         
  -1   1 -40        107.15        140.94         6.70 o                         
   0   1 -40         28.52         38.56         4.04 o                         
   1   1 -40        111.57        135.80         6.19 o                         
   2   1 -40          7.41         10.34         3.00 o                         
   3   1 -40         39.23         43.68         3.00 o                         
  -3   2 -40          9.92          6.24         2.50 o                         
  -2   2 -40        221.07        240.98        12.36 o                         
  -1   2 -40         88.36         85.74         9.98 o                         
   0   2 -40        278.98        320.23        16.89 o                         
   1   2 -40         86.19         85.10         5.04 o                         
   2   2 -40        218.51        222.19         9.72 o                         
   3   2 -40          7.47          6.24         1.77 o                         
  -2   3 -40        170.80        197.87        10.59 o                         
  -1   3 -40        488.29        505.01        23.83 o                         
   0   3 -40       2407.10       2789.12       101.60 o                         
   1   3 -40        465.78        496.76        19.46 o                         
   2   3 -40        161.03        199.34        10.12 o                         
   3   3 -40        211.78        210.82        10.12 o                         
  -2   4 -40        214.08        229.02        11.47 o                         
  -1   4 -40         76.82         93.60         8.74 o                         
   0   4 -40        120.76        160.51         7.42 o                         
   1   4 -40         92.11         93.60         5.04 o                         
   2   4 -40        216.56        205.32        10.59 o                         
   3   4 -40         59.45         56.16         3.53 o                         
  -2   5 -40         45.43         44.45         3.90 o                         
  -1   5 -40        115.28        133.76        10.61 o                         
   0   5 -40        126.89        167.36         7.42 o                         
   1   5 -40        127.68        135.01         6.49 o                         
   2   5 -40         38.52         43.68         3.90 o                         
  -2   6 -40        512.19        552.94        25.59 o                         
  -1   6 -40         33.52         41.09         3.90 o                         
   0   6 -40        673.22        712.84        26.66 o                         
   1   6 -40         25.15         34.10         2.88 o                         
   2   6 -40        560.62        525.00        24.26 o                         
  -2   7 -40        162.28        152.26        11.23 o                         
  -1   7 -40         85.34         83.38         5.62 o                         
   0   7 -40         63.44         61.37         8.11 o                         
   1   7 -40         73.85         81.99         4.32 o                         
   2   7 -40        157.92        158.82         6.49 o                         
  -2   8 -40         20.04         17.47         3.74 o                         
  -1   8 -40        133.21        151.52         8.74 o                         
   0   8 -40          4.97          4.99         2.65 o                         
   1   8 -40        147.06        171.11        17.47 o                         
  -1   9 -40          3.17          1.25         1.77 o                         
   0   9 -40        144.43        188.08         9.71 o                         
   1   9 -40          2.92          4.99         2.50 o                         
   0  10 -40         13.08         14.98         3.74 o                         
   1  10 -40         44.47         41.19         3.74 o                         
   1   0 -39        201.66        249.67         9.19 o                         
   2   0 -39          2.07          5.62         3.53 o                         
   3   0 -39          3.45          3.99         4.99 o                         
  -3   1 -39         23.90         26.61         3.00 o                         
  -2   1 -39        201.41        232.00        12.36 o                         
  -1   1 -39         37.72         41.21         5.01 o                         
   0   1 -39        174.43        205.91         9.37 o                         
   1   1 -39         34.81         35.56         3.80 o                         
   2   1 -39        204.27        227.11        16.22 o                         
   3   1 -39         26.96         23.57         4.99 o                         
  -3   2 -39         27.96         31.66         3.00 o                         
  -2   2 -39          9.27         12.48         3.53 o                         
  -1   2 -39          7.20         10.61         3.53 o                         
   0   2 -39        122.51        148.26         9.18 o                         
   1   2 -39          8.38         10.61         3.53 o                         
   2   2 -39         10.80          9.98         3.00 o                         
   3   2 -39         28.89         28.99         6.86 o                         
  -3   3 -39        536.22        559.92        28.08 o                         
  -2   3 -39       1506.58       1748.39        63.89 o                         
  -1   3 -39        744.93        835.56        38.38 o                         
   0   3 -39       5295.17       5698.38       253.28 o                         
   1   3 -39        808.27        812.21        37.95 o                         
   2   3 -39       1587.93       1724.21        77.22 o                         
   3   3 -39        478.50        574.11        37.44 o                         
  -3   4 -39          3.65          1.25         2.50 o                         
  -2   4 -39         49.26         50.16         3.77 o                         
  -1   4 -39         13.73         27.82         5.38 o                         
   0   4 -39        458.14        513.41        20.18 o                         
   1   4 -39         14.54         18.29         3.53 o                         
   2   4 -39         49.19         53.25         4.79 o                         
   3   4 -39          5.29          3.74         2.50 o                         
  -2   5 -39          2.78          0.42         2.16 o                         
  -1   5 -39         63.30         67.60         5.30 o                         
   0   5 -39         98.97         97.62         5.84 o                         
   1   5 -39         59.79         76.46         6.18 o                         
   2   5 -39          2.30          5.71         3.74 o                         
   3   5 -39         53.30         52.42         4.99 o                         
  -2   6 -39        327.35        401.47        18.53 o                         
  -1   6 -39        462.26        542.93        25.59 o                         
   0   6 -39         22.39         31.48         2.62 o                         
   1   6 -39        457.41        545.04        25.59 o                         
   2   6 -39        369.71        410.20        19.42 o                         
   3   6 -39        122.19        101.09         7.49 o                         
  -2   7 -39         33.84         33.65         4.37 o                         
  -1   7 -39         35.82         38.23         4.99 o                         
   0   7 -39        173.80        178.08        13.33 o                         
   1   7 -39         38.80         36.68         3.07 o                         
   2   7 -39         34.99         34.99         3.53 o                         
  -2   8 -39         79.45         82.45         5.30 o                         
  -1   8 -39         45.65         39.05         3.74 o                         
   0   8 -39         16.09         12.30         3.00 o                         
   1   8 -39         41.15         45.91         2.62 o                         
   2   8 -39         78.19         95.48         5.30 o                         
  -2   9 -39        247.47        283.23        13.66 o                         
  -1   9 -39       1116.82       1305.66        58.25 o                         
   0   9 -39         88.09        103.09         6.59 o                         
   1   9 -39       1159.81       1277.72        57.36 o                         
   2   9 -39        253.02        264.77        12.77 o                         
  -1  10 -39         30.27         30.79         4.99 o                         
   0  10 -39         20.24         24.20         6.24 o                         
   1  10 -39         30.46         33.70         4.99 o                         
  -1  11 -39        141.84        149.77        11.23 o                         
   0  11 -39          0.05          1.87         1.77 o                         
   1  11 -39        134.63        143.53         9.98 o                         
   1   0 -38       1020.56       1003.35        46.33 o                         
   2   0 -38       1436.85       1551.36        70.16 o                         
   3   0 -38         13.03         19.02         2.34 o                         
  -3   1 -38         13.77         18.38         3.45 o                         
  -2   1 -38         48.09         53.64         5.62 o                         
  -1   1 -38          4.00          7.90         2.88 o                         
   0   1 -38         16.06         19.63         4.41 o                         
   1   1 -38          4.75          1.25         3.74 o                         
   2   1 -38         41.11         51.42         4.79 o                         
   3   1 -38         10.93         14.98         3.74 o                         
  -3   2 -38          2.75          4.99         2.16 o                         
  -2   2 -38        153.38        164.13         7.66 o                         
  -1   2 -38         15.52         21.21         3.24 o                         
   0   2 -38         32.05         40.07         5.92 o                         
   1   2 -38         16.45         21.51         4.41 o                         
   2   2 -38        148.57        178.92        13.10 o                         
   3   2 -38          4.66          7.49         3.74 o                         
  -3   3 -38        215.36        253.78         8.74 o                         
  -2   3 -38         21.76         25.74         3.90 o                         
  -1   3 -38        760.13        914.75        34.34 o                         
   0   3 -38        221.58        250.41        11.03 o                         
   1   3 -38        840.10        887.82        41.48 o                         
   2   3 -38         17.55         25.03         6.24 o                         
   3   3 -38        236.51        259.60        18.72 o                         
  -3   4 -38         32.58         30.08         2.12 o                         
  -2   4 -38        127.92        128.37        18.10 o                         
  -1   4 -38         24.88         30.59         3.60 o                         
   0   4 -38        415.52        467.88        17.47 o                         
   1   4 -38         27.31         28.19         7.49 o                         
   2   4 -38        128.26        128.20        13.73 o                         
   3   4 -38         28.82         36.19         4.99 o                         
  -3   5 -38        117.70        113.37         6.86 o                         
  -2   5 -38          1.36          1.87         2.65 o                         
  -1   5 -38         65.89         85.91        11.86 o                         
   0   5 -38          4.32          7.75         2.62 o                         
   1   5 -38         67.06         91.33         6.86 o                         
   2   5 -38          0.33          4.10         3.00 o                         
   3   5 -38        116.15        124.81         9.98 o                         
  -3   6 -38        147.16        157.26        11.23 o                         
  -2   6 -38        241.52        262.84        13.24 o                         
  -1   6 -38        473.73        557.93        26.48 o                         
   0   6 -38       1215.62       1334.39        42.59 o                         
   1   6 -38        471.78        555.00        21.37 o                         
   2   6 -38        217.45        264.00        13.24 o                         
   3   6 -38        171.44        138.53         9.98 o                         
  -3   7 -38          7.93          3.74         3.74 o                         
  -2   7 -38         64.46         49.92         6.24 o                         
  -1   7 -38         23.22         13.73         4.99 o                         
   0   7 -38          2.04          2.15         1.84 o                         
   1   7 -38         22.78         26.47         3.31 o                         
   2   7 -38         68.43         74.90         5.30 o                         
   3   7 -38          9.05          4.99         2.50 o                         
  -2   8 -38         16.22         11.89         2.65 o                         
  -1   8 -38         20.13         25.72         3.53 o                         
   0   8 -38        128.49        154.75         5.90 o                         
   1   8 -38         18.84         24.95         1.95 o                         
   2   8 -38         21.80         23.11         3.53 o                         
   3   8 -38         58.86         54.91         6.24 o                         
  -2   9 -38        236.16        304.53        19.97 o                         
  -1   9 -38        654.32        789.90        29.30 o                         
   0   9 -38         43.90         59.47         3.25 o                         
   1   9 -38        649.93        769.61        22.10 o                         
   2   9 -38        262.43        297.30        14.12 o                         
  -2  10 -38          1.71          0.00         2.50 o                         
  -1  10 -38         78.40         65.28         6.27 o                         
   0  10 -38        102.49        108.70         6.49 o                         
   1  10 -38         81.44         73.71         3.39 o                         
   2  10 -38          3.39          3.74         2.08 o                         
  -1  11 -38         47.94         70.06         9.36 o                         
   0  11 -38        127.25        131.54         5.76 o                         
   1  11 -38         54.96         56.44         3.90 o                         
  -1  12 -38        425.24        470.52        29.95 o                         
   0  12 -38         54.62         56.85         3.53 o                         
   1   0 -37        235.73        298.29        22.47 o                         
   2   0 -37        392.69        403.74        16.08 o                         
   3   0 -37        291.53        317.72        15.89 o                         
  -3   1 -37          0.58          2.50         1.87 o                         
  -2   1 -37         85.10         94.43         4.65 o                         
  -1   1 -37         45.71         57.08         5.69 o                         
   0   1 -37        147.14        184.14        11.00 o                         
   1   1 -37         48.67         49.92         7.49 o                         
   2   1 -37         93.75         89.60         6.57 o                         
   3   1 -37          1.38          3.12         2.65 o                         
  -3   2 -37         52.26         66.38         3.39 o                         
  -2   2 -37         11.21          4.99         3.53 o                         
  -1   2 -37        168.88        176.97         7.21 o                         
   0   2 -37        168.71        169.84        20.59 o                         
   1   2 -37        163.72        199.45        11.89 o                         
   2   2 -37         12.45          9.57         3.90 o                         
   3   2 -37         56.30         68.48         5.62 o                         
  -3   3 -37         80.73         74.26         4.04 o                         
  -2   3 -37        523.82        605.17        28.67 o                         
  -1   3 -37        268.70        266.72        11.53 o                         
   0   3 -37        232.49        242.01         9.88 o                         
   1   3 -37        233.09        257.20        14.12 o                         
   2   3 -37        545.69        590.26        27.79 o                         
   3   3 -37         70.34         75.64         5.30 o                         
  -3   4 -37         33.36         39.58         3.15 o                         
  -2   4 -37          6.51          7.49         3.53 o                         
  -1   4 -37         43.60         48.80         4.32 o                         
   0   4 -37          3.83         -0.83         3.33 o                         
   1   4 -37         43.59         56.41         6.18 o                         
   2   4 -37          8.53          5.93         6.24 o                         
   3   4 -37         38.82         38.69         6.24 o                         
  -3   5 -37         31.45         35.23         2.57 o                         
  -2   5 -37         66.12         76.95         7.49 o                         
  -1   5 -37         83.93        107.90        10.46 o                         
   0   5 -37        414.78        475.38        23.37 o                         
   1   5 -37         87.21         94.59         4.65 o                         
   2   5 -37         74.59         75.08         6.86 o                         
   3   5 -37         32.54         26.21         4.99 o                         
  -3   6 -37       1053.76       1246.03        55.60 o                         
  -2   6 -37         99.02        113.04         7.06 o                         
  -1   6 -37        561.06        645.28        30.89 o                         
   0   6 -37          0.46          2.72         1.95 o                         
   1   6 -37        552.85        614.14        18.19 o                         
   2   6 -37         83.88         99.01         6.57 o                         
   3   6 -37       1104.82       1203.13        77.38 o                         
  -3   7 -37         52.34         53.67         4.99 o                         
  -2   7 -37         18.29         25.94         8.11 o                         
  -1   7 -37        165.59        159.77        11.18 o                         
   0   7 -37        159.67        167.32         5.90 o                         
   1   7 -37        167.37        169.11         8.30 o                         
   2   7 -37         19.34         33.47         4.36 o                         
   3   7 -37         52.05         53.67         6.24 o                         
  -3   8 -37          0.85          2.50         2.50 o                         
  -2   8 -37         29.35         34.11         3.74 o                         
  -1   8 -37         87.26         97.21         4.65 o                         
   0   8 -37          2.85          3.74         1.73 o                         
   1   8 -37         74.08         95.38         4.10 o                         
   2   8 -37         32.00         37.07         2.48 o                         
   3   8 -37          0.82          0.00         2.50 o                         
  -2   9 -37         70.27         79.89         9.36 o                         
  -1   9 -37        394.87        406.61        13.56 o                         
   0   9 -37        478.55        596.08        19.65 o                         
   1   9 -37        356.84        392.36        11.83 o                         
   2   9 -37         76.63         71.61         4.60 o                         
   3   9 -37        541.83        577.85        37.44 o                         
  -2  10 -37          6.72          4.99         3.74 o                         
  -1  10 -37        103.73        119.55         9.01 o                         
   0  10 -37         35.74         39.86         3.51 o                         
   1  10 -37        109.04        121.37         4.47 o                         
   2  10 -37          6.27          4.21         1.60 o                         
  -2  11 -37          1.73          1.25         2.50 o                         
  -1  11 -37         12.25          9.75         1.87 o                         
   0  11 -37         34.15         35.11         2.50 o                         
   1  11 -37          7.69          6.93         1.63 o                         
   2  11 -37          2.33          1.25         2.50 o                         
  -1  12 -37         53.27         64.76         5.62 o                         
   0  12 -37        753.57        804.71        25.59 o                         
   1  12 -37         56.13         65.63         2.92 o                         
  -1  13 -37         72.17         47.43         4.99 o                         
   0  13 -37         42.45         36.58         3.74 o                         
   1  13 -37         67.45         62.40         4.99 o                         
   0   0 -36        313.02        313.26        23.71 o                         
   1   0 -36         68.72         72.39         9.98 o                         
   2   0 -36         10.75         15.79         2.92 o                         
   3   0 -36          3.12          4.12         2.57 o                         
   4   0 -36        184.88        207.18        14.98 o                         
  -4   1 -36         21.45         27.46         4.99 o                         
  -3   1 -36         97.03         99.40         8.64 o                         
  -2   1 -36         31.79         34.85         6.24 o                         
  -1   1 -36         18.00         29.95         7.49 o                         
   0   1 -36          5.48         12.48         4.41 o                         
   1   1 -36         12.51         18.72         7.49 o                         
   2   1 -36         25.96         38.63         5.28 o                         
   3   1 -36         93.68        110.47        13.10 o                         
   4   1 -36         24.04         29.95         4.99 o                         
  -4   2 -36          7.26          7.49         3.74 o                         
  -3   2 -36          4.67          4.16         2.16 o                         
  -2   2 -36         10.27          4.99         4.99 o                         
  -1   2 -36        248.01        282.79        12.25 o                         
   0   2 -36         13.08         23.71         7.49 o                         
   1   2 -36        271.20        301.37        16.31 o                         
   2   2 -36          8.31         12.35         3.50 o                         
   3   2 -36          5.69          3.74         3.53 o                         
   4   2 -36          7.28         12.92         5.62 o                         
  -4   3 -36        186.30        198.44        13.73 o                         
  -3   3 -36       1141.04       1267.38        46.84 o                         
  -2   3 -36         24.55         33.18         4.41 o                         
  -1   3 -36       2567.08       2932.00       107.36 o                         
   0   3 -36       3303.54       3543.99       129.46 o                         
   1   3 -36       2685.76       2911.06       130.61 o                         
   2   3 -36         31.10         39.75         4.79 o                         
   3   3 -36       1183.67       1233.87        56.48 o                         
  -4   4 -36         74.89         86.12         7.49 o                         
  -3   4 -36         49.24         55.80         4.20 o                         
  -2   4 -36         58.19         60.85         5.30 o                         
  -1   4 -36        155.91        172.45        12.01 o                         
   0   4 -36         34.89         26.07         4.04 o                         
   1   4 -36        147.79        159.98         6.67 o                         
   2   4 -36         55.92         63.90         5.69 o                         
   3   4 -36         48.72         57.62         4.36 o                         
  -3   5 -36         78.06         72.79         4.32 o                         
  -2   5 -36         14.10         20.05         4.41 o                         
  -1   5 -36         59.35         66.44         4.77 o                         
   0   5 -36          0.19          3.20         2.41 o                         
   1   5 -36         64.14         80.40         4.10 o                         
   2   5 -36         13.86         24.96         7.49 o                         
   3   5 -36         64.85         75.26         5.68 o                         
  -3   6 -36        936.83        917.39        36.76 o                         
  -2   6 -36        418.14        437.85        26.83 o                         
  -1   6 -36        547.45        605.18        23.53 o                         
   0   6 -36        997.89       1143.80        33.04 o                         
   1   6 -36        555.95        584.32        17.52 o                         
   2   6 -36        434.52        419.24        14.33 o                         
   3   6 -36        884.93        909.90        41.48 o                         
  -3   7 -36        103.32        111.13         6.18 o                         
  -2   7 -36          5.55          5.35         3.00 o                         
  -1   7 -36         73.85         71.40         4.68 o                         
   0   7 -36          8.10          5.72         2.32 o                         
   1   7 -36         73.35         66.01         4.32 o                         
   2   7 -36          3.71          5.88         2.70 o                         
   3   7 -36        109.64        120.53         8.74 o                         
  -3   8 -36         33.60         39.94         4.99 o                         
  -2   8 -36         97.87         97.40         7.07 o                         
  -1   8 -36          2.33          6.14         2.28 o                         
   0   8 -36          3.84          2.26         2.08 o                         
   1   8 -36          3.29          8.68         2.32 o                         
   2   8 -36         92.26        101.68         5.94 o                         
   3   8 -36         45.26         43.14         4.99 o                         
  -3   9 -36        149.97        169.74        12.48 o                         
  -2   9 -36        275.12        294.93        11.75 o                         
  -1   9 -36        493.74        516.99        17.31 o                         
   0   9 -36        419.61        476.75        16.06 o                         
   1   9 -36        446.82        525.51        15.63 o                         
   2   9 -36        264.90        303.99        10.61 o                         
   3   9 -36        179.85        153.51        11.23 o                         
  -3  10 -36         31.20         22.47         3.74 o                         
  -2  10 -36         13.16         19.94         3.54 o                         
  -1  10 -36        129.47        127.89         7.03 o                         
   0  10 -36         47.32         54.22         3.96 o                         
   1  10 -36        139.27        152.04         6.07 o                         
   2  10 -36         14.03         10.48         1.87 o                         
   3  10 -36         30.78         29.95         3.74 o                         
  -2  11 -36          3.75          3.12         2.65 o                         
  -1  11 -36         21.77         28.43         2.50 o                         
   0  11 -36         54.02         57.96         3.55 o                         
   1  11 -36         23.41         30.52         2.23 o                         
   2  11 -36          2.71          3.97         1.34 o                         
  -2  12 -36         59.76         68.64         6.24 o                         
  -1  12 -36        130.33        170.45         6.24 o                         
   0  12 -36        465.07        489.48        16.22 o                         
   1  12 -36        126.22        176.23         6.24 o                         
   2  12 -36         62.23         61.56         4.99 o                         
  -1  13 -36         42.35         42.72         2.57 o                         
   0  13 -36         49.22         41.42         3.49 o                         
   1  13 -36         43.36         46.97         2.50 o                         
  -1  14 -36         69.18         69.89         6.24 o                         
   0  14 -36          4.95          3.12         3.12 o                         
   1   0 -35        638.72        653.98        44.93 o                         
   2   0 -35         45.17         68.57         9.98 o                         
   3   0 -35       1027.54       1119.68        41.78 o                         
   4   0 -35        432.54        455.46        17.52 o                         
  -4   1 -35         40.30         44.47         4.89 o                         
  -3   1 -35          3.53          8.11         3.53 o                         
  -2   1 -35         27.83         31.65         4.41 o                         
  -1   1 -35        207.37        199.77        11.86 o                         
   0   1 -35        392.03        444.31        31.20 o                         
   1   1 -35        198.93        200.94        17.47 o                         
   2   1 -35         24.49         32.81         4.20 o                         
   3   1 -35          3.14          4.74         2.57 o                         
   4   1 -35         39.08         49.95         6.86 o                         
  -4   2 -35         23.65         25.07         3.12 o                         
  -3   2 -35          3.71          4.64         3.00 o                         
  -2   2 -35         52.19         42.43         7.49 o                         
  -1   2 -35         88.90         91.01         7.06 o                         
   0   2 -35        143.78        136.96        15.60 o                         
   1   2 -35         82.78         97.35        11.23 o                         
   2   2 -35         55.49         69.98         5.49 o                         
   3   2 -35          4.60          5.62         4.37 o                         
   4   2 -35         19.95         30.69         3.53 o                         
  -4   3 -35        123.70        147.01         7.80 o                         
  -3   3 -35        180.44        175.96         9.12 o                         
  -2   3 -35       1201.57       1276.77        82.37 o                         
  -1   3 -35       1863.42       1976.30        63.18 o                         
   0   3 -35       1514.29       1632.02        74.13 o                         
   1   3 -35       1835.60       2016.92        91.78 o                         
   2   3 -35       1194.58       1233.91        55.99 o                         
   3   3 -35        170.22        168.32        16.85 o                         
   4   3 -35        112.74        145.46         9.98 o                         
  -4   4 -35         40.65         46.29         6.86 o                         
  -3   4 -35         49.27         51.76         3.98 o                         
  -2   4 -35         36.75         35.97         8.11 o                         
  -1   4 -35        211.37        224.84        10.31 o                         
   0   4 -35          8.46          9.98         2.75 o                         
   1   4 -35        227.30        236.50         9.16 o                         
   2   4 -35         40.54         40.36         5.69 o                         
   3   4 -35         48.64         57.30         5.27 o                         
   4   4 -35         33.01         44.97         7.49 o                         
  -4   5 -35         74.89         71.80         7.49 o                         
  -3   5 -35        102.01        104.79         5.49 o                         
  -2   5 -35         29.61         31.40         4.41 o                         
  -1   5 -35         26.21         29.76         4.09 o                         
   0   5 -35          1.60          0.98         2.41 o                         
   1   5 -35         20.20         22.62         3.35 o                         
   2   5 -35         31.82         30.03         3.25 o                         
   3   5 -35         89.85        101.89         7.49 o                         
   4   5 -35         70.44         78.63         6.24 o                         
  -4   6 -35       1197.66       1303.64        58.68 o                         
  -3   6 -35        449.83        453.83        17.52 o                         
  -2   6 -35         18.49         32.43         5.30 o                         
  -1   6 -35        458.07        466.60        16.06 o                         
   0   6 -35         66.84         66.89         3.77 o                         
   1   6 -35        460.29        475.25        14.73 o                         
   2   6 -35         24.04         31.00         3.25 o                         
   3   6 -35        475.27        429.02        16.80 o                         
   4   6 -35       1152.61       1107.03        69.89 o                         
  -3   7 -35        200.35        185.94        10.61 o                         
  -2   7 -35         33.35         40.45         4.32 o                         
  -1   7 -35         44.75         55.24         3.87 o                         
   0   7 -35          6.04          3.17         2.32 o                         
   1   7 -35         45.29         52.87         3.54 o                         
   2   7 -35         38.69         36.69         3.25 o                         
   3   7 -35        210.42        216.90        11.70 o                         
  -3   8 -35         18.29         22.03         3.00 o                         
  -2   8 -35         10.29          9.50         2.28 o                         
  -1   8 -35          3.67          4.99         2.50 o                         
   0   8 -35          3.19          2.50         2.23 o                         
   1   8 -35          3.61          4.32         2.22 o                         
   2   8 -35         13.77         16.68         3.37 o                         
   3   8 -35         17.83         18.86         2.34 o                         
  -3   9 -35        553.01        616.54        39.94 o                         
  -2   9 -35        259.03        259.03         9.19 o                         
  -1   9 -35         54.56         75.05         4.18 o                         
   0   9 -35         21.46         33.64         2.88 o                         
   1   9 -35         56.71         73.23         3.77 o                         
   2   9 -35        235.72        254.69         9.36 o                         
   3   9 -35        574.98        572.73        30.04 o                         
  -3  10 -35         27.33         24.96         3.74 o                         
  -2  10 -35         26.80         27.89         2.34 o                         
  -1  10 -35          8.88          5.47         2.28 o                         
   0  10 -35        115.75        132.83         7.75 o                         
   1  10 -35         10.26          7.99         2.23 o                         
   2  10 -35         30.46         30.42         2.84 o                         
   3  10 -35         29.25         28.43         3.12 o                         
  -3  11 -35          2.30         -1.25         2.50 o                         
  -2  11 -35          1.81          1.78         1.82 o                         
  -1  11 -35          4.30          5.57         2.28 o                         
   0  11 -35          5.00          4.03         2.28 o                         
   1  11 -35          2.94          3.02         1.75 o                         
   2  11 -35          2.94          1.25         1.87 o                         
   3  11 -35          1.57          3.74         2.50 o                         
  -2  12 -35        122.61        139.43         8.03 o                         
  -1  12 -35        239.42        239.14         8.41 o                         
   0  12 -35         67.89         84.28         4.14 o                         
   1  12 -35        232.24        254.10         8.13 o                         
   2  12 -35        115.74        154.02         5.62 o                         
  -2  13 -35          6.61          2.50         2.50 o                         
  -1  13 -35         42.09         45.80         3.07 o                         
   0  13 -35         48.44         52.45         2.92 o                         
   1  13 -35         40.10         45.72         2.50 o                         
   2  13 -35          6.54          3.12         1.77 o                         
  -1  14 -35        137.25        164.42         8.90 o                         
   0  14 -35         11.20          7.87         1.47 o                         
   1  14 -35        135.67        153.32         6.49 o                         
   0  15 -35         23.53         31.20         2.65 o                         
   0   0 -34       3659.20       1493.93       274.57 o                         
   1   0 -34       7601.40       8073.71       506.71 o                         
   2   0 -34        427.87        435.59        21.18 o                         
   3   0 -34         80.14        108.41         7.46 o                         
   4   0 -34       1579.99       1466.62        54.03 o                         
  -4   1 -34         72.86         69.44         3.60 o                         
  -3   1 -34         38.40         32.84         4.79 o                         
  -2   1 -34         11.82          9.98         4.41 o                         
  -1   1 -34         26.19        129.80       230.89 o                         
   0   1 -34         22.52         25.05         7.48 o                         
   1   1 -34         20.47         17.83        11.23 o                         
   2   1 -34         11.29         17.43         3.46 o                         
   3   1 -34         45.36         33.07         4.20 o                         
   4   1 -34         84.58         66.24         4.41 o                         
  -4   2 -34         28.55         38.76         2.70 o                         
  -3   2 -34          5.38          6.24         3.53 o                         
  -2   2 -34        120.06        133.65        24.34 o                         
  -1   2 -34         58.82         65.86        11.11 o                         
   0   2 -34         19.81         14.43        11.90 o                         
   1   2 -34         57.44         72.98        12.48 o                         
   2   2 -34        114.25        145.00        11.13 o                         
   3   2 -34          7.38          7.93         3.07 o                         
   4   2 -34         33.38         37.65         5.62 o                         
  -4   3 -34        142.49        145.11        11.86 o                         
  -3   3 -34        317.37        312.02        15.89 o                         
  -2   3 -34       1549.60       1684.88       108.58 o                         
  -1   3 -34        904.56        973.06        48.44 o                         
   0   3 -34        847.89        896.37        47.01 o                         
   1   3 -34        868.99        968.50        31.42 o                         
   2   3 -34       1471.15       1549.37        57.65 o                         
   3   3 -34        345.21        325.45        13.65 o                         
   4   3 -34        135.02        147.58         8.35 o                         
  -4   4 -34         42.02         41.19         4.99 o                         
  -3   4 -34         31.91         39.47         3.80 o                         
  -2   4 -34        110.32        123.96        19.34 o                         
  -1   4 -34        124.87        135.17         9.80 o                         
   0   4 -34          2.69          1.73         2.52 o                         
   1   4 -34        122.24        144.73         5.90 o                         
   2   4 -34        116.26        134.30         6.38 o                         
   3   4 -34         37.57         38.48         4.04 o                         
   4   4 -34         46.51         53.85         4.79 o                         
  -4   5 -34         57.73         57.41         6.24 o                         
  -3   5 -34         45.55         65.57         4.32 o                         
  -2   5 -34         20.51         25.38         4.79 o                         
  -1   5 -34         10.60          8.68         2.52 o                         
   0   5 -34         41.65         40.82         5.12 o                         
   1   5 -34         12.29         14.50         2.88 o                         
   2   5 -34         23.25         25.12         2.98 o                         
   3   5 -34         51.37         51.86         3.80 o                         
   4   5 -34         63.79         76.21         5.30 o                         
  -4   6 -34        410.78        391.89        26.21 o                         
  -3   6 -34        611.45        719.70        27.13 o                         
  -2   6 -34        544.98        505.86        17.15 o                         
  -1   6 -34         20.45         32.04         3.79 o                         
   0   6 -34        926.96       1074.26        31.59 o                         
   1   6 -34         27.01         36.68         3.54 o                         
   2   6 -34        494.23        520.47        15.96 o                         
   3   6 -34        597.41        705.91        23.39 o                         
   4   6 -34        407.31        428.09        28.71 o                         
  -4   7 -34        187.97        156.01        11.23 o                         
  -3   7 -34         22.02         23.89         2.57 o                         
  -2   7 -34         48.94         52.64         3.55 o                         
  -1   7 -34         16.29         15.81         4.14 o                         
   0   7 -34         44.10         56.60         4.62 o                         
   1   7 -34         10.63         11.58         2.72 o                         
   2   7 -34         45.98         55.45         3.87 o                         
   3   7 -34         22.64         21.57         3.07 o                         
   4   7 -34        204.65        175.98        12.48 o                         
  -4   8 -34         81.57         83.62         6.24 o                         
  -3   8 -34          0.28          1.87         2.65 o                         
  -2   8 -34          4.25          5.28         2.28 o                         
  -1   8 -34         15.26         15.91         3.24 o                         
   0   8 -34         25.60         31.45         3.21 o                         
   1   8 -34         19.33         23.62         3.59 o                         
   2   8 -34          3.89          3.59         2.08 o                         
   3   8 -34          1.38          1.25         1.87 o                         
  -3   9 -34         68.81        103.06         5.69 o                         
  -2   9 -34        132.57        142.47         5.90 o                         
  -1   9 -34        366.32        386.78        13.56 o                         
   0   9 -34         27.71         44.39         3.57 o                         
   1   9 -34        391.09        376.25        12.05 o                         
   2   9 -34        119.91        142.53         5.46 o                         
   3   9 -34         75.04         90.10         3.87 o                         
  -3  10 -34         46.38         46.18         4.99 o                         
  -2  10 -34          6.01          5.26         2.12 o                         
  -1  10 -34         12.03         13.28         2.93 o                         
   0  10 -34          0.02          1.25         2.50 o                         
   1  10 -34         10.29          8.22         2.32 o                         
   2  10 -34          7.11          7.02         2.08 o                         
   3  10 -34         45.42         46.81         2.50 o                         
  -3  11 -34         29.06         23.71         3.74 o                         
  -2  11 -34         35.81         35.54         3.31 o                         
  -1  11 -34          0.86          3.92         2.12 o                         
   0  11 -34         76.82         87.99         4.68 o                         
   1  11 -34          1.62          3.16         1.95 o                         
   2  11 -34         32.29         35.87         2.84 o                         
   3  11 -34         27.99         32.60         2.61 o                         
  -3  12 -34        439.93        487.99        31.20 o                         
  -2  12 -34         57.97         61.17         3.60 o                         
  -1  12 -34        290.95        299.30        10.44 o                         
   0  12 -34        171.92        189.10         7.32 o                         
   1  12 -34        320.29        300.90         9.37 o                         
   2  12 -34         50.06         59.33         3.12 o                         
   3  12 -34        422.00        381.91        26.21 o                         
  -2  13 -34         17.16         20.21         2.16 o                         
  -1  13 -34         43.88         45.65         2.76 o                         
   0  13 -34          4.87          1.56         1.87 o                         
   1  13 -34         51.09         47.86         3.30 o                         
   2  13 -34         19.86         23.68         1.87 o                         
  -2  14 -34         47.35         41.19         4.99 o                         
  -1  14 -34         20.61         27.50         2.57 o                         
   0  14 -34         17.72         21.24         2.12 o                         
   1  14 -34         21.37         22.35         2.52 o                         
   2  14 -34         56.31         50.36         3.04 o                         
  -1  15 -34        532.91        591.43        26.22 o                         
   0  15 -34        153.38        165.70         6.94 o                         
   1  15 -34        501.55        633.12        23.53 o                         
   1   0 -33        558.33        604.51        72.65 o                         
   2   0 -33        332.80        282.20        15.00 o                         
   3   0 -33        181.03        186.45        11.00 o                         
   4   0 -33         58.98         47.92         3.94 o                         
  -4   1 -33        211.22        218.92        15.42 o                         
  -3   1 -33         29.76         26.75         4.79 o                         
  -2   1 -33        113.04        114.77         8.11 o                         
  -1   1 -33        101.72        113.18        28.28 o                         
   0   1 -33        112.83         -9.47       123.51 o                         
   1   1 -33        115.31        -47.43       147.27 o                         
   2   1 -33        118.11        106.43         9.36 o                         
   3   1 -33         31.22         33.70         4.79 o                         
   4   1 -33        217.32        215.00        13.61 o                         
  -4   2 -33         40.08         47.57         3.31 o                         
  -3   2 -33         64.03         57.69         5.69 o                         
  -2   2 -33         77.32         64.04         6.18 o                         
  -1   2 -33         16.65         11.32         7.38 o                         
   0   2 -33         27.28        194.70       137.29 o                         
   1   2 -33         14.24         11.52        34.32 o                         
   2   2 -33         78.89         69.89         9.98 o                         
   3   2 -33         66.42         72.40         4.32 o                         
   4   2 -33         41.76         50.20         3.46 o                         
  -4   3 -33        145.78        168.05         8.83 o                         
  -3   3 -33         17.31         31.03         4.79 o                         
  -2   3 -33        601.29        721.38        48.67 o                         
  -1   3 -33        452.28        467.37        64.56 o                         
   0   3 -33       1374.34       1425.91       112.52 o                         
   1   3 -33        418.67        463.45        15.98 o                         
   2   3 -33        652.18        659.47        22.45 o                         
   3   3 -33         22.44         32.53         6.20 o                         
   4   3 -33        160.68        151.00        10.61 o                         
  -4   4 -33          4.06          2.50         3.74 o                         
  -3   4 -33         55.49         66.65         5.41 o                         
  -2   4 -33        115.74         92.36         9.98 o                         
  -1   4 -33         38.46         65.61         6.42 o                         
   0   4 -33        217.36        241.57        16.10 o                         
   1   4 -33         45.88         52.14         9.44 o                         
   2   4 -33        123.09        132.70         6.66 o                         
   3   4 -33         60.82         67.19         5.22 o                         
   4   4 -33          3.47          5.53         3.00 o                         
  -4   5 -33         15.17         17.47         3.74 o                         
  -3   5 -33         53.33         56.39         6.86 o                         
  -2   5 -33         29.51         33.95         4.68 o                         
  -1   5 -33          7.97          8.20         3.15 o                         
   0   5 -33        119.69        137.57        11.02 o                         
   1   5 -33          6.57         14.07         6.84 o                         
   2   5 -33         31.52         38.53         3.08 o                         
   3   5 -33         54.51         51.98         4.53 o                         
   4   5 -33         13.60         15.29         3.00 o                         
  -4   6 -33        419.04        439.32        28.71 o                         
  -3   6 -33        726.54        808.38        37.50 o                         
  -2   6 -33       1670.80       1751.45        56.00 o                         
  -1   6 -33        523.16        537.21        33.29 o                         
   0   6 -33       1226.77       1248.80        36.27 o                         
   1   6 -33        561.78        550.16        16.97 o                         
   2   6 -33       1771.29       1826.72        52.35 o                         
   3   6 -33        774.69        796.88        23.43 o                         
   4   6 -33        405.14        406.46        33.07 o                         
  -4   7 -33         20.87         19.97         3.74 o                         
  -3   7 -33         13.75         22.23         2.34 o                         
  -2   7 -33         55.09         64.25         4.32 o                         
  -1   7 -33         12.30          8.74         3.02 o                         
   0   7 -33         67.54         78.00         6.70 o                         
   1   7 -33         13.19         13.91         2.98 o                         
   2   7 -33         56.07         65.36         3.86 o                         
   3   7 -33         16.08         15.51         2.32 o                         
   4   7 -33         18.96         37.44         4.99 o                         
  -4   8 -33        143.23        127.30         9.98 o                         
  -3   8 -33          9.48          9.72         2.12 o                         
  -2   8 -33        146.85        164.94         9.01 o                         
  -1   8 -33          4.47          7.86         2.92 o                         
   0   8 -33         66.23         76.23         5.15 o                         
   1   8 -33          3.66          5.11         2.65 o                         
   2   8 -33        147.91        168.89         6.46 o                         
   3   8 -33         11.17         14.36         2.43 o                         
   4   8 -33        132.42        154.76        11.23 o                         
  -4   9 -33        467.29        569.12        36.19 o                         
  -3   9 -33         59.01         73.77         3.25 o                         
  -2   9 -33        401.83        480.01        16.21 o                         
  -1   9 -33        374.23        402.22        14.19 o                         
   0   9 -33        459.11        512.23        15.84 o                         
   1   9 -33        330.79        439.62        13.84 o                         
   2   9 -33        413.69        500.81        15.40 o                         
   3   9 -33         59.46         71.13         3.35 o                         
   4   9 -33        541.82        555.39        36.19 o                         
  -3  10 -33         14.06         16.56         2.34 o                         
  -2  10 -33         74.84         83.47         4.30 o                         
  -1  10 -33          7.66          6.59         2.76 o                         
   0  10 -33         21.05         18.92         3.12 o                         
   1  10 -33          6.27          7.37         2.52 o                         
   2  10 -33         81.44         87.40         4.12 o                         
   3  10 -33         15.05         16.75         2.52 o                         
  -3  11 -33         21.58         20.61         2.65 o                         
  -2  11 -33         31.20         35.71         2.76 o                         
  -1  11 -33        143.34        164.43         6.82 o                         
   0  11 -33          9.65          7.29         2.62 o                         
   1  11 -33        156.72        158.21         7.46 o                         
   2  11 -33         35.03         37.28         2.65 o                         
   3  11 -33         24.19         19.34         1.87 o                         
  -3  12 -33         79.95        106.09         8.74 o                         
  -2  12 -33        483.21        548.74        20.90 o                         
  -1  12 -33        106.13        145.98         5.90 o                         
   0  12 -33         78.39         69.28         4.02 o                         
   1  12 -33        107.24        142.12         5.34 o                         
   2  12 -33        535.99        542.79        16.07 o                         
   3  12 -33         83.43        108.71         5.04 o                         
  -2  13 -33         18.95         20.91         2.57 o                         
  -1  13 -33         38.40         41.99         2.76 o                         
   0  13 -33         16.11         21.52         2.76 o                         
   1  13 -33         36.12         37.26         2.52 o                         
   2  13 -33         23.99         27.64         2.08 o                         
  -2  14 -33          3.06          2.18         1.60 o                         
  -1  14 -33          6.36          8.32         2.16 o                         
   0  14 -33          0.48         -0.62         1.87 o                         
   1  14 -33          6.46          9.36         1.87 o                         
   2  14 -33          2.73          3.74         1.60 o                         
  -1  15 -33        976.27       1010.10        48.05 o                         
   0  15 -33        305.50        360.30        12.16 o                         
   1  15 -33        995.59       1033.41        32.91 o                         
  -1  16 -33         26.41         16.22         3.74 o                         
   0  16 -33         65.32         55.88         4.37 o                         
   1  16 -33         24.60         20.14         2.39 o                         
   0   0 -32      12097.35       9677.47       708.90 o                         
   1   0 -32       2588.37       2396.21       144.29 o                         
   2   0 -32       1075.70       1111.72        51.19 o                         
   3   0 -32        684.68        641.57        30.44 o                         
   4   0 -32        935.94        997.71        37.46 o                         
   5   0 -32         59.50         52.42         6.24 o                         
  -5   1 -32        102.62        113.57         8.74 o                         
  -4   1 -32          9.78         11.43         4.99 o                         
  -3   1 -32         59.39         60.59         6.18 o                         
  -2   1 -32         19.86         15.37        30.21 o                         
  -1   1 -32          8.86          9.47        13.51 o                         
   0   1 -32         10.13        -24.28        99.48 o                         
   1   1 -32          6.01        131.69       116.65 o                         
   2   1 -32         20.69         14.98         4.41 o                         
   3   1 -32         69.03         59.08         5.99 o                         
   4   1 -32         10.68         19.45         3.07 o                         
   5   1 -32         89.76         82.37         7.49 o                         
  -5   2 -32        102.91         94.85         7.49 o                         
  -4   2 -32        172.48        176.06         7.66 o                         
  -3   2 -32         21.23         27.20         5.30 o                         
  -2   2 -32        105.95        -38.69       204.68 o                         
  -1   2 -32         27.05         18.95        10.35 o                         
   0   2 -32         76.88         84.53         9.95 o                         
   1   2 -32         23.27         30.98         9.19 o                         
   2   2 -32        116.51        137.60        23.09 o                         
   3   2 -32         24.02         33.21         4.14 o                         
   4   2 -32        179.49        196.59        14.27 o                         
   5   2 -32        102.60        108.58         8.74 o                         
  -4   3 -32        146.36        152.74         6.70 o                         
  -3   3 -32       1020.00       1083.32        71.14 o                         
  -2   3 -32        347.29         44.93       195.95 o                         
  -1   3 -32       1255.44       1233.31        56.92 o                         
   0   3 -32       2743.74       2667.42        80.61 o                         
   1   3 -32       1174.84       1230.19        39.34 o                         
   2   3 -32        341.32        382.27        14.17 o                         
   3   3 -32       1039.93       1033.26        30.69 o                         
   4   3 -32        165.62        163.40         8.85 o                         
  -4   4 -32         48.31         46.48         4.41 o                         
  -3   4 -32          4.73          9.98         6.24 o                         
  -2   4 -32         14.11         10.21        11.23 o                         
  -1   4 -32         42.06         57.79        10.88 o                         
   0   4 -32        217.96        257.14        20.34 o                         
   1   4 -32         42.96         60.96         8.53 o                         
   2   4 -32         16.00         13.73         2.77 o                         
   3   4 -32          4.45          3.61         2.76 o                         
   4   4 -32         50.72         50.21         5.08 o                         
  -4   5 -32          8.10          8.74         3.74 o                         
  -3   5 -32         70.61         86.66         6.57 o                         
  -2   5 -32        228.08        218.56        11.35 o                         
  -1   5 -32          4.44          4.25         2.52 o                         
   0   5 -32        393.11        429.23        29.29 o                         
   1   5 -32          2.50          0.47         2.65 o                         
   2   5 -32        251.55        238.68         7.70 o                         
   3   5 -32         74.07         83.46         4.51 o                         
   4   5 -32          7.31         10.96         3.90 o                         
  -4   6 -32        580.87        644.00        42.43 o                         
  -3   6 -32       1136.50       1194.67        44.19 o                         
  -2   6 -32       2036.44       2003.27        64.12 o                         
  -1   6 -32        167.24        162.83        10.88 o                         
   0   6 -32        769.89        899.92        26.32 o                         
   1   6 -32        175.58        160.75         6.47 o                         
   2   6 -32       2012.83       1984.52        51.97 o                         
   3   6 -32       1146.30       1218.05        35.38 o                         
   4   6 -32        663.03        634.23        29.55 o                         
  -4   7 -32        102.31         99.84         8.74 o                         
  -3   7 -32          1.76          3.24         1.98 o                         
  -2   7 -32        210.56        234.63        10.99 o                         
  -1   7 -32         87.96         88.27         9.20 o                         
   0   7 -32        146.00        141.25        11.10 o                         
   1   7 -32         79.30         89.11        15.63 o                         
   2   7 -32        202.77        226.37         8.13 o                         
   3   7 -32          2.00          5.04         2.32 o                         
   4   7 -32        120.65        130.73         9.49 o                         
  -4   8 -32         32.61         41.19         4.99 o                         
  -3   8 -32         13.45         14.22         2.57 o                         
  -2   8 -32         47.24         58.56         4.18 o                         
  -1   8 -32         54.20         67.83         5.89 o                         
   0   8 -32         13.03         14.67         7.30 o                         
   1   8 -32         61.33         75.58         4.33 o                         
   2   8 -32         47.78         56.48         3.77 o                         
   3   8 -32         19.23         16.94         2.41 o                         
   4   8 -32         34.51         45.64         6.24 o                         
  -3   9 -32         64.68         90.65         4.77 o                         
  -2   9 -32       1105.51       1179.48        38.37 o                         
  -1   9 -32        115.60        116.57         5.75 o                         
   0   9 -32       2385.64       2476.22        70.44 o                         
   1   9 -32        115.33        126.15         5.46 o                         
   2   9 -32       1117.87       1248.38        36.17 o                         
   3   9 -32         69.05         87.70         4.10 o                         
   4   9 -32        727.58        726.37        46.18 o                         
  -4  10 -32         42.88         33.70         3.74 o                         
  -3  10 -32          8.41          9.98         1.98 o                         
  -2  10 -32         89.26         98.89         4.76 o                         
  -1  10 -32         54.53         72.24         4.50 o                         
   0  10 -32          0.02          8.44         2.65 o                         
   1  10 -32         53.26         68.07         3.91 o                         
   2  10 -32         91.30        109.92         6.48 o                         
   3  10 -32          9.98          8.84         2.26 o                         
   4  10 -32         47.41         33.70         3.74 o                         
  -3  11 -32          9.91          9.15         2.16 o                         
  -2  11 -32        106.59        108.10         4.76 o                         
  -1  11 -32          1.34          4.65         2.76 o                         
   0  11 -32          6.69          8.76         2.84 o                         
   1  11 -32          2.81          3.28         2.32 o                         
   2  11 -32        100.19        107.91         4.67 o                         
   3  11 -32         12.04          7.80         1.87 o                         
  -3  12 -32        680.59        699.20        25.94 o                         
  -2  12 -32        310.72        288.77        12.25 o                         
  -1  12 -32       1107.36       1312.56        42.12 o                         
   0  12 -32         16.92         20.13         3.39 o                         
   1  12 -32       1212.77       1278.52        36.84 o                         
   2  12 -32        328.65        295.98         9.37 o                         
   3  12 -32        683.39        741.87        23.71 o                         
  -3  13 -32         50.67         51.17         4.99 o                         
  -2  13 -32         92.70         96.82         4.77 o                         
  -1  13 -32         16.55         13.79         2.38 o                         
   0  13 -32          0.98          3.07         2.28 o                         
   1  13 -32         14.47         16.39         2.64 o                         
   2  13 -32         89.82         99.65         4.26 o                         
   3  13 -32         58.63         46.80         2.88 o                         
  -2  14 -32         44.23         47.37         3.07 o                         
  -1  14 -32         67.52         78.19         3.67 o                         
   0  14 -32          0.99          0.94         1.87 o                         
   1  14 -32         67.10         74.32         3.21 o                         
   2  14 -32         44.80         43.07         2.23 o                         
  -2  15 -32        546.84        598.26        27.36 o                         
  -1  15 -32         34.33         37.92         2.88 o                         
   0  15 -32         35.45         31.13         2.50 o                         
   1  15 -32         33.82         38.73         2.50 o                         
   2  15 -32        562.44        578.78        21.62 o                         
  -1  16 -32        167.99        151.02        11.23 o                         
   0  16 -32        126.73        114.45         9.98 o                         
   1  16 -32        175.30        140.63         7.06 o                         
   1   0 -31         21.70         28.15         5.68 o                         
   2   0 -31         29.90         33.09         5.30 o                         
   3   0 -31        940.05        832.91        32.18 o                         
   4   0 -31        260.79        254.15         9.63 o                         
   5   0 -31          9.57          6.86         3.12 o                         
  -5   1 -31         26.38         21.29         2.65 o                         
  -4   1 -31         37.50         37.48         3.60 o                         
  -3   1 -31         96.34         93.78         5.98 o                         
  -2   1 -31        225.71        -22.47       210.92 o                         
  -1   1 -31        736.91        656.00       109.32 o                         
   0   1 -31          0.93         75.43        90.13 o                         
   1   1 -31        704.11        703.98        79.44 o                         
   2   1 -31        222.64        222.81        16.85 o                         
   3   1 -31         99.16        102.81         7.24 o                         
   4   1 -31         34.66         42.16         3.33 o                         
   5   1 -31         20.69         27.46         4.99 o                         
  -5   2 -31         44.70         42.96         8.11 o                         
  -4   2 -31         58.19         69.30         5.43 o                         
  -3   2 -31         19.39         18.99         3.80 o                         
  -2   2 -31         29.52        192.20       187.21 o                         
  -1   2 -31         43.58        -64.35        99.99 o                         
   0   2 -31        148.04        116.65         8.32 o                         
   1   2 -31         38.29         55.17         5.64 o                         
   2   2 -31         28.33         32.56         4.04 o                         
   3   2 -31         21.03         26.32         3.39 o                         
   4   2 -31         57.87         74.48         8.04 o                         
   5   2 -31         51.50         63.65         7.49 o                         
  -5   3 -31        369.63        422.80        19.84 o                         
  -4   3 -31       2410.37       2418.03        87.91 o                         
  -3   3 -31        307.85        323.16        16.77 o                         
  -2   3 -31         17.80         30.25        22.47 o                         
  -1   3 -31       1259.13       1244.46        78.22 o                         
   0   3 -31        773.33        760.07        34.70 o                         
   1   3 -31       1288.59       1236.70        40.40 o                         
   2   3 -31         24.92         36.06         3.87 o                         
   3   3 -31        303.10        307.24        10.66 o                         
   4   3 -31       2403.78       2535.34        92.95 o                         
  -5   4 -31          7.96         11.23         3.74 o                         
  -4   4 -31         18.18         21.67         6.24 o                         
  -3   4 -31         57.91         53.67         8.74 o                         
  -2   4 -31         42.44       -143.53       143.53 o                         
  -1   4 -31          3.64          3.11        10.99 o                         
   0   4 -31        217.68        244.81        19.99 o                         
   1   4 -31          4.50          3.94         3.68 o                         
   2   4 -31         45.50         46.98         3.81 o                         
   3   4 -31         60.02         72.05         4.76 o                         
   4   4 -31         17.80         22.50         4.15 o                         
   5   4 -31          5.30          2.50         2.50 o                         
  -5   5 -31         23.61         12.48         4.99 o                         
  -4   5 -31         72.02         59.91         7.49 o                         
  -3   5 -31          2.76         -1.02         2.41 o                         
  -2   5 -31        106.34        103.69        17.45 o                         
  -1   5 -31         21.96         21.02         3.29 o                         
   0   5 -31        214.73        261.87        19.74 o                         
   1   5 -31         20.82         25.44         4.56 o                         
   2   5 -31        104.69        121.31         5.04 o                         
   3   5 -31          3.28          4.07         2.41 o                         
   4   5 -31         58.98         67.58         4.32 o                         
  -4   6 -31        307.48        333.23        23.71 o                         
  -3   6 -31        528.62        551.99        18.40 o                         
  -2   6 -31       2740.87       2879.85        91.58 o                         
  -1   6 -31        213.46        234.63         9.29 o                         
   0   6 -31       2021.34       1942.64        53.90 o                         
   1   6 -31        228.45        231.11         8.42 o                         
   2   6 -31       2959.26       2941.85        76.34 o                         
   3   6 -31        539.34        550.52        17.06 o                         
   4   6 -31        340.84        318.82        12.93 o                         
  -4   7 -31        281.45        240.88        17.47 o                         
  -3   7 -31         11.52         16.54         2.76 o                         
  -2   7 -31         75.71         80.97         4.81 o                         
  -1   7 -31          3.68          7.91         3.12 o                         
   0   7 -31          4.19          3.13         2.79 o                         
   1   7 -31          4.20          3.72         7.16 o                         
   2   7 -31         82.20         88.26         5.67 o                         
   3   7 -31         12.06         12.24         2.47 o                         
  -4   8 -31         78.57         69.89         7.49 o                         
  -3   8 -31         22.23         27.97         3.31 o                         
  -2   8 -31        128.97        165.60         7.32 o                         
  -1   8 -31        133.59        145.67         9.45 o                         
   0   8 -31        184.84        191.51        18.87 o                         
   1   8 -31        127.74        144.70         6.99 o                         
   2   8 -31        141.59        162.83         5.93 o                         
   3   8 -31         23.23         28.37         2.98 o                         
   4   8 -31         84.88         87.96         6.91 o                         
  -4   9 -31         76.67         87.36         7.49 o                         
  -3   9 -31        449.51        509.01        19.93 o                         
  -2   9 -31        572.26        536.64        18.40 o                         
  -1   9 -31        681.59        695.49        23.55 o                         
   0   9 -31        278.58        269.16         8.22 o                         
   1   9 -31        619.32        736.70        20.11 o                         
   2   9 -31        574.41        542.68        16.63 o                         
   3   9 -31        462.38        512.99        15.74 o                         
   4   9 -31         67.42         88.90         4.53 o                         
  -4  10 -31         63.03         57.41         4.99 o                         
  -3  10 -31         29.40         31.47         3.31 o                         
  -2  10 -31         82.41         90.89         5.94 o                         
  -1  10 -31         44.24         53.25         4.02 o                         
   0  10 -31        230.15        244.13         7.66 o                         
   1  10 -31         54.29         51.76         3.63 o                         
   2  10 -31         93.21         86.37         5.27 o                         
   3  10 -31         27.04         41.99         3.39 o                         
   4  10 -31         57.13         72.12        12.48 o                         
  -4  11 -31         19.33         24.96         3.74 o                         
  -3  11 -31        137.96        136.76         7.52 o                         
  -2  11 -31         47.95         59.94         3.79 o                         
  -1  11 -31         34.85         39.16         3.67 o                         
   0  11 -31          0.43         -0.45         1.60 o                         
   1  11 -31         35.99         42.00         2.91 o                         
   2  11 -31         58.96         61.45         3.65 o                         
   3  11 -31        129.29        149.54         8.76 o                         
   4  11 -31         21.22         24.96         3.74 o                         
  -3  12 -31         89.44        111.97         6.26 o                         
  -2  12 -31        899.06        937.12        35.06 o                         
  -1  12 -31         74.03         79.07         3.73 o                         
   0  12 -31        641.99        742.35        21.98 o                         
   1  12 -31         64.50         75.25         3.72 o                         
   2  12 -31        994.14        977.71        28.57 o                         
   3  12 -31        101.58        128.83         5.98 o                         
  -3  13 -31        130.83        135.44         5.76 o                         
  -2  13 -31         82.80         91.95         8.14 o                         
  -1  13 -31         16.44         18.78         2.62 o                         
   0  13 -31          2.92          1.87         1.77 o                         
   1  13 -31         15.66         17.87         2.01 o                         
   2  13 -31         87.03         89.86         4.50 o                         
   3  13 -31        141.59        125.84         6.82 o                         
  -2  14 -31         40.52         46.58         3.62 o                         
  -1  14 -31         28.16         27.98         2.76 o                         
   0  14 -31          2.37          2.06         1.79 o                         
   1  14 -31         34.44         30.08         2.09 o                         
   2  14 -31         45.06         48.58         2.65 o                         
   3  14 -31         29.23         29.55         2.16 o                         
  -2  15 -31        247.59        304.07        11.99 o                         
  -1  15 -31        237.50        243.52        10.09 o                         
   0  15 -31          6.20          9.52         2.04 o                         
   1  15 -31        223.91        249.47         8.88 o                         
   2  15 -31        257.79        282.38         9.51 o                         
  -2  16 -31         32.78         30.90         3.12 o                         
  -1  16 -31          4.36          4.99         2.16 o                         
   0  16 -31          2.46          0.89         1.82 o                         
   1  16 -31          4.76          5.24         1.47 o                         
   2  16 -31         35.36         24.35         2.65 o                         
  -1  17 -31         41.90         42.12         3.00 o                         
   0  17 -31        123.19        115.99         5.04 o                         
   1  17 -31         39.48         39.71         3.18 o                         
   0   0 -30      14637.49      13954.57       956.02 o                         
   1   0 -30      11133.33      10564.64       413.25 o                         
   2   0 -30       1525.16       1578.75        83.95 o                         
   3   0 -30          1.90          4.52         3.19 o                         
   4   0 -30        339.72        375.96        15.13 o                         
   5   0 -30          0.09          1.75         2.08 o                         
  -5   1 -30         10.52         13.73         3.00 o                         
  -4   1 -30         21.63         25.96         3.60 o                         
  -3   1 -30         41.38         46.29         4.73 o                         
  -2   1 -30         42.06         42.48         4.53 o                         
  -1   1 -30         50.07        -87.32        87.32 o                         
   0   1 -30         28.55         46.45        13.01 o                         
   1   1 -30         50.46         16.26        88.37 o                         
   2   1 -30         43.25         42.94         6.86 o                         
   3   1 -30         39.01         42.22         4.53 o                         
   4   1 -30         20.45         25.67         4.14 o                         
   5   1 -30          9.14         11.05         3.00 o                         
  -5   2 -30         62.36         65.79         4.79 o                         
  -4   2 -30        170.72        174.65         8.51 o                         
  -3   2 -30         10.72          6.52         3.90 o                         
  -2   2 -30         47.11         53.58        17.34 o                         
  -1   2 -30        428.70        375.52        59.39 o                         
   0   2 -30        246.99        229.13        36.60 o                         
   1   2 -30        415.56        436.90        34.19 o                         
   2   2 -30         46.14         41.33         4.53 o                         
   3   2 -30         10.15          8.11         2.52 o                         
   4   2 -30        177.08        172.00        11.12 o                         
   5   2 -30         65.63         81.12         8.74 o                         
  -5   3 -30          8.65         15.03         3.12 o                         
  -4   3 -30         52.48         41.85         3.80 o                         
  -3   3 -30        499.78        522.26        41.19 o                         
  -2   3 -30        234.67        108.32        32.45 o                         
  -1   3 -30        524.02        524.89        90.82 o                         
   0   3 -30       1127.00       1042.76        70.95 o                         
   1   3 -30        545.40        530.07        18.40 o                         
   2   3 -30        298.65        296.01        10.03 o                         
   3   3 -30        505.07        494.40        14.08 o                         
   4   3 -30         45.63         35.69         3.35 o                         
   5   3 -30          8.92         19.97         4.99 o                         
  -5   4 -30         54.75         51.78         4.99 o                         
  -4   4 -30         56.92         68.37         4.32 o                         
  -3   4 -30          4.38          3.12         3.53 o                         
  -2   4 -30         72.02        -89.86       126.05 o                         
  -1   4 -30        153.24        156.88        18.55 o                         
   0   4 -30         55.95         63.59        10.60 o                         
   1   4 -30        148.63        168.08        22.01 o                         
   2   4 -30         73.36         74.49         4.12 o                         
   3   4 -30          4.78          9.65         2.45 o                         
   4   4 -30         60.22         69.90         8.65 o                         
   5   4 -30         59.11         63.65         6.24 o                         
  -5   5 -30         78.78         75.22         4.79 o                         
  -4   5 -30         65.14         61.16         7.49 o                         
  -3   5 -30         52.45         62.33         3.44 o                         
  -2   5 -30        122.34        116.46         6.60 o                         
  -1   5 -30         32.53         33.34         5.83 o                         
   0   5 -30        116.27        129.06        19.97 o                         
   1   5 -30         32.82         32.94         3.65 o                         
   2   5 -30        117.67        121.84         5.55 o                         
   3   5 -30         56.47         61.69         4.05 o                         
   4   5 -30         69.00         71.39         5.53 o                         
   5   5 -30         87.48         96.10         8.74 o                         
  -5   6 -30          8.06          6.24         1.77 o                         
  -4   6 -30       1138.01       1278.01        82.37 o                         
  -3   6 -30        609.42        598.49        20.10 o                         
  -2   6 -30        377.70        318.47        15.87 o                         
  -1   6 -30        311.24        353.82        12.94 o                         
   0   6 -30        141.91        194.54        17.74 o                         
   1   6 -30        340.08        346.21        11.60 o                         
   2   6 -30        377.28        326.92        10.10 o                         
   3   6 -30        612.72        594.12        18.19 o                         
   4   6 -30       1185.31       1275.62        47.55 o                         
   5   6 -30         12.66         11.23         3.74 o                         
  -4   7 -30        111.47        121.47         6.57 o                         
  -3   7 -30         24.37         29.15         4.50 o                         
  -2   7 -30         71.90         87.19        24.19 o                         
  -1   7 -30         69.98         70.86         7.64 o                         
   0   7 -30         20.70         17.80         6.14 o                         
   1   7 -30         66.51         77.02         8.17 o                         
   2   7 -30         72.13         95.34         5.04 o                         
   3   7 -30         29.79         25.77         3.79 o                         
   4   7 -30        117.31        122.25         7.34 o                         
  -4   8 -30         79.59         86.95         5.69 o                         
  -3   8 -30         21.70         20.46         2.76 o                         
  -2   8 -30         66.60         59.82         4.30 o                         
  -1   8 -30         25.09         38.89         4.18 o                         
   0   8 -30         26.53         30.24         4.88 o                         
   1   8 -30         27.92         32.64         2.95 o                         
   2   8 -30         61.08         75.20         4.33 o                         
   3   8 -30         23.89         26.05         3.26 o                         
   4   8 -30         85.73         94.11         4.50 o                         
  -4   9 -30        684.18        720.06        33.09 o                         
  -3   9 -30        142.15        150.93         8.22 o                         
  -2   9 -30        699.07        643.17        21.83 o                         
  -1   9 -30        800.29        828.14        46.99 o                         
   0   9 -30       2673.01       2516.57        65.38 o                         
   1   9 -30        768.59        833.71        22.74 o                         
   2   9 -30        626.04        652.93        16.69 o                         
   3   9 -30        168.40        158.73         7.09 o                         
   4   9 -30        745.87        704.54        22.93 o                         
  -4  10 -30         24.35         25.72         2.65 o                         
  -3  10 -30         33.90         38.97         3.46 o                         
  -2  10 -30        161.46        172.05         9.73 o                         
  -1  10 -30         36.59         39.49         3.06 o                         
   0  10 -30          4.41          8.56         4.52 o                         
   1  10 -30         38.15         45.10         3.56 o                         
   2  10 -30        167.74        158.37         5.47 o                         
   3  10 -30         29.89         40.87         3.55 o                         
   4  10 -30         32.98         38.77         4.39 o                         
  -4  11 -30         28.64         32.45         3.74 o                         
  -3  11 -30         21.20         22.23         3.07 o                         
  -2  11 -30         27.39         24.96         3.96 o                         
  -1  11 -30         49.80         56.22         3.21 o                         
   0  11 -30         65.09         67.08         3.81 o                         
   1  11 -30         51.17         58.49         3.37 o                         
   2  11 -30         29.39         28.42         2.38 o                         
   3  11 -30         22.65         26.34         2.52 o                         
   4  11 -30         28.53         33.26         3.00 o                         
  -3  12 -30       1802.57       2078.76        75.66 o                         
  -2  12 -30         33.36         33.18         3.80 o                         
  -1  12 -30        176.27        178.26         6.29 o                         
   0  12 -30         49.94         53.80         3.26 o                         
   1  12 -30        185.60        186.12         5.77 o                         
   2  12 -30         39.54         33.58         2.33 o                         
   3  12 -30       1774.24       2012.95        56.93 o                         
  -3  13 -30         16.22         20.38         2.84 o                         
  -2  13 -30         37.58         44.94         3.80 o                         
  -1  13 -30         44.68         44.88         2.86 o                         
   0  13 -30         27.52         41.60         2.75 o                         
   1  13 -30         43.42         46.69         2.78 o                         
   2  13 -30         39.10         40.51         2.28 o                         
   3  13 -30         18.84         19.80         2.34 o                         
  -3  14 -30        123.72        130.57         5.49 o                         
  -2  14 -30         67.95         76.35         4.53 o                         
  -1  14 -30          5.45          6.55         1.61 o                         
   0  14 -30         66.91         73.21         3.54 o                         
   1  14 -30          3.95          4.82         1.60 o                         
   2  14 -30         72.15         75.45         2.83 o                         
   3  14 -30        128.86        135.31         4.99 o                         
  -2  15 -30        395.99        438.52        16.80 o                         
  -1  15 -30        168.57        204.50         7.45 o                         
   0  15 -30        222.69        228.36         7.33 o                         
   1  15 -30        173.64        201.77         5.93 o                         
   2  15 -30        408.09        445.29        13.16 o                         
  -2  16 -30         15.44         13.25         2.17 o                         
  -1  16 -30         17.86         16.56         3.02 o                         
   0  16 -30          5.96          3.74         1.37 o                         
   1  16 -30         18.00         20.73         1.70 o                         
   2  16 -30         17.06         13.80         2.16 o                         
  -1  17 -30          7.14          3.28         1.60 o                         
   0  17 -30          7.67         10.07         2.16 o                         
   1  17 -30          8.66          5.93         1.60 o                         
   1   0 -29       1234.69       1119.14        87.01 o                         
   2   0 -29         27.64         57.87        14.28 o                         
   3   0 -29       1013.35       1001.10        46.77 o                         
   4   0 -29        682.96        737.96        34.42 o                         
   5   0 -29         13.29         23.62         3.80 o                         
  -5   1 -29         12.27         20.20         4.47 o                         
  -4   1 -29         26.97         29.95         3.60 o                         
  -3   1 -29         20.63         20.85         8.11 o                         
  -2   1 -29        125.42       -126.05       153.51 o                         
  -1   1 -29        204.07         61.76       170.98 o                         
   0   1 -29        931.15        941.89       102.47 o                         
   1   1 -29        202.56        -36.25        70.40 o                         
   2   1 -29        127.11        130.89        20.08 o                         
   3   1 -29         23.01         27.40         5.57 o                         
   4   1 -29         25.27         31.84         5.30 o                         
   5   1 -29         16.27         23.41         3.00 o                         
  -5   2 -29         17.13         22.46         2.44 o                         
  -4   2 -29         50.75         56.54         4.32 o                         
  -3   2 -29        125.22        114.52         8.35 o                         
  -2   2 -29         40.87         42.00         4.32 o                         
  -1   2 -29          1.49          4.03        14.85 o                         
   0   2 -29        280.87         -2.26        70.97 o                         
   1   2 -29          2.67          4.53        16.84 o                         
   2   2 -29         38.55         39.65         3.44 o                         
   3   2 -29        127.19        122.07         6.02 o                         
   4   2 -29         44.89         58.40         5.07 o                         
   5   2 -29         19.09         21.71         6.86 o                         
  -5   3 -29       2985.31       3163.72       140.76 o                         
  -4   3 -29       1696.23       1606.15        59.32 o                         
  -3   3 -29        475.91        447.47        22.06 o                         
  -2   3 -29       2158.54       2182.29        76.37 o                         
  -1   3 -29       5428.03       5436.25       166.40 o                         
   0   3 -29       8162.12       7722.79       209.13 o                         
   1   3 -29       5565.68       5477.65       146.32 o                         
   2   3 -29       2098.36       2157.94        59.57 o                         
   3   3 -29        478.37        465.30        16.53 o                         
   4   3 -29       1690.10       1553.57        50.06 o                         
   5   3 -29       2986.10       3166.33       198.44 o                         
  -5   4 -29         56.52         62.54         4.79 o                         
  -4   4 -29         77.41         83.04         6.18 o                         
  -3   4 -29         85.27         93.52         5.49 o                         
  -2   4 -29          3.14          2.72         3.35 o                         
  -1   4 -29         25.29         32.90         4.76 o                         
   0   4 -29         55.45         64.87         4.46 o                         
   1   4 -29         21.98         36.48         3.86 o                         
   2   4 -29          3.81          3.29         4.47 o                         
   3   4 -29         87.36        107.33         5.31 o                         
   4   4 -29         83.35         84.70         4.93 o                         
   5   4 -29         54.66         79.88         8.74 o                         
  -5   5 -29         27.21         28.73         4.37 o                         
  -4   5 -29          3.12          9.20         3.19 o                         
  -3   5 -29          9.27          7.42         2.76 o                         
  -2   5 -29         98.79         96.48        10.63 o                         
  -1   5 -29         55.77         52.57         7.01 o                         
   0   5 -29          3.81          6.54         3.58 o                         
   1   5 -29         54.43         62.56        10.44 o                         
   2   5 -29         98.83        103.82         7.03 o                         
   3   5 -29          8.99         10.65         2.98 o                         
   4   5 -29          1.33          4.59         2.38 o                         
   5   5 -29         24.32         37.44         4.99 o                         
  -5   6 -29        878.14        923.74        51.17 o                         
  -4   6 -29        391.68        390.02        18.96 o                         
  -3   6 -29       1390.58       1417.21        40.85 o                         
  -2   6 -29       1219.42       1245.50        40.55 o                         
  -1   6 -29       1260.53       1201.16        32.18 o                         
   0   6 -29         10.49         12.35         4.16 o                         
   1   6 -29       1272.23       1213.48        32.95 o                         
   2   6 -29       1254.06       1258.41        33.62 o                         
   3   6 -29       1421.55       1423.64        41.30 o                         
   4   6 -29        393.86        397.09        13.84 o                         
   5   6 -29        963.79        929.81        59.91 o                         
  -5   7 -29          5.66          5.62         1.77 o                         
  -4   7 -29         97.71        102.52         6.57 o                         
  -3   7 -29         78.15         79.03         5.49 o                         
  -2   7 -29          4.07          4.81         6.97 o                         
  -1   7 -29          5.84          5.20         3.22 o                         
   0   7 -29         67.14         81.95         7.55 o                         
   1   7 -29          5.41          5.11         2.61 o                         
   2   7 -29          3.59          4.45         1.79 o                         
   3   7 -29         78.19         94.93         5.76 o                         
   4   7 -29        105.74        121.05        11.89 o                         
   5   7 -29          7.51         12.48         3.74 o                         
  -4   8 -29        125.23        124.86         5.67 o                         
  -3   8 -29         12.62         17.60         3.63 o                         
  -2   8 -29         68.14         73.96         4.93 o                         
  -1   8 -29          6.57         12.27         2.58 o                         
   0   8 -29          9.54         11.48         5.37 o                         
   1   8 -29          6.60          8.51         2.44 o                         
   2   8 -29         72.89         69.56         4.46 o                         
   3   8 -29         13.42         16.85         3.04 o                         
   4   8 -29        133.75        131.81         5.56 o                         
  -4   9 -29        450.03        481.31        18.25 o                         
  -3   9 -29        141.77        154.96         7.66 o                         
  -2   9 -29        915.73        975.48        32.13 o                         
  -1   9 -29       1057.34        999.82        28.84 o                         
   0   9 -29        853.96        906.84        24.53 o                         
   1   9 -29       1066.88        980.76        26.40 o                         
   2   9 -29        847.22       1014.32        27.25 o                         
   3   9 -29        126.23        153.19         6.14 o                         
   4   9 -29        436.88        487.84        16.37 o                         
  -4  10 -29         45.75         44.67         3.47 o                         
  -3  10 -29         35.87         36.34         4.04 o                         
  -2  10 -29         14.75         24.54         4.02 o                         
  -1  10 -29         20.41         31.43         2.95 o                         
   0  10 -29         43.13         43.41         4.30 o                         
   1  10 -29         21.14         30.72         3.42 o                         
   2  10 -29         16.51         15.69         2.27 o                         
   3  10 -29         38.91         37.83         3.39 o                         
   4  10 -29         45.21         46.87         3.02 o                         
  -4  11 -29         38.46         41.64         3.00 o                         
  -3  11 -29         23.05         29.02         3.31 o                         
  -2  11 -29         36.70         41.46         4.20 o                         
  -1  11 -29         14.12         12.37         2.40 o                         
   0  11 -29          0.63          3.35         3.03 o                         
   1  11 -29         13.47         10.76         2.11 o                         
   2  11 -29         42.04         42.03         2.66 o                         
   3  11 -29         22.58         29.91         2.88 o                         
   4  11 -29         39.98         40.10         2.70 o                         
  -4  12 -29        325.63        388.15        24.96 o                         
  -3  12 -29         99.01        111.09         5.49 o                         
  -2  12 -29        184.62        162.17         6.33 o                         
  -1  12 -29       1042.94       1129.80        29.96 o                         
   0  12 -29        475.47        426.59        12.38 o                         
   1  12 -29       1052.70       1169.15        28.84 o                         
   2  12 -29        209.48        161.48         5.02 o                         
   3  12 -29         93.35        114.96         5.48 o                         
   4  12 -29        359.21        368.02        17.19 o                         
  -3  13 -29        147.05        166.56         7.42 o                         
  -2  13 -29          7.51          7.49         2.88 o                         
  -1  13 -29         12.81         14.88         2.13 o                         
   0  13 -29          5.51          4.07         2.03 o                         
   1  13 -29         14.16         13.02         2.11 o                         
   2  13 -29          7.38          6.73         1.62 o                         
   3  13 -29        150.02        158.41         7.21 o                         
  -3  14 -29          9.32         14.87         2.16 o                         
  -2  14 -29          3.37          4.99         2.65 o                         
  -1  14 -29         10.98          9.96         1.85 o                         
   0  14 -29          5.50          4.95         1.97 o                         
   1  14 -29         12.58         13.48         1.93 o                         
   2  14 -29          3.40          4.67         1.54 o                         
   3  14 -29         12.88         12.99         1.87 o                         
  -3  15 -29        366.81        421.80        19.42 o                         
  -2  15 -29       1257.71       1362.42        50.20 o                         
  -1  15 -29         47.37         57.91         3.14 o                         
   0  15 -29        931.47       1176.77        30.82 o                         
   1  15 -29         67.54         61.98         2.58 o                         
   2  15 -29       1303.36       1380.69        35.75 o                         
   3  15 -29        390.18        430.03        19.42 o                         
  -2  16 -29         59.96         53.97         4.78 o                         
  -1  16 -29         34.90         40.89         4.68 o                         
   0  16 -29          0.05          1.96         1.55 o                         
   1  16 -29         39.43         42.20         2.72 o                         
   2  16 -29         60.11         50.60         3.62 o                         
  -2  17 -29         25.81         29.95         2.65 o                         
  -1  17 -29        106.33        105.07         5.64 o                         
   0  17 -29        108.02        104.84         4.18 o                         
   1  17 -29        113.99        111.84         3.86 o                         
   2  17 -29         28.67         35.69         6.86 o                         
  -1  18 -29        239.95        239.87        14.35 o                         
   0  18 -29         88.93        135.44         7.06 o                         
   1  18 -29        240.08        260.84        18.72 o                         
   0   0 -28       6388.21       7716.76       559.13 o                         
   1   0 -28         34.18         41.28        26.45 o                         
   2   0 -28       1641.54       1495.77        54.47 o                         
   3   0 -28         27.41         38.67         6.57 o                         
   4   0 -28          1.19          1.87         3.53 o                         
   5   0 -28        221.12        262.07        11.03 o                         
  -5   1 -28         30.98         32.75         4.93 o                         
  -4   1 -28         50.84         59.38         5.69 o                         
  -3   1 -28         98.52         92.36        11.23 o                         
  -2   1 -28         28.74         36.02         4.32 o                         
  -1   1 -28         85.88         72.33        24.14 o                         
   0   1 -28         13.35        -39.10        72.39 o                         
   1   1 -28         94.50        121.09         6.67 o                         
   2   1 -28         29.74         34.53         9.43 o                         
   3   1 -28         97.66        112.52         7.39 o                         
   4   1 -28         49.17         51.98         6.18 o                         
   5   1 -28         34.57         31.17         3.19 o                         
  -5   2 -28         75.17         79.21         7.51 o                         
  -4   2 -28         14.10          6.24         3.53 o                         
  -3   2 -28         25.13        126.05       220.91 o                         
  -2   2 -28         26.76         33.10         4.32 o                         
  -1   2 -28          4.99          2.95        12.61 o                         
   0   2 -28       1542.14       1041.63       122.31 o                         
   1   2 -28          3.61         46.19        26.68 o                         
   2   2 -28         23.51         27.28         4.35 o                         
   3   2 -28         28.10         33.33         3.87 o                         
   4   2 -28         10.92         14.34         3.24 o                         
   5   2 -28         68.67         74.33         6.60 o                         
  -5   3 -28        883.14        809.38        31.33 o                         
  -4   3 -28        191.75        215.56        10.04 o                         
  -3   3 -28       3055.31       3160.93       142.08 o                         
  -2   3 -28       1279.94       1087.27        46.07 o                         
  -1   3 -28       2658.17       2736.07        69.19 o                         
   0   3 -28       1927.02       2005.11        63.52 o                         
   1   3 -28       2746.14       2802.67        75.10 o                         
   2   3 -28       1341.61       1151.01        28.77 o                         
   3   3 -28       3092.76       3087.62        87.74 o                         
   4   3 -28        230.55        209.81         8.70 o                         
   5   3 -28        818.34        812.35        30.50 o                         
  -5   4 -28         93.04         90.72         8.03 o                         
  -4   4 -28         48.23         54.49         4.32 o                         
  -3   4 -28         42.26         51.99         7.41 o                         
  -2   4 -28         72.04         84.68         5.22 o                         
  -1   4 -28         64.19         70.92         9.79 o                         
   0   4 -28        488.22        535.24        28.79 o                         
   1   4 -28         69.85         77.33        10.50 o                         
   2   4 -28         78.30         93.23        12.44 o                         
   3   4 -28         51.18         61.44         4.40 o                         
   4   4 -28         49.79         58.80         4.39 o                         
   5   4 -28         96.26         72.39         6.24 o                         
  -5   5 -28         68.38         71.14         6.24 o                         
  -4   5 -28         73.08         74.48         4.53 o                         
  -3   5 -28        133.94        133.07        14.52 o                         
  -2   5 -28        187.73        200.50        19.18 o                         
  -1   5 -28         16.90         11.40        11.16 o                         
   0   5 -28         39.24         46.14         7.49 o                         
   1   5 -28         13.54         19.14         3.41 o                         
   2   5 -28        180.30        198.25        15.86 o                         
   3   5 -28        144.75        140.64         5.62 o                         
   4   5 -28         70.58         79.92         5.50 o                         
   5   5 -28         74.19         97.35         9.98 o                         
  -5   6 -28        180.94        218.41        14.98 o                         
  -4   6 -28        356.09        353.42        13.92 o                         
  -3   6 -28        487.96        454.72        14.17 o                         
  -2   6 -28        318.68        283.34        27.39 o                         
  -1   6 -28       3585.28       3801.53        90.18 o                         
   0   6 -28       1283.25       1277.40        30.54 o                         
   1   6 -28       3536.77       3900.60        90.15 o                         
   2   6 -28        311.37        278.08         8.07 o                         
   3   6 -28        459.75        453.86        14.72 o                         
   4   6 -28        354.49        362.47        13.21 o                         
   5   6 -28        197.49        205.93        16.22 o                         
  -5   7 -28         33.94         32.45         3.74 o                         
  -4   7 -28         68.75         71.04         4.73 o                         
  -3   7 -28        107.83        118.50         4.95 o                         
  -2   7 -28         91.56        102.82         7.41 o                         
  -1   7 -28         17.61         21.15         6.47 o                         
   0   7 -28          9.34         14.26         2.45 o                         
   1   7 -28         16.62         27.30         2.93 o                         
   2   7 -28         96.54        101.39         4.26 o                         
   3   7 -28        112.34        118.63         9.35 o                         
   4   7 -28         69.99         69.61         5.66 o                         
   5   7 -28         37.86         39.94         6.24 o                         
  -5   8 -28         19.86         21.51         2.65 o                         
  -4   8 -28         57.38         68.10         4.04 o                         
  -3   8 -28         32.76         31.57         4.04 o                         
  -2   8 -28        102.24        113.82         6.01 o                         
  -1   8 -28         17.40         17.93         3.63 o                         
   0   8 -28         48.44         53.85         5.70 o                         
   1   8 -28         20.11         19.36         2.83 o                         
   2   8 -28        101.26        115.94         5.01 o                         
   3   8 -28         34.63         35.82         2.42 o                         
   4   8 -28         66.63         71.12         5.58 o                         
   5   8 -28         21.41         26.21         3.74 o                         
  -4   9 -28        679.95        756.36        29.12 o                         
  -3   9 -28        419.41        428.04        17.26 o                         
  -2   9 -28       1212.35       1317.96        44.68 o                         
  -1   9 -28        997.94       1141.00        33.30 o                         
   0   9 -28         37.83         54.22         3.18 o                         
   1   9 -28       1071.62       1130.19        27.53 o                         
   2   9 -28       1318.77       1335.55        32.88 o                         
   3   9 -28        431.49        443.19        11.64 o                         
   4   9 -28        752.31        750.50        24.80 o                         
  -4  10 -28         41.90         43.70         3.82 o                         
  -3  10 -28          9.07          9.41         3.31 o                         
  -2  10 -28        131.62        139.27         5.81 o                         
  -1  10 -28        105.15        113.06         4.76 o                         
   0  10 -28         20.31         30.98         3.94 o                         
   1  10 -28        110.82        112.86         8.78 o                         
   2  10 -28        125.95        137.88         7.67 o                         
   3  10 -28          8.67          9.68         2.09 o                         
   4  10 -28         44.03         52.07         4.86 o                         
  -4  11 -28         22.83         25.08         2.34 o                         
  -3  11 -28         26.68         30.20         3.90 o                         
  -2  11 -28         50.71         56.08         3.49 o                         
  -1  11 -28         30.66         42.16         3.05 o                         
   0  11 -28          1.35          1.72         3.26 o                         
   1  11 -28         32.11         41.50         5.33 o                         
   2  11 -28         49.88         56.93         3.07 o                         
   3  11 -28         26.94         28.70         2.33 o                         
   4  11 -28         23.32         22.11         2.38 o                         
  -4  12 -28       1375.31       1511.51        54.76 o                         
  -3  12 -28        282.96        349.88        15.99 o                         
  -2  12 -28         24.78         29.16         2.88 o                         
  -1  12 -28         27.08         31.51         2.80 o                         
   0  12 -28        313.36        288.37         8.27 o                         
   1  12 -28         31.20         36.09         3.39 o                         
   2  12 -28         28.13         30.65         2.26 o                         
   3  12 -28        284.82        345.22        10.00 o                         
   4  12 -28       1410.47       1482.55        54.28 o                         
  -3  13 -28         49.68         54.50         5.69 o                         
  -2  13 -28         15.24         19.40         2.54 o                         
  -1  13 -28        115.28        127.57         4.77 o                         
   0  13 -28         93.87         97.71         5.33 o                         
   1  13 -28        116.70        124.07         4.89 o                         
   2  13 -28         14.68         15.04         2.04 o                         
   3  13 -28         52.81         51.24         3.63 o                         
   4  13 -28         42.99         44.00         3.74 o                         
  -3  14 -28         15.64         22.26         2.57 o                         
  -2  14 -28         32.58         35.49         2.60 o                         
  -1  14 -28          8.67          8.25         2.03 o                         
   0  14 -28        147.84        160.01         6.46 o                         
   1  14 -28          7.33          7.36         2.22 o                         
   2  14 -28         34.06         32.86         2.11 o                         
   3  14 -28         19.58         18.13         2.50 o                         
  -3  15 -28        664.52        677.39        25.22 o                         
  -2  15 -28        438.23        501.51        16.49 o                         
  -1  15 -28         52.50         56.32         3.00 o                         
   0  15 -28         11.35         18.44         2.28 o                         
   1  15 -28         50.68         57.54         2.54 o                         
   2  15 -28        444.54        509.43        13.75 o                         
   3  15 -28        661.76        697.94        22.47 o                         
  -3  16 -28          7.52          4.99         3.74 o                         
  -2  16 -28        113.58        128.12         7.46 o                         
  -1  16 -28         63.65         80.08         4.74 o                         
   0  16 -28         41.78         58.50         3.00 o                         
   1  16 -28         70.90         73.06         3.29 o                         
   2  16 -28        107.22        111.17         3.77 o                         
   3  16 -28         11.50          3.74         3.74 o                         
  -2  17 -28         69.71         66.15         4.41 o                         
  -1  17 -28          9.78          8.93         1.71 o                         
   0  17 -28          7.87          7.57         1.79 o                         
   1  17 -28         12.31         13.26         1.50 o                         
   2  17 -28         61.95         59.10         4.01 o                         
  -1  18 -28        257.38        272.98        13.10 o                         
   0  18 -28       1902.32       2129.87        66.93 o                         
   1  18 -28        287.78        277.58        10.81 o                         
   1   0 -27        534.20        547.48        34.29 o                         
   2   0 -27         15.11        -51.17       126.05 o                         
   3   0 -27        394.85        398.14        20.30 o                         
   4   0 -27        510.67        554.00        26.91 o                         
   5   0 -27        771.64        694.68        33.09 o                         
  -5   1 -27         16.12         21.26         4.15 o                         
  -4   1 -27         16.72         21.66         4.79 o                         
  -3   1 -27         10.53          9.29        58.03 o                         
  -2   1 -27        164.29        159.93        47.99 o                         
  -1   1 -27         25.98         26.80        20.73 o                         
   0   1 -27        136.08         23.21        35.18 o                         
   1   1 -27         25.63         39.53         4.09 o                         
   2   1 -27        153.01        184.08        22.05 o                         
   3   1 -27         11.38         11.34         3.25 o                         
   4   1 -27         13.11         10.89         2.85 o                         
   5   1 -27         16.20         19.86         3.90 o                         
  -5   2 -27         34.68         38.22         3.19 o                         
  -4   2 -27         75.14         86.96         7.06 o                         
  -3   2 -27         72.23         76.92        11.86 o                         
  -2   2 -27         66.17         83.30        12.70 o                         
  -1   2 -27         69.77         65.99         7.36 o                         
   0   2 -27          7.12         52.88        13.56 o                         
   1   2 -27         74.77         78.74        13.50 o                         
   2   2 -27         66.72         70.20        12.97 o                         
   3   2 -27         74.85         74.82         5.42 o                         
   4   2 -27         80.97         81.81         5.72 o                         
   5   2 -27         34.14         39.10         5.62 o                         
  -5   3 -27        262.02        252.49        10.51 o                         
  -4   3 -27       2332.15       2426.20       108.99 o                         
  -3   3 -27        841.04        716.50        33.96 o                         
  -2   3 -27       1594.82       1568.30        50.39 o                         
  -1   3 -27       2656.42       2499.40        63.37 o                         
   0   3 -27      16180.95      13948.57       830.50 o                         
   1   3 -27       2697.20       2563.87        68.41 o                         
   2   3 -27       1640.86       1542.94        41.69 o                         
   3   3 -27        845.44        741.09        22.54 o                         
   4   3 -27       2416.95       2487.34        79.56 o                         
   5   3 -27        243.95        245.68        13.15 o                         
  -5   4 -27         73.55         61.84         4.41 o                         
  -4   4 -27         13.67         26.52         3.24 o                         
  -3   4 -27        111.39        128.04        10.58 o                         
  -2   4 -27         39.75         51.11         9.02 o                         
  -1   4 -27         91.61        105.73         8.22 o                         
   0   4 -27        141.41        172.41        18.88 o                         
   1   4 -27         89.66         97.15         9.18 o                         
   2   4 -27         48.84         57.98         4.36 o                         
   3   4 -27        123.87        145.28         6.43 o                         
   4   4 -27         11.44         35.34         5.39 o                         
   5   4 -27         70.44         77.67         4.68 o                         
  -5   5 -27          6.72          3.74         2.08 o                         
  -4   5 -27         66.01         73.09         4.53 o                         
  -3   5 -27         39.60         46.46        12.63 o                         
  -2   5 -27        350.24        363.48        32.97 o                         
  -1   5 -27         68.16         75.03        12.64 o                         
   0   5 -27          2.25          4.59         2.31 o                         
   1   5 -27         67.21         66.62         5.56 o                         
   2   5 -27        365.48        386.79        12.20 o                         
   3   5 -27         42.33         45.87         3.72 o                         
   4   5 -27         69.07         77.33         4.49 o                         
   5   5 -27          6.41          9.41         1.83 o                         
  -5   6 -27        790.42        851.18        54.91 o                         
  -4   6 -27         16.09         22.88         2.76 o                         
  -3   6 -27       3075.15       3107.08        87.85 o                         
  -2   6 -27       1356.40       1383.16        39.27 o                         
  -1   6 -27       2041.78       2126.35        48.83 o                         
   0   6 -27       1823.93       1729.14        37.82 o                         
   1   6 -27       2069.16       2195.18        51.96 o                         
   2   6 -27       1525.96       1427.69        33.64 o                         
   3   6 -27       3181.75       3176.66        76.28 o                         
   4   6 -27         23.62         23.48         3.30 o                         
   5   6 -27        786.58        731.17        33.97 o                         
  -5   7 -27          2.23          3.74         3.74 o                         
  -4   7 -27          6.60          7.04         2.12 o                         
  -3   7 -27         42.39         48.52         3.24 o                         
  -2   7 -27         22.37         31.21         7.99 o                         
  -1   7 -27        245.04        276.34        16.84 o                         
   0   7 -27         48.91         58.70         5.24 o                         
   1   7 -27        245.18        264.77        12.41 o                         
   2   7 -27         23.20         26.68         7.12 o                         
   3   7 -27         40.33         46.48         3.12 o                         
   4   7 -27          4.94          6.20         2.54 o                         
   5   7 -27          1.81          1.25         3.12 o                         
  -5   8 -27         16.87         16.22         3.74 o                         
  -4   8 -27         53.21         62.48         4.04 o                         
  -3   8 -27         26.73         39.30         6.86 o                         
  -2   8 -27        236.19        249.91        22.00 o                         
  -1   8 -27        148.40        163.32        12.43 o                         
   0   8 -27         45.86         64.98         4.64 o                         
   1   8 -27        160.54        159.48        10.38 o                         
   2   8 -27        235.90        241.48         8.28 o                         
   3   8 -27         30.08         31.16         2.46 o                         
   4   8 -27         57.50         57.62         4.53 o                         
   5   8 -27         14.03         21.07         3.53 o                         
  -5   9 -27         19.47         29.95         3.74 o                         
  -4   9 -27        462.89        508.70        19.69 o                         
  -3   9 -27        305.25        288.36        12.72 o                         
  -2   9 -27       4394.98       4386.76       123.68 o                         
  -1   9 -27        533.46        574.28        16.03 o                         
   0   9 -27        388.95        396.26        19.22 o                         
   1   9 -27        580.80        564.16        13.91 o                         
   2   9 -27       4419.21       4539.72       101.38 o                         
   3   9 -27        300.09        294.93         8.37 o                         
   4   9 -27        514.08        516.76        17.83 o                         
   5   9 -27         14.87         21.22         3.74 o                         
  -4  10 -27         73.98         76.88         4.32 o                         
  -3  10 -27         58.34         63.07         4.77 o                         
  -2  10 -27         11.30         16.54         2.51 o                         
  -1  10 -27        113.90        134.11         5.86 o                         
   0  10 -27         62.38         61.18         6.52 o                         
   1  10 -27        120.09        129.57         9.00 o                         
   2  10 -27         12.15         21.99         2.59 o                         
   3  10 -27         63.28         63.24         3.17 o                         
   4  10 -27         70.23         80.51         9.19 o                         
  -4  11 -27         50.62         56.07         3.60 o                         
  -3  11 -27         88.41        104.54         5.98 o                         
  -2  11 -27         16.55         12.21         2.45 o                         
  -1  11 -27        163.70        169.34        14.19 o                         
   0  11 -27         17.32         11.27         3.58 o                         
   1  11 -27        160.74        162.26        12.50 o                         
   2  11 -27         12.76         14.77         2.26 o                         
   3  11 -27        101.89         99.15         4.00 o                         
   4  11 -27         44.43         49.56         3.60 o                         
  -4  12 -27        646.62        739.70        27.38 o                         
  -3  12 -27        157.52        171.35         7.86 o                         
  -2  12 -27        182.61        227.80         8.85 o                         
  -1  12 -27        105.91        164.22         5.36 o                         
   0  12 -27        878.86        792.36        19.31 o                         
   1  12 -27        113.42        177.65         5.57 o                         
   2  12 -27        191.83        216.39         5.90 o                         
   3  12 -27        149.85        167.73         5.52 o                         
   4  12 -27        730.97        715.74        23.24 o                         
  -4  13 -27        154.35        148.85         7.46 o                         
  -3  13 -27         31.64         36.18         3.31 o                         
  -2  13 -27          2.18          3.12         2.43 o                         
  -1  13 -27          2.66          2.08         2.04 o                         
   0  13 -27         68.96         71.95         5.91 o                         
   1  13 -27          2.85          4.32         1.98 o                         
   2  13 -27          2.81          1.26         1.54 o                         
   3  13 -27         33.95         33.62         2.28 o                         
   4  13 -27        162.59        153.08        10.27 o                         
  -3  14 -27         45.21         44.05         3.31 o                         
  -2  14 -27         49.78         51.40         3.35 o                         
  -1  14 -27         38.25         45.87         2.73 o                         
   0  14 -27        135.55        149.50         5.43 o                         
   1  14 -27         43.50         47.38         3.33 o                         
   2  14 -27         49.02         49.58         2.78 o                         
   3  14 -27         51.75         46.12         2.40 o                         
  -3  15 -27        768.03        813.76        30.26 o                         
  -2  15 -27        134.63        156.45         6.19 o                         
  -1  15 -27        228.79        226.47         6.93 o                         
   0  15 -27       1015.92       1029.07        25.46 o                         
   1  15 -27        232.83        235.11         6.40 o                         
   2  15 -27        133.03        149.94         4.57 o                         
   3  15 -27        778.98        813.05        23.33 o                         
  -3  16 -27        105.90         95.48         5.30 o                         
  -2  16 -27        121.77        127.31         9.41 o                         
  -1  16 -27          0.10          3.42         1.69 o                         
   0  16 -27         11.30         14.24         2.79 o                         
   1  16 -27          0.69          5.18         1.47 o                         
   2  16 -27        126.24        128.33         4.33 o                         
   3  16 -27        120.45         97.23         4.47 o                         
  -2  17 -27         89.69         88.50         4.53 o                         
  -1  17 -27         55.98         62.66         3.02 o                         
   0  17 -27          2.17          3.02         1.36 o                         
   1  17 -27         59.32         61.23         2.70 o                         
   2  17 -27         88.09         83.23         3.55 o                         
  -2  18 -27        398.67        399.38        26.21 o                         
  -1  18 -27        551.79        601.61        19.33 o                         
   0  18 -27        587.04        601.55        19.50 o                         
   1  18 -27        615.06        601.74        19.50 o                         
   0  19 -27         87.83         72.39         6.24 o                         
   0   0 -26        584.29        405.62        99.84 o                         
   1   0 -26       4453.97       4643.18       192.49 o                         
   2   0 -26       4156.33       3980.53       125.59 o                         
   3   0 -26        447.35        370.03        18.96 o                         
   4   0 -26       1409.53       1330.06        60.89 o                         
   5   0 -26        180.46        218.73        12.26 o                         
  -5   1 -26         41.56         52.20         5.08 o                         
  -4   1 -26         23.94         26.21         4.79 o                         
  -3   1 -26         35.55        200.94       209.67 o                         
  -2   1 -26         55.17         66.12        23.23 o                         
  -1   1 -26         28.39          4.45        19.12 o                         
   0   1 -26         73.46         32.95        22.77 o                         
   1   1 -26         26.70         17.98        22.24 o                         
   2   1 -26         60.32         68.61         5.02 o                         
   3   1 -26         38.95         54.64         4.65 o                         
   4   1 -26         24.75         30.74         4.20 o                         
   5   1 -26         39.69         49.92         5.08 o                         
  -5   2 -26         23.73         29.66         4.15 o                         
  -4   2 -26        165.34        205.27        24.96 o                         
  -3   2 -26         51.16        -89.86       179.72 o                         
  -2   2 -26         32.91         38.09        19.86 o                         
  -1   2 -26         75.95         21.51        22.78 o                         
   0   2 -26        159.06        127.28        24.71 o                         
   1   2 -26         73.33         80.06        13.75 o                         
   2   2 -26         29.92         40.70         3.32 o                         
   3   2 -26         45.15         60.84         4.65 o                         
   4   2 -26        189.15        196.71         9.59 o                         
   5   2 -26         25.83         33.92         4.79 o                         
  -5   3 -26        382.49        349.46        16.77 o                         
  -4   3 -26        587.88        622.85        30.01 o                         
  -3   3 -26       2216.19       1946.86        69.17 o                         
  -2   3 -26        639.73        599.31        19.30 o                         
  -1   3 -26       1053.80       1232.04        37.55 o                         
   0   3 -26       4213.24       4054.70       138.76 o                         
   1   3 -26       1017.89       1160.07        33.31 o                         
   2   3 -26        706.28        624.20        18.04 o                         
   3   3 -26       2255.03       2033.64        58.38 o                         
   4   3 -26        633.36        629.60        21.67 o                         
   5   3 -26        359.66        332.10        17.19 o                         
  -5   4 -26         19.93         22.00         3.53 o                         
  -4   4 -26        212.49        222.93         9.83 o                         
  -3   4 -26         34.94         36.09         4.20 o                         
  -2   4 -26         31.27         30.46         6.19 o                         
  -1   4 -26         74.77         69.93         9.85 o                         
   0   4 -26        148.17        157.71        27.50 o                         
   1   4 -26         70.00         86.88        10.49 o                         
   2   4 -26         28.11         33.02         4.19 o                         
   3   4 -26         34.01         36.10         3.61 o                         
   4   4 -26        206.31        246.28        10.26 o                         
   5   4 -26         19.98         27.75         2.69 o                         
  -5   5 -26         60.45         68.89         4.79 o                         
  -4   5 -26         38.61         36.32         3.46 o                         
  -3   5 -26        125.14        135.21         6.32 o                         
  -2   5 -26          9.75         13.34         4.54 o                         
  -1   5 -26         60.76         50.25         6.34 o                         
   0   5 -26        227.25        219.74         9.15 o                         
   1   5 -26         58.20         57.74         3.98 o                         
   2   5 -26         11.99         15.31         2.32 o                         
   3   5 -26        128.39        130.64         5.95 o                         
   4   5 -26         35.23         39.96         4.62 o                         
   5   5 -26         62.79         65.34         3.80 o                         
  -5   6 -26        297.95        314.51        15.00 o                         
  -4   6 -26       1744.58       1871.93        59.59 o                         
  -3   6 -26        415.54        460.72        35.96 o                         
  -2   6 -26       5282.37       5173.08       134.99 o                         
  -1   6 -26       1168.23       1162.15        30.35 o                         
   0   6 -26         41.15         35.84         3.72 o                         
   1   6 -26       1193.22       1173.46        27.14 o                         
   2   6 -26       5329.19       5268.91       111.21 o                         
   3   6 -26        440.44        455.23        11.45 o                         
   4   6 -26       1828.70       1876.32        53.69 o                         
   5   6 -26        310.38        305.46        12.21 o                         
  -5   7 -26         10.10         12.48         3.74 o                         
  -4   7 -26          7.47          6.95         2.12 o                         
  -3   7 -26         20.90         26.72         2.80 o                         
  -2   7 -26        161.96        180.02        17.04 o                         
  -1   7 -26        201.19        202.30        18.20 o                         
   0   7 -26         54.52         52.69         4.49 o                         
   1   7 -26        195.28        202.34        11.87 o                         
   2   7 -26        162.98        172.21        10.44 o                         
   3   7 -26         20.40         22.75         2.27 o                         
   4   7 -26          7.52          7.04         2.24 o                         
   5   7 -26         13.19         10.96         2.88 o                         
  -5   8 -26          7.87         13.73         3.74 o                         
  -4   8 -26         63.29         69.83         4.02 o                         
  -3   8 -26         19.43         19.44         2.84 o                         
  -2   8 -26         73.69         76.43         4.12 o                         
  -1   8 -26        376.79        334.40        15.51 o                         
   0   8 -26        118.44        127.95         8.20 o                         
   1   8 -26        385.12        395.75        16.75 o                         
   2   8 -26         64.96         71.20         3.68 o                         
   3   8 -26         20.17         23.78         2.46 o                         
   4   8 -26         60.45         64.11         4.79 o                         
   5   8 -26          7.85         10.16         3.12 o                         
  -5   9 -26        330.76        355.70        23.71 o                         
  -4   9 -26        502.87        520.11        20.18 o                         
  -3   9 -26        691.57        650.67        25.69 o                         
  -2   9 -26       1665.67       1740.17        49.89 o                         
  -1   9 -26       1890.78       2052.74        42.33 o                         
   0   9 -26        132.17        209.75         5.97 o                         
   1   9 -26       1990.25       2156.91        43.61 o                         
   2   9 -26       1828.10       1748.56        37.90 o                         
   3   9 -26        680.70        674.40        16.20 o                         
   4   9 -26        436.06        520.15        15.96 o                         
   5   9 -26        339.02        299.24        14.54 o                         
  -4  10 -26         58.49         63.73         4.14 o                         
  -3  10 -26         67.06         74.16         5.49 o                         
  -2  10 -26        175.71        182.76        15.33 o                         
  -1  10 -26         21.34         20.13         2.60 o                         
   0  10 -26          6.66          5.63         3.43 o                         
   1  10 -26         19.28         18.51         3.51 o                         
   2  10 -26        184.08        184.52         5.48 o                         
   3  10 -26         73.55         80.55         4.19 o                         
   4  10 -26         63.86         62.65         5.47 o                         
   5  10 -26         24.52         18.72         3.74 o                         
  -4  11 -26        124.94        126.55         6.22 o                         
  -3  11 -26         77.95         80.79         5.25 o                         
  -2  11 -26          5.40          4.69         4.30 o                         
  -1  11 -26         57.69         63.99         3.40 o                         
   0  11 -26         80.82         82.14         3.55 o                         
   1  11 -26         57.10         66.09         5.48 o                         
   2  11 -26          5.64          6.30         1.95 o                         
   3  11 -26         73.81         77.73         4.27 o                         
   4  11 -26        141.25        122.94         6.22 o                         
  -4  12 -26        314.53        363.00        14.16 o                         
  -3  12 -26       1367.77       1564.48        58.12 o                         
  -2  12 -26       1002.47       1013.12        27.48 o                         
  -1  12 -26       2417.41       2409.05        54.71 o                         
   0  12 -26       1469.57       1376.28        30.03 o                         
   1  12 -26       2388.93       2464.59        55.81 o                         
   2  12 -26       1023.77       1060.34        22.58 o                         
   3  12 -26       1422.62       1569.59        38.07 o                         
   4  12 -26        326.36        358.30        12.32 o                         
  -4  13 -26          6.52          6.06         1.82 o                         
  -3  13 -26         12.13         14.71         3.07 o                         
  -2  13 -26         29.27         32.62         2.95 o                         
  -1  13 -26         18.68         21.00         2.49 o                         
   0  13 -26         12.01         22.17         3.77 o                         
   1  13 -26         16.12         12.26         2.83 o                         
   2  13 -26         34.53         35.74         2.41 o                         
   3  13 -26         18.08         15.48         1.96 o                         
   4  13 -26          8.94         14.56         3.04 o                         
  -4  14 -26         36.42         40.09         2.65 o                         
  -3  14 -26         36.58         30.59         3.07 o                         
  -2  14 -26         37.97         36.73         3.32 o                         
  -1  14 -26         73.06         82.13         4.28 o                         
   0  14 -26         41.71         40.26         5.19 o                         
   1  14 -26         75.54         78.31         3.35 o                         
   2  14 -26         34.11         40.39         2.81 o                         
   3  14 -26         29.75         33.63         3.16 o                         
   4  14 -26         48.94         43.20         2.88 o                         
  -3  15 -26        345.47        360.20        13.92 o                         
  -2  15 -26        807.46        845.45        24.66 o                         
  -1  15 -26        670.76        781.09        19.85 o                         
   0  15 -26          8.27         14.37         2.14 o                         
   1  15 -26        695.37        802.84        18.84 o                         
   2  15 -26        931.83        859.25        21.29 o                         
   3  15 -26        357.56        369.28        10.10 o                         
  -3  16 -26         82.36         91.18         5.30 o                         
  -2  16 -26          9.76         13.26         1.85 o                         
  -1  16 -26         34.03         35.53         2.80 o                         
   0  16 -26          1.22          1.75         2.24 o                         
   1  16 -26         39.75         35.24         3.52 o                         
   2  16 -26         11.19          9.86         1.47 o                         
   3  16 -26         90.97         82.41         4.32 o                         
  -2  17 -26        122.28        127.96         4.93 o                         
  -1  17 -26         35.67         44.76         2.80 o                         
   0  17 -26          2.65          5.16         1.60 o                         
   1  17 -26         45.94         47.35         2.44 o                         
   2  17 -26        119.35        122.74         3.88 o                         
  -2  18 -26        968.43        997.86        45.01 o                         
  -1  18 -26        397.88        434.63        14.19 o                         
   0  18 -26         47.68         43.07         2.22 o                         
   1  18 -26        417.31        451.28        13.28 o                         
   2  18 -26       1039.17       1042.55        32.91 o                         
  -1  19 -26         34.90         31.25         2.65 o                         
   0  19 -26          1.53         -0.11         1.07 o                         
   1  19 -26         36.06         28.71         5.62 o                         
   1   0 -25       4111.55       3785.28       134.67 o                         
   2   0 -25       3141.60       3011.64        90.17 o                         
   3   0 -25        792.38        801.92        73.97 o                         
   4   0 -25        930.13        856.17        40.60 o                         
   5   0 -25       3214.11       3248.77       145.61 o                         
  -5   1 -25          3.79          7.99         4.15 o                         
  -4   1 -25         13.10         14.98         4.41 o                         
  -3   1 -25         67.87        -94.85       174.73 o                         
  -2   1 -25        190.70        222.33        26.52 o                         
  -1   1 -25        170.41        163.87        23.45 o                         
   0   1 -25        158.78        118.00        22.26 o                         
   1   1 -25        161.33        117.01        50.08 o                         
   2   1 -25        188.30        230.09        19.81 o                         
   3   1 -25         74.71         95.06         6.52 o                         
   4   1 -25         12.87         26.79         6.32 o                         
   5   1 -25          3.25          6.66         3.90 o                         
  -5   2 -25          2.74          4.99         4.99 o                         
  -4   2 -25          9.51         11.23         4.41 o                         
  -3   2 -25        150.71        187.25        24.34 o                         
  -2   2 -25         26.83         32.99        10.27 o                         
  -1   2 -25         36.52         46.62        13.83 o                         
   0   2 -25        397.30        275.27        29.51 o                         
   1   2 -25         39.15         35.95         7.01 o                         
   2   2 -25         22.77         28.76         5.84 o                         
   3   2 -25        157.90        167.55        11.08 o                         
   4   2 -25          7.31         18.56         4.04 o                         
   5   2 -25          1.33          5.62         3.21 o                         
  -5   3 -25        592.35        612.80        41.19 o                         
  -4   3 -25       3137.55       3314.58       120.81 o                         
  -3   3 -25        188.04        198.70        10.81 o                         
  -2   3 -25        712.19        738.25        30.33 o                         
  -1   3 -25        940.46        942.69        29.52 o                         
   0   3 -25        137.88        178.20        22.16 o                         
   1   3 -25        944.23        963.42        36.27 o                         
   2   3 -25        747.11        751.31        21.06 o                         
   3   3 -25        225.79        205.93         7.81 o                         
   4   3 -25       3191.44       3344.43       106.39 o                         
   5   3 -25        568.49        537.08        18.40 o                         
  -5   4 -25         58.57         62.80         5.30 o                         
  -4   4 -25         30.00         42.99         3.39 o                         
  -3   4 -25        209.22        231.79        36.75 o                         
  -2   4 -25          6.62          6.43         4.19 o                         
  -1   4 -25          2.01         -3.56         3.56 o                         
   0   4 -25        826.73        696.44        52.42 o                         
   1   4 -25          2.84          1.81         9.42 o                         
   2   4 -25          6.54          3.59         2.17 o                         
   3   4 -25        213.54        224.24        10.94 o                         
   4   4 -25         30.67         41.00         4.39 o                         
   5   4 -25         60.51         76.30         4.03 o                         
  -5   5 -25         32.75         40.43         3.90 o                         
  -4   5 -25        146.72        156.83         7.66 o                         
  -3   5 -25         53.31         51.96         9.37 o                         
  -2   5 -25         72.03         77.31         8.42 o                         
  -1   5 -25         76.64         83.07         9.36 o                         
   0   5 -25         84.10         60.74        32.03 o                         
   1   5 -25         79.58         74.10         5.00 o                         
   2   5 -25         71.81         82.68         5.60 o                         
   3   5 -25         53.28         54.66         3.27 o                         
   4   5 -25        160.58        196.47         8.54 o                         
   5   5 -25         27.58         35.34         3.07 o                         
  -5   6 -25        298.52        388.05        14.88 o                         
  -4   6 -25          5.40          8.60         2.76 o                         
  -3   6 -25        257.18        275.59        14.45 o                         
  -2   6 -25       5078.18       4780.14       104.42 o                         
  -1   6 -25       1672.56       1608.48        40.53 o                         
   0   6 -25       1304.78       1176.18        26.34 o                         
   1   6 -25       1674.21       1663.42        38.50 o                         
   2   6 -25       4841.22       4940.94        95.76 o                         
   3   6 -25        285.13        279.02         7.62 o                         
   4   6 -25          7.40          9.73         2.62 o                         
   5   6 -25        344.03        361.26        12.76 o                         
  -5   7 -25          8.62          6.24         2.06 o                         
  -4   7 -25         45.67         58.37         4.02 o                         
  -3   7 -25         10.69          8.78         3.63 o                         
  -2   7 -25        212.36        231.36        11.90 o                         
  -1   7 -25         13.01         19.67         2.75 o                         
   0   7 -25          0.27          1.95         1.95 o                         
   1   7 -25         14.33         18.52         2.61 o                         
   2   7 -25        220.06        219.79        15.94 o                         
   3   7 -25         10.59         10.80         2.12 o                         
   4   7 -25         51.04         55.54         4.28 o                         
   5   7 -25          8.48         11.50         3.30 o                         
  -5   8 -25          2.54          3.00         2.08 o                         
  -4   8 -25          9.54         12.17         2.27 o                         
  -3   8 -25         24.16         26.70         3.21 o                         
  -2   8 -25        102.55        112.36         8.93 o                         
  -1   8 -25        148.01        163.62         9.98 o                         
   0   8 -25         25.35         21.28         3.69 o                         
   1   8 -25        141.84        158.04         6.81 o                         
   2   8 -25        101.36        112.83         6.08 o                         
   3   8 -25         25.23         30.28         2.60 o                         
   4   8 -25          9.02         14.14         2.29 o                         
   5   8 -25          1.53          2.88         1.92 o                         
  -5   9 -25        147.15        140.54         7.06 o                         
  -4   9 -25        103.09        127.51        10.64 o                         
  -3   9 -25       1632.64       1605.43        60.86 o                         
  -2   9 -25        355.42        303.15        11.86 o                         
  -1   9 -25       3698.98       3924.47        79.65 o                         
   0   9 -25       1210.13       1173.64        24.03 o                         
   1   9 -25       3815.94       4061.62        86.34 o                         
   2   9 -25        381.24        311.30         7.95 o                         
   3   9 -25       1624.70       1669.10        38.22 o                         
   4   9 -25        105.07        141.47         5.74 o                         
   5   9 -25        132.66        121.57         5.98 o                         
  -5  10 -25         28.51         24.96         3.74 o                         
  -4  10 -25        224.60        224.45         9.83 o                         
  -3  10 -25         14.88         18.42         4.50 o                         
  -2  10 -25         16.12         18.88         2.88 o                         
  -1  10 -25         32.14         37.09         3.20 o                         
   0  10 -25         77.84         81.43         4.79 o                         
   1  10 -25         28.56         42.38         3.59 o                         
   2  10 -25         15.01         15.56         2.35 o                         
   3  10 -25         16.23         21.03         2.22 o                         
   4  10 -25        242.95        221.90        11.89 o                         
   5  10 -25         33.90         33.39         3.00 o                         
  -4  11 -25          1.41          4.88         2.34 o                         
  -3  11 -25        156.36        161.32         6.59 o                         
  -2  11 -25         17.23         15.90         8.23 o                         
  -1  11 -25         35.76         32.97         4.00 o                         
   0  11 -25         79.29         95.76         8.74 o                         
   1  11 -25         34.59         29.44         4.37 o                         
   2  11 -25         16.43         18.45         2.37 o                         
   3  11 -25        162.56        171.82         6.64 o                         
   4  11 -25          4.31          7.19         1.70 o                         
   5  11 -25         48.76         66.15         7.49 o                         
  -4  12 -25        689.58        762.98        28.58 o                         
  -3  12 -25        988.67       1039.11        33.69 o                         
  -2  12 -25       1309.80       1239.26        30.89 o                         
  -1  12 -25        544.22        498.61        12.73 o                         
   0  12 -25        705.74        644.77        14.45 o                         
   1  12 -25        566.10        513.42        12.75 o                         
   2  12 -25       1250.12       1305.43        28.55 o                         
   3  12 -25       1060.48       1087.00        23.75 o                         
   4  12 -25        837.68        752.44        21.76 o                         
  -4  13 -25         27.84         25.23         2.58 o                         
  -3  13 -25          3.04          4.75         1.83 o                         
  -2  13 -25        100.72        110.65         5.58 o                         
  -1  13 -25         69.42         74.92         4.22 o                         
   0  13 -25        141.66        143.76         6.88 o                         
   1  13 -25         73.27         71.42         4.84 o                         
   2  13 -25        109.41        116.24         4.19 o                         
   3  13 -25          3.40          2.08         1.61 o                         
   4  13 -25         28.78         32.70         2.62 o                         
  -4  14 -25         39.47         42.82         3.00 o                         
  -3  14 -25         40.11         34.38         2.54 o                         
  -2  14 -25         24.62         29.76         2.79 o                         
  -1  14 -25         73.55         74.30         4.13 o                         
   0  14 -25         17.11         22.95         2.56 o                         
   1  14 -25         72.96         78.45         3.50 o                         
   2  14 -25         29.69         22.17         2.27 o                         
   3  14 -25         35.67         38.79         2.79 o                         
   4  14 -25         43.47         40.17         2.88 o                         
  -3  15 -25       1772.41       1786.39        65.33 o                         
  -2  15 -25        912.35        936.57        25.28 o                         
  -1  15 -25        406.07        424.61        11.67 o                         
   0  15 -25       2508.76       2646.37        56.83 o                         
   1  15 -25        372.44        433.10        10.83 o                         
   2  15 -25        879.36        946.34        20.74 o                         
   3  15 -25       1801.79       1766.90        45.77 o                         
  -3  16 -25          2.93          4.24         2.08 o                         
  -2  16 -25         23.55         30.85         2.38 o                         
  -1  16 -25         81.47         92.86         4.76 o                         
   0  16 -25          3.81         10.65         2.31 o                         
   1  16 -25         84.09         98.73         3.95 o                         
   2  16 -25         23.65         31.06         2.98 o                         
   3  16 -25          4.49          4.31         1.50 o                         
  -3  17 -25         67.51         66.09         4.37 o                         
  -2  17 -25          2.73          1.94         1.63 o                         
  -1  17 -25         24.74         24.86         2.30 o                         
   0  17 -25        157.62        159.53         4.98 o                         
   1  17 -25         20.76         28.48         2.36 o                         
   2  17 -25          1.35          2.58         1.30 o                         
   3  17 -25         76.20         74.99         3.80 o                         
  -2  18 -25        669.82        645.11        23.76 o                         
  -1  18 -25        729.08        787.87        22.77 o                         
   0  18 -25          1.02         12.01         2.14 o                         
   1  18 -25        778.33        831.79        21.90 o                         
   2  18 -25        723.05        696.50        22.30 o                         
  -1  19 -25         21.79         23.96         3.29 o                         
   0  19 -25         35.10         32.51         3.25 o                         
   1  19 -25         27.15         25.79         2.70 o                         
   0   0 -24      16528.36      17789.66       808.38 o                         
   1   0 -24         43.55         18.10         9.49 o                         
   2   0 -24       2670.69       2425.53        92.79 o                         
   3   0 -24        644.40        585.62        82.43 o                         
   4   0 -24       4139.44       3858.85       140.75 o                         
   5   0 -24         71.69         89.57         6.90 o                         
   6   0 -24        886.74        918.39        41.48 o                         
  -6   1 -24         15.01         18.80         1.77 o                         
  -5   1 -24         78.68         94.85         9.98 o                         
  -4   1 -24          6.64         14.98         4.41 o                         
  -3   1 -24         79.56         89.11        18.71 o                         
  -2   1 -24         66.04         69.94         8.69 o                         
  -1   1 -24        200.53        162.82        20.65 o                         
   0   1 -24         12.29         -2.08        12.03 o                         
   1   1 -24        193.30        131.14        34.40 o                         
   2   1 -24         73.52         93.02        12.56 o                         
   3   1 -24         84.93        104.91         8.29 o                         
   4   1 -24          5.82         13.14         3.80 o                         
   5   1 -24         87.63        100.80         7.80 o                         
   6   1 -24         15.40         15.83         1.87 o                         
  -6   2 -24         15.47         18.80         1.77 o                         
  -5   2 -24         13.05         13.73         4.99 o                         
  -4   2 -24        199.38        183.47        14.98 o                         
  -3   2 -24         19.67        -94.85       127.30 o                         
  -2   2 -24          3.43          7.13         5.68 o                         
  -1   2 -24          1.92         -0.79         9.51 o                         
   0   2 -24          5.99         11.71         8.74 o                         
   1   2 -24          2.31         -5.21        14.16 o                         
   2   2 -24          4.90          8.63         6.11 o                         
   3   2 -24         19.49         32.10         4.74 o                         
   4   2 -24        212.96        215.88        10.55 o                         
   5   2 -24         11.28         11.23         3.19 o                         
  -6   3 -24        868.86        807.99        37.44 o                         
  -5   3 -24        303.96        328.24        23.71 o                         
  -4   3 -24       3920.42       3889.65       141.71 o                         
  -3   3 -24       3791.02       3832.95       129.06 o                         
  -2   3 -24        970.43       1031.32        32.88 o                         
  -1   3 -24        241.13        291.56        60.71 o                         
   0   3 -24       9369.97       8899.30       323.72 o                         
   1   3 -24        277.04        275.50        64.90 o                         
   2   3 -24       1033.85        989.22        24.52 o                         
   3   3 -24       3776.78       3876.19       101.15 o                         
   4   3 -24       3896.15       3987.55       145.55 o                         
   5   3 -24        289.75        335.85        12.00 o                         
  -5   4 -24         61.08         64.90         7.49 o                         
  -4   4 -24        159.44        168.93        10.09 o                         
  -3   4 -24         47.94         52.28         8.97 o                         
  -2   4 -24         12.17         14.93         5.83 o                         
  -1   4 -24          3.97         -1.45         9.20 o                         
   0   4 -24         93.25         44.06        15.56 o                         
   1   4 -24          6.22         10.29        22.52 o                         
   2   4 -24         14.37         12.92         3.13 o                         
   3   4 -24         42.10         47.66         2.81 o                         
   4   4 -24        155.96        211.00         9.16 o                         
   5   4 -24         60.50         62.71         4.14 o                         
  -5   5 -24        107.12        112.38         5.49 o                         
  -4   5 -24         20.93         20.33         3.60 o                         
  -3   5 -24         14.15         22.34         3.99 o                         
  -2   5 -24        145.00        132.21         6.41 o                         
  -1   5 -24         17.77         27.86         9.30 o                         
   0   5 -24        216.71        179.20        21.55 o                         
   1   5 -24         23.10         27.13         3.96 o                         
   2   5 -24        147.88        144.54         4.96 o                         
   3   5 -24         16.36         19.88         2.33 o                         
   4   5 -24         24.91         28.18         3.44 o                         
   5   5 -24        113.82        122.70         5.66 o                         
  -5   6 -24         13.48         10.08         2.34 o                         
  -4   6 -24       1829.08       1833.83        67.73 o                         
  -3   6 -24       2138.30       2167.39        75.25 o                         
  -2   6 -24        357.24        379.32        11.10 o                         
  -1   6 -24         75.21         95.62         5.38 o                         
   0   6 -24       3598.66       3658.65        69.22 o                         
   1   6 -24         73.67        102.47         4.46 o                         
   2   6 -24        381.68        421.25         9.93 o                         
   3   6 -24       2192.99       2230.23        50.52 o                         
   4   6 -24       1810.56       1826.71        47.89 o                         
   5   6 -24         13.85         12.87         2.62 o                         
  -5   7 -24         14.46         19.37         2.34 o                         
  -4   7 -24         73.13         75.07         4.30 o                         
  -3   7 -24         91.39         98.29        12.76 o                         
  -2   7 -24        544.80        537.30        21.51 o                         
  -1   7 -24         24.00         23.89         3.36 o                         
   0   7 -24          3.65          1.36         1.89 o                         
   1   7 -24         22.66         23.04         2.50 o                         
   2   7 -24        555.49        565.07        16.63 o                         
   3   7 -24        105.94        115.79         4.37 o                         
   4   7 -24         71.02         84.50         3.98 o                         
   5   7 -24         12.08         13.41         3.02 o                         
  -5   8 -24         19.39         25.67         3.74 o                         
  -4   8 -24          4.90          5.15         2.27 o                         
  -3   8 -24         16.24         16.23        10.45 o                         
  -2   8 -24        184.31        190.78        11.75 o                         
  -1   8 -24         23.60         14.23         3.36 o                         
   0   8 -24        107.75        108.22         8.27 o                         
   1   8 -24         20.93         22.09         2.94 o                         
   2   8 -24        178.67        204.08        11.00 o                         
   3   8 -24         15.11         19.56         3.59 o                         
   4   8 -24          3.74          4.30         1.92 o                         
   5   8 -24         24.59         30.58         3.19 o                         
  -5   9 -24        355.29        366.78        17.19 o                         
  -4   9 -24       1770.32       1875.72        59.74 o                         
  -3   9 -24        189.10        225.23        13.49 o                         
  -2   9 -24        339.00        375.89        13.00 o                         
  -1   9 -24       1746.62       1857.07        38.86 o                         
   0   9 -24       9187.68       8941.87       190.77 o                         
   1   9 -24       1720.37       1925.14        41.94 o                         
   2   9 -24        343.93        384.51         9.28 o                         
   3   9 -24        210.63        230.19         6.44 o                         
   4   9 -24       1730.57       1958.37        51.20 o                         
   5   9 -24        342.32        376.29        14.85 o                         
  -5  10 -24         38.89         31.20         2.65 o                         
  -4  10 -24         32.72         39.00         4.04 o                         
  -3  10 -24        144.96        145.62         6.44 o                         
  -2  10 -24          0.00          1.47         2.08 o                         
  -1  10 -24         65.58         62.40         4.58 o                         
   0  10 -24         16.91         22.72         3.25 o                         
   1  10 -24         66.92         65.56         3.48 o                         
   2  10 -24          0.02          0.85         1.97 o                         
   3  10 -24        146.77        139.55         5.07 o                         
   4  10 -24         33.29         45.09         4.01 o                         
   5  10 -24         38.07         36.15         3.54 o                         
  -4  11 -24         73.09         74.88         5.88 o                         
  -3  11 -24         45.43         59.98         4.50 o                         
  -2  11 -24         32.18         38.57         5.64 o                         
  -1  11 -24         12.57         12.18         2.46 o                         
   0  11 -24          0.21          3.34         2.02 o                         
   1  11 -24         12.52         10.05         2.38 o                         
   2  11 -24         29.45         35.13         2.73 o                         
   3  11 -24         43.76         53.54         3.63 o                         
   4  11 -24         71.39         83.63         3.81 o                         
   5  11 -24         35.95         37.10         6.86 o                         
  -4  12 -24         61.91         60.13         5.94 o                         
  -3  12 -24        554.09        628.96        20.87 o                         
  -2  12 -24         81.99         99.52         4.35 o                         
  -1  12 -24        729.45        682.17        16.60 o                         
   0  12 -24       2041.22       2323.10        49.82 o                         
   1  12 -24        692.49        699.97        17.07 o                         
   2  12 -24         79.03         99.03         3.79 o                         
   3  12 -24        567.40        622.09        14.17 o                         
   4  12 -24         50.65         60.37         3.06 o                         
  -4  13 -24         11.58          8.32         2.16 o                         
  -3  13 -24         13.03         13.50         2.38 o                         
  -2  13 -24        149.18        160.41         7.43 o                         
  -1  13 -24         15.24         11.61         2.83 o                         
   0  13 -24         49.77         60.28         4.56 o                         
   1  13 -24         16.28         11.44         2.29 o                         
   2  13 -24        150.21        157.14         5.17 o                         
   3  13 -24         12.82         13.38         1.92 o                         
   4  13 -24         11.17         10.92         1.78 o                         
  -4  14 -24         22.98         27.16         3.00 o                         
  -3  14 -24         11.84         14.56         1.94 o                         
  -2  14 -24        182.41        195.46         7.54 o                         
  -1  14 -24        116.66        116.91         5.65 o                         
   0  14 -24         38.69         35.58         2.65 o                         
   1  14 -24        121.76        122.91         4.37 o                         
   2  14 -24        182.49        198.14         5.60 o                         
   3  14 -24         12.83         14.62         2.36 o                         
   4  14 -24         22.44         28.82         2.38 o                         
  -4  15 -24         50.06         46.18         3.00 o                         
  -3  15 -24        813.40        800.66        25.89 o                         
  -2  15 -24        293.79        330.49         9.31 o                         
  -1  15 -24        839.43        844.76        20.64 o                         
   0  15 -24        125.26        115.96         4.29 o                         
   1  15 -24        862.00        857.74        19.57 o                         
   2  15 -24        262.33        353.39         8.53 o                         
   3  15 -24        840.28        803.30        19.81 o                         
   4  15 -24         45.66         43.87         2.57 o                         
  -3  16 -24         57.94         65.06         3.80 o                         
  -2  16 -24         81.84         82.96         4.00 o                         
  -1  16 -24         51.98         59.28         3.24 o                         
   0  16 -24        226.72        240.67         7.27 o                         
   1  16 -24         52.76         55.38         3.45 o                         
   2  16 -24         78.46         81.29         4.04 o                         
   3  16 -24         63.33         59.67         2.85 o                         
  -3  17 -24          3.28          3.99         2.08 o                         
  -2  17 -24         15.59         17.79         1.89 o                         
  -1  17 -24         67.32         81.52         3.57 o                         
   0  17 -24          0.47          6.70         2.00 o                         
   1  17 -24         76.53         79.28         2.90 o                         
   2  17 -24         20.05         18.29         1.71 o                         
   3  17 -24          4.20          2.67         1.13 o                         
  -2  18 -24        201.75        188.96         7.66 o                         
  -1  18 -24        119.48        113.82         4.21 o                         
   0  18 -24       3418.06       3745.81       105.38 o                         
   1  18 -24        118.10        119.48         4.04 o                         
   2  18 -24        198.60        177.54         5.58 o                         
  -2  19 -24         11.90          1.25         2.50 o                         
  -1  19 -24         73.42         70.94         3.31 o                         
   0  19 -24         19.13         22.66         2.77 o                         
   1  19 -24         75.31         68.13         3.70 o                         
   2  19 -24         11.93          7.49         1.25 o                         
   0  20 -24         21.04         13.73         2.50 o                         
   1  20 -24         18.20         17.47         2.50 o                         
   1   0 -23        787.91        807.84        39.37 o                         
   2   0 -23        181.56        236.97        68.27 o                         
   3   0 -23        600.13        558.65        64.83 o                         
   4   0 -23         13.26         33.48         4.32 o                         
   5   0 -23         93.56         97.74         7.80 o                         
   6   0 -23        262.31        240.21        11.89 o                         
  -6   1 -23         45.75         38.48         6.24 o                         
  -5   1 -23         14.72          7.49         4.99 o                         
  -4   1 -23        155.77        157.59        10.12 o                         
  -3   1 -23         11.35         11.62        58.03 o                         
  -2   1 -23        325.12        336.66        31.25 o                         
  -1   1 -23        135.36        129.32        14.42 o                         
   0   1 -23        443.95        434.35        27.56 o                         
   1   1 -23        134.21        123.25        19.40 o                         
   2   1 -23        323.21        251.31        31.88 o                         
   3   1 -23         12.73          4.97        79.13 o                         
   4   1 -23        156.71        185.20         9.89 o                         
   5   1 -23         14.86         15.38         3.80 o                         
   6   1 -23         42.94         49.50         3.53 o                         
  -6   2 -23          5.44          6.24         1.77 o                         
  -5   2 -23         25.76         36.19         6.24 o                         
  -4   2 -23         12.63         28.08         3.63 o                         
  -3   2 -23        175.00        206.77        17.23 o                         
  -2   2 -23        123.51        135.93        15.22 o                         
  -1   2 -23         52.18         47.16        10.90 o                         
   0   2 -23         21.70         -5.88         8.18 o                         
   1   2 -23         66.63        102.67        48.45 o                         
   2   2 -23        122.74        127.47        19.52 o                         
   3   2 -23        181.56        188.60         7.10 o                         
   4   2 -23         11.53         23.58         4.32 o                         
   5   2 -23         26.41         33.55         3.94 o                         
   6   2 -23          7.53          6.24         3.12 o                         
  -6   3 -23        203.11        211.04        10.59 o                         
  -5   3 -23        170.54        178.47        13.73 o                         
  -4   3 -23       3235.93       3088.28        97.82 o                         
  -3   3 -23       1404.56       1304.09        61.29 o                         
  -2   3 -23        122.86        112.30         8.65 o                         
  -1   3 -23       1262.89       1247.35        65.45 o                         
   0   3 -23       1934.71       1636.34       126.86 o                         
   1   3 -23       1269.54       1310.37        94.41 o                         
   2   3 -23        109.16        104.13         6.00 o                         
   3   3 -23       1389.16       1375.63        37.59 o                         
   4   3 -23       3323.84       3278.21       120.33 o                         
   5   3 -23        185.83        203.09         8.19 o                         
   6   3 -23        189.23        228.40        16.22 o                         
  -6   4 -23         81.09         73.97         4.99 o                         
  -5   4 -23         64.84         72.00         4.79 o                         
  -4   4 -23        296.20        327.03        13.88 o                         
  -3   4 -23         38.58         46.36        11.68 o                         
  -2   4 -23         36.88         32.94         7.31 o                         
  -1   4 -23          5.35          3.87         9.17 o                         
   0   4 -23        237.03        206.29        20.76 o                         
   1   4 -23          6.90          2.25         8.72 o                         
   2   4 -23         37.16         41.34         2.60 o                         
   3   4 -23         36.59         43.95         4.01 o                         
   4   4 -23        303.55        354.61        14.71 o                         
   5   4 -23         65.29         78.02         4.39 o                         
  -5   5 -23         45.37         55.72         6.24 o                         
  -4   5 -23         17.05         16.52         3.63 o                         
  -3   5 -23         83.00         77.01         9.88 o                         
  -2   5 -23         31.95         44.02         3.12 o                         
  -1   5 -23         49.59         40.38         6.92 o                         
   0   5 -23          6.02         -3.70         6.48 o                         
   1   5 -23         51.60         37.82         5.40 o                         
   2   5 -23         34.49         43.18         2.71 o                         
   3   5 -23         83.93         86.51         3.63 o                         
   4   5 -23         16.83         15.59         2.91 o                         
   5   5 -23         45.34         58.71         4.68 o                         
  -5   6 -23        399.24        406.83        15.85 o                         
  -4   6 -23       2811.01       2929.22       107.36 o                         
  -3   6 -23       2101.77       1960.43        59.39 o                         
  -2   6 -23       8001.03       7651.21       171.83 o                         
  -1   6 -23       1031.10       1035.29        21.71 o                         
   0   6 -23       2840.12       3062.02        84.59 o                         
   1   6 -23       1086.21       1049.68        22.14 o                         
   2   6 -23       7918.57       8127.49       154.56 o                         
   3   6 -23       2165.34       2051.58        42.20 o                         
   4   6 -23       2850.16       2968.54        71.29 o                         
   5   6 -23        410.14        419.38        14.64 o                         
  -5   7 -23         39.53         46.20         2.62 o                         
  -4   7 -23          0.89          4.01         2.62 o                         
  -3   7 -23        116.69        132.39         5.47 o                         
  -2   7 -23         24.06         42.66         5.08 o                         
  -1   7 -23         35.88         36.87         2.79 o                         
   0   7 -23         18.30         21.73         2.66 o                         
   1   7 -23         39.29         36.07         2.63 o                         
   2   7 -23         25.52         41.55         3.19 o                         
   3   7 -23        130.02        145.18         5.67 o                         
   4   7 -23          0.69          1.74         2.08 o                         
   5   7 -23         46.04         54.67         3.49 o                         
  -5   8 -23         21.28         26.28         2.12 o                         
  -4   8 -23         28.28         32.25         3.14 o                         
  -3   8 -23        113.12        122.66        11.26 o                         
  -2   8 -23        144.42        144.05         8.90 o                         
  -1   8 -23         50.33         47.94         3.83 o                         
   0   8 -23         76.27         73.80         3.34 o                         
   1   8 -23         51.79         44.09         2.80 o                         
   2   8 -23        138.76        163.90         6.60 o                         
   3   8 -23        118.92        129.56         4.75 o                         
   4   8 -23         26.99         31.95         3.00 o                         
   5   8 -23         27.72         33.74         4.42 o                         
  -5   9 -23        609.11        609.66        22.81 o                         
  -4   9 -23         77.65         95.45         4.76 o                         
  -3   9 -23        408.12        401.51        12.41 o                         
  -2   9 -23       1131.10       1166.66        23.87 o                         
  -1   9 -23        913.42        952.53        20.07 o                         
   0   9 -23          1.98          6.23         3.63 o                         
   1   9 -23        896.43        915.14        19.10 o                         
   2   9 -23       1219.85       1191.15        25.32 o                         
   3   9 -23        400.96        406.63        10.04 o                         
   4   9 -23         78.51        100.13         3.93 o                         
   5   9 -23        628.99        617.53        23.76 o                         
  -5  10 -23         19.61         20.50         2.16 o                         
  -4  10 -23        225.44        232.65        10.31 o                         
  -3  10 -23          8.24          7.39         4.24 o                         
  -2  10 -23         59.17         72.69         6.63 o                         
  -1  10 -23        159.07        159.20         5.30 o                         
   0  10 -23        621.80        625.77        15.10 o                         
   1  10 -23        166.71        165.65         5.14 o                         
   2  10 -23         60.41         75.97         4.80 o                         
   3  10 -23          7.30         11.85         2.34 o                         
   4  10 -23        244.51        227.20         9.72 o                         
   5  10 -23         19.68         22.97         2.34 o                         
  -5  11 -23         10.77         11.23         2.50 o                         
  -4  11 -23         63.86         77.12         5.06 o                         
  -3  11 -23        115.02        116.70         5.77 o                         
  -2  11 -23         32.75         34.94         3.60 o                         
  -1  11 -23         15.71         14.97         2.50 o                         
   0  11 -23        182.19        197.73         7.54 o                         
   1  11 -23         18.93         10.51         2.99 o                         
   2  11 -23         32.41         34.05         2.76 o                         
   3  11 -23        118.06        123.24         5.38 o                         
   4  11 -23         74.46         68.20         3.31 o                         
   5  11 -23         14.79         17.74         3.12 o                         
  -4  12 -23         29.10         35.68         3.31 o                         
  -3  12 -23        640.46        710.17        19.74 o                         
  -2  12 -23        649.34        676.86        16.94 o                         
  -1  12 -23        230.27        229.98         9.13 o                         
   0  12 -23        172.38        157.80         6.73 o                         
   1  12 -23        228.29        238.18         6.98 o                         
   2  12 -23        625.16        689.17        15.42 o                         
   3  12 -23        666.19        720.76        16.34 o                         
   4  12 -23         31.40         33.21         2.23 o                         
   5  12 -23        837.85        800.54        36.62 o                         
  -4  13 -23          3.40          4.65         2.34 o                         
  -3  13 -23         12.99         12.24         2.30 o                         
  -2  13 -23         12.91         12.26         2.80 o                         
  -1  13 -23         62.55         70.10         3.44 o                         
   0  13 -23         12.06         14.82         2.97 o                         
   1  13 -23         63.54         65.89         3.31 o                         
   2  13 -23          9.95         13.85         2.23 o                         
   3  13 -23         17.36         13.86         2.15 o                         
   4  13 -23          4.64          5.88         1.55 o                         
  -4  14 -23          0.71          1.87         1.60 o                         
  -3  14 -23          0.90          5.13         2.07 o                         
  -2  14 -23         55.65         49.00         3.45 o                         
  -1  14 -23          6.14          4.62         2.03 o                         
   0  14 -23         11.32          7.47         2.12 o                         
   1  14 -23          6.00          4.57         2.05 o                         
   2  14 -23         58.97         60.26         3.03 o                         
   3  14 -23          1.57          2.56         1.77 o                         
   4  14 -23          1.19          2.32         1.04 o                         
  -4  15 -23        209.64        223.76        11.00 o                         
  -3  15 -23        141.55        165.34         6.31 o                         
  -2  15 -23       2932.94       3050.41        73.51 o                         
  -1  15 -23       2105.81       2267.55        55.18 o                         
   0  15 -23       3010.82       3224.97        69.06 o                         
   1  15 -23       2181.38       2324.03        52.72 o                         
   2  15 -23       2962.98       3094.06        65.40 o                         
   3  15 -23        157.65        162.70         5.07 o                         
   4  15 -23        217.37        222.89         7.78 o                         
  -3  16 -23         57.47         47.80         4.62 o                         
  -2  16 -23         69.87         82.98         5.12 o                         
  -1  16 -23         13.49         12.77         2.42 o                         
   0  16 -23         33.65         35.59         2.46 o                         
   1  16 -23         13.21         15.69         2.05 o                         
   2  16 -23         75.92         84.59         3.04 o                         
   3  16 -23         62.54         53.53         2.69 o                         
  -3  17 -23          4.39          3.24         2.50 o                         
  -2  17 -23         26.54         33.47         2.33 o                         
  -1  17 -23         13.23         13.06         2.30 o                         
   0  17 -23        222.62        225.98         6.49 o                         
   1  17 -23         13.74         16.35         1.92 o                         
   2  17 -23         36.30         29.82         1.98 o                         
   3  17 -23          7.85          4.36         1.46 o                         
  -3  18 -23        101.67         99.84         7.49 o                         
  -2  18 -23        128.75        126.69         5.67 o                         
  -1  18 -23        485.55        517.64        15.39 o                         
   0  18 -23       1160.81       1313.75        34.63 o                         
   1  18 -23        483.71        528.90        14.33 o                         
   2  18 -23        129.96        126.81         4.04 o                         
   3  18 -23        109.56         99.84         7.49 o                         
  -2  19 -23          8.83         10.65         1.60 o                         
  -1  19 -23         23.12         26.05         2.12 o                         
   0  19 -23        136.49        133.55         8.11 o                         
   1  19 -23         24.19         22.33         1.75 o                         
   2  19 -23         10.98         11.36         2.09 o                         
  -1  20 -23        118.23         98.60         7.49 o                         
   0  20 -23          4.89          3.24         2.50 o                         
   1  20 -23        128.49        114.82         7.49 o                         
   0   0 -22       1113.32       1091.90        69.27 o                         
   1   0 -22       4768.55       5392.89       147.23 o                         
   2   0 -22      16117.99      15578.30      1038.39 o                         
   3   0 -22        253.06        195.04        38.37 o                         
   4   0 -22        653.18        731.94        28.58 o                         
   5   0 -22        139.81        160.32        10.61 o                         
   6   0 -22        346.10        350.40        16.77 o                         
  -6   1 -22         27.29         33.17         3.00 o                         
  -5   1 -22          9.89         16.22         6.24 o                         
  -4   1 -22         68.19         67.29         5.25 o                         
  -3   1 -22        103.63       -101.09       114.82 o                         
  -2   1 -22         95.77         86.13        11.94 o                         
  -1   1 -22         35.33         31.20        10.48 o                         
   0   1 -22         23.29         30.14         8.56 o                         
   1   1 -22         31.46         34.68         9.67 o                         
   2   1 -22        103.00         81.19        20.63 o                         
   3   1 -22        105.48         45.20        52.42 o                         
   4   1 -22         64.86         77.93         5.76 o                         
   5   1 -22         11.83         12.64         3.19 o                         
   6   1 -22         24.35         28.12         3.74 o                         
  -6   2 -22          6.77          9.49         3.12 o                         
  -5   2 -22         72.00         83.62         8.74 o                         
  -4   2 -22        163.80        167.49        15.06 o                         
  -3   2 -22          8.73         32.66         7.93 o                         
  -2   2 -22         92.27         76.58        12.37 o                         
  -1   2 -22        147.20        117.88        12.15 o                         
   0   2 -22         53.08         53.13         8.95 o                         
   1   2 -22        151.44         95.68        19.16 o                         
   2   2 -22         87.62         54.75        19.73 o                         
   3   2 -22          7.19         20.32         4.28 o                         
   4   2 -22        165.53        176.15         9.37 o                         
   5   2 -22         71.78         77.61         5.64 o                         
   6   2 -22          7.12         11.23         3.74 o                         
  -6   3 -22        193.46        204.80         9.71 o                         
  -5   3 -22        148.73        155.90         9.98 o                         
  -4   3 -22        654.74        721.29        24.18 o                         
  -3   3 -22         61.29         81.83        12.05 o                         
  -2   3 -22       1922.18       1984.36        64.61 o                         
  -1   3 -22          3.93         39.16        21.66 o                         
   0   3 -22        117.30        144.32        35.67 o                         
   1   3 -22          0.08         45.67        34.30 o                         
   2   3 -22       1953.62       2104.98       103.37 o                         
   3   3 -22         71.67         83.56         3.65 o                         
   4   3 -22        646.15        722.32        28.58 o                         
   5   3 -22        157.02        166.45         7.12 o                         
   6   3 -22        180.83        196.73         9.71 o                         
  -6   4 -22          2.32          3.74         2.50 o                         
  -5   4 -22         19.97         23.11         3.21 o                         
  -4   4 -22        138.55        171.85        37.29 o                         
  -3   4 -22        128.45        112.43         6.99 o                         
  -2   4 -22         14.73         22.72         4.97 o                         
  -1   4 -22         31.37          3.64        16.21 o                         
   0   4 -22        100.51         96.03        10.19 o                         
   1   4 -22         32.34         11.78        10.34 o                         
   2   4 -22         14.33         12.53         2.83 o                         
   3   4 -22        133.13        136.80         4.82 o                         
   4   4 -22        139.12        162.58         7.80 o                         
   5   4 -22         23.05         25.27         4.32 o                         
   6   4 -22          2.34          3.74         3.74 o                         
  -6   5 -22         35.63         37.44         2.65 o                         
  -5   5 -22        166.92        174.82        17.47 o                         
  -4   5 -22        206.93        223.82        10.02 o                         
  -3   5 -22          3.56          8.59         7.07 o                         
  -2   5 -22         16.14         26.97         5.42 o                         
  -1   5 -22          6.54          9.41         5.94 o                         
   0   5 -22          2.49          0.29         8.02 o                         
   1   5 -22          9.39          7.31         4.34 o                         
   2   5 -22         18.15         25.78         2.80 o                         
   3   5 -22          3.46          9.95         2.09 o                         
   4   5 -22        227.12        208.43        10.09 o                         
   5   5 -22        154.58        180.76        10.93 o                         
   6   5 -22         38.47         66.15         8.74 o                         
  -5   6 -22        532.72        510.48        19.46 o                         
  -4   6 -22       1466.01       1595.29        59.32 o                         
  -3   6 -22       2215.32       2339.12        60.69 o                         
  -2   6 -22       1456.06       1437.92        31.36 o                         
  -1   6 -22        339.99        349.62        21.33 o                         
   0   6 -22         20.64         14.47         7.65 o                         
   1   6 -22        336.07        341.21        14.77 o                         
   2   6 -22       1420.89       1445.49        27.25 o                         
   3   6 -22       2267.62       2421.53        49.49 o                         
   4   6 -22       1489.10       1569.02        38.33 o                         
   5   6 -22        564.73        531.97        18.22 o                         
  -5   7 -22         30.76         35.65         2.62 o                         
  -4   7 -22        123.89        129.55         6.87 o                         
  -3   7 -22        228.11        242.78        21.49 o                         
  -2   7 -22        319.91        334.28        14.71 o                         
  -1   7 -22         37.08         37.64         4.19 o                         
   0   7 -22          9.07         14.39         4.95 o                         
   1   7 -22         41.37         39.48         3.02 o                         
   2   7 -22        345.88        361.87        13.23 o                         
   3   7 -22        238.43        256.83         8.55 o                         
   4   7 -22        118.28        126.17         7.07 o                         
   5   7 -22         28.60         41.14         3.33 o                         
  -5   8 -22         97.08        108.92         4.65 o                         
  -4   8 -22         17.49         17.58         2.84 o                         
  -3   8 -22         15.59         16.38         4.09 o                         
  -2   8 -22         79.45         76.13         5.17 o                         
  -1   8 -22         63.19         59.87         4.51 o                         
   0   8 -22         19.22         23.43         2.85 o                         
   1   8 -22         71.50         60.82         4.58 o                         
   2   8 -22         84.58         85.88         4.12 o                         
   3   8 -22         18.77         20.00         3.01 o                         
   4   8 -22         20.06         19.28         2.21 o                         
   5   8 -22         99.86        112.98         6.15 o                         
  -5   9 -22        863.33        880.67        32.66 o                         
  -4   9 -22        960.87       1050.23        34.15 o                         
  -3   9 -22        557.09        561.83        15.68 o                         
  -2   9 -22       1617.07       1710.42        31.56 o                         
  -1   9 -22       2386.40       2547.56        48.94 o                         
   0   9 -22       4724.23       4923.12        94.31 o                         
   1   9 -22       2426.15       2518.64        46.78 o                         
   2   9 -22       1739.28       1737.98        34.80 o                         
   3   9 -22        564.00        582.81        13.79 o                         
   4   9 -22       1007.81       1085.03        26.94 o                         
   5   9 -22        941.34        881.58        33.13 o                         
  -5  10 -22         14.37         15.90         2.16 o                         
  -4  10 -22         75.43         76.72         4.24 o                         
  -3  10 -22         22.22         24.10         2.79 o                         
  -2  10 -22          2.27          3.97         3.16 o                         
  -1  10 -22         42.48         52.93         4.20 o                         
   0  10 -22         13.90         14.70         2.56 o                         
   1  10 -22         43.28         51.53         3.62 o                         
   2  10 -22          2.25          4.01         2.17 o                         
   3  10 -22         22.14         17.75         2.38 o                         
   4  10 -22         82.03         79.01         5.48 o                         
   5  10 -22         12.00         21.41         2.70 o                         
  -5  11 -22          9.60         11.13         2.62 o                         
  -4  11 -22          9.05          4.37         3.09 o                         
  -3  11 -22          9.77          9.95         5.17 o                         
  -2  11 -22         36.41         41.45         4.60 o                         
  -1  11 -22        103.84         93.70         4.45 o                         
   0  11 -22        149.11        162.99         5.40 o                         
   1  11 -22        109.56        108.88         6.33 o                         
   2  11 -22         39.48         46.70         3.45 o                         
   3  11 -22         10.92         11.28         2.28 o                         
   4  11 -22          9.33          6.72         1.96 o                         
   5  11 -22         10.64         10.32         2.34 o                         
  -5  12 -22          7.97          8.74         2.50 o                         
  -4  12 -22        628.64        668.02        25.45 o                         
  -3  12 -22       3039.14       3210.08        83.30 o                         
  -2  12 -22        595.19        627.47        15.98 o                         
  -1  12 -22        370.10        387.59         9.84 o                         
   0  12 -22       4566.66       4534.41        83.95 o                         
   1  12 -22        388.52        388.30         9.27 o                         
   2  12 -22        625.47        649.36        14.68 o                         
   3  12 -22       3150.67       3242.94        68.73 o                         
   4  12 -22        661.42        659.77        16.63 o                         
   5  12 -22          6.75         10.92         3.12 o                         
  -4  13 -22         11.98         12.68         2.99 o                         
  -3  13 -22        137.02        158.03         6.27 o                         
  -2  13 -22         90.09        104.20        12.26 o                         
  -1  13 -22         24.25         26.32         2.90 o                         
   0  13 -22         82.20         95.37         3.98 o                         
   1  13 -22         26.65         29.19         2.49 o                         
   2  13 -22         95.19        102.38         3.99 o                         
   3  13 -22        144.97        160.42         5.13 o                         
   4  13 -22         13.45         12.31         1.70 o                         
  -4  14 -22          1.27          1.87         1.60 o                         
  -3  14 -22         32.99         40.06         4.09 o                         
  -2  14 -22         14.31         16.26         2.59 o                         
  -1  14 -22         35.98         34.36         4.41 o                         
   0  14 -22          5.15          3.79         4.02 o                         
   1  14 -22         32.69         32.07         2.65 o                         
   2  14 -22         16.51         19.06         2.32 o                         
   3  14 -22         33.42         41.90         2.45 o                         
   4  14 -22          3.40          2.44         1.55 o                         
  -4  15 -22        138.64        151.27         7.94 o                         
  -3  15 -22        105.46        120.95         4.39 o                         
  -2  15 -22        385.46        394.39        10.98 o                         
  -1  15 -22        209.10        232.52         7.42 o                         
   0  15 -22        206.89        266.55         7.48 o                         
   1  15 -22        226.61        238.18         6.84 o                         
   2  15 -22        388.78        399.53         9.64 o                         
   3  15 -22        121.72        121.23         4.09 o                         
   4  15 -22        144.42        166.11         5.55 o                         
  -4  16 -22         19.65         16.22         1.77 o                         
  -3  16 -22         50.40         39.10         3.92 o                         
  -2  16 -22         71.30         77.45         4.31 o                         
  -1  16 -22        127.00        142.53         6.83 o                         
   0  16 -22         22.68         34.07         2.45 o                         
   1  16 -22        135.05        141.46         6.14 o                         
   2  16 -22         73.57         74.25         3.53 o                         
   3  16 -22         54.78         45.95         2.51 o                         
   4  16 -22         16.90         17.47         2.08 o                         
  -3  17 -22          6.11          4.37         1.60 o                         
  -2  17 -22          5.74          7.15         1.62 o                         
  -1  17 -22         37.76         46.37         2.73 o                         
   0  17 -22          0.11          5.50         1.83 o                         
   1  17 -22         40.03         42.70         2.32 o                         
   2  17 -22          7.24          6.31         1.57 o                         
   3  17 -22          7.69          4.83         1.30 o                         
  -3  18 -22         77.59         63.44         3.90 o                         
  -2  18 -22         28.19         41.07         2.86 o                         
  -1  18 -22        174.46        191.10         5.83 o                         
   0  18 -22       2400.79       2460.45        59.03 o                         
   1  18 -22        175.45        192.79         5.17 o                         
   2  18 -22         39.53         44.29         2.12 o                         
   3  18 -22         65.82         65.01         3.31 o                         
  -2  19 -22         22.45         24.02         1.82 o                         
  -1  19 -22         61.57         59.85         3.87 o                         
   0  19 -22        351.61        351.32        20.15 o                         
   1  19 -22         64.59         60.93         3.81 o                         
   2  19 -22         22.94         26.00         2.70 o                         
  -1  20 -22         67.43         60.80         3.07 o                         
   0  20 -22          1.03          2.50         1.47 o                         
   1  20 -22         58.26         54.91         4.99 o                         
   0  21 -22         34.50         51.17         3.74 o                         
   1   0 -21        204.45        438.29        23.81 o                         
   2   0 -21          5.83         26.42         9.46 o                         
   3   0 -21       2340.66       2144.09        77.61 o                         
   4   0 -21        585.37        540.87        21.85 o                         
   5   0 -21        558.42        560.23        26.91 o                         
   6   0 -21         20.22         28.15         4.99 o                         
  -6   1 -21          7.64          8.74         2.65 o                         
  -5   1 -21         47.15         47.43         7.49 o                         
  -4   1 -21          3.82          6.78         3.25 o                         
  -3   1 -21          8.35         12.37         5.19 o                         
  -2   1 -21        147.20        107.94        11.34 o                         
  -1   1 -21         82.56         79.54        10.88 o                         
   0   1 -21          7.73          8.51         5.55 o                         
   1   1 -21         83.44         69.10         7.82 o                         
   2   1 -21        160.29        134.42        48.04 o                         
   3   1 -21          7.36         18.22         4.32 o                         
   4   1 -21          3.65          3.74         3.60 o                         
   5   1 -21         44.05         55.91         4.68 o                         
   6   1 -21          8.51          9.36         2.65 o                         
  -6   2 -21         19.95         22.02         3.74 o                         
  -5   2 -21         23.43         34.92         6.24 o                         
  -4   2 -21        101.72         98.52         7.21 o                         
  -3   2 -21         92.11         97.06         6.39 o                         
  -2   2 -21         43.78         30.44         9.69 o                         
  -1   2 -21         29.23         21.50         9.28 o                         
   0   2 -21        216.02        189.21        12.84 o                         
   1   2 -21         33.09         23.63        14.72 o                         
   2   2 -21         47.29         37.44        17.65 o                         
   3   2 -21         90.78         99.21         6.42 o                         
   4   2 -21         99.27         98.28         6.49 o                         
   5   2 -21         22.61         28.61         3.94 o                         
   6   2 -21         22.28         26.31         3.12 o                         
  -6   3 -21         29.20         36.30         3.26 o                         
  -5   3 -21        409.74        442.30        21.61 o                         
  -4   3 -21       2178.46       1918.73       112.90 o                         
  -3   3 -21         86.21         60.00        11.24 o                         
  -2   3 -21       1230.99       1250.33        50.74 o                         
  -1   3 -21       4570.10       4714.65       143.70 o                         
   0   3 -21       3662.23       3775.94       117.24 o                         
   1   3 -21       4486.47       4936.42       179.78 o                         
   2   3 -21       1270.77       1231.62        52.43 o                         
   3   3 -21         73.15         64.64         3.42 o                         
   4   3 -21       2148.97       2099.58        77.82 o                         
   5   3 -21        434.73        452.29        16.19 o                         
   6   3 -21         23.73         29.96         3.00 o                         
  -6   4 -21         13.15         11.79         2.50 o                         
  -5   4 -21         55.80         59.42         4.99 o                         
  -4   4 -21        147.97        166.86        32.61 o                         
  -3   4 -21        106.03        130.05        12.56 o                         
  -2   4 -21          3.67          1.84         9.50 o                         
  -1   4 -21         90.33         86.43         9.69 o                         
   0   4 -21         17.70         17.85         5.96 o                         
   1   4 -21         84.61         79.54        17.02 o                         
   2   4 -21          3.69          1.42         8.86 o                         
   3   4 -21        111.97        128.62         4.35 o                         
   4   4 -21        155.79        167.53         8.02 o                         
   5   4 -21         56.47         67.19         4.30 o                         
   6   4 -21         12.39         12.09         3.74 o                         
  -6   5 -21          1.43          1.25         1.77 o                         
  -5   5 -21         20.73         22.63         2.88 o                         
  -4   5 -21          2.91          2.09        25.58 o                         
  -3   5 -21        290.40        320.42        25.58 o                         
  -2   5 -21         32.58         43.24         5.37 o                         
  -1   5 -21         66.83         53.09         5.54 o                         
   0   5 -21         34.45         38.64         5.43 o                         
   1   5 -21         63.07         54.42         9.78 o                         
   2   5 -21         35.34         44.07         4.13 o                         
   3   5 -21        291.12        297.79        11.18 o                         
   4   5 -21          3.05          7.40         2.30 o                         
   5   5 -21         20.77         32.54         3.55 o                         
   6   5 -21          0.62          3.74         3.74 o                         
  -6   6 -21         23.33         26.21         2.50 o                         
  -5   6 -21       1046.98       1009.50        37.47 o                         
  -4   6 -21       3135.81       3336.94       122.01 o                         
  -3   6 -21         99.51        101.26         4.97 o                         
  -2   6 -21        219.28        199.79         5.88 o                         
  -1   6 -21         42.68         64.74         6.21 o                         
   0   6 -21         12.18         62.78         9.65 o                         
   1   6 -21         43.39         60.78         9.86 o                         
   2   6 -21        191.51        221.68        11.58 o                         
   3   6 -21        107.94        110.94         3.83 o                         
   4   6 -21       3344.97       3302.22        79.24 o                         
   5   6 -21       1059.43        997.11        32.91 o                         
   6   6 -21         24.27         26.21         4.99 o                         
  -5   7 -21        114.58        111.10         5.22 o                         
  -4   7 -21         41.32         42.35         4.20 o                         
  -3   7 -21        185.95        235.26        16.16 o                         
  -2   7 -21         33.39         36.35         3.17 o                         
  -1   7 -21          0.19          0.18         3.52 o                         
   0   7 -21         43.87         44.87         6.69 o                         
   1   7 -21          0.68         -3.32         3.32 o                         
   2   7 -21         34.20         41.12         2.75 o                         
   3   7 -21        196.81        209.22         9.82 o                         
   4   7 -21         45.68         48.05         2.98 o                         
   5   7 -21        123.74        129.77         9.41 o                         
  -5   8 -21         40.31         53.62         3.96 o                         
  -4   8 -21         57.72         65.34         4.12 o                         
  -3   8 -21        138.11        151.57        12.85 o                         
  -2   8 -21         46.13         51.39         3.64 o                         
  -1   8 -21         60.97         55.94         3.83 o                         
   0   8 -21         94.71         80.28         3.89 o                         
   1   8 -21         64.13         54.56         2.97 o                         
   2   8 -21         45.95         48.18         4.11 o                         
   3   8 -21        138.74        148.96         4.85 o                         
   4   8 -21         55.65         56.48         4.42 o                         
   5   8 -21         45.21         52.95         4.20 o                         
  -5   9 -21        833.12        934.06        29.95 o                         
  -4   9 -21        142.80        155.56         6.65 o                         
  -3   9 -21        547.39        548.46        14.50 o                         
  -2   9 -21       5939.47       5835.98       116.71 o                         
  -1   9 -21         67.83        101.16         5.58 o                         
   0   9 -21       4023.63       4344.10        78.20 o                         
   1   9 -21         71.63        107.41         7.43 o                         
   2   9 -21       6010.24       6084.69       121.77 o                         
   3   9 -21        528.24        566.46        13.38 o                         
   4   9 -21        155.83        157.89         5.18 o                         
   5   9 -21        837.48        914.52        34.57 o                         
  -5  10 -21         58.64         52.23         3.31 o                         
  -4  10 -21         27.38         26.92         3.02 o                         
  -3  10 -21          0.78          2.11         7.62 o                         
  -2  10 -21         33.42         25.24         6.66 o                         
  -1  10 -21        161.19        156.53         8.86 o                         
   0  10 -21        109.50        129.75         6.27 o                         
   1  10 -21        158.68        172.31         5.50 o                         
   2  10 -21         31.46         42.44         3.06 o                         
   3  10 -21          0.56          0.88         2.03 o                         
   4  10 -21         31.74         25.77         3.05 o                         
   5  10 -21         64.14         60.87         6.49 o                         
  -5  11 -21          5.80          3.28         1.60 o                         
  -4  11 -21         39.58         45.56         3.22 o                         
  -3  11 -21         75.39         84.61         5.91 o                         
  -2  11 -21         40.10         40.75         6.03 o                         
  -1  11 -21         49.29         55.06         4.47 o                         
   0  11 -21         93.07         92.86         4.83 o                         
   1  11 -21         54.90         59.57         3.05 o                         
   2  11 -21         44.83         48.03         2.95 o                         
   3  11 -21         85.61         83.82         3.66 o                         
   4  11 -21         42.38         44.95         2.84 o                         
   5  11 -21          6.08          5.11         2.34 o                         
  -5  12 -21         83.24         81.75         4.41 o                         
  -4  12 -21        526.25        510.40        17.31 o                         
  -3  12 -21       1250.48       1262.45        33.86 o                         
  -2  12 -21       1142.24       1235.30        30.90 o                         
  -1  12 -21        672.77        672.79        15.46 o                         
   0  12 -21       1530.86       1623.96        32.60 o                         
   1  12 -21        703.41        680.36        14.84 o                         
   2  12 -21       1079.06       1269.47        27.99 o                         
   3  12 -21       1292.02       1344.14        29.48 o                         
   4  12 -21        511.02        532.73        13.27 o                         
   5  12 -21         89.73         83.43         4.53 o                         
  -5  13 -21          2.51          1.25         2.50 o                         
  -4  13 -21          8.49         11.23         2.57 o                         
  -3  13 -21        232.65        255.45        11.44 o                         
  -2  13 -21          3.67          4.92         2.42 o                         
  -1  13 -21         45.44         45.93         4.78 o                         
   0  13 -21         22.69         25.55         2.57 o                         
   1  13 -21         43.80         48.47         4.73 o                         
   2  13 -21          4.99          6.05         2.13 o                         
   3  13 -21        239.08        272.05         8.92 o                         
   4  13 -21         11.84          8.61         1.61 o                         
   5  13 -21          2.18          0.62         1.77 o                         
  -4  14 -21          8.88          7.37         2.34 o                         
  -3  14 -21        103.89        103.73         6.07 o                         
  -2  14 -21         51.29         59.89         3.57 o                         
  -1  14 -21         62.19         53.84         3.95 o                         
   0  14 -21        147.80        142.23         7.53 o                         
   1  14 -21         51.71         54.13         3.07 o                         
   2  14 -21         55.43         62.64         3.16 o                         
   3  14 -21        114.41        103.67         5.19 o                         
   4  14 -21          7.82          9.00         1.63 o                         
  -4  15 -21        127.97        113.98         6.57 o                         
  -3  15 -21        947.56        958.67        25.79 o                         
  -2  15 -21         92.98         79.30         3.79 o                         
  -1  15 -21        420.75        407.80        11.03 o                         
   0  15 -21         20.57         41.96         2.96 o                         
   1  15 -21        429.16        409.55        10.28 o                         
   2  15 -21         82.21         78.04         3.21 o                         
   3  15 -21        944.73        991.47        23.10 o                         
   4  15 -21        139.66        123.01         4.42 o                         
  -4  16 -21         29.93         30.59         2.65 o                         
  -3  16 -21         27.24         32.40         3.13 o                         
  -2  16 -21         54.32         62.31         3.29 o                         
  -1  16 -21          6.80         10.34         2.20 o                         
   0  16 -21          2.41          4.33         1.91 o                         
   1  16 -21          8.71         13.01         2.08 o                         
   2  16 -21         61.46         64.04         3.19 o                         
   3  16 -21         32.48         31.42         2.08 o                         
   4  16 -21         34.25         29.71         1.97 o                         
  -3  17 -21         20.18         15.25         2.58 o                         
  -2  17 -21         38.36         40.02         3.55 o                         
  -1  17 -21         47.47         54.43         4.79 o                         
   0  17 -21         13.19         10.53         2.06 o                         
   1  17 -21         54.74         51.79         2.72 o                         
   2  17 -21         35.54         37.62         2.15 o                         
   3  17 -21         23.24         16.13         1.83 o                         
  -3  18 -21         44.49         34.82         1.92 o                         
  -2  18 -21        925.32       1014.45        29.56 o                         
  -1  18 -21        813.66        842.41        21.26 o                         
   0  18 -21        184.80        199.88         8.09 o                         
   1  18 -21        855.27        837.44        19.40 o                         
   2  18 -21        963.14       1019.50        23.33 o                         
   3  18 -21         36.21         35.02         1.98 o                         
  -2  19 -21          8.01          8.22         1.55 o                         
  -1  19 -21         61.97         63.63         2.80 o                         
   0  19 -21        181.72        183.47         8.53 o                         
   1  19 -21         62.36         65.07         2.91 o                         
   2  19 -21          9.32          5.93         1.13 o                         
  -2  20 -21         37.37         32.45         2.50 o                         
  -1  20 -21         15.83         15.16         2.39 o                         
   0  20 -21         39.88         35.98         2.70 o                         
   1  20 -21         14.14         15.29         2.50 o                         
   2  20 -21         38.70         37.44         3.74 o                         
  -1  21 -21       1081.99       1049.62        66.15 o                         
   0  21 -21         34.48         56.16         4.99 o                         
   0   0 -20        619.88        486.05        22.25 o                         
   1   0 -20         39.79         44.42         9.66 o                         
   2   0 -20        300.08        335.57        38.55 o                         
   3   0 -20         81.82         63.89         8.11 o                         
   4   0 -20        211.99        213.13        10.09 o                         
   5   0 -20       1090.66       1072.56        49.42 o                         
   6   0 -20        101.37        104.30         6.57 o                         
  -6   1 -20         59.77         65.16         9.36 o                         
  -5   1 -20         33.82         31.20         7.49 o                         
  -4   1 -20         45.58         45.26         3.92 o                         
  -3   1 -20         98.92         27.05        17.32 o                         
  -2   1 -20        100.12         95.23        13.67 o                         
  -1   1 -20         14.34          9.88         7.54 o                         
   0   1 -20         17.71         18.34         5.58 o                         
   1   1 -20         10.49          3.84         7.55 o                         
   2   1 -20         94.00         77.29        18.38 o                         
   3   1 -20        104.65        120.02         9.84 o                         
   4   1 -20         40.93         45.47         5.04 o                         
   5   1 -20         33.74         44.19         4.68 o                         
   6   1 -20         58.39         64.67         4.79 o                         
  -6   2 -20         18.10         20.44         3.00 o                         
  -5   2 -20         91.45        103.53         6.90 o                         
  -4   2 -20         47.52         61.68         3.95 o                         
  -3   2 -20         29.46         45.14        11.28 o                         
  -2   2 -20         54.05         39.98         8.92 o                         
  -1   2 -20        100.98         86.21        11.54 o                         
   0   2 -20        154.87        140.04         9.39 o                         
   1   2 -20        100.08         87.06        15.66 o                         
   2   2 -20         46.26        -23.26        39.58 o                         
   3   2 -20         35.01         41.72        12.98 o                         
   4   2 -20         52.02         60.06         5.76 o                         
   5   2 -20         93.17        105.81         6.87 o                         
   6   2 -20         21.76         20.94         3.00 o                         
  -6   3 -20        129.28        140.88         8.11 o                         
  -5   3 -20       1323.49       1281.79        58.68 o                         
  -4   3 -20        781.26        738.45        47.26 o                         
  -3   3 -20        632.70        621.14        24.47 o                         
  -2   3 -20        861.23        879.14        92.36 o                         
  -1   3 -20       1461.78       1747.24        80.50 o                         
   0   3 -20       1616.35       1251.53        53.69 o                         
   1   3 -20       1417.19       1865.63       107.48 o                         
   2   3 -20        879.85        902.80        56.99 o                         
   3   3 -20        648.36        610.33        14.34 o                         
   4   3 -20        786.12        758.23        22.75 o                         
   5   3 -20       1327.74       1237.68        47.07 o                         
   6   3 -20        145.96        147.96         8.35 o                         
  -6   4 -20         15.88         15.39         2.65 o                         
  -5   4 -20         36.36         46.60         3.46 o                         
  -4   4 -20         27.88         33.97         5.30 o                         
  -3   4 -20         59.92         61.19         5.17 o                         
  -2   4 -20         22.23         15.34        13.33 o                         
  -1   4 -20        101.60         85.20         9.70 o                         
   0   4 -20          5.40         15.50         4.86 o                         
   1   4 -20         90.49         97.42         9.15 o                         
   2   4 -20         19.10         18.33        13.30 o                         
   3   4 -20         64.79         72.35         4.78 o                         
   4   4 -20         29.98         41.85         2.85 o                         
   5   4 -20         43.55         47.32         3.97 o                         
   6   4 -20         15.13         15.29         3.00 o                         
  -6   5 -20          5.56          5.62         1.77 o                         
  -5   5 -20         27.55         30.72         3.31 o                         
  -4   5 -20         60.35         68.62         6.49 o                         
  -3   5 -20        264.39        289.39        24.47 o                         
  -2   5 -20          5.10          1.45         8.47 o                         
  -1   5 -20        166.34        153.72         8.92 o                         
   0   5 -20        108.28         95.32         9.02 o                         
   1   5 -20        168.26        152.79         9.15 o                         
   2   5 -20          5.31         -3.30         3.60 o                         
   3   5 -20        270.54        286.27         8.95 o                         
   4   5 -20         55.53         60.36         5.09 o                         
   5   5 -20         24.95         37.44         4.32 o                         
   6   5 -20          5.74          8.74         2.65 o                         
  -6   6 -20        286.03        283.33        13.24 o                         
  -5   6 -20       1701.82       1592.35        58.84 o                         
  -4   6 -20       1089.38       1017.04        37.94 o                         
  -3   6 -20       2233.38       2398.90        59.62 o                         
  -2   6 -20        465.78        511.98        16.40 o                         
  -1   6 -20        398.67        542.48        21.16 o                         
   0   6 -20       6865.75       7144.73       164.71 o                         
   1   6 -20        441.70        552.83        21.51 o                         
   2   6 -20        486.48        530.85        13.76 o                         
   3   6 -20       2336.68       2435.96        47.46 o                         
   4   6 -20       1115.24       1050.63        24.64 o                         
   5   6 -20       1654.68       1649.25        53.19 o                         
   6   6 -20        271.48        278.32        19.97 o                         
  -5   7 -20         33.00         39.05         3.31 o                         
  -4   7 -20         56.77         82.01         9.19 o                         
  -3   7 -20         71.71         79.77         7.04 o                         
  -2   7 -20         19.40         24.28         3.32 o                         
  -1   7 -20          1.34          0.38         3.75 o                         
   0   7 -20          0.35          1.37         3.27 o                         
   1   7 -20          1.13          2.73         3.15 o                         
   2   7 -20         18.21         21.54         2.51 o                         
   3   7 -20         76.35         83.60         3.39 o                         
   4   7 -20         62.96         52.91         8.91 o                         
   5   7 -20         34.73         47.17         3.74 o                         
  -5   8 -20        114.35        125.85         5.44 o                         
  -4   8 -20          8.31         17.40         3.46 o                         
  -3   8 -20        139.23        160.86        13.14 o                         
  -2   8 -20         10.59         11.78         2.39 o                         
  -1   8 -20          9.90         10.65         3.08 o                         
   0   8 -20          8.63          7.73         3.76 o                         
   1   8 -20          8.77          7.28         2.57 o                         
   2   8 -20          8.10          9.77         2.68 o                         
   3   8 -20        150.76        165.41         5.26 o                         
   4   8 -20         11.77         11.67         2.11 o                         
   5   8 -20        114.45        119.82         9.41 o                         
  -5   9 -20         77.27         90.26         4.50 o                         
  -4   9 -20        836.37        880.07        25.88 o                         
  -3   9 -20       1167.72       1244.54        30.83 o                         
  -2   9 -20       1072.36       1126.34        25.46 o                         
  -1   9 -20        338.08        364.10         9.04 o                         
   0   9 -20       2023.75       2086.41        41.80 o                         
   1   9 -20        297.23        365.71         9.02 o                         
   2   9 -20       1092.34       1170.55        24.01 o                         
   3   9 -20       1208.31       1275.18        28.08 o                         
   4   9 -20        853.57        901.27        21.38 o                         
   5   9 -20         76.45         84.70         3.59 o                         
  -5  10 -20         29.23         34.05         3.07 o                         
  -4  10 -20          4.30          3.17         1.72 o                         
  -3  10 -20         60.23         66.27         4.97 o                         
  -2  10 -20        269.80        269.18        16.14 o                         
  -1  10 -20         99.42        124.54         5.64 o                         
   0  10 -20         27.85         30.51         2.36 o                         
   1  10 -20        106.16        130.97         4.69 o                         
   2  10 -20        276.16        279.66         8.78 o                         
   3  10 -20         67.14         69.01         3.58 o                         
   4  10 -20          3.45          4.85         1.97 o                         
   5  10 -20         33.67         34.77         2.26 o                         
  -5  11 -20         30.35         35.93         2.71 o                         
  -4  11 -20         20.46         20.53         3.42 o                         
  -3  11 -20         43.48         46.70         5.30 o                         
  -2  11 -20        293.27        278.20        15.33 o                         
  -1  11 -20          4.65          7.62         2.21 o                         
   0  11 -20          5.68          4.21         2.23 o                         
   1  11 -20          2.78          1.63         3.35 o                         
   2  11 -20        298.49        297.35         9.78 o                         
   3  11 -20         46.39         44.88         2.91 o                         
   4  11 -20         18.66         19.20         2.67 o                         
   5  11 -20         33.48         38.23         2.43 o                         
  -5  12 -20         94.93         76.21         4.41 o                         
  -4  12 -20        211.54        253.95         9.33 o                         
  -3  12 -20       2837.67       2869.99        74.89 o                         
  -2  12 -20        495.70        573.00        14.91 o                         
  -1  12 -20        145.29        164.76         5.96 o                         
   0  12 -20        781.76        742.92        15.87 o                         
   1  12 -20        128.83        167.73         4.86 o                         
   2  12 -20        521.02        544.78        13.00 o                         
   3  12 -20       2890.69       2945.96        62.77 o                         
   4  12 -20        246.05        253.97         7.01 o                         
   5  12 -20        105.27         87.97         4.53 o                         
  -5  13 -20          0.39          1.25         1.77 o                         
  -4  13 -20         38.34         35.51         2.88 o                         
  -3  13 -20        102.54        121.26         5.39 o                         
  -2  13 -20         22.85         20.93         3.76 o                         
  -1  13 -20         38.98         44.48         2.92 o                         
   0  13 -20         31.88         24.35         3.09 o                         
   1  13 -20         39.57         46.33         2.79 o                         
   2  13 -20         20.56         23.27         2.43 o                         
   3  13 -20        111.89        110.89         4.68 o                         
   4  13 -20         36.26         36.46         2.45 o                         
   5  13 -20          0.76         -0.62         1.77 o                         
  -4  14 -20         24.66         26.84         1.94 o                         
  -3  14 -20         84.21         94.69         5.12 o                         
  -2  14 -20         43.73         47.22         5.90 o                         
  -1  14 -20         25.53         22.85         2.71 o                         
   0  14 -20         23.25         18.67         2.66 o                         
   1  14 -20         25.29         22.95         2.56 o                         
   2  14 -20         45.65         43.84         2.78 o                         
   3  14 -20         99.03        105.87         3.91 o                         
   4  14 -20         26.94         28.85         2.72 o                         
  -4  15 -20        328.96        383.07        18.08 o                         
  -3  15 -20        644.11        598.77        15.52 o                         
  -2  15 -20        877.30        942.99        24.02 o                         
  -1  15 -20        493.98        529.68        13.75 o                         
   0  15 -20       5699.17       5605.43       125.09 o                         
   1  15 -20        518.93        543.26        12.28 o                         
   2  15 -20        838.63        942.40        20.97 o                         
   3  15 -20        695.97        643.61        15.53 o                         
   4  15 -20        344.60        406.61        11.28 o                         
  -4  16 -20          2.28          3.24         2.08 o                         
  -3  16 -20         12.20         10.59         1.85 o                         
  -2  16 -20          7.46          6.81         2.07 o                         
  -1  16 -20        102.20        109.82         6.31 o                         
   0  16 -20          9.95          8.84         2.58 o                         
   1  16 -20        103.06        104.69         4.25 o                         
   2  16 -20          7.62          9.03         1.82 o                         
   3  16 -20         12.47         12.41         1.81 o                         
   4  16 -20          2.37          2.42         0.95 o                         
  -3  17 -20         54.09         51.19         2.73 o                         
  -2  17 -20         39.74         39.42         5.43 o                         
  -1  17 -20         75.66         78.31         3.61 o                         
   0  17 -20         13.76         15.26         2.03 o                         
   1  17 -20         81.24         73.18         3.20 o                         
   2  17 -20         38.94         41.95         2.38 o                         
   3  17 -20         53.76         54.51         2.42 o                         
   4  17 -20          1.18          2.50         2.50 o                         
  -3  18 -20        758.90        764.86        28.34 o                         
  -2  18 -20        319.96        342.69        10.98 o                         
  -1  18 -20        973.19       1037.84        25.72 o                         
   0  18 -20        641.32        638.13        16.48 o                         
   1  18 -20        983.42       1042.42        23.98 o                         
   2  18 -20        308.66        348.17         8.20 o                         
   3  18 -20        834.11        755.66        21.65 o                         
  -2  19 -20         57.00         59.42         4.67 o                         
  -1  19 -20          2.67          6.23         1.57 o                         
   0  19 -20         43.82         45.88         2.51 o                         
   1  19 -20          4.79          3.38         1.48 o                         
   2  19 -20         61.73         55.41         2.51 o                         
   3  19 -20         17.03         12.48         2.50 o                         
  -2  20 -20          3.69          1.25         2.50 o                         
  -1  20 -20         11.08          6.64         1.43 o                         
   0  20 -20         92.26         80.52         3.49 o                         
   1  20 -20         11.58         13.63         1.92 o                         
   2  20 -20          5.01          4.99         2.50 o                         
  -1  21 -20         46.73         44.93         3.74 o                         
   0  21 -20          5.21          3.74         2.50 o                         
   1  21 -20         43.66         47.43         3.74 o                         
   1   0 -19         20.88         33.66         6.88 o                         
   2   0 -19        205.72        229.25        23.44 o                         
   3   0 -19        869.62        833.61        39.81 o                         
   4   0 -19        138.63        127.30         7.30 o                         
   5   0 -19         81.57         91.74         7.06 o                         
   6   0 -19        262.97        263.09        13.66 o                         
  -6   1 -19         35.73         39.53         6.24 o                         
  -5   1 -19        101.42         97.45         5.49 o                         
  -4   1 -19         59.19         60.69         4.30 o                         
  -3   1 -19         82.94         89.81        11.72 o                         
  -2   1 -19        276.85        254.34        15.11 o                         
  -1   1 -19         14.61         17.40         5.42 o                         
   0   1 -19         14.54         14.93         5.04 o                         
   1   1 -19         19.59         18.75         6.98 o                         
   2   1 -19        267.00        246.26        21.18 o                         
   3   1 -19         93.67         98.23         7.94 o                         
   4   1 -19         62.26         65.50         5.53 o                         
   5   1 -19         98.76        108.34         6.87 o                         
   6   1 -19         33.76         37.94         3.90 o                         
  -6   2 -19         21.81         22.03         3.00 o                         
  -5   2 -19         40.44         43.32         4.79 o                         
  -4   2 -19         60.28         66.63         6.72 o                         
  -3   2 -19         30.76         40.11         6.42 o                         
  -2   2 -19         26.39         13.29         7.57 o                         
  -1   2 -19         46.46         40.97         8.65 o                         
   0   2 -19         17.30         13.37         5.47 o                         
   1   2 -19         45.85         47.41        10.41 o                         
   2   2 -19         26.71          7.41        17.93 o                         
   3   2 -19         29.78         12.69        31.06 o                         
   4   2 -19         62.48         58.88         6.42 o                         
   5   2 -19         43.88         57.95         5.72 o                         
   6   2 -19         21.67         27.79         3.90 o                         
  -6   3 -19        574.12        595.25        27.36 o                         
  -5   3 -19       2738.20       2666.47       119.58 o                         
  -4   3 -19       1781.20       1668.32        60.42 o                         
  -3   3 -19        736.88        754.36        24.46 o                         
  -2   3 -19         57.60         91.71        13.15 o                         
  -1   3 -19       1337.49       1720.32        67.46 o                         
   0   3 -19        625.17        697.99        30.25 o                         
   1   3 -19       1370.75       2930.46       124.26 o                         
   2   3 -19         54.84         87.92        32.64 o                         
   3   3 -19        825.42        764.40        16.85 o                         
   4   3 -19       1810.61       1715.55        49.45 o                         
   5   3 -19       2778.14       2712.67        99.91 o                         
   6   3 -19        574.87        581.00        22.09 o                         
  -6   4 -19          1.55          3.92         2.50 o                         
  -5   4 -19         45.49         55.84         4.04 o                         
  -4   4 -19        124.85        135.90         8.87 o                         
  -3   4 -19        236.86        253.27        20.96 o                         
  -2   4 -19         14.09          8.21         8.41 o                         
  -1   4 -19        267.71        226.49        12.28 o                         
   0   4 -19         29.39         37.10         9.63 o                         
   1   4 -19        259.52        240.04        11.04 o                         
   2   4 -19         11.45          8.22         4.34 o                         
   3   4 -19        249.41        258.82         7.51 o                         
   4   4 -19        118.38        134.11         6.33 o                         
   5   4 -19         51.83         55.14         5.22 o                         
   6   4 -19          2.47          2.14         1.82 o                         
  -6   5 -19         10.57         10.71         2.65 o                         
  -5   5 -19         61.37         59.64         4.04 o                         
  -4   5 -19         78.10         80.97        11.71 o                         
  -3   5 -19         52.47         67.17         4.92 o                         
  -2   5 -19         84.41         79.87         9.77 o                         
  -1   5 -19         78.58         75.38        11.44 o                         
   0   5 -19        199.70        178.47        13.61 o                         
   1   5 -19         75.84         87.47         8.15 o                         
   2   5 -19         90.71         79.09        11.44 o                         
   3   5 -19         54.00         69.78         3.73 o                         
   4   5 -19         83.55         90.99         3.93 o                         
   5   5 -19         68.95         67.63         4.60 o                         
   6   5 -19         13.26         14.68         3.00 o                         
  -6   6 -19        339.77        323.29        15.00 o                         
  -5   6 -19        124.22        131.31         6.70 o                         
  -4   6 -19       2061.44       2074.28        76.85 o                         
  -3   6 -19       2104.72       2088.74        45.43 o                         
  -2   6 -19        431.59        447.32        18.52 o                         
  -1   6 -19       3062.77       3268.97        89.36 o                         
   0   6 -19       4531.99       5321.65       143.19 o                         
   1   6 -19       3036.39       3200.05        81.00 o                         
   2   6 -19        416.14        443.95        20.61 o                         
   3   6 -19       2153.83       2158.70        40.74 o                         
   4   6 -19       2062.11       2031.67        46.27 o                         
   5   6 -19        106.80        125.02         6.30 o                         
   6   6 -19        367.30        344.62        16.31 o                         
  -6   7 -19         22.16         24.30         3.74 o                         
  -5   7 -19         64.71         62.32         4.20 o                         
  -4   7 -19         95.38        103.53         6.14 o                         
  -3   7 -19         30.24         24.65         7.49 o                         
  -2   7 -19         16.64         17.56         4.20 o                         
  -1   7 -19          8.38          7.36         4.16 o                         
   0   7 -19         32.60         32.99         4.28 o                         
   1   7 -19          5.02         15.13         3.91 o                         
   2   7 -19         18.01         20.42         2.49 o                         
   3   7 -19         40.38         49.42         3.34 o                         
   4   7 -19        103.71        120.27         4.68 o                         
   5   7 -19         71.69         73.85         3.72 o                         
   6   7 -19         26.21         22.53         2.65 o                         
  -5   8 -19         27.23         36.13         2.92 o                         
  -4   8 -19         85.74         90.14        10.51 o                         
  -3   8 -19         44.41         56.41         4.90 o                         
  -2   8 -19         28.03         30.02         3.77 o                         
  -1   8 -19         10.17         14.28         6.81 o                         
   0   8 -19        174.37        151.47         7.74 o                         
   1   8 -19          9.96          6.49         4.82 o                         
   2   8 -19         24.59         31.13         2.76 o                         
   3   8 -19         42.99         55.20         3.14 o                         
   4   8 -19         95.80         93.32         5.46 o                         
   5   8 -19         32.24         31.04         2.60 o                         
   6   8 -19          1.55          1.25         2.50 o                         
  -5   9 -19       1679.84       1743.15        55.38 o                         
  -4   9 -19       1121.69       1195.08        34.71 o                         
  -3   9 -19       1075.59       1188.11        25.99 o                         
  -2   9 -19       2706.91       2764.50        56.51 o                         
  -1   9 -19       2166.54       1905.69        38.90 o                         
   0   9 -19        150.20        148.97         8.86 o                         
   1   9 -19       2220.49       2034.90        39.60 o                         
   2   9 -19       2790.12       2846.29        57.86 o                         
   3   9 -19       1111.17       1252.85        25.67 o                         
   4   9 -19       1189.47       1218.55        27.28 o                         
   5   9 -19       1778.13       1785.15        51.01 o                         
  -5  10 -19         19.75         18.99         2.57 o                         
  -4  10 -19          4.38          5.13         2.07 o                         
  -3  10 -19         21.61         28.87         2.64 o                         
  -2  10 -19          3.42          6.34         2.95 o                         
  -1  10 -19         12.86         12.25         2.27 o                         
   0  10 -19         16.56         23.24         2.36 o                         
   1  10 -19         11.54         14.83         2.30 o                         
   2  10 -19          4.11          9.55         2.33 o                         
   3  10 -19         24.75         28.80         3.03 o                         
   4  10 -19          4.08          2.58         2.04 o                         
   5  10 -19         23.70         22.26         1.88 o                         
  -5  11 -19         16.25         17.31         2.34 o                         
  -4  11 -19         34.82         37.07         2.71 o                         
  -3  11 -19        174.84        184.27        12.84 o                         
  -2  11 -19        206.95        220.20         7.47 o                         
  -1  11 -19        118.53        111.99         7.65 o                         
   0  11 -19         20.98         17.87         3.68 o                         
   1  11 -19        123.94        119.18         3.91 o                         
   2  11 -19        213.28        220.93         6.21 o                         
   3  11 -19        176.31        186.83         5.64 o                         
   4  11 -19         38.30         33.12         3.06 o                         
   5  11 -19         17.09         16.47         1.65 o                         
  -5  12 -19        310.48        348.45        16.31 o                         
  -4  12 -19         61.06         81.61         4.30 o                         
  -3  12 -19        808.53        879.29        25.96 o                         
  -2  12 -19       6258.42       6437.53       181.39 o                         
  -1  12 -19        760.52        829.84        18.14 o                         
   0  12 -19        664.59        633.31        13.79 o                         
   1  12 -19        751.01        823.90        16.64 o                         
   2  12 -19       6273.47       6507.96       136.73 o                         
   3  12 -19        875.68        876.80        19.76 o                         
   4  12 -19         67.36         84.20         3.45 o                         
   5  12 -19        338.27        350.62        10.59 o                         
  -5  13 -19          8.38          8.74         3.12 o                         
  -4  13 -19         21.34         25.32         2.52 o                         
  -3  13 -19         93.68         97.66         4.48 o                         
  -2  13 -19         10.23         12.25         2.57 o                         
  -1  13 -19          0.47          2.01         2.03 o                         
   0  13 -19          4.38          4.44         2.39 o                         
   1  13 -19          0.81          0.21         2.89 o                         
   2  13 -19          9.29         14.47         2.37 o                         
   3  13 -19         97.75         96.94         4.64 o                         
   4  13 -19         18.87         23.49         2.59 o                         
   5  13 -19         11.58          8.87         2.09 o                         
  -5  14 -19         16.38         19.97         2.50 o                         
  -4  14 -19         93.01        102.56         4.30 o                         
  -3  14 -19         57.53         61.80         3.43 o                         
  -2  14 -19         14.58         12.12         3.66 o                         
  -1  14 -19         18.74         18.69         2.83 o                         
   0  14 -19        182.04        188.68         7.78 o                         
   1  14 -19         22.31         28.64         2.52 o                         
   2  14 -19         13.91         12.31         2.19 o                         
   3  14 -19         66.68         63.74         3.04 o                         
   4  14 -19        100.07        112.43         6.14 o                         
   5  14 -19         20.15         19.97         3.74 o                         
  -4  15 -19        878.26        904.03        33.38 o                         
  -3  15 -19        959.46       1043.52        25.98 o                         
  -2  15 -19         37.30         38.25         3.04 o                         
  -1  15 -19        893.42        944.47        24.14 o                         
   0  15 -19        399.63        465.26        11.76 o                         
   1  15 -19        950.47        962.12        21.48 o                         
   2  15 -19         43.47         33.28         2.67 o                         
   3  15 -19        996.91       1054.82        24.53 o                         
   4  15 -19        950.93        926.06        24.53 o                         
  -4  16 -19         18.50         18.60         3.12 o                         
  -3  16 -19          4.21          2.17         1.71 o                         
  -2  16 -19         49.11         59.62         3.20 o                         
  -1  16 -19         62.06         68.97         4.54 o                         
   0  16 -19         62.20         63.24         3.99 o                         
   1  16 -19         66.65         72.47         3.15 o                         
   2  16 -19         59.51         57.27         2.96 o                         
   3  16 -19          3.67          3.63         1.74 o                         
   4  16 -19         21.30         15.28         3.24 o                         
  -4  17 -19         18.24         16.63         2.08 o                         
  -3  17 -19          3.38          2.89         2.08 o                         
  -2  17 -19         26.12         28.91         2.47 o                         
  -1  17 -19        131.46        148.51         5.75 o                         
   0  17 -19         69.38         67.34         3.06 o                         
   1  17 -19        135.02        149.29         4.72 o                         
   2  17 -19         29.52         29.78         2.15 o                         
   3  17 -19          4.21          3.30         1.38 o                         
   4  17 -19         20.52         20.87         1.63 o                         
  -3  18 -19         61.05         64.00         3.42 o                         
  -2  18 -19        565.22        568.23        15.85 o                         
  -1  18 -19       1180.59       1182.82        27.85 o                         
   0  18 -19        111.01        109.40         4.15 o                         
   1  18 -19       1191.85       1234.30        27.06 o                         
   2  18 -19        565.22        577.05        12.97 o                         
   3  18 -19         60.51         57.38         2.49 o                         
  -3  19 -19         18.63         18.60         3.12 o                         
  -2  19 -19         51.28         48.80         2.63 o                         
  -1  19 -19         16.85         16.31         2.27 o                         
   0  19 -19         15.55         13.47         1.91 o                         
   1  19 -19         19.08         16.68         1.56 o                         
   2  19 -19         43.12         43.68         2.32 o                         
   3  19 -19         19.88         17.04         1.66 o                         
  -2  20 -19         12.71          9.69         2.32 o                         
  -1  20 -19         39.77         38.36         2.29 o                         
   0  20 -19         31.89         40.04         3.50 o                         
   1  20 -19         37.51         38.73         4.32 o                         
   2  20 -19         14.07         10.46         2.08 o                         
  -1  21 -19        530.23        577.70        26.43 o                         
   0  21 -19        114.15        136.80         7.80 o                         
   1  21 -19        548.81        596.57        37.44 o                         
   0   0 -18        338.49        420.00        19.01 o                         
   1   0 -18       1129.12       1267.48        37.71 o                         
   2   0 -18      13323.61      15108.94       430.80 o                         
   3   0 -18        648.54        725.28        38.92 o                         
   4   0 -18        908.58        834.08        26.08 o                         
   5   0 -18        697.54        687.11        33.09 o                         
   6   0 -18       3090.98       3164.47       141.64 o                         
  -6   1 -18         61.63         80.09         5.69 o                         
  -5   1 -18         32.64         36.49         3.63 o                         
  -4   1 -18         11.73         28.53         5.97 o                         
  -3   1 -18        114.20        111.13        10.51 o                         
  -2   1 -18         69.03         76.80         9.43 o                         
  -1   1 -18         94.78         68.08         6.65 o                         
   0   1 -18          2.72         -3.33         4.14 o                         
   1   1 -18         88.93         80.10        13.43 o                         
   2   1 -18         75.61         54.82        15.73 o                         
   3   1 -18        115.52         91.35        12.37 o                         
   4   1 -18          8.12         13.55         6.14 o                         
   5   1 -18         30.18         44.96         4.68 o                         
   6   1 -18         66.52         78.33         5.69 o                         
  -6   2 -18         64.66         66.53         8.11 o                         
  -5   2 -18        102.97        103.20        12.48 o                         
  -4   2 -18        126.03        142.92        41.97 o                         
  -3   2 -18        199.02        203.90        16.74 o                         
  -2   2 -18        111.10         97.34         9.77 o                         
  -1   2 -18         42.29         53.16         9.54 o                         
   0   2 -18        163.29        133.93        22.38 o                         
   1   2 -18         36.57         40.84         9.21 o                         
   2   2 -18        114.38         78.31         8.32 o                         
   3   2 -18        198.86        205.51        17.95 o                         
   4   2 -18        134.96        124.54         8.75 o                         
   5   2 -18         97.06        117.05        10.06 o                         
   6   2 -18         66.79         62.72         6.69 o                         
  -6   3 -18         27.50         25.60         3.53 o                         
  -5   3 -18         39.03         41.19         6.47 o                         
  -4   3 -18        210.73        246.07        23.63 o                         
  -3   3 -18       1835.60       1791.98        60.58 o                         
  -2   3 -18       1047.86        953.85        41.02 o                         
  -1   3 -18       2814.02       3136.72        87.79 o                         
   0   3 -18       7110.42       7469.76       273.33 o                         
   1   3 -18       2827.00       3236.68       113.50 o                         
   2   3 -18        938.17        875.23        65.18 o                         
   3   3 -18       1960.97       1770.00        37.08 o                         
   4   3 -18        211.82        233.14         8.31 o                         
   5   3 -18         31.79         47.08         6.39 o                         
   6   3 -18         23.38         23.63         2.44 o                         
  -6   4 -18         24.63         28.89         2.98 o                         
  -5   4 -18         75.29         87.88         5.49 o                         
  -4   4 -18        171.97        184.82        11.49 o                         
  -3   4 -18         25.58         38.65         5.97 o                         
  -2   4 -18         71.43         49.34         9.12 o                         
  -1   4 -18         11.83         27.97         5.05 o                         
   0   4 -18        342.12        302.17        15.02 o                         
   1   4 -18         12.58         23.25         9.43 o                         
   2   4 -18         70.71         71.62         8.35 o                         
   3   4 -18         30.51         43.22         3.44 o                         
   4   4 -18        174.53        201.39         8.25 o                         
   5   4 -18         84.41         95.81         5.66 o                         
   6   4 -18         25.20         26.28         2.70 o                         
  -6   5 -18          5.84          4.68         1.60 o                         
  -5   5 -18         10.71         12.77         3.46 o                         
  -4   5 -18          3.68          7.22        21.18 o                         
  -3   5 -18        103.73        107.70         9.05 o                         
  -2   5 -18         10.47         15.59         5.31 o                         
  -1   5 -18        151.09        144.18         8.93 o                         
   0   5 -18        156.67        123.22        14.03 o                         
   1   5 -18        150.63        138.47        11.67 o                         
   2   5 -18         10.58         13.18         5.69 o                         
   3   5 -18        101.84        108.49         4.15 o                         
   4   5 -18          4.73          5.32         2.16 o                         
   5   5 -18         10.06         16.07         3.49 o                         
   6   5 -18          6.77          6.06         3.00 o                         
  -6   6 -18        841.45        776.47        46.18 o                         
  -5   6 -18       2172.10       2254.46        82.62 o                         
  -4   6 -18        696.41        662.98        25.64 o                         
  -3   6 -18       1520.91       1493.05        35.28 o                         
  -2   6 -18        217.17        180.87        12.79 o                         
  -1   6 -18      12419.38      13998.02       362.01 o                         
   0   6 -18       2177.49       2221.86        72.96 o                         
   1   6 -18      12629.86      13741.57       354.95 o                         
   2   6 -18        220.79        210.71        15.49 o                         
   3   6 -18       1593.00       1499.46        28.76 o                         
   4   6 -18        731.94        676.93        15.07 o                         
   5   6 -18       2363.86       2239.61        64.06 o                         
   6   6 -18        831.79        772.62        35.73 o                         
  -6   7 -18         23.93         22.80         1.82 o                         
  -5   7 -18         86.71         93.65         5.25 o                         
  -4   7 -18         25.54         31.18         7.74 o                         
  -3   7 -18        153.49        164.32        13.21 o                         
  -2   7 -18         81.52         78.53         6.17 o                         
  -1   7 -18         38.56         25.37         4.15 o                         
   0   7 -18         14.21         19.28         4.91 o                         
   1   7 -18         41.06         34.89         4.63 o                         
   2   7 -18         86.73         87.96         7.16 o                         
   3   7 -18        167.18        166.27         5.09 o                         
   4   7 -18         24.68         23.30         3.32 o                         
   5   7 -18         96.26         97.16         7.75 o                         
   6   7 -18         26.66         25.92         3.00 o                         
  -5   8 -18          3.94          2.30         2.28 o                         
  -4   8 -18        141.94        152.98        18.77 o                         
  -3   8 -18        180.82        174.03        11.89 o                         
  -2   8 -18          7.83          8.98         2.28 o                         
  -1   8 -18         23.95         22.88         4.12 o                         
   0   8 -18         13.19         13.24         4.18 o                         
   1   8 -18         29.25         19.99         4.38 o                         
   2   8 -18          5.93          5.20         1.89 o                         
   3   8 -18        176.97        179.26         5.90 o                         
   4   8 -18        150.07        145.47         6.26 o                         
   5   8 -18          4.66          3.28         1.76 o                         
   6   8 -18          7.53          8.74         2.23 o                         
  -5   9 -18        118.67        131.37         5.75 o                         
  -4   9 -18       3600.33       3726.42       105.15 o                         
  -3   9 -18        430.34        400.29        10.54 o                         
  -2   9 -18       3823.33       3835.66        71.80 o                         
  -1   9 -18        703.17        660.51        25.18 o                         
   0   9 -18       2497.23       2606.33        98.18 o                         
   1   9 -18        709.09        659.76        25.30 o                         
   2   9 -18       3740.46       3982.87        76.67 o                         
   3   9 -18        413.59        419.82        10.21 o                         
   4   9 -18       3685.48       3777.06        84.88 o                         
   5   9 -18        118.67        123.41         4.75 o                         
   6   9 -18        348.93        252.11        17.47 o                         
  -5  10 -18         55.42         66.89         3.55 o                         
  -4  10 -18         95.98        100.94         4.73 o                         
  -3  10 -18         53.23         59.76         8.32 o                         
  -2  10 -18        163.84        173.58         6.54 o                         
  -1  10 -18        121.60        115.09         4.39 o                         
   0  10 -18         22.49         26.37         3.60 o                         
   1  10 -18        121.76        121.23         6.57 o                         
   2  10 -18        172.77        189.24         6.37 o                         
   3  10 -18         67.23         67.25         3.50 o                         
   4  10 -18         99.34         97.89         4.54 o                         
   5  10 -18         58.83         60.54         4.65 o                         
  -5  11 -18          4.11          2.85         1.82 o                         
  -4  11 -18          6.23          4.13         1.96 o                         
  -3  11 -18          9.12         11.95         2.13 o                         
  -2  11 -18        164.75        164.21         6.29 o                         
  -1  11 -18         13.56         19.07         2.31 o                         
   0  11 -18          1.77          2.27         1.88 o                         
   1  11 -18         15.69         24.19         2.72 o                         
   2  11 -18        180.16        162.39         5.02 o                         
   3  11 -18          8.43         10.86         2.34 o                         
   4  11 -18          7.16          9.30         2.07 o                         
   5  11 -18          5.45          4.31         1.61 o                         
  -5  12 -18        250.46        245.44        12.36 o                         
  -4  12 -18        830.34        818.19        24.10 o                         
  -3  12 -18       2155.49       2357.41        57.33 o                         
  -2  12 -18       6134.30       6324.86       118.19 o                         
  -1  12 -18         60.49         46.27         3.00 o                         
   0  12 -18        206.81        236.99         6.10 o                         
   1  12 -18         57.57         50.00         2.81 o                         
   2  12 -18       6408.38       6546.41       125.28 o                         
   3  12 -18       2326.61       2474.40        53.01 o                         
   4  12 -18        813.51        836.05        19.84 o                         
   5  12 -18        264.76        246.63         7.79 o                         
  -5  13 -18          8.71          8.74         2.08 o                         
  -4  13 -18          0.65          1.80         1.65 o                         
  -3  13 -18         61.14         67.68         5.15 o                         
  -2  13 -18        117.17        129.60        10.62 o                         
  -1  13 -18         10.89         11.89         2.80 o                         
   0  13 -18         39.14         53.17         2.92 o                         
   1  13 -18         11.16         12.66         2.47 o                         
   2  13 -18        121.99        127.61         5.06 o                         
   3  13 -18         74.63         78.84         3.67 o                         
   4  13 -18          1.26         -0.40         1.56 o                         
   5  13 -18          7.46          8.74         1.52 o                         
  -5  14 -18         40.20         39.32         2.65 o                         
  -4  14 -18          7.65          8.43         1.68 o                         
  -3  14 -18         73.71         72.63         4.62 o                         
  -2  14 -18         11.96         21.30         5.95 o                         
  -1  14 -18          2.93          0.77         3.45 o                         
   0  14 -18         81.34         91.55         3.99 o                         
   1  14 -18          5.75          5.16         2.03 o                         
   2  14 -18         10.27         13.43         2.26 o                         
   3  14 -18         77.54         61.93         3.35 o                         
   4  14 -18          9.91         11.79         1.92 o                         
   5  14 -18         39.57         41.48         3.90 o                         
  -4  15 -18       1169.35       1242.05        45.63 o                         
  -3  15 -18       1501.04       1509.27        39.89 o                         
  -2  15 -18        428.41        455.59        12.58 o                         
  -1  15 -18        640.15        622.22        15.21 o                         
   0  15 -18       1157.50       1190.32        27.88 o                         
   1  15 -18        627.58        616.40        13.31 o                         
   2  15 -18        397.41        454.80        10.97 o                         
   3  15 -18       1522.75       1528.45        33.48 o                         
   4  15 -18       1260.19       1265.41        33.20 o                         
  -4  16 -18         75.76         60.68        11.86 o                         
  -3  16 -18         27.34         31.11         2.44 o                         
  -2  16 -18          0.43          2.92         2.06 o                         
  -1  16 -18         17.86         22.01         2.44 o                         
   0  16 -18         30.57         40.93         2.89 o                         
   1  16 -18         17.63         21.65         2.33 o                         
   2  16 -18          0.44          3.02         1.77 o                         
   3  16 -18         33.52         30.92         2.33 o                         
   4  16 -18         75.15         77.45         4.86 o                         
  -4  17 -18          1.03         -1.25         2.08 o                         
  -3  17 -18         24.51         25.87         2.41 o                         
  -2  17 -18         39.42         37.96         2.61 o                         
  -1  17 -18         43.00         48.83         3.10 o                         
   0  17 -18          9.35          6.43         1.96 o                         
   1  17 -18         42.95         46.74         2.64 o                         
   2  17 -18         40.83         43.26         3.24 o                         
   3  17 -18         27.50         29.45         1.96 o                         
   4  17 -18          1.71          1.07         0.98 o                         
  -3  18 -18        271.92        268.86         8.65 o                         
  -2  18 -18        923.96        921.53        23.61 o                         
  -1  18 -18       2791.38       3073.27        73.85 o                         
   0  18 -18          0.15          2.74         1.87 o                         
   1  18 -18       2787.76       3014.76        63.60 o                         
   2  18 -18        932.75        951.84        20.16 o                         
   3  18 -18        294.64        288.95         8.21 o                         
  -3  19 -18         27.47         24.32         1.61 o                         
  -2  19 -18          5.17          4.87         1.60 o                         
  -1  19 -18          2.20          4.13         1.93 o                         
   0  19 -18          9.89         13.01         1.91 o                         
   1  19 -18          0.62          3.17         1.44 o                         
   2  19 -18          3.94          0.85         1.24 o                         
   3  19 -18         30.08         26.85         1.63 o                         
  -2  20 -18         14.28         15.95         1.77 o                         
  -1  20 -18         28.31         23.72         2.52 o                         
   0  20 -18          3.55          6.35         1.73 o                         
   1  20 -18         30.76         31.67         2.70 o                         
   2  20 -18         14.33         10.18         2.34 o                         
  -2  21 -18         32.19         28.71         2.50 o                         
  -1  21 -18        526.98        536.10        20.80 o                         
   0  21 -18         68.79         85.29         5.08 o                         
   1  21 -18        541.05        604.06        38.69 o                         
   2  21 -18         31.96         31.20         2.50 o                         
   0  22 -18         13.90         13.73         2.50 o                         
   1   0 -17       9619.12      10636.15       258.86 o                         
   2   0 -17       6771.83       7452.77       252.10 o                         
   3   0 -17          5.85        260.84       116.07 o                         
   4   0 -17       1240.66       1095.60        34.78 o                         
   5   0 -17       4174.00       3911.96       142.43 o                         
   6   0 -17        188.29        205.26        11.00 o                         
  -6   1 -17        162.30        175.68        10.12 o                         
  -5   1 -17         74.74         79.62         4.94 o                         
  -4   1 -17        166.29        183.67        17.58 o                         
  -3   1 -17         99.82        115.38         9.47 o                         
  -2   1 -17        302.22        262.13        17.72 o                         
  -1   1 -17         37.95         39.18         5.26 o                         
   0   1 -17         28.56         30.19         6.39 o                         
   1   1 -17         33.28         26.15         6.61 o                         
   2   1 -17        289.12        289.52        15.33 o                         
   3   1 -17        116.33        113.72        12.91 o                         
   4   1 -17        160.62        189.27        11.53 o                         
   5   1 -17         71.77         88.09         6.28 o                         
   6   1 -17        166.63        185.76         8.39 o                         
  -6   2 -17         15.58         22.80         3.90 o                         
  -5   2 -17         83.98         90.52         8.96 o                         
  -4   2 -17         13.77         17.48         7.91 o                         
  -3   2 -17         36.86         30.73         8.19 o                         
  -2   2 -17         36.65         25.01         6.94 o                         
  -1   2 -17         72.21         63.88        10.35 o                         
   0   2 -17        312.06        298.19        20.47 o                         
   1   2 -17         56.83         73.07         6.20 o                         
   2   2 -17         31.11         25.57         6.32 o                         
   3   2 -17         35.40         30.54         5.87 o                         
   4   2 -17         14.45         23.31         3.33 o                         
   5   2 -17         87.45        108.78         6.87 o                         
   6   2 -17         13.45         20.65         3.07 o                         
  -6   3 -17         59.63         73.82         4.75 o                         
  -5   3 -17        418.10        415.72        16.80 o                         
  -4   3 -17       4209.41       3910.58       100.60 o                         
  -3   3 -17       1957.77       1872.92        79.58 o                         
  -2   3 -17       3942.94       4844.48       152.06 o                         
  -1   3 -17       3778.57       4683.18       126.58 o                         
   0   3 -17      36599.72      45663.94      1660.31 o                         
   1   3 -17       3931.76       4780.81       110.59 o                         
   2   3 -17       3987.29       4819.47       125.76 o                         
   3   3 -17       2240.33       2045.77        51.80 o                         
   4   3 -17       4078.52       3980.40        91.54 o                         
   5   3 -17        428.77        418.73        17.99 o                         
   6   3 -17         70.37         77.00         4.53 o                         
  -6   4 -17          0.38          4.28         1.82 o                         
  -5   4 -17          3.10          0.42         3.14 o                         
  -4   4 -17         12.95         25.26        13.16 o                         
  -3   4 -17        199.21        208.84        23.88 o                         
  -2   4 -17         32.06         24.08         5.38 o                         
  -1   4 -17         92.06         72.17         6.78 o                         
   0   4 -17        586.38        623.50        29.29 o                         
   1   4 -17        103.14         69.42         7.26 o                         
   2   4 -17         31.54         29.24         4.89 o                         
   3   4 -17        205.58        223.37         7.09 o                         
   4   4 -17         13.85         16.59         4.12 o                         
   5   4 -17          4.05          7.87         3.25 o                         
   6   4 -17          0.54         -0.83         2.16 o                         
  -6   5 -17         16.40         17.06         2.65 o                         
  -5   5 -17        195.84        219.90         9.83 o                         
  -4   5 -17         60.49         50.46         8.31 o                         
  -3   5 -17         67.28         84.75         4.87 o                         
  -2   5 -17         42.73         40.86         5.00 o                         
  -1   5 -17         39.87         61.09         6.93 o                         
   0   5 -17         91.02         91.53         8.27 o                         
   1   5 -17         33.14         50.58        13.43 o                         
   2   5 -17         46.69         42.31         5.01 o                         
   3   5 -17         76.32         74.75         4.45 o                         
   4   5 -17         61.30         66.23         3.32 o                         
   5   5 -17        211.03        199.58        10.63 o                         
   6   5 -17         18.77         20.86         3.61 o                         
  -6   6 -17         32.93         28.60         2.16 o                         
  -5   6 -17        251.54        254.79        11.27 o                         
  -4   6 -17        146.37        167.67         9.90 o                         
  -3   6 -17        437.12        460.72        11.60 o                         
  -2   6 -17       3627.64       4338.73       117.27 o                         
  -1   6 -17       1772.12       1963.99        74.14 o                         
   0   6 -17       9976.91       9733.90       362.98 o                         
   1   6 -17       1741.65       2036.99        67.34 o                         
   2   6 -17       3561.30       4523.79       148.57 o                         
   3   6 -17        442.73        463.44        10.08 o                         
   4   6 -17        156.09        170.67         5.19 o                         
   5   6 -17        265.73        260.37         9.02 o                         
   6   6 -17         34.19         30.69         3.53 o                         
  -6   7 -17         16.44         19.09         2.15 o                         
  -5   7 -17         28.73         33.59         3.80 o                         
  -4   7 -17          6.54          6.04        11.21 o                         
  -3   7 -17         36.07         44.49         4.80 o                         
  -2   7 -17          1.77          6.03         4.23 o                         
  -1   7 -17         82.27         81.06        13.97 o                         
   0   7 -17         34.89         30.84         4.22 o                         
   1   7 -17         79.85         82.66         7.35 o                         
   2   7 -17          2.59          0.00         3.98 o                         
   3   7 -17         38.92         41.90         2.66 o                         
   4   7 -17          7.38          6.26         2.29 o                         
   5   7 -17         31.38         43.69         2.98 o                         
   6   7 -17         22.70         18.45         3.00 o                         
  -6   8 -17         15.10         14.38         1.77 o                         
  -5   8 -17         37.45         34.81         3.46 o                         
  -4   8 -17          8.47          5.96         4.22 o                         
  -3   8 -17        245.49        245.75        11.95 o                         
  -2   8 -17        120.72        110.38         4.67 o                         
  -1   8 -17         12.30         10.40         3.67 o                         
   0   8 -17          0.48          6.43         4.31 o                         
   1   8 -17         11.34         19.83         3.97 o                         
   2   8 -17        127.19         95.88         4.41 o                         
   3   8 -17        251.92        256.38         9.27 o                         
   4   8 -17          5.95          7.96         2.42 o                         
   5   8 -17         39.20         36.18         2.67 o                         
   6   8 -17         15.72         15.39         2.65 o                         
  -6   9 -17         42.89         38.69         3.74 o                         
  -5   9 -17        101.26        108.65         4.93 o                         
  -4   9 -17       2012.86       1974.26        63.17 o                         
  -3   9 -17      14426.48      15562.05       492.76 o                         
  -2   9 -17        732.65        774.11        18.23 o                         
  -1   9 -17       2585.22       2687.26        73.88 o                         
   0   9 -17       1551.19       1663.69        54.55 o                         
   1   9 -17       2563.16       2604.52        67.13 o                         
   2   9 -17        728.19        762.38        16.74 o                         
   3   9 -17      14970.27      15062.39       476.56 o                         
   4   9 -17       2108.47       2083.20        47.64 o                         
   5   9 -17         96.80         98.84         3.85 o                         
   6   9 -17         45.67         39.94         3.74 o                         
  -5  10 -17         59.53         68.86         3.87 o                         
  -4  10 -17         49.63         60.43         4.79 o                         
  -3  10 -17         34.21         38.15         3.84 o                         
  -2  10 -17        153.76        167.97         7.87 o                         
  -1  10 -17         62.05         64.91         5.33 o                         
   0  10 -17         32.94         31.62         5.92 o                         
   1  10 -17         58.90         57.80         6.71 o                         
   2  10 -17        167.08        178.14         5.25 o                         
   3  10 -17         34.75         41.36         2.85 o                         
   4  10 -17         54.10         52.37         3.16 o                         
   5  10 -17         63.60         62.65         3.48 o                         
  -5  11 -17         29.80         30.97         3.07 o                         
  -4  11 -17         31.48         38.16         2.64 o                         
  -3  11 -17         15.40         12.22         5.43 o                         
  -2  11 -17        401.23        424.25        16.80 o                         
  -1  11 -17         30.14         25.93         2.54 o                         
   0  11 -17         47.39         52.41         3.54 o                         
   1  11 -17         30.05         36.31         3.17 o                         
   2  11 -17        417.14        440.79        11.11 o                         
   3  11 -17         16.37         15.52         2.40 o                         
   4  11 -17         31.79         36.50         3.49 o                         
   5  11 -17         28.45         28.34         2.20 o                         
  -5  12 -17         74.11        106.47         6.57 o                         
  -4  12 -17       1386.19       1442.14        41.62 o                         
  -3  12 -17       1232.77       1250.54        30.76 o                         
  -2  12 -17       1161.25       1168.14        26.82 o                         
  -1  12 -17       5944.90       5872.97       104.45 o                         
   0  12 -17        465.56        520.33        11.57 o                         
   1  12 -17       6005.87       5865.06        96.81 o                         
   2  12 -17       1183.28       1183.43        25.22 o                         
   3  12 -17       1271.15       1265.06        27.95 o                         
   4  12 -17       1423.42       1442.78        33.31 o                         
   5  12 -17         84.93        100.17         3.86 o                         
  -5  13 -17          6.96          4.99         2.08 o                         
  -4  13 -17         31.19         33.89         3.02 o                         
  -3  13 -17        104.39        123.98         7.38 o                         
  -2  13 -17        290.94        326.42        10.80 o                         
  -1  13 -17         19.44         20.47         3.46 o                         
   0  13 -17         57.83         66.88         6.09 o                         
   1  13 -17         18.54         24.21         2.33 o                         
   2  13 -17        313.25        340.05         9.59 o                         
   3  13 -17        108.00        122.39         4.37 o                         
   4  13 -17         33.34         34.92         2.56 o                         
   5  13 -17          8.02          5.58         1.71 o                         
  -5  14 -17         29.98         38.25         3.00 o                         
  -4  14 -17          6.82          7.08         1.96 o                         
  -3  14 -17         52.40         51.96         3.34 o                         
  -2  14 -17          1.04          2.56         2.36 o                         
  -1  14 -17         48.17         44.76         4.60 o                         
   0  14 -17         47.05         55.28         5.32 o                         
   1  14 -17         43.03         47.14         2.70 o                         
   2  14 -17          1.43          2.16         2.06 o                         
   3  14 -17         58.03         56.06         3.49 o                         
   4  14 -17         10.73          7.89         1.97 o                         
   5  14 -17         36.88         40.53         2.57 o                         
  -4  15 -17        327.79        309.46        12.21 o                         
  -3  15 -17        912.64        880.95        23.91 o                         
  -2  15 -17       1498.28       1555.71        35.73 o                         
  -1  15 -17        478.25        557.04        13.71 o                         
   0  15 -17       5367.10       5306.64       106.10 o                         
   1  15 -17        507.21        540.75        11.90 o                         
   2  15 -17       1474.48       1561.46        32.61 o                         
   3  15 -17        937.75        879.40        20.88 o                         
   4  15 -17        324.33        304.74         8.88 o                         
  -4  16 -17         18.19         21.22         1.92 o                         
  -3  16 -17         17.61         23.28         2.52 o                         
  -2  16 -17         44.14         53.38         4.00 o                         
  -1  16 -17         17.78         22.88         2.56 o                         
   0  16 -17         59.68         66.51         3.43 o                         
   1  16 -17         16.37         19.41         2.13 o                         
   2  16 -17         47.76         52.98         2.84 o                         
   3  16 -17         18.01         20.07         2.03 o                         
   4  16 -17         20.45         20.19         1.86 o                         
  -4  17 -17         21.40         26.85         2.65 o                         
  -3  17 -17         16.38         16.22         2.33 o                         
  -2  17 -17         43.02         47.54         2.89 o                         
  -1  17 -17         94.74         84.21         3.53 o                         
   0  17 -17         18.78         19.73         2.25 o                         
   1  17 -17         87.45         81.51         3.27 o                         
   2  17 -17         42.64         50.70         2.54 o                         
   3  17 -17         15.37         14.00         1.79 o                         
   4  17 -17         22.73         20.92         1.71 o                         
  -3  18 -17        926.32        969.76        28.11 o                         
  -2  18 -17        177.39        194.96         6.71 o                         
  -1  18 -17        377.78        425.97        11.57 o                         
   0  18 -17         42.57         48.28         3.01 o                         
   1  18 -17        372.09        423.20        10.01 o                         
   2  18 -17        182.89        193.29         5.14 o                         
   3  18 -17       1001.89        992.63        26.06 o                         
  -3  19 -17          8.64          8.53         1.92 o                         
  -2  19 -17          5.61          5.60         2.23 o                         
  -1  19 -17         24.04         27.08         2.46 o                         
   0  19 -17          7.92          4.80         2.00 o                         
   1  19 -17         23.18         26.89         1.75 o                         
   2  19 -17          8.13          7.22         1.51 o                         
   3  19 -17         11.05          9.93         1.61 o                         
  -2  20 -17         12.88         13.86         1.44 o                         
  -1  20 -17          3.37          4.47         1.48 o                         
   0  20 -17         76.62         71.46         4.15 o                         
   1  20 -17          2.96          5.33         1.60 o                         
   2  20 -17         14.39         14.65         1.63 o                         
  -2  21 -17        391.95        405.77        34.32 o                         
  -1  21 -17        185.84        200.86         8.59 o                         
   0  21 -17        663.38        650.13        32.68 o                         
   1  21 -17        203.69        208.20        10.48 o                         
   2  21 -17        421.28        433.08        27.46 o                         
  -1  22 -17         11.07          8.74         2.50 o                         
   0  22 -17          8.38          4.99         2.50 o                         
   0   0 -16       9995.56      11252.15       453.06 o                         
   1   0 -16       2258.06       2625.59       142.67 o                         
   2   0 -16      21985.25      25933.80       545.66 o                         
   3   0 -16        234.14         11.23        74.88 o                         
   4   0 -16       1357.04       1220.28        41.43 o                         
   5   0 -16          1.17         22.60         5.30 o                         
   6   0 -16       1289.46       1324.75        60.45 o                         
  -6   1 -16         26.56         26.50         3.90 o                         
  -5   1 -16         44.97         56.19         6.18 o                         
  -4   1 -16        117.95         80.70        71.68 o                         
  -3   1 -16        104.59         83.10         9.28 o                         
  -2   1 -16          4.06          2.06         4.21 o                         
  -1   1 -16        243.36        216.00        11.08 o                         
   0   1 -16          1.40         14.07         3.36 o                         
   1   1 -16        243.88        223.53        10.28 o                         
   2   1 -16          8.50         11.97         4.98 o                         
   3   1 -16        112.07        119.65        11.15 o                         
   4   1 -16        129.45        142.56         6.38 o                         
   5   1 -16         44.14         46.60         5.98 o                         
   6   1 -16         26.75         30.15         3.19 o                         
  -6   2 -16         76.80         86.70         4.77 o                         
  -5   2 -16         12.04         12.19         3.31 o                         
  -4   2 -16        157.55        171.80        18.61 o                         
  -3   2 -16        199.95        180.67        17.58 o                         
  -2   2 -16         34.09         37.83         7.12 o                         
  -1   2 -16          6.00         14.56         6.11 o                         
   0   2 -16        295.23        294.50        23.54 o                         
   1   2 -16          6.93         19.24         7.01 o                         
   2   2 -16         33.74         22.67         6.20 o                         
   3   2 -16        191.83        164.35        10.05 o                         
   4   2 -16        166.20        173.92        10.48 o                         
   5   2 -16         13.41         15.89         4.20 o                         
   6   2 -16         85.78         88.04         6.04 o                         
  -6   3 -16        785.06        793.32        29.54 o                         
  -5   3 -16       2101.10       2212.40        99.72 o                         
  -4   3 -16       1325.79       1276.35        36.71 o                         
  -3   3 -16         10.83        163.50        82.37 o                         
  -2   3 -16       2735.86       2767.94        87.07 o                         
  -1   3 -16       2828.71       3458.79        89.47 o                         
   0   3 -16      26930.29      28498.55       731.97 o                         
   1   3 -16       2743.83       3465.25        78.26 o                         
   2   3 -16       2689.37       2829.68        78.92 o                         
   4   3 -16       1444.42       1367.87        32.56 o                         
   5   3 -16       2136.59       2171.67        80.70 o                         
   6   3 -16        797.99        764.74        29.06 o                         
  -6   4 -16         33.34         35.05         2.88 o                         
  -5   4 -16         85.78        103.53         7.05 o                         
  -4   4 -16        101.77        113.54        13.95 o                         
  -3   4 -16         65.67         98.93        18.65 o                         
  -2   4 -16        103.45         96.32         7.49 o                         
  -1   4 -16         61.36         49.95         5.83 o                         
   0   4 -16        303.81        324.26        14.23 o                         
   1   4 -16         50.46         50.18         5.10 o                         
   2   4 -16        108.11        105.13         7.12 o                         
   3   4 -16         67.52         64.68         5.68 o                         
   4   4 -16         98.21        111.99         4.37 o                         
   5   4 -16         88.66        116.21         5.60 o                         
   6   4 -16         29.88         38.29         3.07 o                         
  -6   5 -16          1.74          0.25         2.08 o                         
  -5   5 -16         15.45         22.88         4.80 o                         
  -4   5 -16         24.60         13.41        14.33 o                         
  -3   5 -16        115.98        113.75         7.21 o                         
  -2   5 -16         56.92         46.03         6.34 o                         
  -1   5 -16         73.73         82.84         6.10 o                         
   0   5 -16        619.48        551.86        18.23 o                         
   1   5 -16         80.89         79.18         6.25 o                         
   2   5 -16         52.50         51.13         4.87 o                         
   3   5 -16        115.14        115.63         4.24 o                         
   4   5 -16         19.48         25.53         3.83 o                         
   5   5 -16         16.28         25.05         3.00 o                         
   6   5 -16          1.19          0.79         2.34 o                         
  -6   6 -16        155.17        167.33         6.94 o                         
  -5   6 -16       1736.49       1801.81        66.53 o                         
  -4   6 -16        915.27        916.19        26.69 o                         
  -3   6 -16       1472.49       1518.99        34.91 o                         
  -2   6 -16       3129.61       3956.02       111.49 o                         
  -1   6 -16       2454.17       2758.94       104.19 o                         
   0   6 -16        473.50        454.44        16.18 o                         
   1   6 -16       2663.04       2635.81        86.25 o                         
   2   6 -16       3057.12       3874.23       106.18 o                         
   3   6 -16       1461.54       1518.14        30.37 o                         
   4   6 -16        938.90        910.57        19.39 o                         
   5   6 -16       1850.45       1814.48        52.23 o                         
   6   6 -16        149.79        176.06         9.71 o                         
  -6   7 -16          4.53          3.33         1.44 o                         
  -5   7 -16          3.09          4.55         3.07 o                         
  -4   7 -16          6.38        108.58       127.30 o                         
  -3   7 -16         61.35         68.86         7.41 o                         
  -2   7 -16        140.26        127.27        10.14 o                         
  -1   7 -16         42.31         43.79         5.11 o                         
   0   7 -16        103.43         96.37         5.60 o                         
   1   7 -16         43.73         24.51         6.65 o                         
   2   7 -16        144.61        145.21        12.07 o                         
   3   7 -16         60.36         69.51         3.09 o                         
   4   7 -16          7.02          7.53         2.46 o                         
   5   7 -16          3.55          1.13         1.95 o                         
   6   7 -16          6.23          3.74         2.65 o                         
  -6   8 -16          0.29          0.62         1.77 o                         
  -5   8 -16         26.38         28.96         3.47 o                         
  -4   8 -16         75.87         78.31         9.76 o                         
  -3   8 -16         36.12         32.75         4.05 o                         
  -2   8 -16         24.07         24.08         4.62 o                         
  -1   8 -16         48.94         39.00         4.47 o                         
   0   8 -16        162.97        164.61         7.68 o                         
   1   8 -16         52.62         39.36         4.46 o                         
   2   8 -16         21.55         30.30         6.33 o                         
   3   8 -16         31.73         39.12         3.56 o                         
   4   8 -16         80.66         79.30         3.77 o                         
   5   8 -16         31.07         26.87         2.36 o                         
   6   8 -16          1.35          0.00         2.65 o                         
  -6   9 -16         36.46         39.94         3.74 o                         
  -5   9 -16        176.93        184.51         7.12 o                         
  -4   9 -16        186.40        227.95        35.47 o                         
  -3   9 -16      10407.04      10562.70       298.88 o                         
  -2   9 -16       7933.81       8388.10       161.63 o                         
  -1   9 -16         12.42        203.43        56.16 o                         
   0   9 -16         22.12         22.72         4.99 o                         
   1   9 -16         14.24        178.78        18.90 o                         
   2   9 -16       8119.89       8454.79       160.58 o                         
   3   9 -16      10520.58      10749.89       393.38 o                         
   4   9 -16        186.50        217.36         6.72 o                         
   5   9 -16        171.89        173.52         5.80 o                         
   6   9 -16         37.36         36.19         3.74 o                         
  -6  10 -16         11.15          4.99         2.50 o                         
  -5  10 -16         14.86         16.99         3.10 o                         
  -4  10 -16         54.82         53.86         5.72 o                         
  -3  10 -16        151.02        174.35         7.89 o                         
  -2  10 -16         70.49         81.16         6.00 o                         
  -1  10 -16        101.17        105.00         6.92 o                         
   0  10 -16        112.01        116.01         6.95 o                         
   1  10 -16        107.59         69.44         9.08 o                         
   2  10 -16         72.17         81.55         3.48 o                         
   3  10 -16        153.60        173.02         5.56 o                         
   4  10 -16         63.22         54.57         4.01 o                         
   5  10 -16         15.49         12.47         2.60 o                         
   6  10 -16         13.58         13.73         2.50 o                         
  -5  11 -16         44.97         56.68         3.80 o                         
  -4  11 -16         99.72        105.03         4.74 o                         
  -3  11 -16         44.22         42.81         2.92 o                         
  -2  11 -16          2.07          7.95         2.89 o                         
  -1  11 -16        177.81        167.56         5.36 o                         
   0  11 -16         10.78          7.63         3.87 o                         
   1  11 -16        162.90        180.26         5.39 o                         
   2  11 -16          1.84         14.71         2.51 o                         
   3  11 -16         43.32         47.22         3.10 o                         
   4  11 -16        111.03        111.66         4.65 o                         
   5  11 -16         51.02         50.20         2.98 o                         
  -5  12 -16        483.66        553.43        26.02 o                         
  -4  12 -16        160.91        181.49         6.12 o                         
  -3  12 -16        564.52        564.05        15.18 o                         
  -2  12 -16       5993.09       6213.85       131.73 o                         
  -1  12 -16       2117.22       2018.70        40.13 o                         
   0  12 -16       6045.25       6253.52       110.25 o                         
   1  12 -16       2230.04       2143.36        40.26 o                         
   2  12 -16       6172.43       6316.70       126.39 o                         
   3  12 -16        624.78        600.27        14.21 o                         
   4  12 -16        175.97        201.00         6.08 o                         
   5  12 -16        521.26        516.52        14.17 o                         
  -5  13 -16          3.58          7.49         2.65 o                         
  -4  13 -16         89.09         94.31         4.56 o                         
  -3  13 -16         32.33         36.38         3.01 o                         
  -2  13 -16          4.16          9.94         3.29 o                         
  -1  13 -16        119.65        126.85         6.93 o                         
   0  13 -16         33.72         38.72         3.27 o                         
   1  13 -16        123.59        131.67         7.41 o                         
   2  13 -16          7.14         11.15         2.29 o                         
   3  13 -16         32.78         38.06         3.08 o                         
   4  13 -16         92.19         96.60         4.18 o                         
   5  13 -16          3.39          3.69         1.49 o                         
  -5  14 -16         15.71         14.30         2.08 o                         
  -4  14 -16          8.21         11.55         2.12 o                         
  -3  14 -16         17.64         18.24         2.66 o                         
  -2  14 -16        147.31        143.55         9.68 o                         
  -1  14 -16         28.59         33.87         3.16 o                         
   0  14 -16         79.53         97.22         5.06 o                         
   1  14 -16         34.70         39.09         2.61 o                         
   2  14 -16        147.03        146.18         5.70 o                         
   3  14 -16         24.57         24.49         3.14 o                         
   4  14 -16          9.70         14.30         2.72 o                         
   5  14 -16         15.35         16.45         1.71 o                         
  -5  15 -16        408.07        403.76        18.53 o                         
  -4  15 -16        494.85        483.53        16.36 o                         
  -3  15 -16        312.98        303.99         9.25 o                         
  -2  15 -16         50.89         55.19         5.58 o                         
  -1  15 -16       1782.30       1791.57        41.23 o                         
   0  15 -16       7612.43       7606.92       151.15 o                         
   1  15 -16       1721.30       1788.66        36.70 o                         
   2  15 -16         59.03         52.12         3.62 o                         
   3  15 -16        313.40        309.76         8.50 o                         
   4  15 -16        514.04        520.40        13.45 o                         
   5  15 -16        429.53        409.36        27.46 o                         
  -4  16 -16          5.37          8.44         1.83 o                         
  -3  16 -16         12.83         22.96         4.17 o                         
  -2  16 -16         96.09        105.60         5.65 o                         
  -1  16 -16          7.07          6.23         2.24 o                         
   0  16 -16        187.28        184.66         5.35 o                         
   1  16 -16          7.38          7.47         1.96 o                         
   2  16 -16         99.19        111.62         3.96 o                         
   3  16 -16         14.89         19.91         2.24 o                         
   4  16 -16          8.57          6.39         1.48 o                         
  -4  17 -16          4.13          6.40         1.60 o                         
  -3  17 -16         11.29          9.84         2.85 o                         
  -2  17 -16          8.48          9.40         2.03 o                         
  -1  17 -16         26.87         34.09         3.64 o                         
   0  17 -16          0.02         -0.59         1.75 o                         
   1  17 -16         30.71         35.82         2.46 o                         
   2  17 -16         10.30          8.63         1.88 o                         
   3  17 -16         11.56         10.80         1.80 o                         
   4  17 -16          4.32          3.50         1.20 o                         
  -4  18 -16        104.58         82.37         7.49 o                         
  -3  18 -16        388.33        418.29        12.90 o                         
  -2  18 -16       3025.06       3065.72        87.06 o                         
  -1  18 -16       1018.29       1067.59        24.95 o                         
   0  18 -16       1993.98       2034.45        44.20 o                         
   1  18 -16       1093.79       1071.32        23.42 o                         
   2  18 -16       3107.05       3076.41        64.99 o                         
   3  18 -16        462.78        455.92        12.72 o                         
   4  18 -16        104.25        105.73         6.39 o                         
  -3  19 -16         61.51         62.02         3.42 o                         
  -2  19 -16         36.44         49.43         3.16 o                         
  -1  19 -16         20.21         30.75         5.00 o                         
   0  19 -16         66.78         61.70         3.21 o                         
   1  19 -16         24.15         30.02         2.12 o                         
   2  19 -16         41.45         47.38         2.45 o                         
   3  19 -16         70.35         57.93         2.72 o                         
  -3  20 -16         15.05         11.23         2.50 o                         
  -2  20 -16         26.69         36.19         2.37 o                         
  -1  20 -16         22.01         28.09         2.00 o                         
   0  20 -16          1.90         10.07         2.41 o                         
   1  20 -16         23.00         32.54         2.32 o                         
   2  20 -16         32.87         31.80         2.06 o                         
   3  20 -16         13.87         13.73         2.50 o                         
  -2  21 -16        220.52        260.94        12.77 o                         
  -1  21 -16        944.90        968.95        36.25 o                         
   0  21 -16          8.81         14.49         2.78 o                         
   1  21 -16        950.28        988.30        44.98 o                         
   2  21 -16        268.47        270.83        17.47 o                         
  -1  22 -16          2.97          2.50         2.50 o                         
   0  22 -16          9.14          6.24         2.50 o                         
   1  22 -16          6.35          7.49         2.50 o                         
   1   0 -15       9368.51      10250.99       248.95 o                         
   2   0 -15       4373.94       5929.78       306.00 o                         
   3   0 -15       2611.07       2823.01       108.52 o                         
   4   0 -15       9432.51       8218.30       259.42 o                         
   5   0 -15       1747.01       1589.41        73.25 o                         
   6   0 -15       2688.11       2653.23       119.14 o                         
  -6   1 -15         17.17         20.95         2.70 o                         
  -5   1 -15         14.56         12.71         4.79 o                         
  -4   1 -15         73.29         80.35         6.58 o                         
  -3   1 -15         70.99         61.40         9.32 o                         
  -2   1 -15        150.82        169.05         8.94 o                         
  -1   1 -15         54.88         61.01         6.77 o                         
   0   1 -15        332.33        362.24        14.79 o                         
   1   1 -15         45.62         50.04         5.83 o                         
   2   1 -15        149.98        154.74        12.60 o                         
   3   1 -15         80.84         76.78        10.69 o                         
   4   1 -15         71.41         82.78         5.67 o                         
   5   1 -15         12.45         15.85         4.20 o                         
   6   1 -15         16.43         20.90         3.07 o                         
  -6   2 -15         51.15         48.56         3.46 o                         
  -5   2 -15         40.11         47.20         4.95 o                         
  -4   2 -15        112.14        115.59        12.54 o                         
  -3   2 -15        128.53        104.82        10.52 o                         
  -2   2 -15         31.41         29.00         4.86 o                         
  -1   2 -15        346.23        313.33        21.60 o                         
   0   2 -15        110.84        109.50         8.46 o                         
   1   2 -15        335.87        322.75        15.00 o                         
   2   2 -15         29.54         18.03         3.61 o                         
   3   2 -15        120.79        111.27         7.15 o                         
   4   2 -15        104.79        120.18         5.69 o                         
   5   2 -15         42.65         51.95         5.41 o                         
   6   2 -15         44.73         53.07         4.53 o                         
  -6   3 -15       1462.31       1450.87        54.86 o                         
  -5   3 -15       1886.47       1916.73        87.37 o                         
  -4   3 -15       7398.83       6861.49       149.43 o                         
  -3   3 -15        565.73        647.42        23.96 o                         
  -2   3 -15        467.71        686.32        30.33 o                         
  -1   3 -15        448.17        640.60        21.48 o                         
   0   3 -15         44.34         25.02         9.12 o                         
   1   3 -15        385.19        653.56        19.81 o                         
   2   3 -15        492.23        776.31        32.75 o                         
   3   3 -15        650.61        634.33        22.64 o                         
   4   3 -15       7388.90       7028.35       158.00 o                         
   5   3 -15       1902.05       1884.13        60.67 o                         
   6   3 -15       1561.89       1423.99        52.84 o                         
  -6   4 -15         18.26         20.23         3.00 o                         
  -5   4 -15         28.28         42.80         5.69 o                         
  -4   4 -15         28.31         38.14         7.61 o                         
  -3   4 -15          3.29          5.56         6.66 o                         
  -2   4 -15         47.69         47.43         8.52 o                         
  -1   4 -15         38.51         23.12         4.09 o                         
   0   4 -15        251.68        191.06         7.60 o                         
   1   4 -15         33.21         30.65         5.96 o                         
   2   4 -15         56.79         47.31         5.49 o                         
   3   4 -15          6.08          6.78         4.65 o                         
   4   4 -15         33.68         36.44         3.96 o                         
   5   4 -15         29.90         43.93         3.67 o                         
   6   4 -15         18.95         22.78         3.07 o                         
  -6   5 -15         11.29         13.67         3.12 o                         
  -5   5 -15        116.06        111.77         8.35 o                         
  -4   5 -15         30.79         34.19         6.20 o                         
  -3   5 -15         77.12         76.03         5.30 o                         
  -2   5 -15        185.80        154.47        13.23 o                         
  -1   5 -15        108.87        113.90         9.04 o                         
   0   5 -15         62.82         90.49        16.91 o                         
   1   5 -15        103.06        119.92         6.85 o                         
   2   5 -15        193.93        173.48         7.90 o                         
   3   5 -15         86.39         78.05         4.34 o                         
   4   5 -15         34.63         33.32         3.56 o                         
   5   5 -15        117.72        129.85         6.18 o                         
   6   5 -15         12.71         12.21         3.07 o                         
  -6   6 -15         10.41         12.84         2.65 o                         
  -5   6 -15         82.65         96.79         5.67 o                         
  -4   6 -15       3189.21       3221.54        89.70 o                         
  -3   6 -15       2222.24       2337.88        55.80 o                         
  -2   6 -15       4138.84       4570.60       113.46 o                         
  -1   6 -15      11386.27      12399.38       321.54 o                         
   0   6 -15      16416.97      17214.73       446.11 o                         
   1   6 -15      11319.09      11698.30       299.07 o                         
   2   6 -15       4232.28       4596.68       113.85 o                         
   3   6 -15       2211.75       2296.93        43.32 o                         
   4   6 -15       3159.06       3306.35        61.75 o                         
   5   6 -15         72.55         87.60         4.08 o                         
   6   6 -15         10.45         11.23         3.53 o                         
  -6   7 -15          5.48          5.41         1.44 o                         
  -5   7 -15          5.76          4.72         3.07 o                         
  -4   7 -15         56.84         26.50        21.11 o                         
  -3   7 -15        235.40        254.01        16.01 o                         
  -2   7 -15         47.13         44.00         4.68 o                         
  -1   7 -15         26.57         28.88         3.87 o                         
   0   7 -15         90.42         92.54         6.21 o                         
   1   7 -15         28.82         31.06        10.23 o                         
   2   7 -15         46.00         53.59         5.86 o                         
   3   7 -15        245.68        254.79         6.72 o                         
   4   7 -15         65.26         60.70         3.51 o                         
   5   7 -15          5.61          7.53         2.14 o                         
   6   7 -15          4.95          5.35         3.00 o                         
  -6   8 -15          1.67          1.25         1.77 o                         
  -5   8 -15         26.75         30.98         3.46 o                         
  -4   8 -15         65.50         78.91         6.55 o                         
  -3   8 -15         14.04         14.45         3.20 o                         
  -2   8 -15        140.55        126.97         7.28 o                         
  -1   8 -15         76.91         84.19         5.71 o                         
   0   8 -15         80.54         73.57         9.22 o                         
   1   8 -15         81.15         80.86         6.48 o                         
   2   8 -15        146.90        154.41         8.80 o                         
   3   8 -15         13.29         21.27         3.08 o                         
   4   8 -15         69.42         74.47         3.88 o                         
   5   8 -15         22.14         24.37         2.95 o                         
   6   8 -15          1.84          2.00         2.50 o                         
  -6   9 -15          4.84          1.25         2.50 o                         
  -5   9 -15        230.71        269.52         9.96 o                         
  -4   9 -15       6539.10       6455.39       181.39 o                         
  -3   9 -15       1682.95       1739.18        36.40 o                         
  -2   9 -15        904.23       1067.19        29.19 o                         
  -1   9 -15        476.39        443.78        15.29 o                         
   0   9 -15       6502.41       6274.87       217.40 o                         
   1   9 -15        464.89        429.92        14.67 o                         
   2   9 -15        877.44        987.08        34.81 o                         
   3   9 -15       1671.06       1789.34        33.49 o                         
   4   9 -15       6674.25       6800.74       162.20 o                         
   5   9 -15        240.18        274.26         7.89 o                         
   6   9 -15          5.24          3.00         3.74 o                         
  -6  10 -15          7.49         16.22         2.50 o                         
  -5  10 -15         24.10         29.82         2.62 o                         
  -4  10 -15        146.51        161.66        18.60 o                         
  -3  10 -15        102.01        112.09         6.69 o                         
  -2  10 -15        255.52        253.08         7.50 o                         
  -1  10 -15        100.58        105.44        11.79 o                         
   0  10 -15          2.39         -0.60         3.58 o                         
   1  10 -15        103.44         99.85         6.35 o                         
   2  10 -15        269.00        270.90         7.68 o                         
   3  10 -15        102.22        106.60         4.24 o                         
   4  10 -15        159.81        147.10         6.20 o                         
   5  10 -15         25.77         26.00         3.34 o                         
   6  10 -15          7.19          6.24         2.50 o                         
  -5  11 -15         58.04         67.61         3.67 o                         
  -4  11 -15          9.69         10.23         2.08 o                         
  -3  11 -15          7.59          8.89         3.30 o                         
  -2  11 -15        150.14        156.73         6.18 o                         
  -1  11 -15        213.52        195.30         8.25 o                         
   0  11 -15        129.77        115.61         6.71 o                         
   1  11 -15        210.18        211.21         6.83 o                         
   2  11 -15        164.38        161.21         5.06 o                         
   3  11 -15          8.16         10.54         2.27 o                         
   4  11 -15          8.21         11.07         2.39 o                         
   5  11 -15         65.11         61.76         3.07 o                         
  -5  12 -15        506.23        593.32        33.70 o                         
  -4  12 -15       1697.90       1729.39        37.69 o                         
  -3  12 -15        883.65        898.70        23.14 o                         
  -2  12 -15       5234.02       4959.30        96.15 o                         
  -1  12 -15       7403.73       7249.17       152.74 o                         
   0  12 -15         11.38         35.25         3.12 o                         
   1  12 -15       7592.48       7339.85       133.71 o                         
   2  12 -15       5241.35       5092.49       102.15 o                         
   3  12 -15        913.19        947.13        21.33 o                         
   4  12 -15       1777.42       1859.36        40.61 o                         
   5  12 -15        522.63        566.20        15.44 o                         
  -5  13 -15         25.85         25.74         3.00 o                         
  -4  13 -15         13.75         12.97         2.50 o                         
  -3  13 -15         77.68         86.81         6.62 o                         
  -2  13 -15        179.28        176.90        10.02 o                         
  -1  13 -15          9.41          9.65         2.46 o                         
   0  13 -15        334.34        337.03         8.31 o                         
   1  13 -15         11.30         11.38         2.12 o                         
   2  13 -15        199.01        195.45         7.29 o                         
   3  13 -15         90.75         92.15         4.69 o                         
   4  13 -15         12.77         17.93         2.35 o                         
   5  13 -15         34.45         31.71         2.05 o                         
  -5  14 -15          0.73          3.49         2.08 o                         
  -4  14 -15         94.22        102.11         7.26 o                         
  -3  14 -15        100.48        114.98         7.81 o                         
  -2  14 -15         65.56         68.83         4.83 o                         
  -1  14 -15         97.37         98.12         4.85 o                         
   0  14 -15         71.51         73.29         4.18 o                         
   1  14 -15        108.87        105.07         4.85 o                         
   2  14 -15         72.69         70.87         3.25 o                         
   3  14 -15        108.12        123.39         4.11 o                         
   4  14 -15        116.44        108.86         6.66 o                         
   5  14 -15          1.85          2.27         1.34 o                         
  -5  15 -15         69.04         80.89         5.62 o                         
  -4  15 -15       1021.52       1120.69        36.17 o                         
  -3  15 -15        383.01        399.93        11.11 o                         
  -2  15 -15       2679.50       2687.27        65.15 o                         
  -1  15 -15       2407.10       2438.23        52.84 o                         
   0  15 -15       2371.68       2274.98        42.91 o                         
   1  15 -15       2481.38       2424.57        46.89 o                         
   2  15 -15       2739.42       2732.13        58.23 o                         
   3  15 -15        373.52        438.35        11.28 o                         
   4  15 -15       1105.21       1189.42        29.37 o                         
   5  15 -15         49.85         79.26         5.62 o                         
  -4  16 -15         46.11         53.59         4.69 o                         
  -3  16 -15          0.68          5.85         2.21 o                         
  -2  16 -15         63.45         64.58         3.72 o                         
  -1  16 -15         55.88         62.23         4.78 o                         
   0  16 -15        126.81        123.97         4.15 o                         
   1  16 -15         53.92         66.35         3.01 o                         
   2  16 -15         68.85         69.93         3.22 o                         
   3  16 -15          0.70          6.33         1.85 o                         
   4  16 -15         53.38         58.15         2.67 o                         
  -4  17 -15          2.68          0.00         1.60 o                         
  -3  17 -15         86.88         86.30         6.63 o                         
  -2  17 -15         64.71         64.58         3.59 o                         
  -1  17 -15         13.13         12.22         2.29 o                         
   0  17 -15         22.84         24.11         2.44 o                         
   1  17 -15         11.08         16.52         1.97 o                         
   2  17 -15         70.87         73.64         2.96 o                         
   3  17 -15         92.69         91.60         3.36 o                         
   4  17 -15          1.36          1.34         1.28 o                         
  -4  18 -15        397.36        425.59        27.46 o                         
  -3  18 -15        271.10        278.35         9.05 o                         
  -2  18 -15        973.78       1001.09        27.22 o                         
  -1  18 -15       1304.11       1342.76        31.75 o                         
   0  18 -15        330.42        329.00         9.02 o                         
   1  18 -15       1342.45       1324.53        25.16 o                         
   2  18 -15       1016.57        995.94        21.84 o                         
   3  18 -15        273.61        285.17         8.36 o                         
   4  18 -15        412.59        439.32        29.95 o                         
  -3  19 -15          6.00          6.04         1.43 o                         
  -2  19 -15         26.51         28.05         2.25 o                         
  -1  19 -15        204.71        201.57         8.00 o                         
   0  19 -15         69.59         82.42         4.41 o                         
   1  19 -15        194.56        190.46         5.04 o                         
   2  19 -15         27.55         28.57         2.08 o                         
   3  19 -15          7.52          7.19         1.55 o                         
  -3  20 -15         25.26         18.69         2.50 o                         
  -2  20 -15         20.00         27.53         2.26 o                         
  -1  20 -15         44.13         45.29         4.03 o                         
   0  20 -15          0.04          0.97         1.58 o                         
   1  20 -15         48.38         46.89         3.16 o                         
   2  20 -15         22.82         28.47         2.52 o                         
   3  20 -15         27.96         21.13         3.26 o                         
  -2  21 -15        312.23        357.76        17.58 o                         
  -1  21 -15        386.09        417.77        16.54 o                         
   0  21 -15       2245.38       2270.37        83.33 o                         
   1  21 -15        377.92        428.88        20.24 o                         
   2  21 -15        316.02        351.95        22.47 o                         
  -1  22 -15         69.49         59.59         4.99 o                         
   0  22 -15          7.42          8.74         2.50 o                         
   1  22 -15         62.89         51.17         3.74 o                         
   0   0 -14       5313.53       4735.46       183.68 o                         
   1   0 -14        762.63        744.31        30.25 o                         
   2   0 -14       1768.11       1932.02       105.09 o                         
   3   0 -14       3281.29       3299.30       125.59 o                         
   4   0 -14       4722.95       4712.83       124.25 o                         
   5   0 -14       1389.57       1385.35        63.98 o                         
   6   0 -14         80.86        108.51         5.06 o                         
  -6   1 -14         47.84         57.61         4.46 o                         
  -5   1 -14          3.14          6.24         4.99 o                         
  -4   1 -14        124.68        126.52        13.49 o                         
  -3   1 -14        116.02        115.87        14.30 o                         
  -2   1 -14         24.94         29.59         8.42 o                         
  -1   1 -14         78.07         80.51         5.90 o                         
   0   1 -14         54.27         37.39         4.25 o                         
   1   1 -14         86.13         67.25         7.78 o                         
   2   1 -14         20.61         32.21         4.80 o                         
   3   1 -14        120.01        102.27         7.11 o                         
   4   1 -14        128.76        141.18         6.88 o                         
   5   1 -14          2.50          5.36         3.80 o                         
   6   1 -14         54.28         55.85         4.53 o                         
  -6   2 -14         18.44         18.33         2.70 o                         
  -5   2 -14          4.72          4.99         3.60 o                         
  -4   2 -14         30.37         47.06         9.62 o                         
  -3   2 -14         63.25         71.65         8.74 o                         
  -2   2 -14         23.36         34.32         6.51 o                         
  -1   2 -14         70.58         73.67        14.61 o                         
   0   2 -14        195.57        198.79         9.96 o                         
   1   2 -14         61.63         75.50        11.61 o                         
   2   2 -14         24.56         29.82         3.73 o                         
   3   2 -14         57.62         51.82         4.82 o                         
   4   2 -14         35.61         37.75         3.21 o                         
   5   2 -14          3.21          5.30         4.04 o                         
   6   2 -14         20.72         20.73         3.31 o                         
  -6   3 -14       1863.53       1667.83        61.01 o                         
  -5   3 -14       1434.36       1457.07        62.52 o                         
  -4   3 -14       5794.54       5412.56       134.65 o                         
  -3   3 -14       1807.85       1683.44       269.58 o                         
  -2   3 -14       1347.26       1429.57        38.80 o                         
  -1   3 -14      20656.42      22435.92       535.07 o                         
   0   3 -14        434.72        482.18        32.61 o                         
   1   3 -14      20684.26      22662.37       541.85 o                         
   2   3 -14       1378.17       1422.95        33.48 o                         
   3   3 -14       1812.27       1893.47        90.97 o                         
   4   3 -14       5830.01       5761.16       128.99 o                         
   5   3 -14       1430.50       1452.85        47.26 o                         
   6   3 -14       1846.45       1718.52        63.41 o                         
  -6   4 -14         29.05         27.16         3.00 o                         
  -5   4 -14        204.61        212.63        12.77 o                         
  -4   4 -14         18.39         16.31         5.00 o                         
  -3   4 -14         46.78         45.31         7.17 o                         
  -2   4 -14         72.55         51.11         6.05 o                         
  -1   4 -14        117.69        123.64         8.36 o                         
   0   4 -14         92.98         81.50         9.67 o                         
   1   4 -14        136.76        133.41         7.65 o                         
   2   4 -14         68.05         62.84        13.03 o                         
   3   4 -14         53.95         48.58         5.36 o                         
   4   4 -14         20.91         30.49         3.57 o                         
   5   4 -14        207.03        235.34         9.52 o                         
   6   4 -14         26.34         30.65         3.60 o                         
  -6   5 -14          8.52          5.62         2.65 o                         
  -5   5 -14         26.62         32.43         5.30 o                         
  -4   5 -14         14.59         18.67         7.21 o                         
  -3   5 -14         63.65         51.07         5.19 o                         
  -2   5 -14         55.06         42.66         5.52 o                         
  -1   5 -14        111.55        117.63         6.19 o                         
   0   5 -14          0.04          3.56         4.07 o                         
   1   5 -14        118.73        100.92         6.39 o                         
   2   5 -14         49.72         20.44        24.68 o                         
   3   5 -14         64.14         43.09         5.36 o                         
   4   5 -14         16.93         14.61         2.97 o                         
   5   5 -14         27.61         34.32         2.91 o                         
   6   5 -14          8.24          6.78         3.07 o                         
  -6   6 -14        232.80        203.28         8.39 o                         
  -5   6 -14        698.27        675.24        32.20 o                         
  -4   6 -14       5613.12       5370.78       134.46 o                         
  -3   6 -14       1520.56       1522.02        41.65 o                         
  -2   6 -14       2947.92       3124.57        79.05 o                         
  -1   6 -14       6150.20       7157.52       205.52 o                         
   0   6 -14      21422.08      34452.88      1537.76 o                         
   1   6 -14       6318.65       7168.25       177.91 o                         
   2   6 -14       2894.81       3115.99        84.84 o                         
   3   6 -14       1614.50       1573.69        34.73 o                         
   4   6 -14       5871.81       5535.84       106.88 o                         
   5   6 -14        711.90        656.24        18.39 o                         
   6   6 -14        249.94        230.08        12.36 o                         
  -6   7 -14          9.50          7.07         1.63 o                         
  -5   7 -14          9.23         14.23         3.46 o                         
  -4   7 -14         53.05         58.30         6.60 o                         
  -3   7 -14        148.54        151.90        11.89 o                         
  -2   7 -14          4.66          2.42         5.40 o                         
  -1   7 -14         97.94         92.19         9.47 o                         
   0   7 -14         38.31         40.21         4.63 o                         
   1   7 -14         97.72         71.27         7.42 o                         
   2   7 -14          4.66          6.25         4.32 o                         
   3   7 -14        158.25        176.18         6.49 o                         
   4   7 -14         54.68         61.55         4.10 o                         
   5   7 -14         11.90         13.66         2.41 o                         
   6   7 -14          9.70         10.16         3.00 o                         
  -6   8 -14         30.02         30.55         2.16 o                         
  -5   8 -14         27.40         26.93         4.83 o                         
  -4   8 -14        153.00        162.63        14.87 o                         
  -3   8 -14        370.39        372.01        11.24 o                         
  -2   8 -14         60.95         51.99         4.92 o                         
  -1   8 -14          8.71         12.86         3.62 o                         
   0   8 -14         14.91         20.97         5.65 o                         
   1   8 -14         14.89          7.46         4.26 o                         
   2   8 -14         57.22         47.79         5.04 o                         
   3   8 -14        382.25        395.67         8.86 o                         
   4   8 -14        159.43        157.69         5.54 o                         
   5   8 -14         27.36         31.24         2.56 o                         
   6   8 -14         36.24         35.25         3.90 o                         
  -6   9 -14         62.84         70.29         3.60 o                         
  -5   9 -14        244.61        251.00         9.51 o                         
  -4   9 -14       2213.43       2316.16        57.01 o                         
  -3   9 -14        630.31        676.87        16.25 o                         
  -2   9 -14       2483.75       2844.39        79.10 o                         
  -1   9 -14       6119.85       6909.88       219.63 o                         
   0   9 -14       3285.01       4084.41       152.48 o                         
   1   9 -14       6262.88       6973.84       221.51 o                         
   2   9 -14       2669.21       2838.00        93.95 o                         
   3   9 -14        653.11        700.81        15.14 o                         
   4   9 -14       2270.19       2273.40        49.33 o                         
   5   9 -14        240.22        253.26         7.41 o                         
   6   9 -14         58.96         62.63         4.41 o                         
  -6  10 -14         31.77         32.45         3.74 o                         
  -5  10 -14        100.34        117.44         5.23 o                         
  -4  10 -14         53.85         64.40         6.70 o                         
  -3  10 -14        401.31        433.57        12.44 o                         
  -2  10 -14         18.71         24.76         2.35 o                         
  -1  10 -14        165.68        143.94        11.16 o                         
   0  10 -14        121.10        111.98         6.77 o                         
   1  10 -14        169.78        159.33         7.71 o                         
   2  10 -14         17.59         25.73         2.61 o                         
   3  10 -14        445.02        432.20        10.33 o                         
   4  10 -14         55.20         64.33         4.72 o                         
   5  10 -14        112.01        111.13         5.77 o                         
   6  10 -14         34.51         39.94         4.99 o                         
  -6  11 -14         12.50         17.47         2.50 o                         
  -5  11 -14          6.73          9.72         2.60 o                         
  -4  11 -14         51.84         59.61         3.25 o                         
  -3  11 -14         77.35         88.08         5.83 o                         
  -2  11 -14        137.48        126.23         5.18 o                         
  -1  11 -14        224.84        228.00        10.22 o                         
   0  11 -14         60.57         56.00         5.32 o                         
   1  11 -14        206.42        224.56        10.40 o                         
   2  11 -14        151.13        135.26         4.33 o                         
   3  11 -14         77.71         90.65         3.98 o                         
   4  11 -14         63.15         55.98         3.80 o                         
   5  11 -14          5.06          4.98         2.06 o                         
   6  11 -14         17.55         19.97         3.74 o                         
  -5  12 -14        201.42        245.00        12.77 o                         
  -4  12 -14        143.10        136.49         4.94 o                         
  -3  12 -14        568.22        608.41        14.93 o                         
  -2  12 -14       2772.10       2711.11        59.15 o                         
  -1  12 -14       2568.91       2537.27        48.34 o                         
   0  12 -14       6932.74       6465.34       130.96 o                         
   1  12 -14       2689.51       2561.63        48.05 o                         
   2  12 -14       2796.18       2862.99        58.14 o                         
   3  12 -14        565.60        625.64        14.66 o                         
   4  12 -14        145.91        134.10         4.78 o                         
   5  12 -14        215.46        230.90         7.02 o                         
  -5  13 -14         16.99         22.03         3.00 o                         
  -4  13 -14         80.21         86.35         4.93 o                         
  -3  13 -14         33.45         48.82         5.20 o                         
  -2  13 -14        249.36        259.91         7.40 o                         
  -1  13 -14         67.50         68.93         4.10 o                         
   0  13 -14        146.67        154.49         7.15 o                         
   1  13 -14         68.40         70.45         3.83 o                         
   2  13 -14        263.51        262.36         8.50 o                         
   3  13 -14         37.05         49.77         2.92 o                         
   4  13 -14         85.15         86.57         5.12 o                         
   5  13 -14         19.42         22.42         2.88 o                         
  -5  14 -14         28.21         28.68         4.37 o                         
  -4  14 -14         27.41         29.16         3.22 o                         
  -3  14 -14        231.81        238.78        19.50 o                         
  -2  14 -14          5.03          5.85         2.92 o                         
  -1  14 -14         53.64         49.53         3.38 o                         
   0  14 -14        238.51        238.05         6.80 o                         
   1  14 -14         54.26         59.35         2.78 o                         
   2  14 -14          4.12          7.64         2.16 o                         
   3  14 -14        232.13        235.46         6.79 o                         
   4  14 -14         29.09         31.35         3.23 o                         
   5  14 -14         27.15         30.32         2.34 o                         
  -5  15 -14        115.21        133.65         7.06 o                         
  -4  15 -14        504.36        511.11        17.29 o                         
  -3  15 -14        959.08       1071.75        29.09 o                         
  -2  15 -14        592.19        574.08        14.40 o                         
  -1  15 -14       6083.62       5896.94       119.15 o                         
   0  15 -14         19.86         23.29         3.16 o                         
   1  15 -14       5965.15       6014.25       110.01 o                         
   2  15 -14        643.01        609.44        13.47 o                         
   3  15 -14        960.70       1119.94        26.24 o                         
   4  15 -14        553.41        540.88        14.05 o                         
   5  15 -14        133.56        142.01         6.22 o                         
  -4  16 -14         76.63         78.84         3.87 o                         
  -3  16 -14        140.95        159.96         6.59 o                         
  -2  16 -14         53.18         54.94         4.54 o                         
  -1  16 -14        106.75        108.42         8.34 o                         
   0  16 -14         20.53         19.59         2.71 o                         
   1  16 -14        103.36        104.21         3.54 o                         
   2  16 -14         54.96         63.41         2.86 o                         
   3  16 -14        160.28        160.59         6.07 o                         
   4  16 -14         90.72         83.25         3.53 o                         
  -4  17 -14         13.21         14.78         1.92 o                         
  -3  17 -14         38.44         35.18         3.63 o                         
  -2  17 -14         19.49         16.77         2.88 o                         
  -1  17 -14         33.41         36.47         2.60 o                         
   0  17 -14          2.28          1.31         1.74 o                         
   1  17 -14         34.25         36.50         2.26 o                         
   2  17 -14         28.40         26.44         2.13 o                         
   3  17 -14         37.18         38.57         2.50 o                         
   4  17 -14         13.90         17.61         1.95 o                         
  -4  18 -14         36.01         37.91         4.99 o                         
  -3  18 -14       1798.48       1843.77        48.37 o                         
  -2  18 -14       1310.29       1345.18        35.98 o                         
  -1  18 -14        610.75        656.93        16.33 o                         
   0  18 -14       2988.28       3054.11        68.72 o                         
   1  18 -14        611.95        679.96        13.90 o                         
   2  18 -14       1417.59       1384.69        28.28 o                         
   3  18 -14       2010.01       1941.21        46.90 o                         
   4  18 -14         29.92         30.32         2.34 o                         
  -3  19 -14         11.88         14.66         2.04 o                         
  -2  19 -14          7.90          5.22         1.92 o                         
  -1  19 -14         20.95         24.09         2.54 o                         
   0  19 -14          1.61          5.19         2.07 o                         
   1  19 -14         21.62         28.19         1.91 o                         
   2  19 -14          5.64          8.60         1.67 o                         
   3  19 -14          8.39          8.80         1.61 o                         
  -3  20 -14         15.20         13.46         2.23 o                         
  -2  20 -14          0.33          2.04         1.44 o                         
  -1  20 -14         29.58         35.53         2.50 o                         
   0  20 -14        260.28        256.75         7.82 o                         
   1  20 -14         26.35         38.90         2.20 o                         
   2  20 -14          0.00         -0.83         1.55 o                         
   3  20 -14         20.66         15.66         1.93 o                         
  -2  21 -14        338.74        355.00        16.02 o                         
  -1  21 -14        149.55        148.67         7.13 o                         
   0  21 -14        266.86        268.57         9.79 o                         
   1  21 -14        144.25        143.65         7.80 o                         
   2  21 -14        313.68        277.47        14.04 o                         
  -1  22 -14         46.45         42.11         3.21 o                         
   0  22 -14          1.71          2.91         2.23 o                         
   1  22 -14         47.37         43.68         3.74 o                         
   1   0 -13        299.07        225.57        17.25 o                         
   2   0 -13         17.28         12.29        13.83 o                         
   3   0 -13      10155.16      10134.68       665.32 o                         
   4   0 -13       2374.05       2128.92        50.69 o                         
   5   0 -13       1761.77       1706.93        78.10 o                         
   6   0 -13       1204.73       1301.07        41.80 o                         
  -6   1 -13         13.18         13.18         2.38 o                         
  -5   1 -13         14.22         15.47         3.80 o                         
  -4   1 -13         18.65         22.06         6.31 o                         
  -3   1 -13        110.89        132.89        10.60 o                         
  -2   1 -13         19.45         18.24         4.61 o                         
  -1   1 -13          2.83         12.55         3.82 o                         
   0   1 -13        115.09        118.79        10.24 o                         
   1   1 -13          3.13          5.86         7.69 o                         
   2   1 -13         17.93         14.06         4.66 o                         
   3   1 -13        115.15        134.76        12.19 o                         
   4   1 -13         16.68         23.67         5.37 o                         
   5   1 -13         11.92         11.69         4.20 o                         
   6   1 -13         15.27         18.33         3.07 o                         
  -6   2 -13         20.75         25.64         4.25 o                         
  -5   2 -13         21.28         23.31         4.04 o                         
  -4   2 -13         94.28         95.54         8.26 o                         
  -3   2 -13         51.24         53.95         7.62 o                         
  -2   2 -13         38.20         46.09         5.34 o                         
  -1   2 -13        381.98        383.11        13.90 o                         
   0   2 -13        300.11        254.95        23.96 o                         
   1   2 -13        396.02        384.40        10.77 o                         
   2   2 -13         37.96         38.60         4.99 o                         
   3   2 -13         50.95         36.88         6.25 o                         
   4   2 -13         92.78        100.37         5.25 o                         
   5   2 -13         17.74         25.04         2.98 o                         
   6   2 -13         21.18         27.01         3.80 o                         
  -6   3 -13        104.50        105.01         6.57 o                         
  -5   3 -13       1944.37       1827.85        77.50 o                         
  -4   3 -13        749.23        739.60        22.69 o                         
  -3   3 -13        234.48        134.44        18.97 o                         
  -2   3 -13       4947.55       5858.91       157.93 o                         
  -1   3 -13       6086.06      10483.72       687.68 o                         
   0   3 -13       1320.83       1249.84        38.10 o                         
   1   3 -13       6263.81       7199.09       203.27 o                         
   2   3 -13       5006.33       5658.94       123.52 o                         
   3   3 -13        251.48        278.28        22.70 o                         
   4   3 -13        759.07        745.74        18.28 o                         
   5   3 -13       1940.23       1841.68        59.42 o                         
   6   3 -13        102.05        100.56         6.60 o                         
  -6   4 -13         38.31         38.99         3.90 o                         
  -5   4 -13         38.64         42.51         5.69 o                         
  -4   4 -13         19.94         20.27         3.91 o                         
  -3   4 -13          4.87          6.88         4.39 o                         
  -2   4 -13         41.30         38.12         5.72 o                         
  -1   4 -13        358.23        317.82        14.50 o                         
   0   4 -13         77.43         67.62        18.98 o                         
   1   4 -13        375.84        339.37        12.19 o                         
   2   4 -13         52.02         41.30         5.74 o                         
   3   4 -13          5.93         10.76         3.95 o                         
   4   4 -13         20.62         22.35         2.59 o                         
   5   4 -13         38.53         52.01         4.12 o                         
   6   4 -13         40.02         38.51         3.80 o                         
  -6   5 -13         25.82         34.55         2.88 o                         
  -5   5 -13         82.31         97.51         7.46 o                         
  -4   5 -13          4.74         -1.40         4.98 o                         
  -3   5 -13         40.51         32.23         4.35 o                         
  -2   5 -13        255.40        228.41        10.92 o                         
  -1   5 -13        129.81        121.24        14.54 o                         
   0   5 -13        207.59        175.14         7.82 o                         
   1   5 -13        152.17        153.71         7.78 o                         
   2   5 -13        266.47        268.67        21.58 o                         
   3   5 -13         35.09         38.82         5.22 o                         
   4   5 -13          5.17          4.69         2.21 o                         
   5   5 -13         91.76         93.21         5.16 o                         
   6   5 -13         30.00         36.86         3.80 o                         
  -6   6 -13        352.16        336.59        13.20 o                         
  -5   6 -13        779.31        754.66        49.92 o                         
  -4   6 -13        295.99        357.13        13.31 o                         
  -3   6 -13       3260.25       3363.46       128.13 o                         
  -2   6 -13       1289.95       1268.09        48.11 o                         
  -1   6 -13       7915.30       8042.61       209.45 o                         
   0   6 -13       5713.99       6173.18       210.82 o                         
   1   6 -13       8043.04       7653.32       175.67 o                         
   2   6 -13       1190.08       1264.69        48.43 o                         
   3   6 -13       3316.39       3351.42       125.33 o                         
   4   6 -13        309.56        360.80         9.37 o                         
   5   6 -13        777.58        781.89        20.04 o                         
   6   6 -13        361.77        339.91        17.19 o                         
  -6   7 -13         21.33         19.57         1.87 o                         
  -5   7 -13         79.15         88.00         8.74 o                         
  -4   7 -13        144.52        160.15         7.69 o                         
  -3   7 -13        240.88        210.61        14.83 o                         
  -2   7 -13         37.66         31.63         4.20 o                         
  -1   7 -13        302.13        311.11        12.65 o                         
   0   7 -13        237.92        226.52        12.11 o                         
   1   7 -13        332.81        342.53        17.43 o                         
   2   7 -13         43.56         46.35         5.65 o                         
   3   7 -13        261.36        267.15         8.04 o                         
   4   7 -13        149.68        142.88         6.21 o                         
   5   7 -13         84.70         84.17         5.65 o                         
   6   7 -13         19.39         27.46         3.90 o                         
  -6   8 -13         12.08         10.48         1.87 o                         
  -5   8 -13         30.55         40.65         4.04 o                         
  -4   8 -13        150.48        157.48         8.14 o                         
  -3   8 -13         58.56         72.79         9.82 o                         
  -2   8 -13          8.22         11.00         6.35 o                         
  -1   8 -13         35.28         25.49         5.12 o                         
   0   8 -13          6.56         11.62         3.55 o                         
   1   8 -13         39.75         17.95        10.60 o                         
   2   8 -13          6.82         12.23         3.74 o                         
   3   8 -13         68.10         76.07         4.61 o                         
   4   8 -13        162.44        162.74         8.01 o                         
   5   8 -13         26.22         32.62         3.02 o                         
   6   8 -13         15.27         16.22         4.99 o                         
  -6   9 -13        496.63        455.13        17.29 o                         
  -5   9 -13        121.72        123.11         5.32 o                         
  -4   9 -13       2480.05       2441.79        54.66 o                         
  -3   9 -13       7423.57       7305.63       175.16 o                         
  -2   9 -13        803.03        919.46        33.48 o                         
  -1   9 -13       1299.48       1282.52        43.91 o                         
   0   9 -13        446.52        396.51        15.79 o                         
   1   9 -13       1265.53       1295.95        44.36 o                         
   2   9 -13        822.45        896.41        32.28 o                         
   3   9 -13       7644.01       7523.70       143.25 o                         
   4   9 -13       2630.50       2557.04        55.41 o                         
   5   9 -13        116.63        138.26         4.93 o                         
   6   9 -13        540.60        458.09        22.06 o                         
  -6  10 -13         16.49         20.21         2.08 o                         
  -5  10 -13         25.58         31.85         2.35 o                         
  -4  10 -13         52.74         60.02         5.59 o                         
  -3  10 -13        101.12        118.97         9.02 o                         
  -2  10 -13          0.48          0.14         3.52 o                         
  -1  10 -13        115.84        124.64        10.97 o                         
   0  10 -13        202.18        201.43         8.38 o                         
   1  10 -13        125.93        134.69         7.65 o                         
   2  10 -13          0.25          1.61         2.80 o                         
   3  10 -13        109.43        122.28         6.24 o                         
   4  10 -13         54.30         60.44         4.03 o                         
   5  10 -13         26.07         31.06         3.58 o                         
   6  10 -13         19.73         19.97         3.74 o                         
  -6  11 -13         22.60         28.71         3.74 o                         
  -5  11 -13         47.21         65.01         5.91 o                         
  -4  11 -13         36.56         39.95         3.58 o                         
  -3  11 -13        342.32        377.02        11.62 o                         
  -2  11 -13         63.78         67.27         3.32 o                         
  -1  11 -13        117.26        114.47         9.86 o                         
   0  11 -13          3.88          2.15         2.98 o                         
   1  11 -13        108.69        105.44         9.86 o                         
   2  11 -13         63.60         68.66         3.00 o                         
   3  11 -13        361.29        353.12         9.21 o                         
   4  11 -13         43.74         44.00         3.00 o                         
   5  11 -13         57.71         61.59         3.72 o                         
   6  11 -13         30.37         36.19         3.74 o                         
  -5  12 -13        118.41        105.02         4.94 o                         
  -4  12 -13        145.10        175.44         5.32 o                         
  -3  12 -13       5573.95       5400.77       110.49 o                         
  -2  12 -13       3362.12       3286.80        66.83 o                         
  -1  12 -13       6608.06       6998.51       141.10 o                         
   0  12 -13       1103.39       1237.65        42.89 o                         
   1  12 -13       6648.16       7014.91       134.58 o                         
   2  12 -13       3263.87       3272.56        63.02 o                         
   3  12 -13       5564.41       5620.46       107.51 o                         
   4  12 -13        148.07        172.11         5.44 o                         
   5  12 -13        122.47        112.24         4.17 o                         
  -5  13 -13         52.49         58.40         3.46 o                         
  -4  13 -13          8.73          6.75         1.97 o                         
  -3  13 -13        153.06        171.36        13.71 o                         
  -2  13 -13        133.45        142.63         4.88 o                         
  -1  13 -13        227.68        231.57         8.03 o                         
   0  13 -13         29.04         41.39         3.48 o                         
   1  13 -13        243.95        249.00         7.32 o                         
   2  13 -13        129.91        150.38         4.42 o                         
   3  13 -13        167.93        183.04         5.73 o                         
   4  13 -13          8.73          8.14         2.19 o                         
   5  13 -13         61.64         51.79         3.68 o                         
  -5  14 -13          7.00          8.11         2.65 o                         
  -4  14 -13          1.08         -0.06         2.63 o                         
  -3  14 -13          2.14          8.33         6.44 o                         
  -2  14 -13        233.96        259.57         8.50 o                         
  -1  14 -13        101.51        109.83         4.84 o                         
   0  14 -13         69.39         71.97         4.78 o                         
   1  14 -13        113.97        121.16         3.71 o                         
   2  14 -13        269.78        266.00         6.56 o                         
   3  14 -13          3.98         10.40         2.05 o                         
   4  14 -13          2.80          1.76         1.86 o                         
   5  14 -13         11.13          9.39         1.55 o                         
  -5  15 -13         25.46         22.05         2.08 o                         
  -4  15 -13        542.81        541.71        16.59 o                         
  -3  15 -13        530.93        582.84        16.83 o                         
  -2  15 -13        998.46        929.93        21.88 o                         
  -1  15 -13       1237.94       1213.03        26.01 o                         
   0  15 -13       3140.08       3247.49        57.84 o                         
   1  15 -13       1327.87       1256.21        23.37 o                         
   2  15 -13       1065.90       1003.23        21.17 o                         
   3  15 -13        631.91        606.81        14.96 o                         
   4  15 -13        573.46        566.55        14.81 o                         
   5  15 -13         32.63         26.77         1.71 o                         
  -4  16 -13          5.84          7.78         1.98 o                         
  -3  16 -13          5.21          5.43         2.38 o                         
  -2  16 -13         33.88         44.00         4.45 o                         
  -1  16 -13        129.47        140.94        10.44 o                         
   0  16 -13         78.15         94.92         3.95 o                         
   1  16 -13        127.04        137.29         4.20 o                         
   2  16 -13         32.17         39.71         2.46 o                         
   3  16 -13          3.35          9.60         1.84 o                         
   4  16 -13          8.36          8.47         1.86 o                         
  -4  17 -13          1.23          0.00         1.52 o                         
  -3  17 -13         18.20         25.10         2.73 o                         
  -2  17 -13         87.06         89.70         4.10 o                         
  -1  17 -13        118.19        111.70         4.34 o                         
   0  17 -13        110.91        108.20         5.20 o                         
   1  17 -13        116.35        124.55         3.76 o                         
   2  17 -13         93.84         97.87         3.45 o                         
   3  17 -13         24.82         24.39         3.04 o                         
   4  17 -13          0.36          1.00         1.43 o                         
  -4  18 -13        609.19        644.96        24.01 o                         
  -3  18 -13        657.07        653.33        18.05 o                         
  -2  18 -13         73.18         80.59         3.80 o                         
  -1  18 -13        661.26        696.13        18.08 o                         
   0  18 -13        247.36        269.32         7.52 o                         
   1  18 -13        724.57        697.66        14.28 o                         
   2  18 -13         67.91         82.34         2.89 o                         
   3  18 -13        665.66        662.21        16.76 o                         
   4  18 -13        600.65        667.55        24.97 o                         
  -3  19 -13         50.86         50.12         2.66 o                         
  -2  19 -13          7.44          9.39         2.02 o                         
  -1  19 -13         84.63        100.08         4.03 o                         
   0  19 -13         95.82         97.67         3.89 o                         
   1  19 -13         86.29         96.41         3.35 o                         
   2  19 -13          9.83          8.51         1.68 o                         
   3  19 -13         53.58         48.01         2.72 o                         
  -3  20 -13         13.85         13.06         2.32 o                         
  -2  20 -13         15.44         13.00         2.92 o                         
  -1  20 -13         22.75         19.31         2.08 o                         
   0  20 -13         30.22         40.80         3.21 o                         
   1  20 -13         18.07         19.40         3.08 o                         
   2  20 -13         11.31         12.10         2.05 o                         
   3  20 -13         13.96         12.90         1.92 o                         
  -2  21 -13         85.77        105.87         5.29 o                         
  -1  21 -13         92.51        101.66         5.40 o                         
   0  21 -13       2303.40       2303.06        73.31 o                         
   1  21 -13         84.54         98.38         4.30 o                         
   2  21 -13        122.51        113.42         4.43 o                         
  -2  22 -13          0.43          1.87         1.25 o                         
  -1  22 -13          7.41          7.49         4.37 o                         
   0  22 -13          3.46          3.94         2.60 o                         
   1  22 -13          6.39          8.74         2.50 o                         
   0   0 -12       3719.57       3187.86       150.72 o                         
   1   0 -12       4690.37       5251.32       151.31 o                         
   2   0 -12        939.49        971.14        51.74 o                         
   3   0 -12       4097.42       4334.51       140.39 o                         
   4   0 -12        498.17        491.46        14.17 o                         
   5   0 -12        470.97        393.20        20.72 o                         
   6   0 -12         82.55        101.59         5.98 o                         
  -6   1 -12          4.73          7.93         3.07 o                         
  -5   1 -12         60.63         77.55         5.76 o                         
  -4   1 -12         34.89         27.62        14.86 o                         
  -3   1 -12        123.01        107.17        10.21 o                         
  -2   1 -12          0.05         -2.03         6.21 o                         
  -1   1 -12         36.99         39.84         5.90 o                         
   0   1 -12        232.91        219.74         7.82 o                         
   1   1 -12         45.63         39.80         3.64 o                         
   2   1 -12          0.95         -2.69         5.37 o                         
   3   1 -12        130.75        112.22         7.87 o                         
   4   1 -12         30.55         34.80         4.20 o                         
   5   1 -12         64.06         80.96         6.40 o                         
   6   1 -12          5.16          6.60         3.07 o                         
  -6   2 -12         23.81         14.98         4.99 o                         
  -5   2 -12         33.52         33.44         4.32 o                         
  -4   2 -12         42.16         44.86         6.62 o                         
  -3   2 -12         39.83         33.30         7.44 o                         
  -2   2 -12         20.53         26.09         5.60 o                         
  -1   2 -12         18.29         27.59         4.17 o                         
   0   2 -12         40.38         48.72         4.54 o                         
   1   2 -12         14.77         20.81         2.73 o                         
   2   2 -12         24.19         26.48         3.85 o                         
   3   2 -12         40.83         32.15         5.63 o                         
   4   2 -12         41.05         45.67         3.77 o                         
   5   2 -12         32.94         35.43         3.78 o                         
   6   2 -12         21.90         23.38         3.46 o                         
  -6   3 -12         57.20         48.67         6.24 o                         
  -5   3 -12       1107.87        990.39        37.95 o                         
  -4   3 -12        227.22        189.00         9.13 o                         
  -3   3 -12       1008.54        834.95        58.66 o                         
  -2   3 -12       1356.08       1516.48        44.06 o                         
  -1   3 -12      35056.11      36656.66      1028.98 o                         
   0   3 -12      28821.03      33332.78       854.95 o                         
   1   3 -12      34687.88      37193.50       882.21 o                         
   2   3 -12       1316.39       1588.36        38.75 o                         
   3   3 -12       1002.68        916.81        44.61 o                         
   4   3 -12        212.84        209.06         6.98 o                         
   5   3 -12       1069.38        990.73        32.90 o                         
   6   3 -12         53.33         57.98         5.14 o                         
  -6   4 -12          1.05          0.25         2.08 o                         
  -5   4 -12         91.73         99.91         7.94 o                         
  -4   4 -12         92.88         98.21        11.82 o                         
  -3   4 -12         80.25         76.58         5.42 o                         
  -2   4 -12        143.74        125.26         6.14 o                         
  -1   4 -12         86.41        102.86         6.67 o                         
   0   4 -12          0.09          0.93         3.94 o                         
   1   4 -12         95.50        126.75         6.02 o                         
   2   4 -12        133.63        146.85        10.02 o                         
   3   4 -12         96.35         83.58         6.19 o                         
   4   4 -12         98.42        107.18         4.37 o                         
   5   4 -12         90.49         93.36         5.84 o                         
   6   4 -12          0.72          5.41         3.14 o                         
  -6   5 -12         31.44         32.19         2.88 o                         
  -5   5 -12         22.70         24.79         9.36 o                         
  -4   5 -12          1.69          6.75         2.99 o                         
  -3   5 -12         77.07         75.30         6.14 o                         
  -2   5 -12        158.64        152.31         7.19 o                         
  -1   5 -12        159.64        152.04         8.47 o                         
   0   5 -12          9.90          4.78         3.51 o                         
   1   5 -12        148.03        159.38        10.80 o                         
   2   5 -12        144.12        158.13         8.16 o                         
   3   5 -12         81.38         60.03         6.88 o                         
   4   5 -12          0.89          4.99         2.16 o                         
   5   5 -12         25.61         26.42         3.07 o                         
   6   5 -12         39.81         43.26         5.40 o                         
  -6   6 -12        278.33        278.01        11.27 o                         
  -5   6 -12        557.71        612.81        30.01 o                         
  -4   6 -12       1095.29       1009.96        29.72 o                         
  -3   6 -12       3900.97       4052.31       131.44 o                         
  -2   6 -12       5043.37       5263.56       153.20 o                         
  -1   6 -12      10459.91      14195.33       572.34 o                         
   0   6 -12        591.72        545.67        17.23 o                         
   1   6 -12      10115.92      14192.66       613.38 o                         
   2   6 -12       5138.75       5124.17       142.87 o                         
   3   6 -12       3933.06       4032.14       149.59 o                         
   4   6 -12       1146.42       1076.58        22.83 o                         
   5   6 -12        595.62        584.33        16.19 o                         
   6   6 -12        315.05        297.20        15.43 o                         
  -6   7 -12          6.17          5.87         1.62 o                         
  -5   7 -12          0.70          7.49         4.79 o                         
  -4   7 -12        114.65         61.08        12.74 o                         
  -3   7 -12        148.84        166.95        16.91 o                         
  -2   7 -12        152.20        121.98         6.57 o                         
  -1   7 -12         65.61         45.43         7.35 o                         
   0   7 -12        129.61        110.45         8.67 o                         
   1   7 -12         67.03         25.74         9.53 o                         
   2   7 -12        151.13        144.82         8.00 o                         
   3   7 -12        163.84        173.30         8.56 o                         
   4   7 -12        121.55        123.51         6.67 o                         
   5   7 -12          1.28          1.01         2.09 o                         
   6   7 -12          4.50          8.11         3.53 o                         
  -6   8 -12          0.74          4.24         1.47 o                         
  -5   8 -12         72.78         70.36         3.87 o                         
  -4   8 -12        104.38         95.92         9.53 o                         
  -3   8 -12         52.62         58.98         8.37 o                         
  -2   8 -12        109.65         96.96         8.23 o                         
  -1   8 -12        118.35        111.20        10.23 o                         
   0   8 -12         23.40         31.23         5.11 o                         
   1   8 -12        104.09        112.25        10.60 o                         
   2   8 -12        112.08         88.55         6.80 o                         
   3   8 -12         56.22         64.76         4.16 o                         
   4   8 -12        112.03        112.26         6.02 o                         
   5   8 -12         76.60         68.70         5.31 o                         
   6   8 -12          1.51          3.57         3.00 o                         
  -6   9 -12        853.45        879.71        32.43 o                         
  -5   9 -12       1199.96       1397.07        52.12 o                         
  -4   9 -12       1916.81       2034.59        53.95 o                         
  -3   9 -12       3989.09       4102.91        87.57 o                         
  -2   9 -12        794.43        935.09        33.48 o                         
  -1   9 -12       7955.25       8841.94       213.03 o                         
   0   9 -12       1736.88       1871.75        56.90 o                         
   1   9 -12       8172.82       8756.51       210.49 o
[truncated: 892,702 more chars]
