# Supplementary material for: Occupational modulation in the (3+1)-dimensional incommensurate structure of (2S,3S)-2-amino-3-hy­droxy-3-methyl-4-phen­oxy­butanoic acid dihydrate
Source: Acta Crystallogr C Struct Chem. 2024 Aug 8;80(Pt 9):523–33. doi: 10.1107/S2053229624007009 (PMC11371000; doi:10.1107/S2053229624007009)
Supplement: Supplementary file 5 [file c-80-00523-buller05a_AVGsup5.cml]

<?xml version="1.0" encoding="UTF-8" ?>
<!DOCTYPE CDXML SYSTEM "http://www.cambridgesoft.com/xml/cdxml.dtd" >
<CDXML
 CreationProgram="ChemDraw 22.0.0.22"
 Name="Buller05_2.cdxml"
 BoundingBox="76.62 286.14 463.38 433.86"
 WindowPosition="0 0"
 WindowSize="-2147483648 -1073741824"
 WindowIsZoomed="yes"
 FractionalWidths="yes"
 InterpretChemically="yes"
 ShowAtomQuery="yes"
 ShowAtomStereo="no"
 ShowAtomEnhancedStereo="yes"
 ShowAtomNumber="no"
 ShowResidueID="no"
 ShowBondQuery="yes"
 ShowBondRxn="yes"
 ShowBondStereo="no"
 ShowTerminalCarbonLabels="no"
 ShowNonTerminalCarbonLabels="no"
 HideImplicitHydrogens="no"
 LabelFont="3"
 LabelSize="15.35"
 LabelFace="96"
 CaptionFont="20"
 CaptionSize="18.45"
 HashSpacing="4.16"
 MarginWidth="3.08"
 LineWidth="1.54"
 BoldWidth="6.16"
 BondLength="46.17"
 BondSpacing="12"
 ChainAngle="120"
 LabelJustification="Auto"
 CaptionJustification="Left"
 AminoAcidTermini="HOH"
 ShowSequenceTermini="yes"
 ShowSequenceBonds="yes"
 ShowSequenceUnlinkedBranches="no"
 ResidueWrapCount="40"
 ResidueBlockCount="10"
 PrintMargins="36 36 36 36"
 MacPrintInfo="00030000025802580000000019C813EC0000000019C813EC0367052803FC00020000025802580000000019C813EC000100000064000000010001010100000001270F000100010000000000000000000000000002001901900000000000600000000000000000000100000000000000000000000000000000"
 ChemPropName=""
 ChemPropFormula="Chemical Formula: "
 ChemPropExactMass="Exact Mass: "
 ChemPropMolWt="Molecular Weight: "
 ChemPropMOverZ="m/z: "
 ChemPropAnalysis="Elemental Analysis: "
 ChemPropBoilingPt="Boiling Point: "
 ChemPropMeltingPt="Melting Point: "
 ChemPropCritTemp="Critical Temp: "
 ChemPropCritPres="Critical Pres: "
 ChemPropCritVol="Critical Vol: "
 ChemPropGibbs="Gibbs Energy: "
 ChemPropLogP="Log P: "
 ChemPropMR="MR: "
 ChemPropHenry="Henry&apos;s Law: "
 ChemPropEForm="Heat of Form: "
 ChemProptPSA="tPSA: "
 ChemPropCLogP="CLogP: "
 ChemPropCMR="CMR: "
 ChemPropLogS="LogS: "
 ChemPropPKa="pKa: "
 ChemPropID=""
 ChemPropFragmentLabel=""
 color="0"
 bgcolor="1"
 RxnAutonumberStart="1"
 RxnAutonumberConditions="no"
 RxnAutonumberStyle="Roman"
 RxnAutonumberFormat="(#)"
><colortable>
<color r="1" g="1" b="1"/>
<color r="0" g="0" b="0"/>
<color r="1" g="0" b="0"/>
<color r="1" g="1" b="0"/>
<color r="0" g="1" b="0"/>
<color r="0" g="1" b="1"/>
<color r="0" g="0" b="1"/>
<color r="1" g="0" b="1"/>
</colortable><fonttable>
<font id="3" charset="iso-8859-1" name="Arial"/>
<font id="20" charset="iso-8859-1" name="Times New Roman"/>
</fonttable><page
 id="202"
 BoundingBox="0 0 540 720"
 HeaderPosition="36"
 FooterPosition="36"
 PrintTrimMarks="yes"
 HeightPages="1"
 WidthPages="1"
><fragment
 id="70"
 BoundingBox="76.62 286.14 368.60 433.86"
 Z="38"
><n
 id="67"
 p="117.34 295.49"
 Z="36"
 AS="N"
/><n
 id="69"
 p="77.41 318.54"
 Z="37"
 AS="N"
/><n
 id="71"
 p="77.41 364.64"
 Z="39"
 AS="N"
/><n
 id="73"
 p="117.34 387.69"
 Z="40"
 AS="N"
/><n
 id="75"
 p="157.26 364.64"
 Z="41"
 AS="N"
/><n
 id="77"
 p="157.26 318.54"
 Z="42"
 AS="N"
/><n
 id="113"
 p="197.19 387.69"
 Z="49"
 Element="8"
 NumHydrogens="0"
 NeedsClean="yes"
 AS="N"
><t
 p="191.22 393.74"
 BoundingBox="191.22 380.73 203.16 393.94"
 LabelJustification="Left"
><s font="3" size="15.35" color="0" face="96">O</s></t></n><n
 id="115"
 p="237.11 364.64"
 Z="51"
 AS="N"
/><n
 id="117"
 p="277.03 387.69"
 Z="53"
 Geometry="Tetrahedral"
 AS="S"
 BondOrdering="118 120 147 167"
/><n
 id="119"
 p="316.96 364.64"
 Z="55"
 Geometry="Tetrahedral"
 AS="S"
 BondOrdering="120 122 166 153"
/><n
 id="121"
 p="340.01 404.56"
 Z="57"
 Element="7"
 NumHydrogens="3"
 Charge="1"
 NeedsClean="yes"
 AS="N"
><t
 p="334.46 410.61"
 BoundingBox="334.46 397.84 363.04 414.01"
 LabelJustification="Left"
 LabelAlignment="Left"
><s font="3" size="15.35" color="0" face="96">NH3</s></t></n><n
 id="146"
 p="253.98 427.61"
 Z="59"
 AS="N"
/><n
 id="150"
 p="300.08 427.61"
 Z="61"
 Element="8"
 NumHydrogens="1"
 NeedsClean="yes"
 AS="N"
><t
 p="294.11 433.66"
 BoundingBox="294.11 420.65 317.13 433.86"
 LabelJustification="Left"
 LabelAlignment="Left"
><s font="3" size="15.35" color="0" face="96">OH</s></t></n><n
 id="152"
 p="316.96 318.54"
 Z="62"
 Warning="There are too many bonds to this unlabeled Carbon."
 Charge="-1"
 AS="N"
/><n
 id="158"
 p="277.03 295.49"
 Z="64"
 Warning="An atom in this label has an invalid valence."
 Element="8"
 NumHydrogens="0"
 NeedsClean="yes"
 AS="N"
><t
 p="272.44 299.15"
 BoundingBox="272.44 286.14 284.38 299.35"
 LabelJustification="Left"
 LabelAlignment="Right"
><s font="3" size="15.35" color="0" face="96">O</s></t></n><n
 id="160"
 p="356.88 295.49"
 Z="66"
 Warning="An atom in this label has an invalid valence."
 Element="8"
 NumHydrogens="0"
 NeedsClean="yes"
 AS="N"
><t
 p="350.91 301.54"
 BoundingBox="350.91 288.53 362.85 301.74"
 LabelJustification="Left"
><s font="3" size="15.35" color="0" face="96">O</s></t></n><n
 id="165"
 p="363.06 364.64"
 Z="68"
 Element="1"
 NumHydrogens="0"
 NeedsClean="yes"
 AS="N"
><t
 p="357.51 370.69"
 BoundingBox="357.51 357.92 368.60 370.69"
 LabelJustification="Left"
><s font="3" size="15.35" color="0" face="96">H</s></t></n><b
 id="79"
 Z="43"
 B="67"
 E="69"
 Order="2"
 BS="N"
 BondCircularOrdering="84 0 0 80"
/><b
 id="80"
 Z="44"
 B="69"
 E="71"
 BS="N"
/><b
 id="81"
 Z="45"
 B="71"
 E="73"
 Order="2"
 BS="N"
 BondCircularOrdering="80 0 0 82"
/><b
 id="82"
 Z="46"
 B="73"
 E="75"
 BS="N"
/><b
 id="83"
 Z="47"
 B="75"
 E="77"
 Order="2"
 BS="N"
 BondCircularOrdering="82 114 0 84"
/><b
 id="84"
 Z="48"
 B="77"
 E="67"
 BS="N"
/><b
 id="114"
 Z="50"
 B="75"
 E="113"
 BS="N"
/><b
 id="116"
 Z="52"
 B="113"
 E="115"
 BS="N"
/><b
 id="118"
 Z="54"
 B="115"
 E="117"
 BS="N"
/><b
 id="120"
 Z="56"
 B="117"
 E="119"
 BS="N"
/><b
 id="122"
 Z="58"
 B="119"
 E="121"
 Display="WedgeBegin"
 BS="N"
/><b
 id="147"
 Z="60"
 B="117"
 E="146"
 Display="WedgeBegin"
 BS="N"
/><b
 id="153"
 Z="63"
 B="119"
 E="152"
 BS="N"
/><b
 id="159"
 Z="65"
 B="152"
 E="158"
 Order="1.5"
 Display2="Dash"
 DoublePosition="Left"
 BS="N"
/><b
 id="161"
 Z="67"
 B="152"
 E="160"
 Order="1.5"
 Display2="Dash"
 BS="N"
/><b
 id="166"
 Z="69"
 B="119"
 E="165"
 Display="WedgedHashBegin"
 BS="N"
/><b
 id="167"
 Z="70"
 B="117"
 E="150"
 Display="WedgedHashBegin"
 BS="N"
/><graphic
 id="197"
 BoundingBox="317.09 298.08 317.09 309.59"
 Z="73"
 GraphicType="Symbol"
 SymbolType="CircleMinus"
><represent attribute="Charge" object="152"/></graphic><graphic
 id="198"
 BoundingBox="323.84 403.08 323.84 414.59"
 Z="74"
 GraphicType="Symbol"
 SymbolType="CirclePlus"
><represent attribute="Charge" object="121"/></graphic></fragment><t
 id="199"
 p="420.59 364.32"
 BoundingBox="420.59 347.88 463.38 372.12"
 Z="75"
 Warning="Chemical Interpretation is not possible for this label"
 LineHeight="auto"
><s font="20" size="18.45" color="0">2H</s><s font="20" size="18.45" color="0" face="32">2</s><s font="20" size="18.45" color="0">O</s></t><graphic
 id="200"
 BoundingBox="412.12 360 412.12 383.02"
 Z="76"
 GraphicType="Symbol"
 SymbolType="Electron"
><represent attribute="Radical" object="199"/></graphic></page></CDXML>
