# Supplementary material for: Occupational modulation in the (3+1)-dimensional incommensurate structure of (2S,3S)-2-amino-3-hy­droxy-3-methyl-4-phen­oxy­butanoic acid dihydrate
Source: Acta Crystallogr C Struct Chem. 2024 Aug 8;80(Pt 9):523–33. doi: 10.1107/S2053229624007009 (PMC11371000; doi:10.1107/S2053229624007009)
Supplement: Supplementary file 7 [file c-80-00523-sup7.zip]

Archive with 5 entries (5 files):
- Buller05a_MasterCIF.cif
- Buller05a_MOD.cif
- buller05a_NS2.cif
- Buller05a_supercell.cif
- README.txt
