# Supplementary material for: Occupational modulation in the (3+1)-dimensional incommensurate structure of (2S,3S)-2-amino-3-hy­droxy-3-methyl-4-phen­oxy­butanoic acid dihydrate
Source: Acta Crystallogr C Struct Chem. 2024 Aug 8;80(Pt 9):523–33. doi: 10.1107/S2053229624007009 (PMC11371000; doi:10.1107/S2053229624007009)
Supplement: Supplementary file 7 [file c-80-00523-sup7.zip › Buller05a_MOD.cif]

#=======================================================================
data_buller05a_MOD
#=======================================================================

_audit_creation_method                   'Jana2020 1.3.50'


# 1. PROCESSING SUMMARY (IUCr Office Use Only)

_journal_date_recd_electronic            ?
_journal_date_to_coeditor                ?
_journal_date_from_coeditor              ?
_journal_date_accepted                   ?
_journal_date_printers_first             ?
_journal_date_printers_final             ?
_journal_date_proofs_out                 ?
_journal_date_proofs_in                  ?
_journal_coeditor_name                   ?
_journal_coeditor_code                   ?
_journal_coeditor_notes
; ?
;
_journal_techeditor_code                 ?
_journal_paper_category                  ?
_journal_techeditor_notes
; ?
;
_journal_coden_ASTM                      ?
_journal_name_full                       'Acta Crystallographica Section C'
_journal_year                            ?
_journal_volume                          ?
_journal_issue                           ?
_journal_page_first                      ?
_journal_page_last                       ?
_journal_suppl_publ_number               ?
_journal_suppl_publ_pages                ?

#=======================================================================

# 2. SUBMISSION DETAILS

_publ_contact_author_name                ?
_publ_contact_author_address
; ?
;
_publ_contact_author_email               ?
_publ_contact_author_fax                 ?
_publ_contact_author_phone               ?

_publ_requested_journal                  'Acta Crystallographica Section C'
_publ_requested_category                 ?

_publ_contact_letter
; ?
;

#=======================================================================

# 3. TITLE AND AUTHOR LIST

_publ_section_title
; ?
;
_publ_section_title_footnote
; ?
;
loop_
 _publ_author_name
 _publ_author_footnote
 _publ_author_address
; ?      # name
;
; ?      # footnote
;
; ?      # address
;

#=======================================================================

# 4. TEXT

_publ_section_synopsis
; ?
;
_publ_section_abstract
; ?
;
_publ_section_comment
; ?
;
_publ_section_introduction
; ?
;
_publ_section_experimental
; ?
;
_publ_section_exptl_prep
; ?
;
_publ_section_exptl_refinement
; ?
;
_publ_section_exptl_solution
; ?
;
_publ_section_discussion
; ?
;
_publ_section_acknowledgements
; ?
;
_publ_section_references
;
Bruker AXS (2019). APEX3. Version 2019.11-0. Madison, Wisconsin, USA.
Bruker AXS (2021). APEX4. Version 2021.10-RC6. Madison, Wisconsin, USA.

Dolomanov, O.V., Bourhis, L.J., Gildea, R.J, Howard, J.A.K. & Puschmann, H.
 (2009), J. Appl. Cryst. 42, 339-341.

Dolomanov, O.V., Bourhis, L.J., Gildea, R.J, Howard, J.A.K. & Puschmann, H.
"OLEX2: a complete structure solution, refinement and analysis program".
(2009), J. Appl. Cryst. 42, 339-341.

Kleemiss, F.; Dolomanov, O. V.; Bodensteiner, M.; Peyerimhoff, N.; Midgley, 
L.; Bourhis, L. J.; Genoni, A.; Malaspina, L. A.; Jayatilaka, D.; 
Spencer, J. L.; White, F.; Grundkotter-Stock, B.; Steinhauer, S.; 
Lentz, D.; Puschmann, H.; Grabowsky, S. "Accurate crystal structures 
and chemical properties from NoSpherA2". Chem Sci, 2020, 12 (5), 1675-1692.

Krause, L., Herbst-Irmer, R., Sheldrick, G. M. & Stalke, D. (2015). 
J. Appl. Crystallogr. 48, 3-10.

Sheldrick, G.M. (2008). Acta Cryst. A64, 112-122.

Sheldrick, G.M. (2015). Acta Cryst. A71, 3-8.

Sheldrick, G.M. (2015a). "SHELXT - Integrated space-group and crystal-structure 
determination". Acta Cryst. A71, 3-8.

Sheldrick, G.M. (2015b). "Crystal structure refinement with SHELXL". 
Acta Cryst. C71, 3-8.

Petricek, V.; Palatinus, L.; Plasil, J.; & Dusek, M. (2023). 
"Jana2020 - a new version of the crystallographic computing system Jana".
Z. Kristallogr. Cryst. Mater. vol. 238, no. 7-8, 271-282.
;
_publ_section_figure_captions
; ?
;
_publ_section_table_legends
; ?
;

#=======================================================================

# 5. CHEMICAL DATA

_chemical_name_systematic
; ?
;
_chemical_name_common                    ?
_chemical_formula_moiety                 'C11 H15 N O4, 2(H2 O)'
_chemical_formula_structural             ?
_chemical_formula_analytical             ?
_chemical_formula_iupac                  ?
_chemical_formula_sum                    'C11 H19 N1 O6'
_chemical_formula_weight                 261.3
_chemical_melting_point                  ?
_chemical_compound_source                ?
_chemical_absolute_configuration         ad

#=======================================================================

# 6. CRYSTAL DATA

_symmetry_cell_setting                   orthorhombic
_space_group_ssg_name                    'P212121(0\b0)000'

loop_
 _space_group_symop_ssg_id
 _space_group_symop_ssg_operation_algebraic
 1   x1,x2,x3,x4
 2   -x1+1/2,-x2,x3+1/2,-x4
 3   -x1,x2+1/2,-x3+1/2,x4
 4   x1+1/2,-x2+1/2,-x3,-x4

_cell_length_a                           5.662(2)
_cell_length_b                           6.324(2)
_cell_length_c                           35.276(7)
_cell_angle_alpha                        90
_cell_angle_beta                         90
_cell_angle_gamma                        90
_cell_volume                             1263.1(6)

loop_
 _twin_individual_id
 _twin_individual_mass_fraction_refined
 _twin_individual_twin_matrix_11
 _twin_individual_twin_matrix_12
 _twin_individual_twin_matrix_13
 _twin_individual_twin_matrix_21
 _twin_individual_twin_matrix_22
 _twin_individual_twin_matrix_23
 _twin_individual_twin_matrix_31
 _twin_individual_twin_matrix_32
 _twin_individual_twin_matrix_33
1 0.97(8)
1 0 0
0 1 0
0 0 1
2 0.03(8)
-1 0 0
0 -1 0
0 0 -1


_cell_modulation_dimension               1
loop_
 _cell_wave_vector_seq_id
 _cell_wave_vector_x
 _cell_wave_vector_y
 _cell_wave_vector_z
 1  0.000000  0.357270  0.000000
_cell_formula_units_Z                    4

_cell_measurement_reflns_used            ?
_cell_measurement_theta_min              ?
_cell_measurement_theta_max              ?
_cell_measurement_temperature            100
_cell_special_details
; ?
;

_exptl_crystal_density_diffrn            1.374
_exptl_crystal_density_meas              ?
_exptl_crystal_density_method            'not measured'
_exptl_crystal_F_000                     560

_exptl_absorpt_coefficient_mu            0.95
_exptl_crystal_description               block
_exptl_crystal_size_max                  0.18
_exptl_crystal_size_mid                  0.16
_exptl_crystal_size_min                  0.11
_exptl_crystal_size_rad                  ?
_exptl_crystal_colour                    colourless
_exptl_absorpt_correction_type           multi-scan
_exptl_absorpt_process_details    
 'SADABS-2016/2 (Krause et al., 2015) was used for absorption correction.'
_exptl_absorpt_correction_T_min          0.6776
_exptl_absorpt_correction_T_max          0.7542 
loop_
 _exptl_crystal_face_index_h
 _exptl_crystal_face_index_k
 _exptl_crystal_face_index_l
 _exptl_crystal_face_perp_dist
 ? ? ? ?

#=======================================================================

# 7. EXPERIMENTAL DATA

_exptl_special_details                   ?

_diffrn_ambient_temperature              100
_diffrn_source                           'microfocus sealed X-ray tube'
_diffrn_source_power                     0.05500000000000001
_diffrn_source_voltage                   50.0
_diffrn_source_current                   1.1
_diffrn_source_type                      'Incoatec I\mS 3.0'
_diffrn_radiation_type                   'Cu K\a'
_diffrn_radiation_probe                  X-ray
_diffrn_radiation_source                 'X-ray tube'
_diffrn_radiation_wavelength             1.54184
_diffrn_radiation_xray_symbol            K-L~3~
_diffrn_radiation_monochromator          'multilayer mirror'
_diffrn_radiation_collimation            'focusing mirror'
_diffrn_radiation_detector               'Bruker PHOTON III'
_diffrn_measurement_device               'four-circle diffractometer'
_diffrn_measurement_device_type          'Bruker D8 VENTURE'
_diffrn_detector                         '100 \\times 140 mm^2^ CMOS sensor'
_diffrn_detector_area_resol_mean         7.41
_diffrn_measurement_method               ' \w and \f scans'
_diffrn_measurement_specimen_support     ?

_diffrn_reflns_number                    28094
_diffrn_reflns_theta_min                 2.79
_diffrn_reflns_theta_max                 79.12
_diffrn_reflns_theta_full                79.12
_diffrn_measured_fraction_theta_max      0.97
_diffrn_measured_fraction_theta_full     0.97
_diffrn_reflns_av_R_equivalents          0.0281
_diffrn_reflns_av_unetI/netI             0.0183
_diffrn_reflns_limit_h_min               -7
_diffrn_reflns_limit_h_max               7
_diffrn_reflns_limit_k_min               -8
_diffrn_reflns_limit_k_max               7
_diffrn_reflns_limit_l_min               -44
_diffrn_reflns_limit_l_max               44
_diffrn_reflns_limit_index_m_1_min       -1
_diffrn_reflns_limit_index_m_1_max       1
_diffrn_reflns_reduction_process         ?

_diffrn_standards_number                 ?
_diffrn_standards_interval_count         ?
_diffrn_standards_interval_time          ?
_diffrn_standards_decay_%                ?
loop_
_diffrn_standard_refln_index_h
_diffrn_standard_refln_index_k
_diffrn_standard_refln_index_l
  ? ? ?

#=======================================================================

# 8. REFINEMENT DATA

_refine_special_details
; ?
;

_reflns_number_total                     7937
_reflns_number_gt                        7346
_reflns_threshold_expression             'I>3\s(I)'

_refine_ls_structure_factor_coef         Fsqd
_refine_ls_R_factor_gt                   0.0364
_refine_ls_wR_factor_gt                  0.0944
_refine_ls_R_factor_all                  0.0392
_refine_ls_wR_factor_ref                 0.0956
_refine_ls_goodness_of_fit_ref           2.2028
_refine_ls_goodness_of_fit_gt            2.2678
_refine_ls_restrained_S_gt               ?
_refine_ls_restrained_S_all              ?
_refine_ls_number_reflns                 7937
_refine_ls_number_parameters             574
_refine_ls_number_restraints             13
_refine_ls_number_constraints            124
_refine_ls_weighting_scheme              sigma
_refine_ls_weighting_details             'w=1/(\s^2^(I)+0.000731I^2^)'
_refine_ls_hydrogen_treatment            'mixed'
_refine_ls_shift/su_max                  0.0159
_refine_ls_shift/su_mean                 0.0006
_refine_diff_density_max                 0.24
_refine_diff_density_min                 -0.16
_refine_ls_extinction_method             'none'
_refine_ls_extinction_coef               ?
_refine_ls_extinction_expression         ?
_refine_ls_abs_structure_details
;  3363 of Friedel pairs used in the refinement
;
_refine_ls_abs_structure_Flack           0.03(8)
_refine_ls_abs_structure_Rogers          ?

loop_
 _atom_type_symbol
 _atom_type_scat_dispersion_real
 _atom_type_scat_dispersion_imag
 _atom_type_scat_source
 C    0.0181  0.0091
 'International Tables Vol C tables 4.2.6.8 and 6.1.1.1'
 H    0.0000  0.0000
 'International Tables Vol C tables 4.2.6.8 and 6.1.1.1'
 N    0.0311  0.0180
 'International Tables Vol C tables 4.2.6.8 and 6.1.1.1'
 O    0.0492  0.0322
 'International Tables Vol C tables 4.2.6.8 and 6.1.1.1'

_computing_data_collection               'APEX3 Ver. 2019.11-0. (Bruker-AXS, 2019)'
_computing_cell_refinement               'SAINT+ V8.40b (Bruker AXS Inc., 2020)'
_computing_data_reduction                'SAINT+ Ver. 2019.1-0. (Bruker-AXS, 2019)'
_computing_structure_solution            'XT (Sheldrick, 2018/2)'
_computing_structure_refinement          'Jana 2020 Ver. 1.3.50. (Petricek, V., Palatinus, L., Plasil, J., & Dusek, M. (2023))'
_computing_molecular_graphics            'Jana 2020 Ver. 1.3.50. (Petricek, V., Palatinus, L., Plasil, J., & Dusek, M. (2023))'
_computing_publication_material          ?

loop_
 _restr_distance_atom_site_label_1
 _restr_distance_site_symmetry_1
 _restr_distance_atom_site_label_2
 _restr_distance_site_symmetry_2
 _restr_distance_target
 _restr_distance_target_weight_param
O5 . H5c . 0.9584 0.003
O5 . H5d . 0.9584 0.003
O6a . H6aa . 0.9584 0.003
O6a . H6ba . 0.9584 0.003
O7a . H7aa . 0.9584 0.003
O7a . H7ba . 0.9584 0.003
H5c . H5d . 1.5151 0.006
H6aa . H6ba . 1.5151 0.006
H7aa . H7ba . 1.5151 0.006
O3 . H3 . 0.84 0.01
N1 . H1a . 0.91 0.01
N1 . H1b . 0.91 0.01
N1 . H1c . 0.91 0.01

loop_
 _restr_angle_atom_site_label_1
 _restr_angle_site_symmetry_1
 _restr_angle_atom_site_label_2
 _restr_angle_site_symmetry_2
 _restr_angle_atom_site_label_3
 _restr_angle_site_symmetry_3
 _restr_angle_target
 _restr_angle_target_weight_param
 ? ? ? ? ? ? ? ?

loop_
 _restr_torsion_atom_site_label_1
 _restr_torsion_site_symmetry_1
 _restr_torsion_atom_site_label_2
 _restr_torsion_site_symmetry_2
 _restr_torsion_atom_site_label_3
 _restr_torsion_site_symmetry_3
 _restr_torsion_atom_site_label_4
 _restr_torsion_site_symmetry_4
 _restr_torsion_angle_target
 _restr_torsion_weight_param
 ? ? ? ? ? ? ? ? ? ?

loop_
 _restr_equal_distance_atom_site_label_1
 _restr_equal_distance_site_symmetry_1
 _restr_equal_distance_atom_site_label_2
 _restr_equal_distance_site_symmetry_2
 _restr_equal_distance_class_class_id
 _restr_equal_distance_class_target_weight_param
 ? ? ? ? ? ?

loop_
 _restr_equal_angle_atom_site_label_1
 _restr_equal_angle_site_symmetry_1
 _restr_equal_angle_atom_site_label_2
 _restr_equal_angle_site_symmetry_2
 _restr_equal_angle_atom_site_label_3
 _restr_equal_angle_site_symmetry_3
 _restr_equal_angle_class_class_id
 _restr_equal_angle_class_target_weight_param
 ? ? ? ? ? ? ? ?

loop_
 _restr_equal_torsion_atom_site_label_1
 _restr_equal_torsion_site_symmetry_1
 _restr_equal_torsion_atom_site_label_2
 _restr_equal_torsion_site_symmetry_2
 _restr_equal_torsion_atom_site_label_3
 _restr_equal_torsion_site_symmetry_3
 _restr_equal_torsion_atom_site_label_4
 _restr_equal_torsion_site_symmetry_4
 _restr_equal_torsion_class_class_id
 _restr_equal_torsion_class_target_weight_param
 ? ? ? ? ? ? ? ? ? ?


#=======================================================================

# 9. ATOMIC COORDINATES AND DISPLACEMENT PARAMETERS

loop_
 _atom_site_label
 _atom_site_type_symbol
 _atom_site_fract_x
 _atom_site_fract_y
 _atom_site_fract_z
 _atom_site_adp_type
 _atom_site_U_iso_or_equiv
 _atom_site_site_symmetry_multiplicity
 _atom_site_occupancy
 _atom_site_calc_flag
 _atom_site_refinement_flags
 _atom_site_disorder_assembly
 _atom_site_disorder_group
  O1 O 0.77486(11) 0.35341(10) 0.589910(18) Uani 0.01462(16) 4 1 d . . .
  O2 O 0.75255(11) 0.17812(10) 0.534833(18) Uani 0.01484(16) 4 1 d . . .
  O3 O 0.09676(11) 0.04131(10) 0.605155(16) Uani 0.01295(16) 4 1 d . . .
  H3 H 0.018(2) 0.1550(14) 0.6051(4) Uiso 0.0194 4 1 d . . .
  O4 O 0.20678(12) 0.40123(10) 0.641673(17) Uani 0.01535(17) 4 1 d . . .
  N1 N 0.28382(13) 0.13325(12) 0.537229(19) Uani 0.01340(18) 4 1 d . . .
  H1a H 0.301(2) 0.2103(18) 0.5158(2) Uiso 0.0161 4 1 d . . .
  H1b H 0.346(2) 0.0042(13) 0.5315(3) Uiso 0.0161 4 1 d . . .
  H1c H 0.1276(12) 0.130(2) 0.5419(3) Uiso 0.0161 4 1 d . . .
  C1 C 0.66400(15) 0.25824(12) 0.56411(2) Uani 0.0113(2) 4 1 d . . .
  C2 C 0.39707(15) 0.23551(12) 0.57080(2) Uani 0.0099(2) 4 1 d . . .
  H2 H 0.333017 0.381264 0.574629 Uiso 0.0119 4 1 d . . .
  C3 C 0.33896(14) 0.10323(13) 0.60703(2) Uani 0.0105(2) 4 1 d . . .
  C4 C 0.48580(15) -0.09801(13) 0.60976(2) Uani 0.0153(2) 4 1 d . . .
  H4a H 0.425849 -0.186142 0.630443 Uiso 0.023 4 1 d . . .
  H4b H 0.475092 -0.176071 0.585871 Uiso 0.023 4 1 d . . .
  H4c H 0.650907 -0.061281 0.614737 Uiso 0.023 4 1 d . . .
  C5 C 0.37622(15) 0.23453(13) 0.64294(2) Uani 0.0123(2) 4 1 d . . .
  H5a H 0.346807 0.145323 0.665499 Uiso 0.0148 4 1 d . . .
  H5b H 0.537358 0.295211 0.642808 Uiso 0.0148 4 1 d . . .
  C6 C 0.19156(15) 0.53282(13) 0.67244(2) Uani 0.0129(2) 4 1 d . . .
  C7 C 0.36283(16) 0.54550(14) 0.70072(2) Uani 0.0159(2) 4 1 d . . .
  H7 H 0.497301 0.455716 0.700158 Uiso 0.0191 4 1 d . . .
  C8 C 0.33347(18) 0.69234(16) 0.72989(3) Uani 0.0210(2) 4 1 d . . .
  H8 H 0.449345 0.702075 0.749283 Uiso 0.0252 4 1 d . . .
  C9 C 0.13815(18) 0.82407(16) 0.73102(3) Uani 0.0224(3) 4 1 d . . .
  H9 H 0.120233 0.92349 0.750999 Uiso 0.0268 4 1 d . . .
  C10 C -0.03148(18) 0.80945(15) 0.70263(3) Uani 0.0201(2) 4 1 d . . .
  H10 H -0.165263 0.900049 0.703217 Uiso 0.0241 4 1 d . . .
  C11 C -0.00726(16) 0.66341(13) 0.67335(3) Uani 0.0165(2) 4 1 d . . .
  H11 H -0.124654 0.652721 0.654204 Uiso 0.0197 4 1 d . . .
  O5 O 0.98748(13) 0.69494(11) 0.559084(18) Uani 0.02150(18) 4 1 d . . .
  H5c H 0.931(3) 0.5734(12) 0.5719(3) Uiso 0.0323 4 1 d . . .
  H5d H 1.016(3) 0.7963(14) 0.5786(2) Uiso 0.0323 4 1 d . . .
  O6 O 1.0256(5) 0.7611(3) 0.48073(5) Uani 0.0180(3) 4 0.6241 d . . .
  H6a H 1.176(2) 0.737(5) 0.4691(6) Uiso 0.027 4 0.6241 d . . .
  H6b H 1.055(4) 0.754(5) 0.50732(14) Uiso 0.027 4 0.6241 d . . .
  O7 O 0.893(3) 0.7926(14) 0.4836(3) Uani 0.0257(5) 4 0.3759 d . . .
  H7a H 0.750(6) 0.859(11) 0.4754(16) Uiso 0.0386 4 0.3759 d . . .
  H7b H 0.873(11) 0.776(8) 0.5104(4) Uiso 0.0386 4 0.3759 d . . .

loop_
 _atom_site_aniso_label
 _atom_site_aniso_type_symbol
 _atom_site_aniso_U_11
 _atom_site_aniso_U_22
 _atom_site_aniso_U_33
 _atom_site_aniso_U_12
 _atom_site_aniso_U_13
 _atom_site_aniso_U_23
 O1 O 0.0111(3) 0.0142(3) 0.0186(3) -0.0031(2) -0.0028(2) 0.0001(2)
 O2 O 0.0105(3) 0.0181(3) 0.0159(3) 0.0008(2) 0.0019(2) 0.0011(2)
 O3 O 0.0084(3) 0.0128(3) 0.0176(3) -0.0019(2) -0.0004(2) 0.0014(2)
 O4 O 0.0155(3) 0.0178(3) 0.0128(3) 0.0052(2) -0.0029(2) -0.0033(2)
 N1 N 0.0099(3) 0.0191(3) 0.0112(3) -0.0006(3) -0.0008(2) -0.0015(2)
 C1 C 0.0095(4) 0.0093(4) 0.0152(4) -0.0002(3) -0.0002(3) 0.0030(3)
 C2 C 0.0084(4) 0.0104(3) 0.0110(3) 0.0002(3) -0.0015(3) 0.0000(3)
 C3 C 0.0089(4) 0.0105(3) 0.0120(3) -0.0009(3) -0.0008(3) 0.0007(3)
 C4 C 0.0132(4) 0.0116(4) 0.0211(3) 0.0011(3) -0.0019(3) 0.0031(3)
 C5 C 0.0108(4) 0.0142(4) 0.0120(3) 0.0009(3) -0.0017(3) 0.0002(3)
 C6 C 0.0145(4) 0.0132(4) 0.0110(3) -0.0028(3) 0.0018(3) 0.0006(3)
 C7 C 0.0159(4) 0.0187(4) 0.0132(4) 0.0000(3) -0.0010(3) -0.0005(3)
 C8 C 0.0228(5) 0.0248(4) 0.0154(4) -0.0033(4) -0.0031(3) -0.0035(3)
 C9 C 0.0286(5) 0.0194(4) 0.0190(4) -0.0020(4) 0.0030(4) -0.0065(3)
 C10 C 0.0214(4) 0.0184(4) 0.0204(4) 0.0020(3) 0.0050(3) -0.0016(3)
 C11 C 0.0167(4) 0.0175(4) 0.0151(4) 0.0006(3) 0.0002(3) 0.0002(3)
 O5 O 0.0255(4) 0.0197(3) 0.0193(3) -0.0088(3) 0.0026(2) -0.0023(2)
 O6 O 0.0130(6) 0.0234(4) 0.0175(4) -0.0014(3) 0.0000(3) -0.0045(3)
 O7 O 0.0226(12) 0.0314(7) 0.0232(6) 0.0032(6) -0.0010(5) -0.0088(5)

loop_
 _jana_atom_site_ADP_C_label
 _jana_atom_site_ADP_C_type_symbol
 _jana_atom_site_ADP_C_111
 _jana_atom_site_ADP_C_112
 _jana_atom_site_ADP_C_113
 _jana_atom_site_ADP_C_122
 _jana_atom_site_ADP_C_123
 _jana_atom_site_ADP_C_133
 _jana_atom_site_ADP_C_222
 _jana_atom_site_ADP_C_223
 _jana_atom_site_ADP_C_233
 _jana_atom_site_ADP_C_333
 ? ? ? ? ? ? ? ? ? ? ? ?

loop_
 _jana_atom_site_ADP_D_label
 _jana_atom_site_ADP_D_type_symbol
 _jana_atom_site_ADP_D_1111
 _jana_atom_site_ADP_D_1112
 _jana_atom_site_ADP_D_1113
 _jana_atom_site_ADP_D_1122
 _jana_atom_site_ADP_D_1123
 _jana_atom_site_ADP_D_1133
 _jana_atom_site_ADP_D_1222
 _jana_atom_site_ADP_D_1223
 _jana_atom_site_ADP_D_1233
 _jana_atom_site_ADP_D_1333
 _jana_atom_site_ADP_D_2222
 _jana_atom_site_ADP_D_2223
 _jana_atom_site_ADP_D_2233
 _jana_atom_site_ADP_D_2333
 _jana_atom_site_ADP_D_3333
 ? ? ? ? ? ? ? ? ? ? ? ? ? ? ? ? ?

loop_
 _jana_atom_site_ADP_E_label
 _jana_atom_site_ADP_E_type_symbol
 _jana_atom_site_ADP_E_11111
 _jana_atom_site_ADP_E_11112
 _jana_atom_site_ADP_E_11113
 _jana_atom_site_ADP_E_11122
 _jana_atom_site_ADP_E_11123
 _jana_atom_site_ADP_E_11133
 _jana_atom_site_ADP_E_11222
 _jana_atom_site_ADP_E_11223
 _jana_atom_site_ADP_E_11233
 _jana_atom_site_ADP_E_11333
 _jana_atom_site_ADP_E_12222
 _jana_atom_site_ADP_E_12223
 _jana_atom_site_ADP_E_12233
 _jana_atom_site_ADP_E_12333
 _jana_atom_site_ADP_E_13333
 _jana_atom_site_ADP_E_22222
 _jana_atom_site_ADP_E_22223
 _jana_atom_site_ADP_E_22233
 _jana_atom_site_ADP_E_22333
 _jana_atom_site_ADP_E_23333
 _jana_atom_site_ADP_E_33333
 ? ? ? ? ? ? ? ? ? ? ? ? ? ? ? ? ? ? ? ? ? ? ?

loop_
 _jana_atom_site_ADP_F_label
 _jana_atom_site_ADP_F_type_symbol
 _jana_atom_site_ADP_F_111111
 _jana_atom_site_ADP_F_111112
 _jana_atom_site_ADP_F_111113
 _jana_atom_site_ADP_F_111122
 _jana_atom_site_ADP_F_111123
 _jana_atom_site_ADP_F_111133
 _jana_atom_site_ADP_F_111222
 _jana_atom_site_ADP_F_111223
 _jana_atom_site_ADP_F_111233
 _jana_atom_site_ADP_F_111333
 _jana_atom_site_ADP_F_112222
 _jana_atom_site_ADP_F_112223
 _jana_atom_site_ADP_F_112233
 _jana_atom_site_ADP_F_112333
 _jana_atom_site_ADP_F_113333
 _jana_atom_site_ADP_F_122222
 _jana_atom_site_ADP_F_122223
 _jana_atom_site_ADP_F_122233
 _jana_atom_site_ADP_F_122333
 _jana_atom_site_ADP_F_123333
 _jana_atom_site_ADP_F_133333
 _jana_atom_site_ADP_F_222222
 _jana_atom_site_ADP_F_222223
 _jana_atom_site_ADP_F_222233
 _jana_atom_site_ADP_F_222333
 _jana_atom_site_ADP_F_223333
 _jana_atom_site_ADP_F_233333
 _jana_atom_site_ADP_F_333333
 ? ? ? ? ? ? ? ? ? ? ? ? ? ? ? ? ? ? ? ? ? ? ? ? ? ? ? ? ? ?


loop_
 _atom_site_Fourier_wave_vector_seq_id
 _atom_site_Fourier_wave_vector_q1_coeff
    1    1
    2    2

loop_
 _jana_atom_site_crenel_ortho_func_id
 _jana_atom_site_crenel_ortho_func_c
 _jana_atom_site_crenel_ortho_func_w
 _jana_atom_site_crenel_ortho_func_eps
 ? ? ? ?

loop_
 _jana_atom_site_occ_Fourier_absolute_site_label
 _jana_atom_site_occ_Fourier_absolute
 O6               0.6241
 H6a              0.6241
 H6b              0.6241
 O7               0.3759
 H7a              0.3759
 H7b              0.3759

loop_
 _atom_site_occ_Fourier_atom_site_label
 _atom_site_occ_Fourier_wave_vector_seq_id
 _atom_site_occ_Fourier_param_cos
 _atom_site_occ_Fourier_param_sin
 O6      1   0.4981              0.0112
 O6      2  -0.1165             -0.0131
 H6a     1   0.498              -0.0154
 H6a     2  -0.1173             -0.0006
 H6b     1   0.4982              0.0034
 H6b     2  -0.1169             -0.0094
 O7      1  -0.496              -0.0463
 O7      2   0.1135              0.0294
 H7a     1  -0.4835             -0.12
 H7a     2   0.0998              0.0616
 H7b     1  -0.4974             -0.0275
 H7b     2   0.1154              0.0207

loop_
_jana_atom_site_occ_Legendre_atom_site_label
_jana_atom_site_occ_Legendre_param_order
_jana_atom_site_occ_Legendre_param_coeff
 ? ? ?

loop_
_jana_atom_site_occ_XHarm_atom_site_label
_jana_atom_site_occ_XHarm_param_order
_jana_atom_site_occ_XHarm_param_coeff
 ? ? ?

loop_
_jana_atom_site_occ_crenel_ortho_atom_site_label
_jana_atom_site_occ_crenel_ortho_param_order
_jana_atom_site_occ_crenel_ortho_id
_jana_atom_site_occ_crenel_ortho_param_coeff
 ? ? ? ?

loop_
_atom_site_occ_special_func_atom_site_label
_atom_site_occ_special_func_crenel_c
_atom_site_occ_special_func_crenel_w
 ? ? ?

loop_
 _atom_site_displace_Fourier_atom_site_label
 _atom_site_displace_Fourier_axis
 _atom_site_displace_Fourier_wave_vector_seq_id
 _atom_site_displace_Fourier_param_cos
 _atom_site_displace_Fourier_param_sin
 O1    x  1     0.00209(12)     -0.00834(12)
 O1    y  1    -0.00150(10)      0.00169(10)
 O1    z  1     0.000177(18)     0.002732(18)
 O2    x  1     0.00236(12)     -0.00282(13)
 O2    y  1     0.00155(10)     -0.00688(10)
 O2    z  1     0.000955(18)     0.003360(18)
 O3    x  1    -0.00438(13)     -0.00755(12)
 O3    y  1     0.00031(10)      0.00378(10)
 O3    z  1     0.001224(19)     0.003210(18)
 H3    x  1     0.001(2)        -0.005(2)
 H3    y  1     0.0011(15)       0.0029(15)
 H3    z  1     0.0010(3)        0.0013(3)
 O4    x  1    -0.00059(13)     -0.00107(12)
 O4    y  1    -0.00764(10)      0.00790(10)
 O4    z  1     0.000096(17)     0.001504(17)
 N1    x  1     0.00216(15)     -0.00220(15)
 N1    y  1    -0.00223(13)     -0.01277(13)
 N1    z  1     0.00066(2)       0.00284(2)
 H1a   x  1    -0.001(2)        -0.001(2)
 H1a   y  1     0.0016(16)      -0.0150(16)
 H1a   z  1     0.0001(3)        0.0027(3)
 H1b   x  1     0.003(2)        -0.003(2)
 H1b   y  1    -0.0030(14)      -0.0091(14)
 H1b   z  1     0.0011(3)        0.0026(3)
 H1c   x  1     0.0017(15)      -0.0031(15)
 H1c   y  1    -0.0033(17)      -0.0078(17)
 H1c   z  1     0.0003(3)        0.0021(3)
 C1    x  1     0.00118(15)     -0.00511(18)
 C1    y  1     0.00078(13)     -0.00336(13)
 C1    z  1     0.00040(3)       0.00298(3)
 C2    x  1     0.00096(15)     -0.00546(17)
 C2    y  1    -0.00029(13)     -0.00561(13)
 C2    z  1     0.00023(2)       0.00254(2)
 H2    x  1     0.003           -0.0068
 H2    y  1     0.0013          -0.0053
 H2    z  1    -0.0002           0.0016
 C3    x  1    -0.00270(16)     -0.00689(16)
 C3    y  1    -0.00183(13)      0.00138(13)
 C3    z  1     0.00096(2)       0.00308(2)
 C4    x  1    -0.00871(17)     -0.00703(17)
 C4    y  1    -0.00230(14)      0.00114(14)
 C4    z  1     0.00270(3)       0.00332(3)
 H4a   x  1    -0.0059          -0.005
 H4a   y  1     0.0046           0.0051
 H4a   z  1     0.0045           0.0032
 H4b   x  1    -0.0182          -0.0072
 H4b   y  1    -0.0083          -0.0023
 H4b   z  1     0.004            0.0032
 H4c   x  1    -0.0061          -0.0066
 H4c   y  1    -0.0037           0.0003
 H4c   z  1     0.0011           0.0027
 C5    x  1    -0.00100(16)     -0.00594(18)
 C5    y  1    -0.00457(13)      0.00610(13)
 C5    z  1     0.00031(2)       0.00251(2)
 H5a   x  1    -0.0032          -0.0094
 H5a   y  1    -0.0038           0.0117
 H5a   z  1     0.0007           0.0029
 H5b   x  1    -0.0004          -0.0041
 H5b   y  1    -0.0049           0.0014
 H5b   z  1     0.0002           0.0025
 C6    x  1    -0.00095(18)     -0.00249(17)
 C6    y  1    -0.01335(14)      0.00583(14)
 C6    z  1     0.00014(3)       0.00143(2)
 C7    x  1    -0.00153(18)     -0.00327(18)
 C7    y  1    -0.01659(15)      0.00528(15)
 C7    z  1     0.00028(3)       0.00156(3)
 H7    x  1    -0.0027          -0.0027
 H7    y  1    -0.0158           0.0087
 H7    z  1     0.0005           0.0016
 C8    x  1     0.0000(2)       -0.0050(2)
 C8    y  1    -0.01939(17)     -0.00096(16)
 C8    z  1     0.00007(3)       0.00165(3)
 H8    x  1    -0.0002          -0.0057
 H8    y  1    -0.0213          -0.0019
 H8    z  1     0.0001           0.0018
 C9    x  1     0.0019(2)       -0.0046(2)
 C9    y  1    -0.01715(16)     -0.00630(16)
 C9    z  1    -0.00018(3)       0.00160(3)
 H9    x  1     0.0039          -0.0044
 H9    y  1    -0.0158          -0.0108
 H9    z  1    -0.0004           0.0017
 C10   x  1     0.00136(19)     -0.0036(2)
 C10   y  1    -0.01552(15)     -0.00455(16)
 C10   z  1    -0.00006(3)       0.00144(3)
 H10   x  1     0.0022          -0.0031
 H10   y  1    -0.0142          -0.0075
 H10   z  1    -0.0001           0.0014
 C11   x  1    -0.00018(18)     -0.00283(18)
 C11   y  1    -0.01457(15)      0.00129(15)
 C11   z  1     0.00006(3)       0.00135(3)
 H11   x  1    -0.0005          -0.0023
 H11   y  1    -0.0134           0.0017
 H11   z  1     0.0001           0.0013
 O5    x  1    -0.01957(15)      0.00187(15)
 O5    y  1     0.01613(12)     -0.00315(11)
 O5    z  1    -0.00021(2)       0.00245(2)
 H5c   x  1     0.012(2)        -0.004(2)
 H5c   y  1     0.0035(12)      -0.0012(11)
 H5c   z  1     0.0004(3)        0.0029(3)
 H5d   x  1    -0.004(2)        -0.006(3)
 H5d   y  1     0.0053(13)       0.0048(13)
 H5d   z  1     0.0005(2)        0.0017(2)
 O6    x  1    -0.0055(7)        0.0003(2)
 O6    y  1     0.0047(4)       -0.00826(18)
 O6    z  1     0.00004(8)       0.00278(4)
 H6a   x  1    -0.010(3)        -0.0003(13)
 H6a   y  1    -0.005(6)        -0.005(3)
 H6a   z  1    -0.0007(7)        0.0023(4)
 H6b   x  1    -0.002(5)         0.006(3)
 H6b   y  1    -0.010(5)         0.000(3)
 H6b   z  1    -0.00013(18)      0.00269(10)
 O7    x  1    -0.025(3)        -0.0014(9)
 O7    y  1     0.0157(17)      -0.0026(5)
 O7    z  1    -0.0012(3)        0.00111(8)
 H7a   x  1    -0.018(9)        -0.001(4)
 H7a   y  1     0.023(12)        0.002(6)
 H7a   z  1    -0.002(2)        -0.0001(10)
 H7b   x  1    -0.027(14)       -0.009(6)
 H7b   y  1     0.029(8)        -0.007(6)
 H7b   z  1    -0.0009(4)        0.0009(2)

loop_
_jana_atom_site_displace_Legendre_atom_site_label
_jana_atom_site_displace_Legendre_axis
_jana_atom_site_displace_Legendre_param_order
_jana_atom_site_displace_Legendre_param_coeff
 ? ? ? ?

loop_
_jana_atom_site_displace_XHarm_site_label
_jana_atom_site_displace_XHarm_axis
_jana_atom_site_displace_XHarm_param_order
_jana_atom_site_displace_XHarm_param_coeff
 ? ? ? ?

loop_
_jana_atom_site_displace_crenel_ortho_atom_site_label
_jana_atom_site_displace_crenel_ortho_axis
_jana_atom_site_displace_crenel_ortho_id
_jana_atom_site_displace_crenel_ortho_param_order
_jana_atom_site_displace_crenel_ortho_param_coeff
 ? ? ? ? ?

loop_
_atom_site_displace_special_func_atom_site_label
_atom_site_displace_special_func_sawtooth_ax
_atom_site_displace_special_func_sawtooth_ay
_atom_site_displace_special_func_sawtooth_az
_atom_site_displace_special_func_sawtooth_c
_atom_site_displace_special_func_sawtooth_w
 ? ? ? ? ? ?

loop_
 _atom_site_U_Fourier_atom_site_label
 _atom_site_U_Fourier_tens_elem
 _atom_site_U_Fourier_wave_vector_seq_id
 _atom_site_U_Fourier_param_cos
 _atom_site_U_Fourier_param_sin
 O1    U11  1    -0.0011(3)     -0.0003(3)
 O1    U22  1    -0.0007(3)     -0.0006(3)
 O1    U33  1    -0.0044(3)     -0.0018(3)
 O1    U12  1     0.0000(2)      0.0005(2)
 O1    U13  1     0.0017(3)      0.0006(3)
 O1    U23  1     0.0005(2)     -0.0011(2)
 O2    U11  1    -0.0007(3)      0.0007(3)
 O2    U22  1    -0.0011(3)      0.0015(3)
 O2    U33  1    -0.0075(3)     -0.0003(3)
 O2    U12  1     0.0003(2)      0.0006(3)
 O2    U13  1     0.0001(2)     -0.0007(2)
 O2    U23  1     0.0029(2)     -0.0011(2)
 O3    U11  1    -0.0010(3)     -0.0004(3)
 O3    U22  1    -0.0002(3)     -0.0002(3)
 O3    U33  1    -0.0059(3)      0.0031(3)
 O3    U12  1     0.0003(2)      0.0002(3)
 O3    U13  1     0.0019(2)     -0.0002(2)
 O3    U23  1    -0.0008(2)     -0.0002(2)
 O4    U11  1     0.0004(4)     -0.0002(3)
 O4    U22  1     0.0000(3)     -0.0021(3)
 O4    U33  1    -0.0011(3)     -0.0012(3)
 O4    U12  1    -0.0001(3)      0.0003(3)
 O4    U13  1    -0.0001(2)     -0.0003(2)
 O4    U23  1    -0.0009(2)      0.0004(2)
 N1    U11  1    -0.0005(4)      0.0001(4)
 N1    U22  1    -0.0044(4)     -0.0021(4)
 N1    U33  1    -0.0050(4)      0.0020(4)
 N1    U12  1     0.0003(3)      0.0014(3)
 N1    U13  1    -0.0002(3)     -0.0003(3)
 N1    U23  1     0.0038(3)     -0.0014(3)
 C1    U11  1     0.0000(4)     -0.0008(5)
 C1    U22  1    -0.0007(4)      0.0007(4)
 C1    U33  1    -0.0052(4)     -0.0005(4)
 C1    U12  1    -0.0004(3)      0.0003(3)
 C1    U13  1     0.0009(3)      0.0003(3)
 C1    U23  1     0.0015(3)     -0.0002(3)
 C2    U11  1    -0.0001(4)     -0.0005(5)
 C2    U22  1    -0.0013(4)     -0.0006(4)
 C2    U33  1    -0.0036(4)     -0.0001(4)
 C2    U12  1    -0.0005(3)      0.0003(3)
 C2    U13  1     0.0006(3)     -0.0002(3)
 C2    U23  1     0.0020(3)     -0.0002(3)
 C3    U11  1    -0.0015(4)      0.0014(5)
 C3    U22  1     0.0005(4)     -0.0003(4)
 C3    U33  1    -0.0056(4)      0.0014(4)
 C3    U12  1     0.0005(3)      0.0003(3)
 C3    U13  1     0.0016(3)     -0.0009(3)
 C3    U23  1     0.0003(3)     -0.0006(3)
 C4    U11  1    -0.0024(5)      0.0007(5)
 C4    U22  1    -0.0001(4)      0.0006(4)
 C4    U33  1    -0.0075(5)      0.0048(5)
 C4    U12  1    -0.0008(4)      0.0006(3)
 C4    U13  1     0.0038(4)     -0.0020(4)
 C4    U23  1     0.0010(3)     -0.0005(3)
 C5    U11  1     0.0000(4)     -0.0007(5)
 C5    U22  1    -0.0002(4)     -0.0013(4)
 C5    U33  1    -0.0042(4)     -0.0001(4)
 C5    U12  1    -0.0001(3)      0.0006(3)
 C5    U13  1     0.0012(3)      0.0002(3)
 C5    U23  1    -0.0010(3)     -0.0001(3)
 C6    U11  1    -0.0005(5)     -0.0002(5)
 C6    U22  1    -0.0001(4)     -0.0008(4)
 C6    U33  1    -0.0004(4)     -0.0012(4)
 C6    U12  1    -0.0001(3)      0.0004(3)
 C6    U13  1    -0.0003(3)     -0.0010(3)
 C6    U23  1    -0.0015(3)     -0.0007(3)
 C7    U11  1    -0.0004(5)      0.0002(5)
 C7    U22  1    -0.0005(5)     -0.0011(4)
 C7    U33  1    -0.0007(4)     -0.0003(4)
 C7    U12  1    -0.0004(4)      0.0002(4)
 C7    U13  1    -0.0002(4)     -0.0005(3)
 C7    U23  1     0.0000(3)     -0.0017(3)
 C8    U11  1    -0.0012(6)     -0.0001(6)
 C8    U22  1    -0.0019(6)      0.0008(5)
 C8    U33  1     0.0001(5)     -0.0001(4)
 C8    U12  1    -0.0006(4)      0.0004(4)
 C8    U13  1    -0.0003(4)     -0.0010(4)
 C8    U23  1     0.0006(4)     -0.0018(4)
 C9    U11  1    -0.0008(6)      0.0010(6)
 C9    U22  1    -0.0023(5)      0.0004(5)
 C9    U33  1     0.0003(5)     -0.0008(5)
 C9    U12  1    -0.0011(4)      0.0005(4)
 C9    U13  1    -0.0006(4)     -0.0005(4)
 C9    U23  1     0.0003(4)     -0.0019(4)
 C10   U11  1    -0.0007(6)      0.0005(6)
 C10   U22  1    -0.0021(5)      0.0000(5)
 C10   U33  1    -0.0002(5)     -0.0008(4)
 C10   U12  1    -0.0019(4)      0.0003(4)
 C10   U13  1    -0.0008(4)      0.0000(4)
 C10   U23  1     0.0000(4)     -0.0017(4)
 C11   U11  1     0.0003(5)      0.0006(5)
 C11   U22  1    -0.0004(5)     -0.0009(4)
 C11   U33  1    -0.0002(4)     -0.0006(4)
 C11   U12  1    -0.0014(4)      0.0005(4)
 C11   U13  1     0.0002(4)     -0.0001(4)
 C11   U23  1    -0.0002(3)     -0.0014(3)
 O5    U11  1    -0.0069(4)      0.0000(5)
 O5    U22  1    -0.0089(4)     -0.0017(3)
 O5    U33  1    -0.0019(3)     -0.0009(3)
 O5    U12  1     0.0074(3)      0.0005(3)
 O5    U13  1    -0.0036(3)     -0.0041(3)
 O5    U23  1     0.0026(3)      0.0049(3)

loop_
_jana_atom_site_U_Legendre_atom_site_label
_jana_atom_site_U_Legendre_tens_elem
_jana_atom_site_U_Legendre_param_order
_jana_atom_site_U_Legendre_param_coeff
 ? ? ? ?

loop_
_jana_atom_site_U_XHarm_atom_site_label
_jana_atom_site_U_XHarm_tens_elem
_jana_atom_site_U_XHarm_param_order
_jana_atom_site_U_XHarm_param_coeff
 ? ? ? ?

loop_
_jana_atom_site_U_crenel_ortho_atom_site_label
_jana_atom_site_U_crenel_ortho_tens_elem
_jana_atom_site_U_crenel_ortho_id
_jana_atom_site_U_crenel_ortho_param_order
_jana_atom_site_U_crenel_ortho_param_coeff
 ? ? ? ? ?

loop_
_jana_atom_site_ADP_C_Fourier_atom_site_label
_jana_atom_site_ADP_C_Fourier_tens_elem
_jana_atom_site_ADP_C_Fourier_wave_vector_seq_id
_jana_atom_site_ADP_C_Fourier_param_cos
_jana_atom_site_ADP_C_Fourier_param_sin
 ? ? ? ? ?

loop_
_jana_atom_site_ADP_D_Fourier_atom_site_label
_jana_atom_site_ADP_D_Fourier_tens_elem
_jana_atom_site_ADP_D_Fourier_wave_vector_seq_id
_jana_atom_site_ADP_D_Fourier_param_cos
_jana_atom_site_ADP_D_Fourier_param_sin
 ? ? ? ? ?

loop_
_jana_atom_site_ADP_E_Fourier_atom_site_label
_jana_atom_site_ADP_E_Fourier_tens_elem
_jana_atom_site_ADP_E_Fourier_wave_vector_seq_id
_jana_atom_site_ADP_E_Fourier_param_cos
_jana_atom_site_ADP_E_Fourier_param_sin
 ? ? ? ? ?

loop_
_jana_atom_site_ADP_F_Fourier_atom_site_label
_jana_atom_site_ADP_F_Fourier_tens_elem
_jana_atom_site_ADP_F_Fourier_wave_vector_seq_id
_jana_atom_site_ADP_F_Fourier_param_cos
_jana_atom_site_ADP_F_Fourier_param_sin
 ? ? ? ? ?


#=======================================================================

# 10. MOLECULAR GEOMETRY


loop_
 _geom_bond_atom_site_label_1
 _geom_bond_atom_site_label_2
 _geom_bond_site_ssg_symmetry_1
 _geom_bond_site_ssg_symmetry_2
 _geom_bond_distance_av
 _geom_bond_distance_min
 _geom_bond_distance_max
 _geom_bond_publ_flag
  O1 C1 . . 1.259(5) 1.257(5) 1.262(5) ?
  O2 C1 . . 1.255(3) 1.254(4) 1.256(4) ?
  O3 H3 . . 0.848(13) 0.835(14) 0.863(14) ?
  O3 C3 . . 1.43(2) 1.43(2) 1.43(2) ?
  O4 C5 . . 1.427(10) 1.425(11) 1.428(11) ?
  O4 C6 . . 1.3704(14) 1.3688(14) 1.3718(14) ?
  N1 H1a . . 0.906(13) 0.901(13) 0.911(13) ?
  N1 H1b . . 0.912(12) 0.893(12) 0.931(12) ?
  N1 H1c . . 0.901(17) 0.900(17) 0.901(17) ?
  N1 C2 . . 1.494(5) 1.494(5) 1.495(5) ?
  C1 C2 . . 1.54(2) 1.53(2) 1.54(2) ?
  C2 H2 . . 1.000(2) 1.000(2) 1.000(2) ?
  C2 C3 . . 1.5629(19) 1.5605(19) 1.5645(19) ?
  C3 C4 . . 1.523(7) 1.521(8) 1.526(8) ?
  C3 C5 . . 1.5297(16) 1.5281(16) 1.5317(16) ?
  C4 H4a . . 0.980(2) 0.979(2) 0.981(2) ?
  C4 H4b . . 0.9800(12) 0.9787(12) 0.9813(12) ?
  C4 H4c . . 0.980(14) 0.979(14) 0.981(14) ?
  C5 H5a . . 0.9900(12) 0.9896(12) 0.9904(12) ?
  C5 H5b . . 0.990(13) 0.990(13) 0.990(13) ?
  C6 C7 . . 1.394(11) 1.393(11) 1.395(11) ?
  C6 C11 . . 1.397(14) 1.396(14) 1.397(14) ?
  C7 H7 . . 0.950(10) 0.950(10) 0.950(10) ?
  C7 C8 . . 1.3960(19) 1.3950(19) 1.3969(19) ?
  C8 H8 . . 0.950(7) 0.950(7) 0.950(7) ?
  C8 C9 . . 1.385(14) 1.383(14) 1.388(14) ?
  C9 H9 . . 0.9500(15) 0.9500(16) 0.9500(16) ?
  C9 C10 . . 1.391(10) 1.390(11) 1.392(11) ?
  C10 H10 . . 0.950(9) 0.950(9) 0.950(9) ?
  C10 C11 . . 1.3923(19) 1.3898(19) 1.3949(19) ?
  C11 H11 . . 0.950(7) 0.950(7) 0.950(7) ?
  O5 H5c . . 0.958(13) 0.946(15) 0.968(15) ?
  O5 H5d . . 0.958(11) 0.952(12) 0.963(12) ?
  O6 H6a . . 0.96(2) 0.96(3) 0.96(3) ?
  O6 H6b . . 0.957(9) 0.955(12) 0.960(12) ?
  O7 H7a . . 0.96(6) 0.96(8) 0.96(8) ?
  O7 H7b . . 0.96(3) 0.96(3) 0.96(3) ?

loop_
 _geom_angle_atom_site_label_1
 _geom_angle_atom_site_label_2
 _geom_angle_atom_site_label_3
 _geom_angle_site_ssg_symmetry_1
 _geom_angle_site_ssg_symmetry_2
 _geom_angle_site_ssg_symmetry_3
 _geom_angle_av
 _geom_angle_min
 _geom_angle_max
 _geom_angle_publ_flag
  H3 O3 C3 . . . 105.7(10) 104.7(10) 106.9(10) ?
  C5 O4 C6 . . . 117.80(10) 117.63(10) 117.99(10) ?
  H1a N1 H1b . . . 104.7(14) 103.0(14) 106.5(13) ?
  H1a N1 H1c . . . 105.8(15) 103.2(15) 108.4(15) ?
  H1b N1 H1c . . . 113.7(14) 111.5(14) 115.9(15) ?
  H1a N1 C2 . . . 112.5(10) 111.5(10) 113.5(10) ?
  H1b N1 C2 . . . 113.3(10) 111.2(10) 115.3(10) ?
  H1c N1 C2 . . . 106.6(10) 106.3(10) 107.1(10) ?
  O1 C1 O2 . . . 126.09(13) 125.92(13) 126.27(13) ?
  O1 C1 C2 . . . 115.09(10) 115.01(10) 115.18(11) ?
  O2 C1 C2 . . . 118.79(11) 118.57(11) 118.99(11) ?
  N1 C2 C1 . . . 109.93(9) 109.83(9) 110.04(9) ?
  N1 C2 H2 . . . 110.52 110.43 110.6 ?
  N1 C2 C3 . . . 109.06(9) 108.94(9) 109.15(9) ?
  C1 C2 H2 . . . 106.94 106.68 107.23 ?
  C1 C2 C3 . . . 112.49(9) 112.22(9) 112.73(9) ?
  H2 C2 C3 . . . 107.86 107.75 107.99 ?
  O3 C3 C2 . . . 108.14(9) 107.96(9) 108.34(9) ?
  O3 C3 C4 . . . 107.34(9) 107.25(9) 107.41(9) ?
  O3 C3 C5 . . . 108.64(10) 108.60(10) 108.68(10) ?
  C2 C3 C4 . . . 112.59(9) 112.47(9) 112.71(9) ?
  C2 C3 C5 . . . 110.97(9) 110.85(9) 111.09(9) ?
  C4 C3 C5 . . . 109.03(9) 108.88(9) 109.19(9) ?
  C3 C4 H4a . . . 109.47 109.45 109.5 ?
  C3 C4 H4b . . . 109.47 109.45 109.49 ?
  C3 C4 H4c . . . 109.47 109.41 109.54 ?
  H4a C4 H4b . . . 109.47 109.46 109.48 ?
  H4a C4 H4c . . . 109.47 109.43 109.52 ?
  H4b C4 H4c . . . 109.47 109.45 109.49 ?
  O4 C5 C3 . . . 106.43(10) 106.28(10) 106.60(10) ?
  O4 C5 H5a . . . 109.47 109.46 109.48 ?
  O4 C5 H5b . . . 109.47 109.46 109.48 ?
  C3 C5 H5a . . . 109.47 109.47 109.48 ?
  C3 C5 H5b . . . 109.47 109.45 109.5 ?
  H5a C5 H5b . . . 112.35 112.22 112.5 ?
  O4 C6 C7 . . . 123.93(12) 123.73(12) 124.12(12) ?
  O4 C6 C11 . . . 115.34(11) 115.20(11) 115.48(11) ?
  C7 C6 C11 . . . 120.69(11) 120.59(11) 120.79(11) ?
  C6 C7 H7 . . . 120.56 120.47 120.64 ?
  C6 C7 C8 . . . 118.89(13) 118.72(13) 119.06(13) ?
  H7 C7 C8 . . . 120.55 120.47 120.64 ?
  C7 C8 H8 . . . 119.46 119.41 119.5 ?
  C7 C8 C9 . . . 121.08(14) 120.99(14) 121.17(14) ?
  H8 C8 C9 . . . 119.46 119.41 119.5 ?
  C8 C9 H9 . . . 120.3 120.28 120.33 ?
  C8 C9 C10 . . . 119.39(14) 119.34(14) 119.44(14) ?
  H9 C9 C10 . . . 120.3 120.28 120.33 ?
  C9 C10 H10 . . . 119.66 119.64 119.67 ?
  C9 C10 C11 . . . 120.68(14) 120.65(14) 120.71(14) ?
  H10 C10 C11 . . . 119.66 119.65 119.67 ?
  C6 C11 C10 . . . 119.26(13) 119.24(13) 119.28(13) ?
  C6 C11 H11 . . . 120.37 120.36 120.38 ?
  C10 C11 H11 . . . 120.37 120.36 120.38 ?
  H5c O5 H5d . . . 104.2(11) 102.1(11) 105.9(11) ?
  H6a O6 H6b . . . 105(2) 104(2) 105(2) ?
  H7a O7 H7b . . . 104(7) 104(7) 105(6) ?

loop_
 _geom_torsion_atom_site_label_1
 _geom_torsion_atom_site_label_2
 _geom_torsion_atom_site_label_3
 _geom_torsion_atom_site_label_4
 _geom_torsion_site_ssg_symmetry_1
 _geom_torsion_site_ssg_symmetry_2
 _geom_torsion_site_ssg_symmetry_3
 _geom_torsion_site_ssg_symmetry_4
 _geom_torsion_av
 _geom_torsion_min
 _geom_torsion_max
 _geom_torsion_publ_flag
   O1 C1 C2 N1 . . . . 176.27(9) 175.91(9) 176.63(9) ?
   O1 C1 C2 C3 . . . . -61.99(12) -62.41(12) -61.57(12) ?
   O2 C1 C2 N1 . . . . -5.59(14) -6.00(14) -5.18(14) ?
   O2 C1 C2 C3 . . . . 116.15(11) 115.56(11) 116.75(11) ?
   O3 C3 C5 O4 . . . . -53.93(11) -54.76(11) -53.11(11) ?
   O4 C6 C7 C8 . . . . 177.16(12) 176.58(12) 177.74(12) ?
   O4 C6 C11 C10 . . . . -176.93(11) -177.57(11) -176.29(11) ?
   N1 C2 C3 O3 . . . . -41.85(11) -43.40(11) -40.32(11) ?
   N1 C2 C3 C4 . . . . 76.57(11) 74.87(11) 78.26(11) ?
   N1 C2 C3 C5 . . . . -160.91(9) -162.36(10) -159.46(10) ?
   C1 C2 C3 O3 . . . . -164.09(9) -165.90(8) -162.28(9) ?
   C1 C2 C3 C4 . . . . -45.67(12) -47.64(12) -43.70(12) ?
   C1 C2 C3 C5 . . . . 76.85(11) 75.14(12) 78.57(11) ?
   C2 C3 C5 O4 . . . . 64.83(12) 63.76(12) 65.89(12) ?
   C4 C3 C5 O4 . . . . -170.60(9) -171.44(9) -169.76(9) ?
   C5 O4 C6 C7 . . . . 15.18(17) 13.15(17) 17.21(17) ?
   C5 O4 C6 C11 . . . . -167.03(11) -169.23(11) -164.84(11) ?
   C6 O4 C5 C3 . . . . 175.01(10) 173.67(10) 176.37(10) ?
   C6 C7 C8 C9 . . . . 0.01(14) -0.1(2) 0.1(2) ?
   C7 C6 C11 C10 . . . . 0.93(19) 0.34(19) 1.52(19) ?
   C7 C8 C9 C10 . . . . 0.1(2) -0.3(2) 0.4(2) ?
   C8 C9 C10 C11 . . . . 0.3(2) 0.0(2) 0.6(2) ?
   C9 C10 C11 C6 . . . . -0.8(2) -1.1(2) -0.6(2) ?
   C11 C6 C7 C8 . . . . -0.51(17) -1.01(19) 0.00(18) ?

loop_
 _geom_hbond_atom_site_label_D
 _geom_hbond_atom_site_label_H
 _geom_hbond_atom_site_label_A
 _geom_hbond_site_ssg_symmetry_D
 _geom_hbond_site_ssg_symmetry_H
 _geom_hbond_site_ssg_symmetry_A
 _geom_hbond_distance_DH_max
 _geom_hbond_distance_DH_min
 _geom_hbond_distance_DH_av
 _geom_hbond_distance_HA_max
 _geom_hbond_distance_HA_min
 _geom_hbond_distance_HA_av
 _geom_hbond_distance_DA_max
 _geom_hbond_distance_DA_min
 _geom_hbond_distance_DA_av
 _geom_hbond_angle_DHA_max
 _geom_hbond_angle_DHA_min
 _geom_hbond_angle_DHA_av
 _geom_hbond_publ_flag
  O3 H3 O1 . . 1_4555 0.835(13) 0.863(13) 0.848(13) 1.937(15) 1.942(15) 1.939(15) 2.7311(18) 2.7489(18) 2.7400(18) 153.1(16) 161.5(15) 157.4(16) ?
  N1 H1a O2 . . 4_4565 0.901(13) 0.911(13) 0.906(13) 1.928(12) 1.953(12) 1.941(12) 2.8118(17) 2.8160(17) 2.8139(17) 159.6(15) 163.7(15) 161.5(15) ?
  N1 H1c O2 . . 1_4555 0.900(11) 0.901(11) 0.901(11) 2.155(11) 2.165(11) 2.160(11) 3.015(3) 3.031(3) 3.023(3) 157.1(14) 163.9(14) 160.4(14) ?
  N1 H1b O6a . . 4_4565 0.893(12) 0.931(12) 0.912(12) 1.990(13) 2.030(13) 2.009(13) 2.887(3) 2.946(3) 2.916(3) 170.8(14) 173.8(14) 172.4(14) ?
  N1 H1b O7a . . 4_4565 0.893(12) 0.931(12) 0.915(12) 1.933(14) 2.016(14) 1.966(14) 2.845(9) 2.876(8) 2.859(9) 159.7(15) 169.6(15) 165.3(15) ?
  O5 H5c O1 . . . 0.946(13) 0.968(15) 0.958(13) 1.740(14) 1.793(14) 1.767(14) 2.6957(18) 2.7134(18) 2.7050(18) 157.2(18) 175.7(13) 167.2(16) ?
  O5 H5d O3 . . 1_6655 0.952(11) 0.963(12) 0.958(11) 1.853(12) 1.887(11) 1.869(12) 2.7835(18) 2.8177(17) 2.7992(18) 161.0(9) 165.8(12) 163.1(12) ?
  O6a H6aa O5 . . 4_5665 0.956(18) 0.96(2) 0.96(2) 1.99(2) 2.16(3) 2.07(2) 2.895(5) 3.074(5) 2.983(4) 157(4) 160(4) 159(4) ?
  O6a H6ba O5 . . . 0.955(7) 0.960(10) 0.957(9) 1.887(13) 1.939(15) 1.908(12) 2.773(3) 2.839(3) 2.805(3) 152(3) 161(3) 155(3) ?
  O7a H7aa O5 . . 4_4665 0.96(6) 0.96(7) 0.96(6) 1.92(6) 1.99(7) 1.96(7) 2.69(2) 2.81(2) 2.757(19) 132(8) 145(8) 140(7) ?
  O7a H7ba O5 . . . 0.96(2) 0.96(3) 0.96(3) 1.84(3) 1.97(4) 1.90(4) 2.743(12) 2.826(12) 2.782(13) 147(8) 156(7) 152(7) ?


#=======================================================================

# 11. STRUCTURE-FACTOR LIST

loop_
 _twin_refln_datum_id
 _twin_refln_individual_id
 _twin_refln_index_h
 _twin_refln_index_k
 _twin_refln_index_l
 _twin_refln_index_m_1
 _twin_refln_F_squared_calc
 _twin_refln_F_squared_meas
 _twin_refln_F_squared_sigma
 _twin_refln_include_status
         1  201   1   1   0  -2    1.35    0.91    0.24 o
         1  101   1   0   0   1    1.35    0.91    0.24 o
         2  201   2   1   0  -3  247.52  285.34    6.85 o
         2  101   2   0   0   0  247.52  285.34    6.85 o
         3  201   2   1   0  -2   16.07   16.48    0.67 o
         3  101   2   0   0   1   16.07   16.48    0.67 o
         4  201   3   1   0  -2   17.01   14.66    0.61 o
         4  101   3   0   0   1   17.01   14.66    0.61 o
         5  201   4   1   0  -3  263.11  241.00    6.72 o
         5  101   4   0   0   0  263.11  241.00    6.72 o
         6  201   4   1   0  -2   18.37   16.90    0.91 o
         6  101   4   0   0   1   18.37   16.90    0.91 o
         7  201   5   1   0  -2    6.43    7.21    0.48 o
         7  101   5   0   0   1    6.43    7.21    0.48 o
         8  201   6   1   0  -3  192.72  186.05    4.60 o
         8  101   6   0   0   0  192.72  186.05    4.60 o
         9  201   6   1   0  -2    6.69    5.94    0.73 o
         9  101   6   0   0   1    6.69    5.94    0.73 o
        10  201   7   1   0  -2    0.15    0.61    0.30 <
        10  101   7   0   0   1    0.15    0.61    0.30 <
        11  201   1   0   0   2    0.37    0.30    0.24 <
        11  101   1   1   0  -1    0.37    0.30    0.24 <
        12  201   1   2   0  -3   11.19    9.81    0.42 o
        12  101   1   1   0   0   11.19    9.81    0.42 o
        13  201   1   2   0  -2    3.81    2.61    0.30 o
        13  101   1   1   0   1    3.81    2.61    0.30 o
        14  201   2   0   0   2   15.92   14.30    0.67 o
        14  101   2   1   0  -1   15.92   14.30    0.67 o
        15  201   2   2   0  -3   24.53   37.62    1.82 o
        15  101   2   1   0   0   24.53   37.62    1.82 o
        16  201   2   2   0  -2   52.51   46.95    1.03 o
        16  101   2   1   0   1   52.51   46.95    1.03 o
        17  201   3   0   0   2    1.01    1.70    0.42 o
        17  101   3   1   0  -1    1.01    1.70    0.42 o
        18  201   3   2   0  -3  623.22  695.54   17.51 o
        18  101   3   1   0   0  623.22  695.54   17.51 o
        19  201   3   2   0  -2    7.76    6.48    0.67 o
        19  101   3   1   0   1    7.76    6.48    0.67 o
        20  201   4   0   0   2    2.04    1.15    0.55 <
        20  101   4   1   0  -1    2.04    1.15    0.55 <
        21  201   4   2   0  -3  128.72  142.13    2.91 o
        21  101   4   1   0   0  128.72  142.13    2.91 o
        22  201   4   2   0  -2    2.54    3.21    0.30 o
        22  101   4   1   0   1    2.54    3.21    0.30 o
        23  201   5   0   0   2    2.22    2.61    0.42 o
        23  101   5   1   0  -1    2.22    2.61    0.42 o
        24  201   5   2   0  -3   17.22   26.78    0.97 o
        24  101   5   1   0   0   17.22   26.78    0.97 o
        25  201   5   2   0  -2   19.58   17.63    0.79 o
        25  101   5   1   0   1   19.58   17.63    0.79 o
        26  201   6   0   0   2    1.82    2.61    1.27 <
        26  101   6   1   0  -1    1.82    2.61    1.27 <
        27  201   6   2   0  -3   61.12   85.18    1.82 o
        27  101   6   1   0   0   61.12   85.18    1.82 o
        28  201   6   2   0  -2    2.14    3.27    1.15 <
        28  101   6   1   0   1    2.14    3.27    1.15 <
        29  201   7   0   0   2    7.28    9.03    0.48 o
        29  101   7   1   0  -1    7.28    9.03    0.48 o
        30  201   7   2   0  -3   26.31   24.96    0.85 o
        30  101   7   1   0   0   26.31   24.96    0.85 o
        31  201   0   1   0   2    7.24    4.79    0.30 o
        31  101   0   2   0  -1    7.24    4.79    0.30 o
        32  201   0   3   0  -2   68.00   66.34    1.03 o
        32  101   0   2   0   1   68.00   66.34    1.03 o
        33  201   1   1   0   2    0.87    0.42    0.24 <
        33  101   1   2   0  -1    0.87    0.42    0.24 <
        34  201   1   3   0  -3   26.07   22.05    0.61 o
        34  101   1   2   0   0   26.07   22.05    0.61 o
        35  201   1   3   0  -2    0.08    0.55    0.30 <
        35  101   1   2   0   1    0.08    0.55    0.30 <
        36  201   2   1   0   2   14.94   18.72    0.67 o
        36  101   2   2   0  -1   14.94   18.72    0.67 o
        37  201   2   3   0  -3  623.03  689.61    9.03 o
        37  101   2   2   0   0  623.03  689.61    9.03 o
        38  201   2   3   0  -2    9.08    8.36    1.27 o
        38  101   2   2   0   1    9.08    8.36    1.27 o
        39  201   3   1   0   2    0.49    0.30    0.42 <
        39  101   3   2   0  -1    0.49    0.30    0.42 <
        40  201   3   3   0  -2    0.44    1.03    0.36 <
        40  101   3   2   0   1    0.44    1.03    0.36 <
        41  201   4   1   0   2    8.92    8.72    0.42 o
        41  101   4   2   0  -1    8.92    8.72    0.42 o
        42  201   4   3   0  -3  194.94  217.31    2.06 o
        42  101   4   2   0   0  194.94  217.31    2.06 o
        43  201   4   3   0  -2   32.27   31.99    0.55 o
        43  101   4   2   0   1   32.27   31.99    0.55 o
        44  201   5   1   0   2   10.49    8.97    0.85 o
        44  101   5   2   0  -1   10.49    8.97    0.85 o
        45  201   5   3   0  -3   66.44   65.13    1.03 o
        45  101   5   2   0   0   66.44   65.13    1.03 o
        46  201   5   3   0  -2    6.31    4.30    0.79 o
        46  101   5   2   0   1    6.31    4.30    0.79 o
        47  201   6   1   0   2    1.13    1.76    1.51 <
        47  101   6   2   0  -1    1.13    1.76    1.51 <
        48  201   6   3   0  -3   21.14   26.41    0.85 o
        48  101   6   2   0   0   21.14   26.41    0.85 o
        49  201   6   3   0  -2   10.69   10.66    0.73 o
        49  101   6   2   0   1   10.69   10.66    0.73 o
        50  201   7   1   0   2    2.87    2.18    0.30 o
        50  101   7   2   0  -1    2.87    2.18    0.30 o
        51  201   1   2   0   2   13.24   10.78    0.55 o
        51  101   1   3   0  -1   13.24   10.78    0.55 o
        52  201   1   4   0  -3  430.38  508.04    6.48 o
        52  101   1   3   0   0  430.38  508.04    6.48 o
        53  201   1   4   0  -2    2.72    2.24    0.36 o
        53  101   1   3   0   1    2.72    2.24    0.36 o
        54  201   2   2   0   2   42.32   38.35    1.88 o
        54  101   2   3   0  -1   42.32   38.35    1.88 o
        55  201   2   4   0  -3  137.62  144.31    4.00 o
        55  101   2   3   0   0  137.62  144.31    4.00 o
        56  201   2   4   0  -2   15.61   13.81    0.79 o
        56  101   2   3   0   1   15.61   13.81    0.79 o
        57  201   3   2   0   2   17.34   16.66    0.67 o
        57  101   3   3   0  -1   17.34   16.66    0.67 o
        58  201   3   4   0  -3   16.89   19.63    0.79 o
        58  101   3   3   0   0   16.89   19.63    0.79 o
        59  201   3   4   0  -2   22.93   22.96    0.48 o
        59  101   3   3   0   1   22.93   22.96    0.48 o
        60  201   4   2   0   2    0.76    0.91    0.30 <
        60  101   4   3   0  -1    0.76    0.91    0.30 <
        61  201   4   4   0  -3  333.92  304.24    3.27 o
        61  101   4   3   0   0  333.92  304.24    3.27 o
        62  201   4   4   0  -2    3.13    3.39    0.30 o
        62  101   4   3   0   1    3.13    3.39    0.30 o
        63  201   5   2   0   2    0.25    0.91    0.67 <
        63  101   5   3   0  -1    0.25    0.91    0.67 <
        64  201   5   4   0  -3   62.31   70.40    1.15 o
        64  101   5   3   0   0   62.31   70.40    1.15 o
        65  201   5   4   0  -2    5.06    3.94    0.61 o
        65  101   5   3   0   1    5.06    3.94    0.61 o
        66  201   6   2   0   2    0.29    0.36    0.42 <
        66  101   6   3   0  -1    0.29    0.36    0.42 <
        67  201   6   4   0  -3  105.07  102.87    1.82 o
        67  101   6   3   0   0  105.07  102.87    1.82 o
        68  201   6   4   0  -2    1.47    1.58    0.24 o
        68  101   6   3   0   1    1.47    1.58    0.24 o
        69  201   0   3   0   2   21.25   21.32    1.03 o
        69  101   0   4   0  -1   21.25   21.32    1.03 o
        70  201   0   5   0  -3    9.21   13.09    1.03 o
        70  101   0   4   0   0    9.21   13.09    1.03 o
        71  201   0   5   0  -2   23.45   25.26    1.21 o
        71  101   0   4   0   1   23.45   25.26    1.21 o
        72  201   1   3   0   2    1.04    0.55    0.36 <
        72  101   1   4   0  -1    1.04    0.55    0.36 <
        73  201   1   5   0  -3  235.15  259.65    4.24 o
        73  101   1   4   0   0  235.15  259.65    4.24 o
        74  201   1   5   0  -2    5.82    5.51    0.67 o
        74  101   1   4   0   1    5.82    5.51    0.67 o
        75  201   2   3   0   2    9.38    9.87    0.73 o
        75  101   2   4   0  -1    9.38    9.87    0.73 o
        76  201   2   5   0  -3  739.66  720.81   15.69 o
        76  101   2   4   0   0  739.66  720.81   15.69 o
        77  201   2   5   0  -2   23.07   24.23    0.48 o
        77  101   2   4   0   1   23.07   24.23    0.48 o
        78  201   3   3   0   2    2.88    3.15    0.24 o
        78  101   3   4   0  -1    2.88    3.15    0.24 o
        79  201   3   5   0  -3  125.95  144.12    1.51 o
        79  101   3   4   0   0  125.95  144.12    1.51 o
        80  201   3   5   0  -2    0.79    1.09    0.24 o
        80  101   3   4   0   1    0.79    1.09    0.24 o
        81  201   4   3   0   2   10.91   10.06    0.42 o
        81  101   4   4   0  -1   10.91   10.06    0.42 o
        82  201   4   5   0  -3  889.25  808.59    8.12 o
        82  101   4   4   0   0  889.25  808.59    8.12 o
        83  201   4   5   0  -2    4.31    3.70    0.30 o
        83  101   4   4   0   1    4.31    3.70    0.30 o
        84  201   5   3   0   2    0.03    0.30    0.48 <
        84  101   5   4   0  -1    0.03    0.30    0.48 <
        85  201   5   5   0  -3   63.93   79.97    1.15 o
        85  101   5   4   0   0   63.93   79.97    1.15 o
        86  201   5   5   0  -2    4.82    5.39    0.30 o
        86  101   5   4   0   1    4.82    5.39    0.30 o
        87  201   6   3   0   2    0.79    0.48    0.24 <
        87  101   6   4   0  -1    0.79    0.48    0.24 <
        88  201   6   5   0  -3    3.28    5.94    0.30 o
        88  101   6   4   0   0    3.28    5.94    0.30 o
        89  201   1   4   0   2    3.47    3.57    0.30 o
        89  101   1   5   0  -1    3.47    3.57    0.30 o
        90  201   1   6   0  -3   46.17   46.41    0.85 o
        90  101   1   5   0   0   46.17   46.41    0.85 o
        91  201   1   6   0  -2    3.47    2.30    0.30 o
        91  101   1   5   0   1    3.47    2.30    0.30 o
        92  201   2   4   0   2   17.68   16.78    0.42 o
        92  101   2   5   0  -1   17.68   16.78    0.42 o
        93  201   2   6   0  -3  130.37  166.24    2.00 o
        93  101   2   5   0   0  130.37  166.24    2.00 o
        94  201   2   6   0  -2   10.62   10.54    0.42 o
        94  101   2   5   0   1   10.62   10.54    0.42 o
        95  201   3   4   0   2    1.03    1.15    0.24 o
        95  101   3   5   0  -1    1.03    1.15    0.24 o
        96  201   3   6   0  -3   90.43  103.60    1.21 o
        96  101   3   5   0   0   90.43  103.60    1.21 o
        97  201   3   6   0  -2   19.53   20.78    0.48 o
        97  101   3   5   0   1   19.53   20.78    0.48 o
        98  201   4   4   0   2    3.59    3.39    0.24 o
        98  101   4   5   0  -1    3.59    3.39    0.24 o
        99  201   4   6   0  -3   85.66   99.42    1.15 o
        99  101   4   5   0   0   85.66   99.42    1.15 o
       100  201   4   6   0  -2    0.94    2.00    0.30 o
       100  101   4   5   0   1    0.94    2.00    0.30 o
       101  201   5   4   0   2    9.60    9.69    0.36 o
       101  101   5   5   0  -1    9.60    9.69    0.36 o
       102  201   5   6   0  -3   19.53   19.51    0.36 o
       102  101   5   5   0   0   19.53   19.51    0.36 o
       103  201   5   6   0  -2    0.58    0.30    0.30 <
       103  101   5   5   0   1    0.58    0.30    0.30 <
       104  201   0   5   0   2    1.25    1.88    0.42 o
       104  101   0   6   0  -1    1.25    1.88    0.42 o
       105  201   0   7   0  -3    4.32    6.79    0.67 o
       105  101   0   6   0   0    4.32    6.79    0.67 o
       106  201   0   7   0  -2    5.24    6.12    0.61 o
       106  101   0   6   0   1    5.24    6.12    0.61 o
       107  201   1   5   0   2    0.27    0.36    0.24 <
       107  101   1   6   0  -1    0.27    0.36    0.24 <
       108  201   1   7   0  -3    0.07    4.30    0.36 o
       108  101   1   6   0   0    0.07    4.30    0.36 o
       109  201   1   7   0  -2    6.89    6.54    0.42 o
       109  101   1   6   0   1    6.89    6.54    0.42 o
       110  201   2   5   0   2   10.61   12.78    0.42 o
       110  101   2   6   0  -1   10.61   12.78    0.42 o
       111  201   2   7   0  -3   30.21   34.53    0.67 o
       111  101   2   6   0   0   30.21   34.53    0.67 o
       112  201   2   7   0  -2   45.24   45.44    0.67 o
       112  101   2   6   0   1   45.24   45.44    0.67 o
       113  201   3   5   0   2    3.16    3.33    0.42 o
       113  101   3   6   0  -1    3.16    3.33    0.42 o
       114  201   3   7   0  -3   99.53  104.57    1.88 o
       114  101   3   6   0   0   99.53  104.57    1.88 o
       115  201   3   7   0  -2    1.31    1.09    0.36 <
       115  101   3   6   0   1    1.31    1.09    0.36 <
       116  201   4   5   0   2   20.51   20.11    0.55 o
       116  101   4   6   0  -1   20.51   20.11    0.55 o
       117  201   4   7   0  -3  287.59  269.83    3.15 o
       117  101   4   6   0   0  287.59  269.83    3.15 o
       118  201   4   7   0  -2   10.59   10.00    0.42 o
       118  101   4   6   0   1   10.59   10.00    0.42 o
       119  201   1   6   0   2   46.00   44.29    0.73 o
       119  101   1   7   0  -1   46.00   44.29    0.73 o
       120  201   1   8   0  -3   53.81   59.55    1.09 o
       120  101   1   7   0   0   53.81   59.55    1.09 o
       121  201   1   8   0  -2   21.35   21.32    0.67 o
       121  101   1   7   0   1   21.35   21.32    0.67 o
       122  201   2   6   0   2    1.99    2.18    0.30 o
       122  101   2   7   0  -1    1.99    2.18    0.30 o
       123  201   2   8   0  -3  111.21  102.38    1.58 o
       123  101   2   7   0   0  111.21  102.38    1.58 o
       124  201   2   8   0  -2    0.11    0.42    0.24 <
       124  101   2   7   0   1    0.11    0.42    0.24 <
       125  201   3   6   0   2    0.44    0.12    1.27 <
       125  101   3   7   0  -1    0.44    0.12    1.27 <
       126  201   3   8   0  -3  177.79  189.68    3.88 o
       126  101   3   7   0   0  177.79  189.68    3.88 o
       127  201   0   7   0   2   12.06   13.21    0.91 o
       127  101   0   8   0  -1   12.06   13.21    0.91 o
       128  201   0   9   0  -3    1.27    0.67    0.42 <
       128  101   0   8   0   0    1.27    0.67    0.42 <
       129  201   1   7   0   2    0.24   -0.18    0.30 <
       129  101   1   8   0  -1    0.24   -0.18    0.30 <
       130  201   2   7   0   2    1.88    2.00    0.36 o
       130  101   2   8   0  -1    1.88    2.00    0.36 o
       131  201   0   1   1  -2    0.01    0.12    0.06 <
       131  101   0   0   1   1    0.01    0.12    0.06 <
       132  201   1   1   1  -3  239.77  276.38    3.88 o
       132  101   1   0   1   0  239.77  276.38    3.88 o
       133  201   1   1   1  -2    0.05    0.12    0.18 <
       133  101   1   0   1   1    0.05    0.12    0.18 <
       134  201   1  -1   1   2    0.05    0.12    0.24 <
       134  101   1   0   1  -1    0.05    0.12    0.24 <
       135  201   2   1   1  -2   13.06   12.06    0.61 o
       135  101   2   0   1   1   13.06   12.06    0.61 o
       136  201   2  -1   1   2   13.11   11.93    0.61 o
       136  101   2   0   1  -1   13.11   11.93    0.61 o
       137  201   3   1   1  -3  322.23  381.42    5.76 o
       137  101   3   0   1   0  322.23  381.42    5.76 o
       138  201   3   1   1  -2    0.10    0.97    0.42 <
       138  101   3   0   1   1    0.10    0.97    0.42 <
       139  201   3  -1   1   2    0.10    0.79    0.36 <
       139  101   3   0   1  -1    0.10    0.79    0.36 <
       140  201   4   1   1  -3    4.28    7.75    1.03 o
       140  101   4   0   1   0    4.28    7.75    1.03 o
       141  201   4   1   1  -2    5.90    4.60    0.73 o
       141  101   4   0   1   1    5.90    4.60    0.73 o
       142  201   4  -1   1   2    5.90    4.48    0.73 o
       142  101   4   0   1  -1    5.90    4.48    0.73 o
       143  201   5   1   1  -3  226.33  214.70    2.85 o
       143  101   5   0   1   0  226.33  214.70    2.85 o
       144  201   5   1   1  -2    0.92    1.15    0.36 o
       144  101   5   0   1   1    0.92    1.15    0.36 o
       145  201   5  -1   1   2    0.92    1.21    0.36 o
       145  101   5   0   1  -1    0.92    1.21    0.36 o
       146  201   6   1   1  -3    4.15    5.33    0.55 o
       146  101   6   0   1   0    4.15    5.33    0.55 o
       147  201   6   1   1  -2    4.49    6.24    0.73 o
       147  101   6   0   1   1    4.49    6.24    0.73 o
       148  201   6  -1   1   2    4.51    4.91    0.67 o
       148  101   6   0   1  -1    4.51    4.91    0.67 o
       149  201   0   0   1   2    0.03    0.18    0.12 <
       149  101   0   1   1  -1    0.03    0.18    0.12 <
       150  201   0   2   1  -2    0.26    0.12    0.12 <
       150  101   0   1   1   1    0.26    0.12    0.12 <
       151  201   1   0   1   2    4.29    2.91    0.30 o
       151  101   1   1   1  -1    4.29    2.91    0.30 o
       152  201  -1   0   1   2    4.29    3.33    0.30 o
       152  101  -1   1   1  -1    4.29    3.33    0.30 o
       153  201   1   2   1  -3  519.33  554.08    8.06 o
       153  101   1   1   1   0  519.33  554.08    8.06 o
       154  201  -1   2   1  -3  518.01  544.33    8.30 o
       154  101  -1   1   1   0  518.01  544.33    8.30 o
       155  201   1   2   1  -2    4.16    3.51    0.30 o
       155  101   1   1   1   1    4.16    3.51    0.30 o
       156  201  -1   2   1  -2    4.20    4.18    0.30 o
       156  101  -1   1   1   1    4.20    4.18    0.30 o
       157  201   2   0   1   2   12.98   12.78    0.61 o
       157  101   2   1   1  -1   12.98   12.78    0.61 o
       158  201  -2   0   1   2   12.98   12.18    0.61 o
       158  101  -2   1   1  -1   12.98   12.18    0.61 o
       159  201   2   2   1  -2   31.05   33.93    0.91 o
       159  101   2   1   1   1   31.05   33.93    0.91 o
       160  201  -2   2   1  -2   31.04   34.71    0.91 o
       160  101  -2   1   1   1   31.04   34.71    0.91 o
       161  201   3   0   1   2   11.93   11.87    0.61 o
       161  101   3   1   1  -1   11.93   11.87    0.61 o
       162  201  -3   0   1   2   11.89   10.90    0.61 o
       162  101  -3   1   1  -1   11.89   10.90    0.61 o
       163  201   3   2   1  -3  301.43  331.26    4.97 o
       163  101   3   1   1   0  301.43  331.26    4.97 o
       164  201  -3   2   1  -3  300.80  322.78    5.09 o
       164  101  -3   1   1   0  300.80  322.78    5.09 o
       165  201   3   2   1  -2    1.69    2.18    0.48 o
       165  101   3   1   1   1    1.69    2.18    0.48 o
       166  201  -3   2   1  -2    1.69    1.64    0.48 o
       166  101  -3   1   1   1    1.69    1.64    0.48 o
       167  201   4   0   1   2   20.73   17.33    0.85 o
       167  101   4   1   1  -1   20.73   17.33    0.85 o
       168  201  -4   0   1   2   20.79   18.96    0.91 o
       168  101  -4   1   1  -1   20.79   18.96    0.91 o
       169  201   4   2   1  -3  325.19  317.81    5.21 o
       169  101   4   1   1   0  325.19  317.81    5.21 o
       170  201  -4   2   1  -3  321.01  322.84    5.33 o
       170  101  -4   1   1   0  321.01  322.84    5.33 o
       171  201   4   2   1  -2    9.58    9.75    0.42 o
       171  101   4   1   1   1    9.58    9.75    0.42 o
       172  201  -4   2   1  -2    9.50   10.18    0.42 o
       172  101  -4   1   1   1    9.50   10.18    0.42 o
       173  201   5   0   1   2    1.73    1.39    0.42 o
       173  101   5   1   1  -1    1.73    1.39    0.42 o
       174  201  -5   0   1   2    1.74    2.18    0.42 o
       174  101  -5   1   1  -1    1.74    2.18    0.42 o
       175  201   5   2   1  -3  811.98  729.11    8.78 o
       175  101   5   1   1   0  811.98  729.11    8.78 o
       176  201  -5   2   1  -3  808.35  745.71    8.24 o
       176  101  -5   1   1   0  808.35  745.71    8.24 o
       177  201   5   2   1  -2   10.99   12.42    0.97 o
       177  101   5   1   1   1   10.99   12.42    0.97 o
       178  201  -5   2   1  -2   11.01   11.45    0.55 o
       178  101  -5   1   1   1   11.01   11.45    0.55 o
       179  201   6   0   1   2    3.63    3.27    1.27 <
       179  101   6   1   1  -1    3.63    3.27    1.27 <
       180  201  -6   0   1   2    3.67    2.73    0.91 <
       180  101  -6   1   1  -1    3.67    2.73    0.91 <
       181  201   6   2   1  -3  477.44  411.60    8.24 o
       181  101   6   1   1   0  477.44  411.60    8.24 o
       182  201  -6   2   1  -3  472.67  435.34    8.54 o
       182  101  -6   1   1   0  472.67  435.34    8.54 o
       183  201   6   2   1  -2    6.54    5.57    1.21 o
       183  101   6   1   1   1    6.54    5.57    1.21 o
       184  201  -6   2   1  -2    6.49    5.63    2.18 <
       184  101  -6   1   1   1    6.49    5.63    2.18 <
       185  201   7   0   1   2    0.41    0.48    0.30 <
       185  101   7   1   1  -1    0.41    0.48    0.30 <
       186  201   7   2   1  -3    7.83    8.66    0.36 o
       186  101   7   1   1   0    7.83    8.66    0.36 o
       187  201  -7   2   1  -3    7.37    8.54    0.48 o
       187  101  -7   1   1   0    7.37    8.54    0.48 o
       188  201   0   1   1   2    2.79    2.85    0.24 o
       188  101   0   2   1  -1    2.79    2.85    0.24 o
       189  201   0   3   1  -3   29.96   36.47    0.73 o
       189  101   0   2   1   0   29.96   36.47    0.73 o
       190  201   0   3   1  -2    0.06    0.55    0.18 <
       190  101   0   2   1   1    0.06    0.55    0.18 <
       191  201   1   1   1   2   10.13    7.39    0.36 o
       191  101   1   2   1  -1   10.13    7.39    0.36 o
       192  201  -1   1   1   2   10.16    7.15    0.36 o
       192  101  -1   2   1  -1   10.16    7.15    0.36 o
       193  201   1   3   1  -2   21.35   18.78    0.55 o
       193  101   1   2   1   1   21.35   18.78    0.55 o
       194  201  -1   3   1  -2   21.39   18.84    0.55 o
       194  101  -1   2   1   1   21.39   18.84    0.55 o
       195  201   2   1   1   2   19.79   17.99    0.61 o
       195  101   2   2   1  -1   19.79   17.99    0.61 o
       196  201  -2   1   1   2   19.81   20.36    0.67 o
       196  101  -2   2   1  -1   19.81   20.36    0.67 o
       197  201   2   3   1  -2   27.94   22.78    1.64 o
       197  101   2   2   1   1   27.94   22.78    1.64 o
       198  201  -2   3   1  -2   28.04   24.60    1.58 o
       198  101  -2   2   1   1   28.04   24.60    1.58 o
       199  201   3   1   1   2   17.48   17.69    0.79 o
       199  101   3   2   1  -1   17.48   17.69    0.79 o
       200  201  -3   1   1   2   17.44   17.57    0.85 o
       200  101  -3   2   1  -1   17.44   17.57    0.85 o
       201  201   3   3   1  -3  725.87  752.97    9.51 o
       201  101   3   2   1   0  725.87  752.97    9.51 o
       202  201  -3   3   1  -3  722.29  757.40   11.63 o
       202  101  -3   2   1   0  722.29  757.40   11.63 o
       203  201   3   3   1  -2   18.49   18.11    0.67 o
       203  101   3   2   1   1   18.49   18.11    0.67 o
       204  201  -3   3   1  -2   18.39   17.14    0.67 o
       204  101  -3   2   1   1   18.39   17.14    0.67 o
       205  201   4   1   1   2    0.77    1.15    0.30 o
       205  101   4   2   1  -1    0.77    1.15    0.30 o
       206  201  -4   1   1   2    0.76    1.15    0.24 o
       206  101  -4   2   1  -1    0.76    1.15    0.24 o
       207  201   4   3   1  -3  235.32  257.47    2.79 o
       207  101   4   2   1   0  235.32  257.47    2.79 o
       208  201  -4   3   1  -3  234.87  257.35    2.36 o
       208  101  -4   2   1   0  234.87  257.35    2.36 o
       209  201   4   3   1  -2    7.89    8.42    0.36 o
       209  101   4   2   1   1    7.89    8.42    0.36 o
       210  201  -4   3   1  -2    7.95    9.09    0.30 o
       210  101  -4   2   1   1    7.95    9.09    0.30 o
       211  201   5   1   1   2   13.99   13.15    0.67 o
       211  101   5   2   1  -1   13.99   13.15    0.67 o
       212  201  -5   1   1   2   14.02   12.24    0.73 o
       212  101  -5   2   1  -1   14.02   12.24    0.73 o
       213  201   5   3   1  -3  112.61  122.25    1.88 o
       213  101   5   2   1   0  112.61  122.25    1.88 o
       214  201  -5   3   1  -3  111.76  118.26    1.51 o
       214  101  -5   2   1   0  111.76  118.26    1.51 o
       215  201   5   3   1  -2    1.27    1.58    0.30 o
       215  101   5   2   1   1    1.27    1.58    0.30 o
       216  201  -5   3   1  -2    1.24    1.58    0.73 <
       216  101  -5   2   1   1    1.24    1.58    0.73 <
       217  201   6   1   1   2    1.28    2.30    1.45 <
       217  101   6   2   1  -1    1.28    2.30    1.45 <
       218  201  -6   1   1   2    1.26    2.00    1.64 <
       218  101  -6   2   1  -1    1.26    2.00    1.64 <
       219  201   6   3   1  -3   26.29   29.20    0.91 o
       219  101   6   2   1   0   26.29   29.20    0.91 o
       220  201  -6   3   1  -3   26.40   28.72    0.91 o
       220  101  -6   2   1   0   26.40   28.72    0.91 o
       221  201   6   3   1  -2    0.66    0.79    0.48 <
       221  101   6   2   1   1    0.66    0.79    0.48 <
       222  201  -6   3   1  -2    0.66    0.79    0.91 <
       222  101  -6   2   1   1    0.66    0.79    0.91 <
       223  201   7   1   1   2    1.04    1.27    0.24 o
       223  101   7   2   1  -1    1.04    1.27    0.24 o
       224  201   0   2   1   2    8.67    8.78    0.36 o
       224  101   0   3   1  -1    8.67    8.78    0.36 o
       225  201   0   4   1  -3  748.32  664.04   11.21 o
       225  101   0   3   1   0  748.32  664.04   11.21 o
       226  201   0   4   1  -2   20.12   22.84    0.67 o
       226  101   0   3   1   1   20.12   22.84    0.67 o
       227  201   1   2   1   2    1.57    1.70    0.36 o
       227  101   1   3   1  -1    1.57    1.70    0.36 o
       228  201  -1   2   1   2    1.56    1.82    0.30 o
       228  101  -1   3   1  -1    1.56    1.82    0.30 o
       229  201   1   4   1  -2    0.63    0.67    0.36 <
       229  101   1   3   1   1    0.63    0.67    0.36 <
       230  201  -1   4   1  -2    0.63    1.15    0.36 o
       230  101  -1   3   1   1    0.63    1.15    0.36 o
       231  201   2   2   1   2    9.69   10.24    1.58 o
       231  101   2   3   1  -1    9.69   10.24    1.58 o
       232  201  -2   2   1   2    9.64   10.60    1.58 o
       232  101  -2   3   1  -1    9.64   10.60    1.58 o
       233  201   2   4   1  -3    1.84    4.42    2.00 <
       233  101   2   3   1   0    1.84    4.42    2.00 <
       234  201  -2   4   1  -3    1.71    3.09    1.70 <
       234  101  -2   3   1   0    1.71    3.09    1.70 <
       235  201   2   4   1  -2   29.09   31.38    0.97 o
       235  101   2   3   1   1   29.09   31.38    0.97 o
       236  201  -2   4   1  -2   29.17   32.11    0.91 o
       236  101  -2   3   1   1   29.17   32.11    0.91 o
       237  201   3   2   1   2    3.91    3.76    0.48 o
       237  101   3   3   1  -1    3.91    3.76    0.48 o
       238  201  -3   2   1   2    3.89    3.27    0.42 o
       238  101  -3   3   1  -1    3.89    3.27    0.42 o
       239  201   3   4   1  -3  104.06  119.17    2.12 o
       239  101   3   3   1   0  104.06  119.17    2.12 o
       240  201  -3   4   1  -3  104.58  124.25    2.24 o
       240  101  -3   3   1   0  104.58  124.25    2.24 o
       241  201   3   4   1  -2    3.24    3.70    0.30 o
       241  101   3   3   1   1    3.24    3.70    0.30 o
       242  201  -3   4   1  -2    3.26    4.06    0.30 o
       242  101  -3   3   1   1    3.26    4.06    0.30 o
       243  201   4   2   1   2    5.70    5.09    0.36 o
       243  101   4   3   1  -1    5.70    5.09    0.36 o
       244  201  -4   2   1   2    5.69    5.82    0.30 o
       244  101  -4   3   1  -1    5.69    5.82    0.30 o
       245  201   4   4   1  -3  340.56  339.80    3.27 o
       245  101   4   3   1   0  340.56  339.80    3.27 o
       246  201  -4   4   1  -3  339.35  336.90    3.27 o
       246  101  -4   3   1   0  339.35  336.90    3.27 o
       247  201   4   4   1  -2   22.93   22.60    0.48 o
       247  101   4   3   1   1   22.93   22.60    0.48 o
       248  201  -4   4   1  -2   22.86   21.75    0.48 o
       248  101  -4   3   1   1   22.86   21.75    0.48 o
       249  201   5   2   1   2   10.50   10.54    0.48 o
       249  101   5   3   1  -1   10.50   10.54    0.48 o
       250  201  -5   2   1   2   10.54    8.18    0.73 o
       250  101  -5   3   1  -1   10.54    8.18    0.73 o
       251  201   5   4   1  -3   62.78   58.28    0.97 o
       251  101   5   3   1   0   62.78   58.28    0.97 o
       252  201  -5   4   1  -3   62.17   56.77    0.97 o
       252  101  -5   3   1   0   62.17   56.77    0.97 o
       253  201   5   4   1  -2    3.88    3.21    0.61 o
       253  101   5   3   1   1    3.88    3.21    0.61 o
       254  201  -5   4   1  -2    3.95    3.51    0.61 o
       254  101  -5   3   1   1    3.95    3.51    0.61 o
       255  201   6   2   1   2   10.47   10.36    0.73 o
       255  101   6   3   1  -1   10.47   10.36    0.73 o
       256  201  -6   2   1   2   10.61   11.21    0.73 o
       256  101  -6   3   1  -1   10.61   11.21    0.73 o
       257  201   6   4   1  -3   18.66   18.90    0.61 o
       257  101   6   3   1   0   18.66   18.90    0.61 o
       258  201  -6   4   1  -3   18.75   20.54    0.61 o
       258  101  -6   3   1   0   18.75   20.54    0.61 o
       259  201   6   4   1  -2    3.54    2.06    0.67 o
       259  101   6   3   1   1    3.54    2.06    0.67 o
       260  201  -6   4   1  -2    3.53    3.15    0.30 o
       260  101  -6   3   1   1    3.53    3.15    0.30 o
       261  201   0   3   1   2    0.77    0.24    0.30 <
       261  101   0   4   1  -1    0.77    0.24    0.30 <
       262  201   0   5   1  -3   17.12   18.24    0.73 o
       262  101   0   4   1   0   17.12   18.24    0.73 o
       263  201   0   5   1  -2    0.13   -0.12    0.48 <
       263  101   0   4   1   1    0.13   -0.12    0.48 <
       264  201   1   3   1   2    9.21    8.84    0.55 o
       264  101   1   4   1  -1    9.21    8.84    0.55 o
       265  201  -1   3   1   2    9.24    9.75    0.61 o
       265  101  -1   4   1  -1    9.24    9.75    0.61 o
       266  201   1   5   1  -3  110.24  121.59    2.48 o
       266  101   1   4   1   0  110.24  121.59    2.48 o
       267  201  -1   5   1  -3  109.15  118.98    2.24 o
       267  101  -1   4   1   0  109.15  118.98    2.24 o
       268  201   1   5   1  -2    9.42   10.60    0.79 o
       268  101   1   4   1   1    9.42   10.60    0.79 o
       269  201  -1   5   1  -2    9.55    9.45    0.73 o
       269  101  -1   4   1   1    9.55    9.45    0.73 o
       270  201   2   3   1   2    7.62    6.42    0.61 o
       270  101   2   4   1  -1    7.62    6.42    0.61 o
       271  201  -2   3   1   2    7.61    5.57    0.61 o
       271  101  -2   4   1  -1    7.61    5.57    0.61 o
       272  201   2   5   1  -3   60.38   72.03    1.70 o
       272  101   2   4   1   0   60.38   72.03    1.70 o
       273  201  -2   5   1  -3   60.82   72.76    1.64 o
       273  101  -2   4   1   0   60.82   72.76    1.64 o
       274  201   2   5   1  -2   10.28   10.54    0.36 o
       274  101   2   4   1   1   10.28   10.54    0.36 o
       275  201  -2   5   1  -2   10.21   10.06    0.30 o
       275  101  -2   4   1   1   10.21   10.06    0.30 o
       276  201   3   3   1   2   15.75   16.48    0.36 o
       276  101   3   4   1  -1   15.75   16.48    0.36 o
       277  201  -3   3   1   2   15.60   16.90    0.36 o
       277  101  -3   4   1  -1   15.60   16.90    0.36 o
       278  201   3   5   1  -3   70.70   66.88    0.85 o
       278  101   3   4   1   0   70.70   66.88    0.85 o
       279  201  -3   5   1  -3   71.32   66.64    0.85 o
       279  101  -3   4   1   0   71.32   66.64    0.85 o
       280  201   3   5   1  -2    2.46    3.09    0.24 o
       280  101   3   4   1   1    2.46    3.09    0.24 o
       281  201  -3   5   1  -2    2.43    2.30    0.24 o
       281  101  -3   4   1   1    2.43    2.30    0.24 o
       282  201   4   3   1   2   11.42   11.75    0.42 o
       282  101   4   4   1  -1   11.42   11.75    0.42 o
       283  201  -4   3   1   2   11.35   12.24    0.42 o
       283  101  -4   4   1  -1   11.35   12.24    0.42 o
       284  201   4   5   1  -3  369.85  371.55    3.94 o
       284  101   4   4   1   0  369.85  371.55    3.94 o
       285  201  -4   5   1  -3  372.55  375.00    4.18 o
       285  101  -4   4   1   0  372.55  375.00    4.18 o
       286  201   4   5   1  -2    0.84    0.85    0.24 o
       286  101   4   4   1   1    0.84    0.85    0.24 o
       287  201  -4   5   1  -2    0.82    0.85    0.24 o
       287  101  -4   4   1   1    0.82    0.85    0.24 o
       288  201   5   3   1   2    4.21    3.09    0.55 o
       288  101   5   4   1  -1    4.21    3.09    0.55 o
       289  201  -5   3   1   2    4.27    3.57    0.55 o
       289  101  -5   4   1  -1    4.27    3.57    0.55 o
       290  201   5   5   1  -3    6.87   10.00    0.30 o
       290  101   5   4   1   0    6.87   10.00    0.30 o
       291  201  -5   5   1  -3    7.74   11.39    0.42 o
       291  101  -5   4   1   0    7.74   11.39    0.42 o
       292  201   5   5   1  -2    9.88    9.15    0.36 o
       292  101   5   4   1   1    9.88    9.15    0.36 o
       293  201  -5   5   1  -2   10.05    9.33    0.85 o
       293  101  -5   4   1   1   10.05    9.33    0.85 o
       294  201   6   3   1   2    0.96    0.73    0.24 <
       294  101   6   4   1  -1    0.96    0.73    0.24 <
       295  201  -6   3   1   2    0.95    0.91    0.30 <
       295  101  -6   4   1  -1    0.95    0.91    0.30 <
       296  201   6   5   1  -3  141.32  129.22    2.00 o
       296  101   6   4   1   0  141.32  129.22    2.00 o
       297  201  -6   5   1  -3  140.17  134.37    2.00 o
       297  101  -6   4   1   0  140.17  134.37    2.00 o
       298  201   0   4   1   2    0.87    0.91    0.30 <
       298  101   0   5   1  -1    0.87    0.91    0.30 <
       299  201   0   6   1  -3   36.85   33.20    0.79 o
       299  101   0   5   1   0   36.85   33.20    0.79 o
       300  201   0   6   1  -2   23.83   26.05    0.61 o
       300  101   0   5   1   1   23.83   26.05    0.61 o
       301  201   1   4   1   2    0.77    0.42    0.24 <
       301  101   1   5   1  -1    0.77    0.42    0.24 <
       302  201  -1   4   1   2    0.77    0.42    0.24 <
       302  101  -1   5   1  -1    0.77    0.42    0.24 <
       303  201   1   6   1  -3   66.99   58.16    0.97 o
       303  101   1   5   1   0   66.99   58.16    0.97 o
       304  201  -1   6   1  -3   65.62   58.52    1.15 o
       304  101  -1   5   1   0   65.62   58.52    1.15 o
       305  201   1   6   1  -2    1.34    0.85    0.24 o
       305  101   1   5   1   1    1.34    0.85    0.24 o
       306  201  -1   6   1  -2    1.30    1.33    0.24 o
       306  101  -1   5   1   1    1.30    1.33    0.24 o
       307  201   2   4   1   2   12.50   13.33    0.42 o
       307  101   2   5   1  -1   12.50   13.33    0.42 o
       308  201  -2   4   1   2   12.51   12.84    0.36 o
       308  101  -2   5   1  -1   12.51   12.84    0.36 o
       309  201   2   6   1  -3  475.95  477.21    5.63 o
       309  101   2   5   1   0  475.95  477.21    5.63 o
       310  201  -2   6   1  -3  475.39  473.45    4.91 o
       310  101  -2   5   1   0  475.39  473.45    4.91 o
       311  201   2   6   1  -2    6.04    6.24    0.42 o
       311  101   2   5   1   1    6.04    6.24    0.42 o
       312  201  -2   6   1  -2    6.10    5.76    0.36 o
       312  101  -2   5   1   1    6.10    5.76    0.36 o
       313  201   3   4   1   2    1.39    1.33    0.24 o
       313  101   3   5   1  -1    1.39    1.33    0.24 o
       314  201  -3   4   1   2    1.37    1.64    0.24 o
       314  101  -3   5   1  -1    1.37    1.64    0.24 o
       315  201   3   6   1  -3  102.65  111.17    1.33 o
       315  101   3   5   1   0  102.65  111.17    1.33 o
       316  201  -3   6   1  -3  101.22  109.47    1.27 o
       316  101  -3   5   1   0  101.22  109.47    1.27 o
       317  201   3   6   1  -2    1.59    2.54    0.30 o
       317  101   3   5   1   1    1.59    2.54    0.30 o
       318  201  -3   6   1  -2    1.59    1.82    0.24 o
       318  101  -3   5   1   1    1.59    1.82    0.24 o
       319  201   4   4   1   2    3.67    3.03    0.24 o
       319  101   4   5   1  -1    3.67    3.03    0.24 o
       320  201  -4   4   1   2    3.74    3.27    0.30 o
       320  101  -4   5   1  -1    3.74    3.27    0.30 o
       321  201   4   6   1  -3  565.47  549.06    5.76 o
       321  101   4   5   1   0  565.47  549.06    5.76 o
       322  201  -4   6   1  -3  562.93  532.64    4.85 o
       322  101  -4   5   1   0  562.93  532.64    4.85 o
       323  201   4   6   1  -2   16.09   15.51    0.42 o
       323  101   4   5   1   1   16.09   15.51    0.42 o
       324  201  -4   6   1  -2   16.03   15.69    0.36 o
       324  101  -4   5   1   1   16.03   15.69    0.36 o
       325  201   5   4   1   2    9.21    9.63    0.36 o
       325  101   5   5   1  -1    9.21    9.63    0.36 o
       326  201  -5   4   1   2    9.33    9.39    0.30 o
       326  101  -5   5   1  -1    9.33    9.39    0.30 o
       327  201   5   6   1  -3   69.69   66.64    0.85 o
       327  101   5   5   1   0   69.69   66.64    0.85 o
       328  201  -5   6   1  -3   68.52   64.88    0.85 o
       328  101  -5   5   1   0   68.52   64.88    0.85 o
       329  201   5   6   1  -2    1.50    1.09    0.30 o
       329  101   5   5   1   1    1.50    1.09    0.30 o
       330  201  -5   6   1  -2    1.48    1.15    0.24 o
       330  101  -5   5   1   1    1.48    1.15    0.24 o
       331  201   0   5   1   2    0.52    0.67    0.30 <
       331  101   0   6   1  -1    0.52    0.67    0.30 <
       332  201   0   7   1  -3  408.12  411.84    5.27 o
       332  101   0   6   1   0  408.12  411.84    5.27 o
       333  201   0   7   1  -2   26.59   27.26    0.61 o
       333  101   0   6   1   1   26.59   27.26    0.61 o
       334  201   1   5   1   2   13.12   12.24    0.42 o
       334  101   1   6   1  -1   13.12   12.24    0.42 o
       335  201  -1   5   1   2   13.09   12.84    0.42 o
       335  101  -1   6   1  -1   13.09   12.84    0.42 o
       336  201   1   7   1  -3  362.84  352.89    4.54 o
       336  101   1   6   1   0  362.84  352.89    4.54 o
       337  201  -1   7   1  -3  360.59  350.53    4.73 o
       337  101  -1   6   1   0  360.59  350.53    4.73 o
       338  201   1   7   1  -2   15.99   16.66    0.55 o
       338  101   1   6   1   1   15.99   16.66    0.55 o
       339  201  -1   7   1  -2   16.14   17.08    0.55 o
       339  101  -1   6   1   1   16.14   17.08    0.55 o
       340  201   2   5   1   2    4.80    4.24    0.36 o
       340  101   2   6   1  -1    4.80    4.24    0.36 o
       341  201  -2   5   1   2    4.76    3.57    0.30 o
       341  101  -2   6   1  -1    4.76    3.57    0.30 o
       342  201   2   7   1  -3   37.98   34.47    0.79 o
       342  101   2   6   1   0   37.98   34.47    0.79 o
       343  201  -2   7   1  -3   37.38   34.35    0.67 o
       343  101  -2   6   1   0   37.38   34.35    0.67 o
       344  201   2   7   1  -2    1.42    2.30    0.36 o
       344  101   2   6   1   1    1.42    2.30    0.36 o
       345  201  -2   7   1  -2    1.41    2.42    0.30 o
       345  101  -2   6   1   1    1.41    2.42    0.30 o
       346  201   3   5   1   2    8.54    7.69    0.30 o
       346  101   3   6   1  -1    8.54    7.69    0.30 o
       347  201  -3   5   1   2    8.47    9.39    0.48 o
       347  101  -3   6   1  -1    8.47    9.39    0.48 o
       348  201   3   7   1  -3  260.35  285.64    3.51 o
       348  101   3   6   1   0  260.35  285.64    3.51 o
       349  201  -3   7   1  -3  259.55  278.25    4.24 o
       349  101  -3   6   1   0  259.55  278.25    4.24 o
       350  201   3   7   1  -2    0.69    0.55    0.36 <
       350  101   3   6   1   1    0.69    0.55    0.36 <
       351  201  -3   7   1  -2    0.74    0.79    0.30 <
       351  101  -3   6   1   1    0.74    0.79    0.30 <
       352  201   4   5   1   2    2.08    2.12    0.24 o
       352  101   4   6   1  -1    2.08    2.12    0.24 o
       353  201  -4   5   1   2    2.05    1.88    0.24 o
       353  101  -4   6   1  -1    2.05    1.88    0.24 o
       354  201   4   7   1  -3   81.33   86.09    1.15 o
       354  101   4   6   1   0   81.33   86.09    1.15 o
       355  201  -4   7   1  -3   82.35   88.15    1.15 o
       355  101  -4   6   1   0   82.35   88.15    1.15 o
       356  201   4   7   1  -2    1.02    0.61    0.30 <
       356  101   4   6   1   1    1.02    0.61    0.30 <
       357  201  -4   7   1  -2    1.02    1.15    0.30 o
       357  101  -4   6   1   1    1.02    1.15    0.30 o
       358  201   5   5   1   2    0.75    0.85    0.30 <
       358  101   5   6   1  -1    0.75    0.85    0.30 <
       359  201   0   6   1   2    1.70    1.64    0.30 o
       359  101   0   7   1  -1    1.70    1.64    0.30 o
       360  201   0   8   1  -3  121.62  110.14    1.76 o
       360  101   0   7   1   0  121.62  110.14    1.76 o
       361  201   0   8   1  -2    5.03    6.18    0.61 o
       361  101   0   7   1   1    5.03    6.18    0.61 o
       362  201   1   6   1   2    8.30    7.15    0.42 o
       362  101   1   7   1  -1    8.30    7.15    0.42 o
       363  201  -1   6   1   2    8.19    7.27    0.42 o
       363  101  -1   7   1  -1    8.19    7.27    0.42 o
       364  201   1   8   1  -3  287.60  282.37    3.94 o
       364  101   1   7   1   0  287.60  282.37    3.94 o
       365  201  -1   8   1  -3  288.64  281.16    4.60 o
       365  101  -1   7   1   0  288.64  281.16    4.60 o
       366  201   1   8   1  -2    0.72    0.85    0.36 <
       366  101   1   7   1   1    0.72    0.85    0.36 <
       367  201  -1   8   1  -2    0.70    0.61    0.36 <
       367  101  -1   7   1   1    0.70    0.61    0.36 <
       368  201   2   6   1   2   10.59   11.21    0.48 o
       368  101   2   7   1  -1   10.59   11.21    0.48 o
       369  201  -2   6   1   2   10.51   11.39    0.36 o
       369  101  -2   7   1  -1   10.51   11.39    0.36 o
       370  201   2   8   1  -3   28.59   27.87    0.67 o
       370  101   2   7   1   0   28.59   27.87    0.67 o
       371  201  -2   8   1  -3   28.74   27.63    0.67 o
       371  101  -2   7   1   0   28.74   27.63    0.67 o
       372  201   2   8   1  -2    2.92    3.09    0.36 o
       372  101   2   7   1   1    2.92    3.09    0.36 o
       373  201  -2   8   1  -2    2.87    3.76    0.36 o
       373  101  -2   7   1   1    2.87    3.76    0.36 o
       374  201   3   6   1   2    0.59    1.15    1.27 <
       374  101   3   7   1  -1    0.59    1.15    1.27 <
       375  201  -3   6   1   2    0.63    0.24    0.97 <
       375  101  -3   7   1  -1    0.63    0.24    0.97 <
       376  201   3   8   1  -3   33.97   36.89    1.03 o
       376  101   3   7   1   0   33.97   36.89    1.03 o
       377  201  -3   8   1  -3   33.52   35.74    0.97 o
       377  101  -3   7   1   0   33.52   35.74    0.97 o
       378  201   0   7   1   2   27.07   26.11    0.79 o
       378  101   0   8   1  -1   27.07   26.11    0.79 o
       379  201   0   9   1  -3   55.62   51.37    1.27 o
       379  101   0   8   1   0   55.62   51.37    1.27 o
       380  201   1   7   1   2    5.99    5.69    0.48 o
       380  101   1   8   1  -1    5.99    5.69    0.48 o
       381  201  -1   7   1   2    6.08    5.27    0.42 o
       381  101  -1   8   1  -1    6.08    5.27    0.42 o
       382  201   2   7   1   2    0.61    0.00    0.30 <
       382  101   2   8   1  -1    0.61    0.00    0.30 <
       383  201  -2   7   1   2    0.60    0.18    0.30 <
       383  101  -2   8   1  -1    0.60    0.18    0.30 <
       384  201   0   1   2  -2    0.09    0.12    0.06 <
       384  101   0   0   2   1    0.09    0.12    0.06 <
       385  201   1   1   2  -2    5.45    4.30    0.30 o
       385  101   1   0   2   1    5.45    4.30    0.30 o
       386  201   1  -1   2   2    5.43    4.36    0.30 o
       386  101   1   0   2  -1    5.43    4.36    0.30 o
       387  201   2   1   2  -3  181.69  202.83    3.45 o
       387  101   2   0   2   0  181.69  202.83    3.45 o
       388  201   2   1   2  -2   14.77   15.63    0.67 o
       388  101   2   0   2   1   14.77   15.63    0.67 o
       389  201   2  -1   2   2   14.75   15.57    0.67 o
       389  101   2   0   2  -1   14.75   15.57    0.67 o
       390  201   3   1   2  -2    5.41    5.63    0.55 o
       390  101   3   0   2   1    5.41    5.63    0.55 o
       391  201   3  -1   2   2    5.40    4.97    0.48 o
       391  101   3   0   2  -1    5.40    4.97    0.48 o
       392  201   4   1   2  -3  878.06  786.48   12.12 o
       392  101   4   0   2   0  878.06  786.48   12.12 o
       393  201   4   1   2  -2   18.29   16.30    1.15 o
       393  101   4   0   2   1   18.29   16.30    1.15 o
       394  201   4  -1   2   2   18.36   18.05    0.97 o
       394  101   4   0   2  -1   18.36   18.05    0.97 o
       395  201   5   1   2  -3  459.29  484.05    4.91 o
       395  101   5   0   2   0  459.29  484.05    4.91 o
       396  201   5   1   2  -2    1.80    2.79    0.42 o
       396  101   5   0   2   1    1.80    2.79    0.42 o
       397  201   5  -1   2   2    1.75    1.70    0.36 o
       397  101   5   0   2  -1    1.75    1.70    0.36 o
       398  201   6   1   2  -3  284.60  264.80    5.69 o
       398  101   6   0   2   0  284.60  264.80    5.69 o
       399  201   6   1   2  -2    3.73    3.57    0.55 o
       399  101   6   0   2   1    3.73    3.57    0.55 o
       400  201   6  -1   2   2    3.61    3.33    0.61 o
       400  101   6   0   2  -1    3.61    3.33    0.61 o
       401  201   0   0   2   2    0.81    0.61    0.06 o
       401  101   0   1   2  -1    0.81    0.61    0.06 o
       402  201   0   2   2  -3    4.07    2.54    0.18 o
       402  101   0   1   2   0    4.07    2.54    0.18 o
       403  201   0   2   2  -2    0.17    0.36    0.18 <
       403  101   0   1   2   1    0.17    0.36    0.18 <
       404  201   1   0   2   2    3.90    2.67    0.30 o
       404  101   1   1   2  -1    3.90    2.67    0.30 o
       405  201  -1   0   2   2    3.90    2.97    0.30 o
       405  101  -1   1   2  -1    3.90    2.97    0.30 o
       406  201   1   2   2  -2   13.75   10.42    0.36 o
       406  101   1   1   2   1   13.75   10.42    0.36 o
       407  201  -1   2   2  -2   13.77    9.69    0.42 o
       407  101  -1   1   2   1   13.77    9.69    0.42 o
       408  201   2   0   2   2   27.97   25.81    0.79 o
       408  101   2   1   2  -1   27.97   25.81    0.79 o
       409  201  -2   0   2   2   28.04   24.78    0.79 o
       409  101  -2   1   2  -1   28.04   24.78    0.79 o
       410  201   2   2   2  -2   20.90   18.90    0.73 o
       410  101   2   1   2   1   20.90   18.90    0.73 o
       411  201  -2   2   2  -2   20.93   19.63    0.79 o
       411  101  -2   1   2   1   20.93   19.63    0.79 o
       412  201   3   0   2   2    0.67    0.12    0.42 <
       412  101   3   1   2  -1    0.67    0.12    0.42 <
       413  201  -3   0   2   2    0.68    0.85    0.36 <
       413  101  -3   1   2  -1    0.68    0.85    0.36 <
       414  201   3   2   2  -3    1.07    3.27    0.61 o
       414  101   3   1   2   0    1.07    3.27    0.61 o
       415  201  -3   2   2  -3    0.88    3.21    0.55 o
       415  101  -3   1   2   0    0.88    3.21    0.55 o
       416  201   3   2   2  -2   12.30   11.39    0.73 o
       416  101   3   1   2   1   12.30   11.39    0.73 o
       417  201  -3   2   2  -2   12.32   12.30    0.73 o
       417  101  -3   1   2   1   12.32   12.30    0.73 o
       418  201   4   0   2   2    3.30    3.76    0.61 o
       418  101   4   1   2  -1    3.30    3.76    0.61 o
       419  201  -4   0   2   2    3.30    3.57    0.67 o
       419  101  -4   1   2  -1    3.30    3.57    0.67 o
       420  201   4   2   2  -3  266.46  313.51    5.21 o
       420  101   4   1   2   0  266.46  313.51    5.21 o
       421  201  -4   2   2  -3  265.46  315.75    4.36 o
       421  101  -4   1   2   0  265.46  315.75    4.36 o
       422  201   4   2   2  -2    3.01    1.94    0.79 <
       422  101   4   1   2   1    3.01    1.94    0.79 <
       423  201  -4   2   2  -2    3.04    3.03    0.30 o
       423  101  -4   1   2   1    3.04    3.03    0.30 o
       424  201   5   0   2   2    0.89    1.09    0.36 <
       424  101   5   1   2  -1    0.89    1.09    0.36 <
       425  201  -5   0   2   2    0.88    0.73    0.36 <
       425  101  -5   1   2  -1    0.88    0.73    0.36 <
       426  201   5   2   2  -3   35.10   38.11    0.97 o
       426  101   5   1   2   0   35.10   38.11    0.97 o
       427  201  -5   2   2  -3   34.84   38.53    0.79 o
       427  101  -5   1   2   0   34.84   38.53    0.79 o
       428  201   5   2   2  -2    2.01    2.97    0.55 o
       428  101   5   1   2   1    2.01    2.97    0.55 o
       429  201  -5   2   2  -2    1.99    2.06    0.30 o
       429  101  -5   1   2   1    1.99    2.06    0.30 o
       430  201   6   0   2   2    0.88    2.12    1.21 <
       430  101   6   1   2  -1    0.88    2.12    1.21 <
       431  201  -6   0   2   2    0.88    0.97    0.85 <
       431  101  -6   1   2  -1    0.88    0.97    0.85 <
       432  201   6   2   2  -3  197.04  175.14    3.21 o
       432  101   6   1   2   0  197.04  175.14    3.21 o
       433  201  -6   2   2  -3  195.17  182.17    3.27 o
       433  101  -6   1   2   0  195.17  182.17    3.27 o
       434  201   6   2   2  -2    3.52    2.97    0.61 o
       434  101   6   1   2   1    3.52    2.97    0.61 o
       435  201  -6   2   2  -2    3.55    4.06    2.18 <
       435  101  -6   1   2   1    3.55    4.06    2.18 <
       436  201   7   0   2   2    0.93    1.09    0.36 <
       436  101   7   1   2  -1    0.93    1.09    0.36 <
       437  201   7   2   2  -3  187.09  182.78    3.57 o
       437  101   7   1   2   0  187.09  182.78    3.57 o
       438  201  -7   2   2  -3  186.22  163.69    4.12 o
       438  101  -7   1   2   0  186.22  163.69    4.12 o
       439  201   7   2   2  -2    0.94    0.91    0.24 o
       439  101   7   1   2   1    0.94    0.91    0.24 o
       440  201   0   1   2   2    0.87    1.51    0.18 o
       440  101   0   2   2  -1    0.87    1.51    0.18 o
       441  201   0   3   2  -2   17.22   18.24    0.48 o
       441  101   0   2   2   1   17.22   18.24    0.48 o
       442  201   1   1   2   2   13.48   12.42    0.42 o
       442  101   1   2   2  -1   13.48   12.42    0.42 o
       443  201  -1   1   2   2   13.47   12.78    0.48 o
       443  101  -1   2   2  -1   13.47   12.78    0.48 o
       444  201   1   3   2  -2    4.78    4.54    0.61 o
       444  101   1   2   2   1    4.78    4.54    0.61 o
       445  201  -1   3   2  -2    4.80    5.76    0.36 o
       445  101  -1   2   2   1    4.80    5.76    0.36 o
       446  201   2   1   2   2    7.35    8.84    0.48 o
       446  101   2   2   2  -1    7.35    8.84    0.48 o
       447  201  -2   1   2   2    7.35    8.97    0.48 o
       447  101  -2   2   2  -1    7.35    8.97    0.48 o
       448  201   2   3   2  -3  300.71  387.73    5.03 o
       448  101   2   2   2   0  300.71  387.73    5.03 o
       449  201  -2   3   2  -3  302.06  386.64    5.27 o
       449  101  -2   2   2   0  302.06  386.64    5.27 o
       450  201   2   3   2  -2   17.60   18.11    0.55 o
       450  101   2   2   2   1   17.60   18.11    0.55 o
       451  201  -2   3   2  -2   17.55   18.78    1.39 o
       451  101  -2   2   2   1   17.55   18.78    1.39 o
       452  201   3   1   2   2    9.74   10.30    0.67 o
       452  101   3   2   2  -1    9.74   10.30    0.67 o
       453  201  -3   1   2   2    9.63    9.63    0.67 o
       453  101  -3   2   2  -1    9.63    9.63    0.67 o
       454  201   3   3   2  -3   47.18   46.35    1.03 o
       454  101   3   2   2   0   47.18   46.35    1.03 o
       455  201  -3   3   2  -3   48.15   50.53    1.33 o
       455  101  -3   2   2   0   48.15   50.53    1.33 o
       456  201   3   3   2  -2   22.16   21.99    0.73 o
       456  101   3   2   2   1   22.16   21.99    0.73 o
       457  201  -3   3   2  -2   22.14   22.60    0.67 o
       457  101  -3   2   2   1   22.14   22.60    0.67 o
       458  201   4   1   2   2   12.01   12.00    0.42 o
       458  101   4   2   2  -1   12.01   12.00    0.42 o
       459  201  -4   1   2   2   11.89   11.81    0.36 o
       459  101  -4   2   2  -1   11.89   11.81    0.36 o
       460  201   4   3   2  -3  405.84  433.53    4.48 o
       460  101   4   2   2   0  405.84  433.53    4.48 o
       461  201  -4   3   2  -3  401.44  433.59    3.82 o
       461  101  -4   2   2   0  401.44  433.59    3.82 o
       462  201   4   3   2  -2   18.06   18.60    0.48 o
       462  101   4   2   2   1   18.06   18.60    0.48 o
       463  201  -4   3   2  -2   17.98   17.63    0.36 o
       463  101  -4   2   2   1   17.98   17.63    0.36 o
       464  201   5   1   2   2    7.00    5.76    0.48 o
       464  101   5   2   2  -1    7.00    5.76    0.48 o
       465  201  -5   1   2   2    7.06    7.15    0.67 o
       465  101  -5   2   2  -1    7.06    7.15    0.67 o
       466  201   5   3   2  -3   80.13   95.48    1.45 o
       466  101   5   2   2   0   80.13   95.48    1.45 o
       467  201  -5   3   2  -3   79.02   93.24    1.27 o
       467  101  -5   2   2   0   79.02   93.24    1.27 o
       468  201   5   3   2  -2    3.52    4.30    0.48 o
       468  101   5   2   2   1    3.52    4.30    0.48 o
       469  201  -5   3   2  -2    3.52    3.82    0.79 o
       469  101  -5   2   2   1    3.52    3.82    0.79 o
       470  201   6   1   2   2    9.01    4.36    1.39 o
       470  101   6   2   2  -1    9.01    4.36    1.39 o
       471  201  -6   1   2   2    8.94    5.33    1.64 o
       471  101  -6   2   2  -1    8.94    5.33    1.64 o
       472  201   6   3   2  -3   14.12   15.99    0.67 o
       472  101   6   2   2   0   14.12   15.99    0.67 o
       473  201  -6   3   2  -3   14.48   15.75    0.73 o
       473  101  -6   2   2   0   14.48   15.75    0.73 o
       474  201   6   3   2  -2    4.75    5.39    0.67 o
       474  101   6   2   2   1    4.75    5.39    0.67 o
       475  201  -6   3   2  -2    4.81    6.00    1.15 o
       475  101  -6   2   2   1    4.81    6.00    1.15 o
       476  201   7   1   2   2    3.13    2.97    0.30 o
       476  101   7   2   2  -1    3.13    2.97    0.30 o
       477  201   0   2   2   2    0.08    0.24    0.24 <
       477  101   0   3   2  -1    0.08    0.24    0.24 <
       478  201   0   4   2  -3   78.51   89.66    1.82 o
       478  101   0   3   2   0   78.51   89.66    1.82 o
       479  201   0   4   2  -2    8.12    7.33    0.55 o
       479  101   0   3   2   1    8.12    7.33    0.55 o
       480  201   1   2   2   2    6.61    5.33    0.42 o
       480  101   1   3   2  -1    6.61    5.33    0.42 o
       481  201  -1   2   2   2    6.61    4.97    0.36 o
       481  101  -1   3   2  -1    6.61    4.97    0.36 o
       482  201   1   4   2  -2    3.53    4.91    1.27 o
       482  101   1   3   2   1    3.53    4.91    1.27 o
       483  201  -1   4   2  -2    3.51    2.30    0.36 o
       483  101  -1   3   2   1    3.51    2.30    0.36 o
       484  201   2   2   2   2    4.35    4.00    1.58 <
       484  101   2   3   2  -1    4.35    4.00    1.58 <
       485  201  -2   2   2   2    4.37    1.64    1.51 <
       485  101  -2   3   2  -1    4.37    1.64    1.51 <
       486  201   2   4   2  -3  132.72  162.18    4.54 o
       486  101   2   3   2   0  132.72  162.18    4.54 o
       487  201  -2   4   2  -3  132.62  164.18    3.94 o
       487  101  -2   3   2   0  132.62  164.18    3.94 o
       488  201   2   4   2  -2    1.36    1.51    0.42 o
       488  101   2   3   2   1    1.36    1.51    0.42 o
       489  201  -2   4   2  -2    1.37    1.76    0.48 o
       489  101  -2   3   2   1    1.37    1.76    0.48 o
       490  201   3   2   2   2    6.08    5.82    0.55 o
       490  101   3   3   2  -1    6.08    5.82    0.55 o
       491  201  -3   2   2   2    6.05    5.57    0.48 o
       491  101  -3   3   2  -1    6.05    5.57    0.48 o
       492  201   3   4   2  -3   13.95   16.78    0.97 o
       492  101   3   3   2   0   13.95   16.78    0.97 o
       493  201  -3   4   2  -3   13.62   14.48    0.67 o
       493  101  -3   3   2   0   13.62   14.48    0.67 o
       494  201   3   4   2  -2    9.41    8.91    0.30 o
       494  101   3   3   2   1    9.41    8.91    0.30 o
       495  201  -3   4   2  -2    9.33    8.60    0.36 o
       495  101  -3   3   2   1    9.33    8.60    0.36 o
       496  201   4   2   2   2   16.04   15.15    0.42 o
       496  101   4   3   2  -1   16.04   15.15    0.42 o
       497  201  -4   2   2   2   16.10   15.39    0.42 o
       497  101  -4   3   2  -1   16.10   15.39    0.42 o
       498  201   4   4   2  -3  194.27  210.83    2.18 o
       498  101   4   3   2   0  194.27  210.83    2.18 o
       499  201  -4   4   2  -3  194.14  211.01    2.18 o
       499  101  -4   3   2   0  194.14  211.01    2.18 o
       500  201   4   4   2  -2   23.64   22.23    0.48 o
       500  101   4   3   2   1   23.64   22.23    0.48 o
       501  201  -4   4   2  -2   23.63   22.54    0.48 o
       501  101  -4   3   2   1   23.63   22.54    0.48 o
       502  201   5   2   2   2    2.14    2.54    0.42 o
       502  101   5   3   2  -1    2.14    2.54    0.42 o
       503  201  -5   2   2   2    2.11    1.94    0.67 <
       503  101  -5   3   2  -1    2.11    1.94    0.67 <
       504  201   5   4   2  -3   35.01   28.17    0.61 o
       504  101   5   3   2   0   35.01   28.17    0.61 o
       505  201  -5   4   2  -3   35.06   27.14    0.61 o
       505  101  -5   3   2   0   35.06   27.14    0.61 o
       506  201   5   4   2  -2    3.89    3.88    0.61 o
       506  101   5   3   2   1    3.89    3.88    0.61 o
       507  201  -5   4   2  -2    3.93    3.76    0.61 o
       507  101  -5   3   2   1    3.93    3.76    0.61 o
       508  201   6   2   2   2    4.74    4.66    0.55 o
       508  101   6   3   2  -1    4.74    4.66    0.55 o
       509  201  -6   2   2   2    4.76    5.45    0.85 o
       509  101  -6   3   2  -1    4.76    5.45    0.85 o
       510  201   6   4   2  -3    7.09    7.33    0.42 o
       510  101   6   3   2   0    7.09    7.33    0.42 o
       511  201  -6   4   2  -3    7.31    7.82    0.42 o
       511  101  -6   3   2   0    7.31    7.82    0.42 o
       512  201   6   4   2  -2    1.59    1.27    0.67 <
       512  101   6   3   2   1    1.59    1.27    0.67 <
       513  201  -6   4   2  -2    1.62    1.33    0.36 o
       513  101  -6   3   2   1    1.62    1.33    0.36 o
       514  201   0   3   2   2    1.49    1.70    0.36 o
       514  101   0   4   2  -1    1.49    1.70    0.36 o
       515  201   0   5   2  -3   27.57   23.63    0.85 o
       515  101   0   4   2   0   27.57   23.63    0.85 o
       516  201   0   5   2  -2    5.19    4.30    0.55 o
       516  101   0   4   2   1    5.19    4.30    0.55 o
       517  201   1   3   2   2    1.89    1.94    0.42 o
       517  101   1   4   2  -1    1.89    1.94    0.42 o
       518  201  -1   3   2   2    1.93    1.39    0.42 o
       518  101  -1   4   2  -1    1.93    1.39    0.42 o
       519  201   1   5   2  -3   61.58   71.37    2.36 o
       519  101   1   4   2   0   61.58   71.37    2.36 o
       520  201  -1   5   2  -3   61.10   66.16    1.51 o
       520  101  -1   4   2   0   61.10   66.16    1.51 o
       521  201   1   5   2  -2    8.17    7.69    0.73 o
       521  101   1   4   2   1    8.17    7.69    0.73 o
       522  201  -1   5   2  -2    8.22    8.36    0.73 o
       522  101  -1   4   2   1    8.22    8.36    0.73 o
       523  201   2   3   2   2    4.35    2.79    0.48 o
       523  101   2   4   2  -1    4.35    2.79    0.48 o
       524  201  -2   3   2   2    4.35    3.33    0.55 o
       524  101  -2   4   2  -1    4.35    3.33    0.55 o
       525  201   2   5   2  -3  610.28  611.03    8.12 o
       525  101   2   4   2   0  610.28  611.03    8.12 o
       526  201  -2   5   2  -3  610.95  603.64    8.36 o
       526  101  -2   4   2   0  610.95  603.64    8.36 o
       527  201   2   5   2  -2   22.48   23.02    0.48 o
       527  101   2   4   2   1   22.48   23.02    0.48 o
       528  201  -2   5   2  -2   22.54   22.23    0.42 o
       528  101  -2   4   2   1   22.54   22.23    0.42 o
       529  201   3   3   2   2    4.17    4.18    0.24 o
       529  101   3   4   2  -1    4.17    4.18    0.24 o
       530  201  -3   3   2   2    4.20    4.12    0.24 o
       530  101  -3   4   2  -1    4.20    4.12    0.24 o
       531  201   3   5   2  -3   63.09   66.16    0.85 o
       531  101   3   4   2   0   63.09   66.16    0.85 o
       532  201  -3   5   2  -3   64.18   68.28    0.85 o
       532  101  -3   4   2   0   64.18   68.28    0.85 o
       533  201   3   5   2  -2    2.52    2.79    0.24 o
       533  101   3   4   2   1    2.52    2.79    0.24 o
       534  201  -3   5   2  -2    2.51    2.97    0.24 o
       534  101  -3   4   2   1    2.51    2.97    0.24 o
       535  201   4   3   2   2   40.53   39.50    0.61 o
       535  101   4   4   2  -1   40.53   39.50    0.61 o
       536  201  -4   3   2   2   40.51   39.38    0.61 o
       536  101  -4   4   2  -1   40.51   39.38    0.61 o
       537  201   4   5   2  -3  154.00  169.27    1.82 o
       537  101   4   4   2   0  154.00  169.27    1.82 o
       538  201  -4   5   2  -3  156.01  174.78    2.06 o
       538  101  -4   4   2   0  156.01  174.78    2.06 o
       539  201   4   5   2  -2   10.45   10.12    0.30 o
       539  101   4   4   2   1   10.45   10.12    0.30 o
       540  201  -4   5   2  -2   10.57    8.60    0.55 o
       540  101  -4   4   2   1   10.57    8.60    0.55 o
       541  201   5   3   2   2    1.90    2.00    0.48 o
       541  101   5   4   2  -1    1.90    2.00    0.48 o
       542  201  -5   3   2   2    1.94    2.12    0.55 o
       542  101  -5   4   2  -1    1.94    2.12    0.55 o
       543  201   5   5   2  -3   53.05   51.37    0.67 o
       543  101   5   4   2   0   53.05   51.37    0.67 o
       544  201  -5   5   2  -3   52.92   49.92    0.85 o
       544  101  -5   4   2   0   52.92   49.92    0.85 o
       545  201   5   5   2  -2    8.03    9.15    0.42 o
       545  101   5   4   2   1    8.03    9.15    0.42 o
       546  201  -5   5   2  -2    8.10    9.63    0.85 o
       546  101  -5   4   2   1    8.10    9.63    0.85 o
       547  201   6   3   2   2    1.43    1.39    0.30 o
       547  101   6   4   2  -1    1.43    1.39    0.30 o
       548  201  -6   3   2   2    1.39    1.21    0.30 o
       548  101  -6   4   2  -1    1.39    1.21    0.30 o
       549  201   6   5   2  -3   34.44   37.08    0.73 o
       549  101   6   4   2   0   34.44   37.08    0.73 o
       550  201  -6   5   2  -3   34.67   37.26    0.73 o
       550  101  -6   4   2   0   34.67   37.26    0.73 o
       551  201   0   4   2   2    0.21   -0.00    0.24 <
       551  101   0   5   2  -1    0.21   -0.00    0.24 <
       552  201   0   6   2  -3   11.85   10.54    0.42 o
       552  101   0   5   2   0   11.85   10.54    0.42 o
       553  201   0   6   2  -2    1.30    2.06    0.30 o
       553  101   0   5   2   1    1.30    2.06    0.30 o
       554  201   1   4   2   2   10.06   11.45    0.42 o
       554  101   1   5   2  -1   10.06   11.45    0.42 o
       555  201  -1   4   2   2   10.04   11.39    0.36 o
       555  101  -1   5   2  -1   10.04   11.39    0.36 o
       556  201   1   6   2  -3   70.83   72.46    1.09 o
       556  101   1   5   2   0   70.83   72.46    1.09 o
       557  201  -1   6   2  -3   70.66   72.46    1.33 o
       557  101  -1   5   2   0   70.66   72.46    1.33 o
       558  201   1   6   2  -2    6.88    6.72    0.36 o
       558  101   1   5   2   1    6.88    6.72    0.36 o
       559  201  -1   6   2  -2    6.89    6.79    0.42 o
       559  101  -1   5   2   1    6.89    6.79    0.42 o
       560  201   2   4   2   2    3.46    3.51    0.30 o
       560  101   2   5   2  -1    3.46    3.51    0.30 o
       561  201  -2   4   2   2    3.41    4.00    0.24 o
       561  101  -2   5   2  -1    3.41    4.00    0.24 o
       562  201   2   6   2  -3  182.37  178.90    2.24 o
       562  101   2   5   2   0  182.37  178.90    2.24 o
       563  201  -2   6   2  -3  182.07  179.63    2.30 o
       563  101  -2   5   2   0  182.07  179.63    2.30 o
       564  201   2   6   2  -2    3.95    4.85    0.36 o
       564  101   2   5   2   1    3.95    4.85    0.36 o
       565  201  -2   6   2  -2    3.90    4.24    0.36 o
       565  101  -2   5   2   1    3.90    4.24    0.36 o
       566  201   3   4   2   2    1.44    1.70    0.24 o
       566  101   3   5   2  -1    1.44    1.70    0.24 o
       567  201  -3   4   2   2    1.44    1.51    0.24 o
       567  101  -3   5   2  -1    1.44    1.51    0.24 o
       568  201   3   6   2  -3  293.59  265.29    2.79 o
       568  101   3   5   2   0  293.59  265.29    2.79 o
       569  201  -3   6   2  -3  291.38  263.59    2.36 o
       569  101  -3   5   2   0  291.38  263.59    2.36 o
       570  201   3   6   2  -2   12.99   14.48    0.42 o
       570  101   3   5   2   1   12.99   14.48    0.42 o
       571  201  -3   6   2  -2   13.02   10.06    0.42 o
       571  101  -3   5   2   1   13.02   10.06    0.42 o
       572  201   4   4   2   2    5.02    4.73    0.30 o
       572  101   4   5   2  -1    5.02    4.73    0.30 o
       573  201  -4   4   2   2    5.00    4.91    0.30 o
       573  101  -4   5   2  -1    5.00    4.91    0.30 o
       574  201   4   6   2  -3   97.92  102.63    1.21 o
       574  101   4   5   2   0   97.92  102.63    1.21 o
       575  201  -4   6   2  -3   98.40  104.69    1.09 o
       575  101  -4   5   2   0   98.40  104.69    1.09 o
       576  201   4   6   2  -2   15.88   15.81    0.36 o
       576  101   4   5   2   1   15.88   15.81    0.36 o
       577  201  -4   6   2  -2   15.74   15.27    0.36 o
       577  101  -4   5   2   1   15.74   15.27    0.36 o
       578  201   5   4   2   2    5.47    5.57    0.30 o
       578  101   5   5   2  -1    5.47    5.57    0.30 o
       579  201  -5   4   2   2    5.52    5.82    0.30 o
       579  101  -5   5   2  -1    5.52    5.82    0.30 o
       580  201   5   6   2  -3   10.26   11.87    0.30 o
       580  101   5   5   2   0   10.26   11.87    0.30 o
       581  201  -5   6   2  -3   10.64   12.66    0.30 o
       581  101  -5   5   2   0   10.64   12.66    0.30 o
       582  201   5   6   2  -2    1.46    1.88    0.48 o
       582  101   5   5   2   1    1.46    1.88    0.48 o
       583  201  -5   6   2  -2    1.44    1.70    0.18 o
       583  101  -5   5   2   1    1.44    1.70    0.18 o
       584  201   0   5   2   2   15.64   16.48    0.48 o
       584  101   0   6   2  -1   15.64   16.48    0.48 o
       585  201   0   7   2  -3  106.09  115.04    1.70 o
       585  101   0   6   2   0  106.09  115.04    1.70 o
       586  201   0   7   2  -2   17.38   18.42    0.48 o
       586  101   0   6   2   1   17.38   18.42    0.48 o
       587  201   1   5   2   2   15.87   16.78    0.48 o
       587  101   1   6   2  -1   15.87   16.78    0.48 o
       588  201  -1   5   2   2   15.77   15.75    0.42 o
       588  101  -1   6   2  -1   15.77   15.75    0.42 o
       589  201   1   7   2  -3  323.05  307.64    4.00 o
       589  101   1   6   2   0  323.05  307.64    4.00 o
       590  201  -1   7   2  -3  321.08  310.00    3.70 o
       590  101  -1   6   2   0  321.08  310.00    3.70 o
       591  201   1   7   2  -2   19.99   19.45    0.55 o
       591  101   1   6   2   1   19.99   19.45    0.55 o
       592  201  -1   7   2  -2   20.01   18.96    0.48 o
       592  101  -1   6   2   1   20.01   18.96    0.48 o
       593  201   2   5   2   2    4.96    3.88    0.36 o
       593  101   2   6   2  -1    4.96    3.88    0.36 o
       594  201  -2   5   2   2    4.92    3.76    0.30 o
       594  101  -2   6   2  -1    4.92    3.76    0.30 o
       595  201   2   7   2  -3  181.50  189.99    2.73 o
       595  101   2   6   2   0  181.50  189.99    2.73 o
       596  201  -2   7   2  -3  183.16  189.68    2.79 o
       596  101  -2   6   2   0  183.16  189.68    2.79 o
       597  201   2   7   2  -2    2.67    2.61    0.36 o
       597  101   2   6   2   1    2.67    2.61    0.36 o
       598  201  -2   7   2  -2    2.76    2.91    0.30 o
       598  101  -2   6   2   1    2.76    2.91    0.30 o
       599  201   3   5   2   2    1.95    1.82    0.24 o
       599  101   3   6   2  -1    1.95    1.82    0.24 o
       600  201  -3   5   2   2    1.96    1.51    0.36 o
       600  101  -3   6   2  -1    1.96    1.51    0.36 o
       601  201   3   7   2  -3   26.93   30.78    0.85 o
       601  101   3   6   2   0   26.93   30.78    0.85 o
       602  201  -3   7   2  -3   25.32   27.99    0.73 o
       602  101  -3   6   2   0   25.32   27.99    0.73 o
       603  201   3   7   2  -2    1.20    1.15    0.30 o
       603  101   3   6   2   1    1.20    1.15    0.30 o
       604  201  -3   7   2  -2    1.18    1.33    0.30 o
       604  101  -3   6   2   1    1.18    1.33    0.30 o
       605  201   4   5   2   2    3.47    3.76    0.30 o
       605  101   4   6   2  -1    3.47    3.76    0.30 o
       606  201  -4   5   2   2    3.43    3.45    0.30 o
       606  101  -4   6   2  -1    3.43    3.45    0.30 o
       607  201   4   7   2  -3   95.96  100.75    1.33 o
       607  101   4   6   2   0   95.96  100.75    1.33 o
       608  201  -4   7   2  -3   94.77   99.72    1.27 o
       608  101  -4   6   2   0   94.77   99.72    1.27 o
       609  201   4   7   2  -2    1.99    1.21    0.24 o
       609  101   4   6   2   1    1.99    1.21    0.24 o
       610  201  -4   7   2  -2    2.05    1.76    0.30 o
       610  101  -4   6   2   1    2.05    1.76    0.30 o
       611  201   5   5   2   2    2.12    2.18    0.36 o
       611  101   5   6   2  -1    2.12    2.18    0.36 o
       612  201   0   6   2   2   26.29   24.72    0.55 o
       612  101   0   7   2  -1   26.29   24.72    0.55 o
       613  201   0   8   2  -3   71.89   77.79    1.33 o
       613  101   0   7   2   0   71.89   77.79    1.33 o
       614  201   0   8   2  -2    8.69    8.91    0.67 o
       614  101   0   7   2   1    8.69    8.91    0.67 o
       615  201   1   6   2   2    9.11    8.30    0.48 o
       615  101   1   7   2  -1    9.11    8.30    0.48 o
       616  201  -1   6   2   2    9.20    8.72    0.42 o
       616  101  -1   7   2  -1    9.20    8.72    0.42 o
       617  201   1   8   2  -3    3.77    4.12    0.36 o
       617  101   1   7   2   0    3.77    4.12    0.36 o
       618  201  -1   8   2  -3    3.57    4.36    0.42 o
       618  101  -1   7   2   0    3.57    4.36    0.42 o
       619  201   1   8   2  -2   13.00   10.54    0.55 o
       619  101   1   7   2   1   13.00   10.54    0.55 o
       620  201  -1   8   2  -2   13.02   12.30    0.55 o
       620  101  -1   7   2   1   13.02   12.30    0.55 o
       621  201   2   6   2   2    5.92    5.45    0.36 o
       621  101   2   7   2  -1    5.92    5.45    0.36 o
       622  201  -2   6   2   2    6.00    5.57    0.30 o
       622  101  -2   7   2  -1    6.00    5.57    0.30 o
       623  201   2   8   2  -3    4.19    6.06    0.36 o
       623  101   2   7   2   0    4.19    6.06    0.36 o
       624  201  -2   8   2  -3    3.87    5.69    0.36 o
       624  101  -2   7   2   0    3.87    5.69    0.36 o
       625  201   2   8   2  -2    0.85    1.51    0.24 o
       625  101   2   7   2   1    0.85    1.51    0.24 o
       626  201  -2   8   2  -2    0.84    0.73    0.30 <
       626  101  -2   7   2   1    0.84    0.73    0.30 <
       627  201   3   6   2   2    5.28    5.33    1.27 o
       627  101   3   7   2  -1    5.28    5.33    1.27 o
       628  201  -3   6   2   2    5.39    5.82    0.36 o
       628  101  -3   7   2  -1    5.39    5.82    0.36 o
       629  201   3   8   2  -3  385.92  368.10    7.69 o
       629  101   3   7   2   0  385.92  368.10    7.69 o
       630  201  -3   8   2  -3  383.77  365.19    7.27 o
       630  101  -3   7   2   0  383.77  365.19    7.27 o
       631  201   4   6   2   2    2.93    3.09    0.55 o
       631  101   4   7   2  -1    2.93    3.09    0.55 o
       632  201   0   7   2   2    6.53    5.21    0.42 o
       632  101   0   8   2  -1    6.53    5.21    0.42 o
       633  201   0   9   2  -3  165.63  152.67    3.27 o
       633  101   0   8   2   0  165.63  152.67    3.27 o
       634  201   1   7   2   2    9.79   10.66    0.61 o
       634  101   1   8   2  -1    9.79   10.66    0.61 o
       635  201  -1   7   2   2    9.79   10.42    0.48 o
       635  101  -1   8   2  -1    9.79   10.42    0.48 o
       636  201   2   7   2   2    0.63    0.61    0.30 <
       636  101   2   8   2  -1    0.63    0.61    0.30 <
       637  201  -2   7   2   2    0.63    0.42    0.30 <
       637  101  -2   8   2  -1    0.63    0.42    0.30 <
       638  201   0   1   3  -2    1.52    0.73    0.12 o
       638  101   0   0   3   1    1.52    0.73    0.12 o
       639  201   1   1   3  -3  635.43  628.48   10.60 o
       639  101   1   0   3   0  635.43  628.48   10.60 o
       640  201   1   1   3  -2    3.43    2.42    0.30 o
       640  101   1   0   3   1    3.43    2.42    0.30 o
       641  201   1  -1   3   2    3.43    1.88    0.30 o
       641  101   1   0   3  -1    3.43    1.88    0.30 o
       642  201   2   1   3  -3    9.15    9.27    0.61 o
       642  101   2   0   3   0    9.15    9.27    0.61 o
       643  201   2   1   3  -2   35.49   33.56    0.91 o
       643  101   2   0   3   1   35.49   33.56    0.91 o
       644  201   2  -1   3   2   35.59   33.14    0.85 o
       644  101   2   0   3  -1   35.59   33.14    0.85 o
       645  201   3   1   3  -3  113.68  117.89    2.06 o
       645  101   3   0   3   0  113.68  117.89    2.06 o
       646  201   3   1   3  -2    0.71    1.09    0.48 <
       646  101   3   0   3   1    0.71    1.09    0.48 <
       647  201   3  -1   3   2    0.71    1.21    0.36 o
       647  101   3   0   3  -1    0.71    1.21    0.36 o
       648  201   4   1   3  -3  265.17  266.20    4.85 o
       648  101   4   0   3   0  265.17  266.20    4.85 o
       649  201   4   1   3  -2   10.18    7.75    0.97 o
       649  101   4   0   3   1   10.18    7.75    0.97 o
       650  201   4  -1   3   2   10.22    7.75    0.67 o
       650  101   4   0   3  -1   10.22    7.75    0.67 o
       651  201   5   1   3  -3    1.29    2.91    1.03 <
       651  101   5   0   3   0    1.29    2.91    1.03 <
       652  201   5   1   3  -2    2.04    1.64    0.36 o
       652  101   5   0   3   1    2.04    1.64    0.36 o
       653  201   5  -1   3   2    2.05    1.51    0.36 o
       653  101   5   0   3  -1    2.05    1.51    0.36 o
       654  201   6   1   3  -3  141.15  139.64    2.73 o
       654  101   6   0   3   0  141.15  139.64    2.73 o
       655  201   6   1   3  -2    1.51    1.76    0.55 o
       655  101   6   0   3   1    1.51    1.76    0.55 o
       656  201   6  -1   3   2    1.48    0.06    0.42 <
       656  101   6   0   3  -1    1.48    0.06    0.42 <
       657  201   0   0   3   2    1.39    1.33    0.12 o
       657  101   0   1   3  -1    1.39    1.33    0.12 o
       658  201   0   2   3  -3  503.23  536.33    8.66 o
       658  101   0   1   3   0  503.23  536.33    8.66 o
       659  201   0   2   3  -2   10.07   10.78    0.30 o
       659  101   0   1   3   1   10.07   10.78    0.30 o
       660  201   1   0   3   2    5.35    4.97    0.30 o
       660  101   1   1   3  -1    5.35    4.97    0.30 o
       661  201  -1   0   3   2    5.29    4.48    0.30 o
       661  101  -1   1   3  -1    5.29    4.48    0.30 o
       662  201   1   2   3  -3  735.44  712.45   13.51 o
       662  101   1   1   3   0  735.44  712.45   13.51 o
       663  201  -1   2   3  -3  734.76  698.51   10.12 o
       663  101  -1   1   3   0  734.76  698.51   10.12 o
       664  201   1   2   3  -2   10.07    8.97    0.36 o
       664  101   1   1   3   1   10.07    8.97    0.36 o
       665  201  -1   2   3  -2   10.04    8.24    0.36 o
       665  101  -1   1   3   1   10.04    8.24    0.36 o
       666  201   2   0   3   2    4.94    3.76    0.48 o
       666  101   2   1   3  -1    4.94    3.76    0.48 o
       667  201  -2   0   3   2    4.94    3.82    0.48 o
       667  101  -2   1   3  -1    4.94    3.82    0.48 o
       668  201   2   2   3  -3  621.81  643.26   15.99 o
       668  101   2   1   3   0  621.81  643.26   15.99 o
       669  201  -2   2   3  -3  614.34  626.72   11.21 o
       669  101  -2   1   3   0  614.34  626.72   11.21 o
       670  201   2   2   3  -2   28.46   27.93    0.85 o
       670  101   2   1   3   1   28.46   27.93    0.85 o
       671  201  -2   2   3  -2   28.35   27.14    0.85 o
       671  101  -2   1   3   1   28.35   27.14    0.85 o
       672  201   3   0   3   2   17.44   18.90    0.79 o
       672  101   3   1   3  -1   17.44   18.90    0.79 o
       673  201  -3   0   3   2   17.49   16.48    0.67 o
       673  101  -3   1   3  -1   17.49   16.48    0.67 o
       674  201   3   2   3  -2   13.75   15.99    0.73 o
       674  101   3   1   3   1   13.75   15.99    0.73 o
       675  201  -3   2   3  -2   13.60   14.06    0.79 o
       675  101  -3   1   3   1   13.60   14.06    0.79 o
       676  201   4   0   3   2   18.32   17.93    0.97 o
       676  101   4   1   3  -1   18.32   17.93    0.97 o
       677  201  -4   0   3   2   18.43   18.66    0.91 o
       677  101  -4   1   3  -1   18.43   18.66    0.91 o
       678  201   4   2   3  -3  417.87  428.26    6.72 o
       678  101   4   1   3   0  417.87  428.26    6.72 o
       679  201  -4   2   3  -3  419.60  440.55    5.33 o
       679  101  -4   1   3   0  419.60  440.55    5.33 o
       680  201   4   2   3  -2   15.35   12.24    0.73 o
       680  101   4   1   3   1   15.35   12.24    0.73 o
       681  201  -4   2   3  -2   15.23   17.45    0.42 o
       681  101  -4   1   3   1   15.23   17.45    0.42 o
       682  201   5   0   3   2    1.09    1.82    0.42 o
       682  101   5   1   3  -1    1.09    1.82    0.42 o
       683  201  -5   0   3   2    1.06    1.51    0.42 o
       683  101  -5   1   3  -1    1.06    1.51    0.42 o
       684  201   5   2   3  -3  552.31  585.22    8.72 o
       684  101   5   1   3   0  552.31  585.22    8.72 o
       685  201  -5   2   3  -3  550.48  562.26    6.42 o
       685  101  -5   1   3   0  550.48  562.26    6.42 o
       686  201   5   2   3  -2   15.74   16.11    0.79 o
       686  101   5   1   3   1   15.74   16.11    0.79 o
       687  201  -5   2   3  -2   15.78   15.57    0.48 o
       687  101  -5   1   3   1   15.78   15.57    0.48 o
       688  201   6   0   3   2    8.63   10.90    0.79 o
       688  101   6   1   3  -1    8.63   10.90    0.79 o
       689  201  -6   0   3   2    8.46    8.30    0.61 o
       689  101  -6   1   3  -1    8.46    8.30    0.61 o
       690  201   6   2   3  -3    0.85    3.63    0.48 o
       690  101   6   1   3   0    0.85    3.63    0.48 o
       691  201  -6   2   3  -3    0.74    3.15    0.42 o
       691  101  -6   1   3   0    0.74    3.15    0.42 o
       692  201   6   2   3  -2    5.03    4.91    0.91 o
       692  101   6   1   3   1    5.03    4.91    0.91 o
       693  201  -6   2   3  -2    5.01    4.60    0.91 o
       693  101  -6   1   3   1    5.01    4.60    0.91 o
       694  201   7   0   3   2    0.79    0.61    0.30 <
       694  101   7   1   3  -1    0.79    0.61    0.30 <
       695  201   7   2   3  -3    7.39    8.78    0.30 o
       695  101   7   1   3   0    7.39    8.78    0.30 o
       696  201  -7   2   3  -3    8.10    9.57    0.79 o
       696  101  -7   1   3   0    8.10    9.57    0.79 o
       697  201   7   2   3  -2    4.15    4.42    0.30 o
       697  101   7   1   3   1    4.15    4.42    0.30 o
       698  201   0   1   3   2   24.06   20.17    0.42 o
       698  101   0   2   3  -1   24.06   20.17    0.42 o
       699  201   0   3   3  -3  531.31  521.91    7.88 o
       699  101   0   2   3   0  531.31  521.91    7.88 o
       700  201   0   3   3  -2    3.62    2.30    0.30 o
       700  101   0   2   3   1    3.62    2.30    0.30 o
       701  201   1   1   3   2    6.01    4.79    0.30 o
       701  101   1   2   3  -1    6.01    4.79    0.30 o
       702  201  -1   1   3   2    6.04    5.76    0.36 o
       702  101  -1   2   3  -1    6.04    5.76    0.36 o
       703  201   1   3   3  -2    2.13    1.58    0.73 <
       703  101   1   2   3   1    2.13    1.58    0.73 <
       704  201  -1   3   3  -2    2.07    1.94    0.30 o
       704  101  -1   2   3   1    2.07    1.94    0.30 o
       705  201   2   1   3   2   21.11   21.51    0.67 o
       705  101   2   2   3  -1   21.11   21.51    0.67 o
       706  201  -2   1   3   2   21.13   20.54    0.61 o
       706  101  -2   2   3  -1   21.13   20.54    0.61 o
       707  201   2   3   3  -3  566.15  571.29    7.27 o
       707  101   2   2   3   0  566.15  571.29    7.27 o
       708  201  -2   3   3  -3  559.92  571.90    7.63 o
       708  101  -2   2   3   0  559.92  571.90    7.63 o
       709  201   2   3   3  -2    6.69    6.91    0.42 o
       709  101   2   2   3   1    6.69    6.91    0.42 o
       710  201  -2   3   3  -2    6.69    7.21    1.27 o
       710  101  -2   2   3   1    6.69    7.21    1.27 o
       711  201   3   1   3   2    0.91    1.27    0.42 <
       711  101   3   2   3  -1    0.91    1.27    0.42 <
       712  201  -3   1   3   2    0.93    1.70    0.48 o
       712  101  -3   2   3  -1    0.93    1.70    0.48 o
       713  201   3   3   3  -3  403.70  431.71    5.57 o
       713  101   3   2   3   0  403.70  431.71    5.57 o
       714  201  -3   3   3  -3  403.54  432.25    6.30 o
       714  101  -3   2   3   0  403.54  432.25    6.30 o
       715  201   3   3   3  -2    3.67    2.36    0.42 o
       715  101   3   2   3   1    3.67    2.36    0.42 o
       716  201  -3   3   3  -2    3.69    3.51    0.55 o
       716  101  -3   2   3   1    3.69    3.51    0.55 o
       717  201   4   1   3   2   18.06   18.30    0.48 o
       717  101   4   2   3  -1   18.06   18.30    0.48 o
       718  201  -4   1   3   2   18.07   18.60    0.42 o
       718  101  -4   2   3  -1   18.07   18.60    0.42 o
       719  201   4   3   3  -3  130.92  147.27    1.76 o
       719  101   4   2   3   0  130.92  147.27    1.76 o
       720  201  -4   3   3  -3  130.69  146.31    1.51 o
       720  101  -4   2   3   0  130.69  146.31    1.51 o
       721  201   4   3   3  -2    8.00    8.84    0.36 o
       721  101   4   2   3   1    8.00    8.84    0.36 o
       722  201  -4   3   3  -2    8.06    8.97    0.30 o
       722  101  -4   2   3   1    8.06    8.97    0.30 o
       723  201   5   1   3   2    0.92    2.00    0.48 o
       723  101   5   2   3  -1    0.92    2.00    0.48 o
       724  201  -5   1   3   2    0.90    3.03    0.67 o
       724  101  -5   2   3  -1    0.90    3.03    0.67 o
       725  201   5   3   3  -3  399.75  366.22    4.48 o
       725  101   5   2   3   0  399.75  366.22    4.48 o
       726  201  -5   3   3  -3  403.10  365.31    4.12 o
       726  101  -5   2   3   0  403.10  365.31    4.12 o
       727  201   5   3   3  -2    4.85    4.42    0.48 o
       727  101   5   2   3   1    4.85    4.42    0.48 o
       728  201  -5   3   3  -2    4.77    4.42    0.79 o
       728  101  -5   2   3   1    4.77    4.42    0.79 o
       729  201   6   1   3   2    1.48    1.51    1.33 <
       729  101   6   2   3  -1    1.48    1.51    1.33 <
       730  201  -6   1   3   2    1.47    2.79    1.45 <
       730  101  -6   2   3  -1    1.47    2.79    1.45 <
       731  201   6   3   3  -3   57.57   57.67    1.39 o
       731  101   6   2   3   0   57.57   57.67    1.39 o
       732  201  -6   3   3  -3   57.43   58.95    1.21 o
       732  101  -6   2   3   0   57.43   58.95    1.21 o
       733  201   6   3   3  -2    5.61    6.24    0.85 o
       733  101   6   2   3   1    5.61    6.24    0.85 o
       734  201  -6   3   3  -2    5.62    5.51    0.79 o
       734  101  -6   2   3   1    5.62    5.51    0.79 o
       735  201   7   1   3   2    0.91    1.09    0.30 o
       735  101   7   2   3  -1    0.91    1.09    0.30 o
       736  201   0   2   3   2    0.41    0.73    0.24 <
       736  101   0   3   3  -1    0.41    0.73    0.24 <
       737  201   0   4   3  -3  236.84  232.82    3.70 o
       737  101   0   3   3   0  236.84  232.82    3.70 o
       738  201   0   4   3  -2    3.28    4.06    0.36 o
       738  101   0   3   3   1    3.28    4.06    0.36 o
       739  201   1   2   3   2   12.15   11.15    0.97 o
       739  101   1   3   3  -1   12.15   11.15    0.97 o
       740  201  -1   2   3   2   12.14   13.51    0.48 o
       740  101  -1   3   3  -1   12.14   13.51    0.48 o
       741  201   1   4   3  -3  598.64  627.69    8.78 o
       741  101   1   3   3   0  598.64  627.69    8.78 o
       742  201  -1   4   3  -3  599.26  625.75   10.48 o
       742  101  -1   3   3   0  599.26  625.75   10.48 o
       743  201   1   4   3  -2    2.83    2.18    1.39 <
       743  101   1   3   3   1    2.83    2.18    1.39 <
       744  201  -1   4   3  -2    2.85    3.15    0.42 o
       744  101  -1   3   3   1    2.85    3.15    0.42 o
       745  201   2   2   3   2   21.12   21.20    1.88 o
       745  101   2   3   3  -1   21.12   21.20    1.88 o
       746  201  -2   2   3   2   21.07   21.45    1.58 o
       746  101  -2   3   3  -1   21.07   21.45    1.58 o
       747  201   2   4   3  -2    8.11    7.94    0.61 o
       747  101   2   3   3   1    8.11    7.94    0.61 o
       748  201  -2   4   3  -2    8.08    9.03    0.67 o
       748  101  -2   3   3   1    8.08    9.03    0.67 o
       749  201   3   2   3   2   11.57   11.81    0.55 o
       749  101   3   3   3  -1   11.57   11.81    0.55 o
       750  201  -3   2   3   2   11.57   13.81    0.67 o
       750  101  -3   3   3  -1   11.57   13.81    0.67 o
       751  201   3   4   3  -3   20.36   21.99    0.97 o
       751  101   3   3   3   0   20.36   21.99    0.97 o
       752  201  -3   4   3  -3   20.10   22.48    0.79 o
       752  101  -3   3   3   0   20.10   22.48    0.79 o
       753  201   3   4   3  -2    9.84   10.54    0.30 o
       753  101   3   3   3   1    9.84   10.54    0.30 o
       754  201  -3   4   3  -2    9.82   10.24    0.36 o
       754  101  -3   3   3   1    9.82   10.24    0.36 o
       755  201   4   2   3   2   11.51   11.39    0.42 o
       755  101   4   3   3  -1   11.51   11.39    0.42 o
       756  201  -4   2   3   2   11.47   11.45    0.36 o
       756  101  -4   3   3  -1   11.47   11.45    0.36 o
       757  201   4   4   3  -3   12.57   14.78    0.42 o
       757  101   4   3   3   0   12.57   14.78    0.42 o
       758  201  -4   4   3  -3   12.74   14.36    0.42 o
       758  101  -4   3   3   0   12.74   14.36    0.42 o
       759  201   4   4   3  -2   24.75   23.38    0.48 o
       759  101   4   3   3   1   24.75   23.38    0.48 o
       760  201  -4   4   3  -2   24.70   23.57    0.48 o
       760  101  -4   3   3   1   24.70   23.57    0.48 o
       761  201   5   2   3   2    2.38    2.67    0.42 o
       761  101   5   3   3  -1    2.38    2.67    0.42 o
       762  201  -5   2   3   2    2.39    2.61    0.67 o
       762  101  -5   3   3  -1    2.39    2.61    0.67 o
       763  201   5   4   3  -3  144.04  144.06    2.24 o
       763  101   5   3   3   0  144.04  144.06    2.24 o
       764  201  -5   4   3  -3  143.68  146.06    1.82 o
       764  101  -5   3   3   0  143.68  146.06    1.82 o
       765  201   5   4   3  -2    1.69    2.18    0.24 o
       765  101   5   3   3   1    1.69    2.18    0.24 o
       766  201  -5   4   3  -2    1.71    2.12    0.61 o
       766  101  -5   3   3   1    1.71    2.12    0.61 o
       767  201   6   2   3   2    4.47    4.18    0.48 o
       767  101   6   3   3  -1    4.47    4.18    0.48 o
       768  201  -6   2   3   2    4.41    4.00    0.61 o
       768  101  -6   3   3  -1    4.41    4.00    0.61 o
       769  201   6   4   3  -3   68.43   68.58    1.27 o
       769  101   6   3   3   0   68.43   68.58    1.27 o
       770  201  -6   4   3  -3   68.61   72.27    1.33 o
       770  101  -6   3   3   0   68.61   72.27    1.33 o
       771  201   6   4   3  -2    6.31    5.63    0.67 o
       771  101   6   3   3   1    6.31    5.63    0.67 o
       772  201  -6   4   3  -2    6.25    6.00    0.61 o
       772  101  -6   3   3   1    6.25    6.00    0.61 o
       773  201   0   3   3   2   12.80   10.84    0.55 o
       773  101   0   4   3  -1   12.80   10.84    0.55 o
       774  201   0   5   3  -3  266.19  306.61    5.94 o
       774  101   0   4   3   0  266.19  306.61    5.94 o
       775  201   0   5   3  -2    0.68    1.15    0.67 <
       775  101   0   4   3   1    0.68    1.15    0.67 <
       776  201   1   3   3   2    4.71    2.12    1.58 <
       776  101   1   4   3  -1    4.71    2.12    1.58 <
       777  201  -1   3   3   2    4.64    4.18    0.48 o
       777  101  -1   4   3  -1    4.64    4.18    0.48 o
       778  201   1   5   3  -3    6.41    6.06    0.97 o
       778  101   1   4   3   0    6.41    6.06    0.97 o
       779  201  -1   5   3  -3    6.86    7.15    0.67 o
       779  101  -1   4   3   0    6.86    7.15    0.67 o
       780  201   1   5   3  -2    7.49    9.69    1.03 o
       780  101   1   4   3   1    7.49    9.69    1.03 o
       781  201  -1   5   3  -2    7.39    7.63    0.73 o
       781  101  -1   4   3   1    7.39    7.63    0.73 o
       782  201   2   3   3   2    6.13    5.63    0.61 o
       782  101   2   4   3  -1    6.13    5.63    0.61 o
       783  201  -2   3   3   2    6.14    4.91    0.55 o
       783  101  -2   4   3  -1    6.14    4.91    0.55 o
       784  201   2   5   3  -3  119.20  133.71    2.30 o
       784  101   2   4   3   0  119.20  133.71    2.30 o
       785  201  -2   5   3  -3  119.54  129.40    2.00 o
       785  101  -2   4   3   0  119.54  129.40    2.00 o
       786  201   2   5   3  -2    4.01    4.60    0.30 o
       786  101   2   4   3   1    4.01    4.60    0.30 o
       787  201  -2   5   3  -2    4.00    3.88    0.24 o
       787  101  -2   4   3   1    4.00    3.88    0.24 o
       788  201   3   3   3   2   13.47   13.93    0.36 o
       788  101   3   4   3  -1   13.47   13.93    0.36 o
       789  201  -3   3   3   2   13.48   14.36    0.30 o
       789  101  -3   4   3  -1   13.48   14.36    0.30 o
       790  201   3   5   3  -3  230.03  226.88    2.18 o
       790  101   3   4   3   0  230.03  226.88    2.18 o
       791  201  -3   5   3  -3  227.97  223.37    1.94 o
       791  101  -3   4   3   0  227.97  223.37    1.94 o
       792  201   3   5   3  -2    6.40    6.97    0.30 o
       792  101   3   4   3   1    6.40    6.97    0.30 o
       793  201  -3   5   3  -2    6.46    6.66    0.30 o
       793  101  -3   4   3   1    6.46    6.66    0.30 o
       794  201   4   3   3   2    5.73    6.00    0.36 o
       794  101   4   4   3  -1    5.73    6.00    0.36 o
       795  201  -4   3   3   2    5.74    6.00    0.36 o
       795  101  -4   4   3  -1    5.74    6.00    0.36 o
       796  201   4   5   3  -3  216.73  215.79    2.18 o
       796  101   4   4   3   0  216.73  215.79    2.18 o
       797  201  -4   5   3  -3  216.74  209.80    2.36 o
       797  101  -4   4   3   0  216.74  209.80    2.36 o
       798  201   4   5   3  -2    6.49    6.60    0.30 o
       798  101   4   4   3   1    6.49    6.60    0.30 o
       799  201  -4   5   3  -2    6.50    5.21    0.55 o
       799  101  -4   4   3   1    6.50    5.21    0.55 o
       800  201   5   3   3   2    4.97    3.33    0.55 o
       800  101   5   4   3  -1    4.97    3.33    0.55 o
       801  201  -5   3   3   2    4.91    4.00    0.36 o
       801  101  -5   4   3  -1    4.91    4.00    0.36 o
       802  201   5   5   3  -3  177.70  160.85    1.58 o
       802  101   5   4   3   0  177.70  160.85    1.58 o
       803  201  -5   5   3  -3  181.71  163.63    2.00 o
       803  101  -5   4   3   0  181.71  163.63    2.00 o
       804  201   5   5   3  -2    1.73    2.48    0.24 o
       804  101   5   4   3   1    1.73    2.48    0.24 o
       805  201  -5   5   3  -2    1.72    2.30    0.85 <
       805  101  -5   4   3   1    1.72    2.30    0.85 <
       806  201   6   3   3   2    3.79    3.94    0.36 o
       806  101   6   4   3  -1    3.79    3.94    0.36 o
       807  201  -6   3   3   2    3.84    4.30    0.36 o
       807  101  -6   4   3  -1    3.84    4.30    0.36 o
       808  201   6   5   3  -3    6.72    6.42    0.30 o
       808  101   6   4   3   0    6.72    6.42    0.30 o
       809  201  -6   5   3  -3    7.08    7.57    0.30 o
       809  101  -6   4   3   0    7.08    7.57    0.30 o
       810  201   0   4   3   2    0.67    0.73    0.24 <
       810  101   0   5   3  -1    0.67    0.73    0.24 <
       811  201   0   6   3  -3  366.95  347.68    4.36 o
       811  101   0   5   3   0  366.95  347.68    4.36 o
       812  201   0   6   3  -2   14.27   15.27    0.42 o
       812  101   0   5   3   1   14.27   15.27    0.42 o
       813  201   1   4   3   2    7.90    8.84    0.36 o
       813  101   1   5   3  -1    7.90    8.84    0.36 o
       814  201  -1   4   3   2    7.91    8.12    0.36 o
       814  101  -1   5   3  -1    7.91    8.12    0.36 o
       815  201   1   6   3  -3  294.18  274.13    3.33 o
       815  101   1   5   3   0  294.18  274.13    3.33 o
       816  201  -1   6   3  -3  296.95  280.98    3.63 o
       816  101  -1   5   3   0  296.95  280.98    3.63 o
       817  201   1   6   3  -2   16.40   17.08    0.42 o
       817  101   1   5   3   1   16.40   17.08    0.42 o
       818  201  -1   6   3  -2   16.30   16.96    0.48 o
       818  101  -1   5   3   1   16.30   16.96    0.48 o
       819  201   2   4   3   2   15.19   17.75    0.42 o
       819  101   2   5   3  -1   15.19   17.75    0.42 o
       820  201  -2   4   3   2   15.13   15.51    0.36 o
       820  101  -2   5   3  -1   15.13   15.51    0.36 o
       821  201   2   6   3  -3   86.67   92.15    1.33 o
       821  101   2   5   3   0   86.67   92.15    1.33 o
       822  201  -2   6   3  -3   84.94   87.78    1.21 o
       822  101  -2   5   3   0   84.94   87.78    1.21 o
       823  201   2   6   3  -2    2.83    3.03    0.30 o
       823  101   2   5   3   1    2.83    3.03    0.30 o
       824  201  -2   6   3  -2    2.75    2.79    0.30 o
       824  101  -2   5   3   1    2.75    2.79    0.30 o
       825  201   3   4   3   2    1.28    1.58    0.24 o
       825  101   3   5   3  -1    1.28    1.58    0.24 o
       826  201  -3   4   3   2    1.31    1.15    0.18 o
       826  101  -3   5   3  -1    1.31    1.15    0.18 o
       827  201   3   6   3  -3   49.12   46.28    0.73 o
       827  101   3   5   3   0   49.12   46.28    0.73 o
       828  201  -3   6   3  -3   49.60   46.95    0.67 o
       828  101  -3   5   3   0   49.60   46.95    0.67 o
       829  201   3   6   3  -2    1.99    2.30    0.30 o
       829  101   3   5   3   1    1.99    2.30    0.30 o
       830  201  -3   6   3  -2    2.01    2.42    0.24 o
       830  101  -3   5   3   1    2.01    2.42    0.24 o
       831  201   4   4   3   2    6.92    7.03    0.36 o
       831  101   4   5   3  -1    6.92    7.03    0.36 o
       832  201  -4   4   3   2    6.93    6.85    0.30 o
       832  101  -4   5   3  -1    6.93    6.85    0.30 o
       833  201   4   6   3  -3   86.75   84.27    1.03 o
       833  101   4   5   3   0   86.75   84.27    1.03 o
       834  201  -4   6   3  -3   87.00   85.54    0.97 o
       834  101  -4   5   3   0   87.00   85.54    0.97 o
       835  201   4   6   3  -2    6.89    7.33    0.30 o
       835  101   4   5   3   1    6.89    7.33    0.30 o
       836  201  -4   6   3  -2    6.92    5.57    0.36 o
       836  101  -4   5   3   1    6.92    5.57    0.36 o
       837  201   5   4   3   2    1.45    2.12    0.30 o
       837  101   5   5   3  -1    1.45    2.12    0.30 o
       838  201  -5   4   3   2    1.46    1.21    0.24 o
       838  101  -5   5   3  -1    1.46    1.21    0.24 o
       839  201   5   6   3  -3  147.19  149.21    1.94 o
       839  101   5   5   3   0  147.19  149.21    1.94 o
       840  201  -5   6   3  -3  146.88  152.43    1.76 o
       840  101  -5   5   3   0  146.88  152.43    1.76 o
       841  201   5   6   3  -2    2.95    3.09    0.30 o
       841  101   5   5   3   1    2.95    3.09    0.30 o
       842  201  -5   6   3  -2    2.91    2.79    0.24 o
       842  101  -5   5   3   1    2.91    2.79    0.24 o
       843  201   0   5   3   2   22.53   23.14    0.48 o
       843  101   0   6   3  -1   22.53   23.14    0.48 o
       844  201   0   7   3  -3  309.64  307.70    4.00 o
       844  101   0   6   3   0  309.64  307.70    4.00 o
       845  201   0   7   3  -2   18.93   18.54    0.48 o
       845  101   0   6   3   1   18.93   18.54    0.48 o
       846  201   1   5   3   2    8.36    9.75    0.42 o
       846  101   1   6   3  -1    8.36    9.75    0.42 o
       847  201  -1   5   3   2    8.20    9.09    0.42 o
       847  101  -1   6   3  -1    8.20    9.09    0.42 o
       848  201   1   7   3  -3  511.09  491.26    6.12 o
       848  101   1   6   3   0  511.09  491.26    6.12 o
       849  201  -1   7   3  -3  509.79  495.86    5.69 o
       849  101  -1   6   3   0  509.79  495.86    5.69 o
       850  201   1   7   3  -2    1.85    2.06    0.36 o
       850  101   1   6   3   1    1.85    2.06    0.36 o
       851  201  -1   7   3  -2    1.80    1.88    0.30 o
       851  101  -1   6   3   1    1.80    1.88    0.30 o
       852  201   2   5   3   2    1.65    2.00    0.36 o
       852  101   2   6   3  -1    1.65    2.00    0.36 o
       853  201  -2   5   3   2    1.64    1.33    0.30 o
       853  101  -2   6   3  -1    1.64    1.33    0.30 o
       854  201   2   7   3  -3  163.13  170.78    2.42 o
       854  101   2   6   3   0  163.13  170.78    2.42 o
       855  201  -2   7   3  -3  162.16  171.21    2.67 o
       855  101  -2   6   3   0  162.16  171.21    2.67 o
       856  201   2   7   3  -2    6.85    6.00    0.36 o
       856  101   2   6   3   1    6.85    6.00    0.36 o
       857  201  -2   7   3  -2    6.93    6.30    0.36 o
       857  101  -2   6   3   1    6.93    6.30    0.36 o
       858  201   3   5   3   2    9.39   10.90    0.36 o
       858  101   3   6   3  -1    9.39   10.90    0.36 o
       859  201  -3   5   3   2    9.42   11.45    0.48 o
       859  101  -3   6   3  -1    9.42   11.45    0.48 o
       860  201   3   7   3  -3   34.72   31.26    0.85 o
       860  101   3   6   3   0   34.72   31.26    0.85 o
       861  201  -3   7   3  -3   34.31   31.02    0.79 o
       861  101  -3   6   3   0   34.31   31.02    0.79 o
       862  201   3   7   3  -2   12.92   12.78    0.55 o
       862  101   3   6   3   1   12.92   12.78    0.55 o
       863  201  -3   7   3  -2   12.97   13.39    0.55 o
       863  101  -3   6   3   1   12.97   13.39    0.55 o
       864  201   4   5   3   2    2.28    2.73    0.24 o
       864  101   4   6   3  -1    2.28    2.73    0.24 o
       865  201  -4   5   3   2    2.26    2.24    0.24 o
       865  101  -4   6   3  -1    2.26    2.24    0.24 o
       866  201   4   7   3  -3   47.88   49.37    0.73 o
       866  101   4   6   3   0   47.88   49.37    0.73 o
       867  201  -4   7   3  -3   49.05   50.65    0.73 o
       867  101  -4   6   3   0   49.05   50.65    0.73 o
       868  201   4   7   3  -2    0.74    0.73    0.18 o
       868  101   4   6   3   1    0.74    0.73    0.18 o
       869  201  -4   7   3  -2    0.76    1.21    0.18 o
       869  101  -4   6   3   1    0.76    1.21    0.18 o
       870  201   5   5   3   2    1.34    0.97    0.30 o
       870  101   5   6   3  -1    1.34    0.97    0.30 o
       871  201  -5   5   3   2    1.30    1.70    0.30 o
       871  101  -5   6   3  -1    1.30    1.70    0.30 o
       872  201   0   6   3   2    1.21    1.51    0.30 o
       872  101   0   7   3  -1    1.21    1.51    0.30 o
       873  201   0   8   3  -3  422.00  415.11    6.12 o
       873  101   0   7   3   0  422.00  415.11    6.12 o
       874  201   0   8   3  -2    0.72    0.48    0.36 <
       874  101   0   7   3   1    0.72    0.48    0.36 <
       875  201   1   6   3   2    8.54   10.00    0.48 o
       875  101   1   7   3  -1    8.54   10.00    0.48 o
       876  201  -1   6   3   2    8.60    9.33    0.36 o
       876  101  -1   7   3  -1    8.60    9.33    0.36 o
       877  201   1   8   3  -3    3.78    4.73    0.36 o
       877  101   1   7   3   0    3.78    4.73    0.36 o
       878  201  -1   8   3  -3    3.99    4.79    0.42 o
       878  101  -1   7   3   0    3.99    4.79    0.42 o
       879  201   1   8   3  -2    6.28    6.79    0.42 o
       879  101   1   7   3   1    6.28    6.79    0.42 o
       880  201  -1   8   3  -2    6.37    7.15    0.42 o
       880  101  -1   7   3   1    6.37    7.15    0.42 o
       881  201   2   6   3   2    3.16    3.09    0.36 o
       881  101   2   7   3  -1    3.16    3.09    0.36 o
       882  201  -2   6   3   2    3.16    3.51    0.30 o
       882  101  -2   7   3  -1    3.16    3.51    0.30 o
       883  201   2   8   3  -3   89.97   81.36    1.27 o
       883  101   2   7   3   0   89.97   81.36    1.27 o
       884  201  -2   8   3  -3   91.75   82.45    1.27 o
       884  101  -2   7   3   0   91.75   82.45    1.27 o
       885  201   2   8   3  -2    0.62    0.42    0.18 <
       885  101   2   7   3   1    0.62    0.42    0.18 <
       886  201  -2   8   3  -2    0.61    0.12    0.24 <
       886  101  -2   7   3   1    0.61    0.12    0.24 <
       887  201   3   6   3   2    5.58    8.06    1.27 o
       887  101   3   7   3  -1    5.58    8.06    1.27 o
       888  201  -3   6   3   2    5.49    6.36    0.42 o
       888  101  -3   7   3  -1    5.49    6.36    0.42 o
       889  201   3   8   3  -3   78.43   76.76    1.76 o
       889  101   3   7   3   0   78.43   76.76    1.76 o
       890  201  -3   8   3  -3   77.05   78.27    1.76 o
       890  101  -3   7   3   0   77.05   78.27    1.76 o
       891  201   4   6   3   2    2.46    1.64    0.36 o
       891  101   4   7   3  -1    2.46    1.64    0.36 o
       892  201   0   7   3   2   35.37   34.11    0.79 o
       892  101   0   8   3  -1   35.37   34.11    0.79 o
       893  201   0   9   3  -3    1.98    3.82    0.42 o
       893  101   0   8   3   0    1.98    3.82    0.42 o
       894  201   1   7   3   2    2.32    0.61    0.36 <
       894  101   1   8   3  -1    2.32    0.61    0.36 <
       895  201  -1   7   3   2    2.35    1.70    0.36 o
       895  101  -1   8   3  -1    2.35    1.70    0.36 o
       896  201   2   7   3   2    0.11    0.18    0.30 <
       896  101   2   8   3  -1    0.11    0.18    0.30 <
       897  201   0   1   4  -2    0.05    0.12    0.12 <
       897  101   0   0   4   1    0.05    0.12    0.12 <
       898  201   1   1   4  -2   19.04   14.24    0.42 o
       898  101   1   0   4   1   19.04   14.24    0.42 o
       899  201   1  -1   4   2   18.98   14.30    0.42 o
       899  101   1   0   4  -1   18.98   14.30    0.42 o
       900  201   2   1   4  -3    7.10    5.82    0.55 o
       900  101   2   0   4   0    7.10    5.82    0.55 o
       901  201   2   1   4  -2   10.11    9.33    0.55 o
       901  101   2   0   4   1   10.11    9.33    0.55 o
       902  201   2  -1   4   2   10.12   10.72    0.61 o
       902  101   2   0   4  -1   10.12   10.72    0.61 o
       903  201   3   1   4  -2   25.32   23.99    0.91 o
       903  101   3   0   4   1   25.32   23.99    0.91 o
       904  201   3  -1   4   2   25.42   23.81    0.73 o
       904  101   3   0   4  -1   25.42   23.81    0.73 o
       905  201   4   1   4  -3   43.37   54.28    1.76 o
       905  101   4   0   4   0   43.37   54.28    1.76 o
       906  201   4   1   4  -2   15.15   14.72    1.09 o
       906  101   4   0   4   1   15.15   14.72    1.09 o
       907  201   4  -1   4   2   15.17   15.02    0.91 o
       907  101   4   0   4  -1   15.17   15.02    0.91 o
       908  201   5   1   4  -3   50.07   52.10    1.09 o
       908  101   5   0   4   0   50.07   52.10    1.09 o
       909  201   5   1   4  -2    5.56    6.48    0.48 o
       909  101   5   0   4   1    5.56    6.48    0.48 o
       910  201   5  -1   4   2    5.53    6.18    0.48 o
       910  101   5   0   4  -1    5.53    6.18    0.48 o
       911  201   6   1   4  -3    0.48    1.58    0.36 o
       911  101   6   0   4   0    0.48    1.58    0.36 o
       912  201   6   1   4  -2   11.51   10.54    0.79 o
       912  101   6   0   4   1   11.51   10.54    0.79 o
       913  201   6  -1   4   2   11.48   10.30    0.61 o
       913  101   6   0   4  -1   11.48   10.30    0.61 o
       914  201   0   0   4   2    0.07   -0.06    0.12 <
       914  101   0   1   4  -1    0.07   -0.06    0.12 <
       915  201   0   2   4  -2   38.54   33.38    0.48 o
       915  101   0   1   4   1   38.54   33.38    0.48 o
       916  201   1   0   4   2    0.96    0.91    0.24 o
       916  101   1   1   4  -1    0.96    0.91    0.24 o
       917  201  -1   0   4   2    0.96    0.85    0.24 o
       917  101  -1   1   4  -1    0.96    0.85    0.24 o
       918  201   1   2   4  -3  169.97  210.22    3.15 o
       918  101   1   1   4   0  169.97  210.22    3.15 o
       919  201  -1   2   4  -3  172.24  212.64    3.15 o
       919  101  -1   1   4   0  172.24  212.64    3.15 o
       920  201   1   2   4  -2   10.07    9.15    0.36 o
       920  101   1   1   4   1   10.07    9.15    0.36 o
       921  201  -1   2   4  -2   10.09    9.57    0.42 o
       921  101  -1   1   4   1   10.09    9.57    0.42 o
       922  201   2   0   4   2   79.41   70.21    1.21 o
       922  101   2   1   4  -1   79.41   70.21    1.21 o
       923  201  -2   0   4   2   79.45   69.91    1.21 o
       923  101  -2   1   4  -1   79.45   69.91    1.21 o
       924  201   2   2   4  -3  511.64  536.15    8.24 o
       924  101   2   1   4   0  511.64  536.15    8.24 o
       925  201  -2   2   4  -3  514.47  537.97    7.88 o
       925  101  -2   1   4   0  514.47  537.97    7.88 o
       926  201   2   2   4  -2   57.92   53.62    1.09 o
       926  101   2   1   4   1   57.92   53.62    1.09 o
       927  201  -2   2   4  -2   58.06   56.22    0.91 o
       927  101  -2   1   4   1   58.06   56.22    0.91 o
       928  201   3   0   4   2    2.14    2.85    0.55 o
       928  101   3   1   4  -1    2.14    2.85    0.55 o
       929  201  -3   0   4   2    2.12    2.54    0.42 o
       929  101  -3   1   4  -1    2.12    2.54    0.42 o
       930  201   3   2   4  -2    1.71    1.76    0.48 o
       930  101   3   1   4   1    1.71    1.76    0.48 o
       931  201  -3   2   4  -2    1.69    1.33    0.48 <
       931  101  -3   1   4   1    1.69    1.33    0.48 <
       932  201   4   0   4   2    5.32    4.24    0.79 o
       932  101   4   1   4  -1    5.32    4.24    0.79 o
       933  201  -4   0   4   2    5.34    4.91    0.73 o
       933  101  -4   1   4  -1    5.34    4.91    0.73 o
       934  201   4   2   4  -3   38.67   48.59    1.45 o
       934  101   4   1   4   0   38.67   48.59    1.45 o
       935  201  -4   2   4  -3   38.03   48.28    0.97 o
       935  101  -4   1   4   0   38.03   48.28    0.97 o
       936  201   4   2   4  -2   19.20   18.36    0.91 o
       936  101   4   1   4   1   19.20   18.36    0.91 o
       937  201  -4   2   4  -2   19.23   20.42    0.48 o
       937  101  -4   1   4   1   19.23   20.42    0.48 o
       938  201   5   0   4   2    1.29    1.70    0.36 o
       938  101   5   1   4  -1    1.29    1.70    0.36 o
       939  201  -5   0   4   2    1.30    1.15    0.30 o
       939  101  -5   1   4  -1    1.30    1.15    0.30 o
       940  201   5   2   4  -3    4.88    6.97    0.91 o
       940  101   5   1   4   0    4.88    6.97    0.91 o
       941  201  -5   2   4  -3    5.19    7.33    0.36 o
       941  101  -5   1   4   0    5.19    7.33    0.36 o
       942  201   5   2   4  -2    4.57    3.94    0.55 o
       942  101   5   1   4   1    4.57    3.94    0.55 o
       943  201  -5   2   4  -2    4.53    4.79    0.36 o
       943  101  -5   1   4   1    4.53    4.79    0.36 o
       944  201   6   0   4   2    3.82    2.18    0.61 o
       944  101   6   1   4  -1    3.82    2.18    0.61 o
       945  201  -6   0   4   2    3.79    3.76    0.48 o
       945  101  -6   1   4  -1    3.79    3.76    0.48 o
       946  201   6   2   4  -3  117.37  118.92    2.67 o
       946  101   6   1   4   0  117.37  118.92    2.67 o
       947  201  -6   2   4  -3  115.17  118.74    2.30 o
       947  101  -6   1   4   0  115.17  118.74    2.30 o
       948  201   6   2   4  -2    2.71    1.88    0.91 <
       948  101   6   1   4   1    2.71    1.88    0.91 <
       949  201  -6   2   4  -2    2.66    3.33    0.67 o
       949  101  -6   1   4   1    2.66    3.33    0.67 o
       950  201   7   0   4   2    4.26    4.30    0.30 o
       950  101   7   1   4  -1    4.26    4.30    0.30 o
       951  201   7   2   4  -3   18.25   16.54    0.48 o
       951  101   7   1   4   0   18.25   16.54    0.48 o
       952  201   7   2   4  -2    3.02    3.57    0.24 o
       952  101   7   1   4   1    3.02    3.57    0.24 o
       953  201   0   1   4   2    0.12    0.30    0.18 <
       953  101   0   2   4  -1    0.12    0.30    0.18 <
       954  201   0   3   4  -2    1.48    2.30    0.30 o
       954  101   0   2   4   1    1.48    2.30    0.30 o
       955  201   1   1   4   2    7.33    5.21    0.36 o
       955  101   1   2   4  -1    7.33    5.21    0.36 o
       956  201  -1   1   4   2    7.37    5.03    0.36 o
       956  101  -1   2   4  -1    7.37    5.03    0.36 o
       957  201   1   3   4  -2   16.35   15.09    0.48 o
       957  101   1   2   4   1   16.35   15.09    0.48 o
       958  201  -1   3   4  -2   16.30   15.81    0.42 o
       958  101  -1   2   4   1   16.30   15.81    0.42 o
       959  201   2   1   4   2   26.23   28.72    0.73 o
       959  101   2   2   4  -1   26.23   28.72    0.73 o
       960  201  -2   1   4   2   26.15   26.35    0.79 o
       960  101  -2   2   4  -1   26.15   26.35    0.79 o
       961  201   2   3   4  -3  100.75  125.77    2.00 o
       961  101   2   2   4   0  100.75  125.77    2.00 o
       962  201  -2   3   4  -3   99.32  127.83    3.27 o
       962  101  -2   2   4   0   99.32  127.83    3.27 o
       963  201   2   3   4  -2   29.53   29.81    0.67 o
       963  101   2   2   4   1   29.53   29.81    0.67 o
       964  201  -2   3   4  -2   29.52   30.41    1.82 o
       964  101  -2   2   4   1   29.52   30.41    1.82 o
       965  201   3   1   4   2   16.19   16.48    0.73 o
       965  101   3   2   4  -1   16.19   16.48    0.73 o
       966  201  -3   1   4   2   16.12   14.12    0.73 o
       966  101  -3   2   4  -1   16.12   14.12    0.73 o
       967  201   3   3   4  -3  308.19  314.85    4.60 o
       967  101   3   2   4   0  308.19  314.85    4.60 o
       968  201  -3   3   4  -3  306.50  316.72    4.85 o
       968  101  -3   2   4   0  306.50  316.72    4.85 o
       969  201   3   3   4  -2    2.97    3.09    0.42 o
       969  101   3   2   4   1    2.97    3.09    0.42 o
       970  201  -3   3   4  -2    3.00    3.33    0.61 o
       970  101  -3   2   4   1    3.00    3.33    0.61 o
       971  201   4   1   4   2   15.14   14.78    0.42 o
       971  101   4   2   4  -1   15.14   14.78    0.42 o
       972  201  -4   1   4   2   15.09   16.48    0.42 o
       972  101  -4   2   4  -1   15.09   16.48    0.42 o
       973  201   4   3   4  -3   63.69   70.03    0.97 o
       973  101   4   2   4   0   63.69   70.03    0.97 o
       974  201  -4   3   4  -3   63.00   69.31    0.85 o
       974  101  -4   2   4   0   63.00   69.31    0.85 o
       975  201   4   3   4  -2    9.55   10.00    0.36 o
       975  101   4   2   4   1    9.55   10.00    0.36 o
       976  201  -4   3   4  -2    9.58    9.45    0.36 o
       976  101  -4   2   4   1    9.58    9.45    0.36 o
       977  201   5   1   4   2   16.97   18.05    0.73 o
       977  101   5   2   4  -1   16.97   18.05    0.73 o
       978  201  -5   1   4   2   16.98   16.78    0.55 o
       978  101  -5   2   4  -1   16.98   16.78    0.55 o
       979  201   5   3   4  -3   20.08   16.84    0.61 o
       979  101   5   2   4   0   20.08   16.84    0.61 o
       980  201  -5   3   4  -3   21.40   17.75    0.48 o
       980  101  -5   2   4   0   21.40   17.75    0.48 o
       981  201   5   3   4  -2    2.92    3.39    0.42 o
       981  101   5   2   4   1    2.92    3.39    0.42 o
       982  201  -5   3   4  -2    2.91    3.76    0.73 o
       982  101  -5   2   4   1    2.91    3.76    0.73 o
       983  201   6   1   4   2    4.96    2.91    1.33 <
       983  101   6   2   4  -1    4.96    2.91    1.33 <
       984  201  -6   1   4   2    4.91    2.12    1.45 <
       984  101  -6   2   4  -1    4.91    2.12    1.45 <
       985  201   6   3   4  -3   18.03   16.05    0.67 o
       985  101   6   2   4   0   18.03   16.05    0.67 o
       986  201  -6   3   4  -3   17.21   16.84    0.61 o
       986  101  -6   2   4   0   17.21   16.84    0.61 o
       987  201   6   3   4  -2    2.90    2.36    0.67 o
       987  101   6   2   4   1    2.90    2.36    0.67 o
       988  201  -6   3   4  -2    2.84    2.00    0.36 o
       988  101  -6   2   4   1    2.84    2.00    0.36 o
       989  201   0   2   4   2    2.45    2.97    0.30 o
       989  101   0   3   4  -1    2.45    2.97    0.30 o
       990  201   0   4   4  -3  528.97  573.96   10.60 o
       990  101   0   3   4   0  528.97  573.96   10.60 o
       991  201   0   4   4  -2    9.80    9.45    0.61 o
       991  101   0   3   4   1    9.80    9.45    0.61 o
       992  201   1   2   4   2    3.55    2.85    0.85 o
       992  101   1   3   4  -1    3.55    2.85    0.85 o
       993  201  -1   2   4   2    3.56    3.33    0.30 o
       993  101  -1   3   4  -1    3.56    3.33    0.30 o
       994  201   1   4   4  -3  436.19  458.91    6.85 o
       994  101   1   3   4   0  436.19  458.91    6.85 o
       995  201  -1   4   4  -3  436.05  457.94    6.12 o
       995  101  -1   3   4   0  436.05  457.94    6.12 o
       996  201   1   4   4  -2    1.92    1.09    1.58 <
       996  101   1   3   4   1    1.92    1.09    1.58 <
       997  201  -1   4   4  -2    1.90    1.70    0.36 o
       997  101  -1   3   4   1    1.90    1.70    0.36 o
       998  201   2   2   4   2   35.91   30.29    2.06 o
       998  101   2   3   4  -1   35.91   30.29    2.06 o
       999  201  -2   2   4   2   35.90   31.81    1.51 o
       999  101  -2   3   4  -1   35.90   31.81    1.51 o
      1000  201   2   4   4  -3  487.20  493.62    7.69 o
      1000  101   2   3   4   0  487.20  493.62    7.69 o
      1001  201  -2   4   4  -3  489.88  493.62    7.21 o
      1001  101  -2   3   4   0  489.88  493.62    7.21 o
      1002  201   2   4   4  -2   22.87   22.66    0.85 o
      1002  101   2   3   4   1   22.87   22.66    0.85 o
      1003  201  -2   4   4  -2   22.86   18.42    0.61 o
      1003  101  -2   3   4   1   22.86   18.42    0.61 o
      1004  201   3   2   4   2    0.84    0.73    0.36 <
      1004  101   3   3   4  -1    0.84    0.73    0.36 <
      1005  201  -3   2   4   2    0.87    0.67    0.36 <
      1005  101  -3   3   4  -1    0.87    0.67    0.36 <
      1006  201   3   4   4  -3  156.94  175.32    3.09 o
      1006  101   3   3   4   0  156.94  175.32    3.09 o
      1007  201  -3   4   4  -3  156.30  174.05    2.67 o
      1007  101  -3   3   4   0  156.30  174.05    2.67 o
      1008  201   3   4   4  -2    4.42    5.15    0.30 o
      1008  101   3   3   4   1    4.42    5.15    0.30 o
      1009  201  -3   4   4  -2    4.42    5.03    0.30 o
      1009  101  -3   3   4   1    4.42    5.03    0.30 o
      1010  201   4   2   4   2    1.36    1.76    0.30 o
      1010  101   4   3   4  -1    1.36    1.76    0.30 o
      1011  201  -4   2   4   2    1.40    1.45    0.24 o
      1011  101  -4   3   4  -1    1.40    1.45    0.24 o
      1012  201   4   4   4  -3   81.04   77.06    1.03 o
      1012  101   4   3   4   0   81.04   77.06    1.03 o
      1013  201  -4   4   4  -3   80.42   75.61    0.91 o
      1013  101  -4   3   4   0   80.42   75.61    0.91 o
      1014  201   4   4   4  -2   10.10   10.30    0.36 o
      1014  101   4   3   4   1   10.10   10.30    0.36 o
      1015  201  -4   4   4  -2   10.00    9.69    0.36 o
      1015  101  -4   3   4   1   10.00    9.69    0.36 o
      1016  201   5   2   4   2    2.59    2.12    0.55 o
      1016  101   5   3   4  -1    2.59    2.12    0.55 o
      1017  201  -5   2   4   2    2.59    2.42    0.67 o
      1017  101  -5   3   4  -1    2.59    2.42    0.67 o
      1018  201   5   4   4  -3   42.38   39.01    0.79 o
      1018  101   5   3   4   0   42.38   39.01    0.79 o
      1019  201  -5   4   4  -3   41.88   39.38    0.73 o
      1019  101  -5   3   4   0   41.88   39.38    0.73 o
      1020  201   5   4   4  -2    8.47    7.63    0.42 o
      1020  101   5   3   4   1    8.47    7.63    0.42 o
      1021  201  -5   4   4  -2    8.41    7.63    0.42 o
      1021  101  -5   3   4   1    8.41    7.63    0.42 o
      1022  201   6   2   4   2    0.80    0.55    0.36 <
      1022  101   6   3   4  -1    0.80    0.55    0.36 <
      1023  201  -6   2   4   2    0.82    0.73    0.30 <
      1023  101  -6   3   4  -1    0.82    0.73    0.30 <
      1024  201   6   4   4  -3   18.43   18.30    0.55 o
      1024  101   6   3   4   0   18.43   18.30    0.55 o
      1025  201  -6   4   4  -3   18.43   16.48    0.55 o
      1025  101  -6   3   4   0   18.43   16.48    0.55 o
      1026  201   6   4   4  -2    4.08    3.63    0.67 o
      1026  101   6   3   4   1    4.08    3.63    0.67 o
      1027  201  -6   4   4  -2    4.12    3.94    0.36 o
      1027  101  -6   3   4   1    4.12    3.94    0.36 o
      1028  201   0   3   4   2   17.97   21.08    0.85 o
      1028  101   0   4   4  -1   17.97   21.08    0.85 o
      1029  201   0   5   4  -2    1.20    0.67    0.67 <
      1029  101   0   4   4   1    1.20    0.67    0.67 <
      1030  201   1   3   4   2    5.71    5.88    2.61 <
      1030  101   1   4   4  -1    5.71    5.88    2.61 <
      1031  201  -1   3   4   2    5.67    8.42    0.55 o
      1031  101  -1   4   4  -1    5.67    8.42    0.55 o
      1032  201   1   5   4  -3   58.52   59.98    2.06 o
      1032  101   1   4   4   0   58.52   59.98    2.06 o
      1033  201  -1   5   4  -3   58.49   57.49    1.39 o
      1033  101  -1   4   4   0   58.49   57.49    1.39 o
      1034  201   1   5   4  -2   11.77   13.75    1.15 o
      1034  101   1   4   4   1   11.77   13.75    1.15 o
      1035  201  -1   5   4  -2   11.72   11.03    0.79 o
      1035  101  -1   4   4   1   11.72   11.03    0.79 o
      1036  201   2   3   4   2    1.01    0.85    0.42 <
      1036  101   2   4   4  -1    1.01    0.85    0.42 <
      1037  201  -2   3   4   2    0.99   -0.06    0.42 <
      1037  101  -2   4   4  -1    0.99   -0.06    0.42 <
      1038  201   2   5   4  -3   47.66   45.98    0.97 o
      1038  101   2   4   4   0   47.66   45.98    0.97 o
      1039  201  -2   5   4  -3   46.62   45.56    1.03 o
      1039  101  -2   4   4   0   46.62   45.56    1.03 o
      1040  201   2   5   4  -2   19.52   21.20    0.42 o
      1040  101   2   4   4   1   19.52   21.20    0.42 o
      1041  201  -2   5   4  -2   19.54   19.51    0.36 o
      1041  101  -2   4   4   1   19.54   19.51    0.36 o
      1042  201   3   3   4   2   11.33   12.00    0.30 o
      1042  101   3   4   4  -1   11.33   12.00    0.30 o
      1043  201  -3   3   4   2   11.33   13.09    0.30 o
      1043  101  -3   4   4  -1   11.33   13.09    0.30 o
      1044  201   3   5   4  -3   27.73   24.35    0.48 o
      1044  101   3   4   4   0   27.73   24.35    0.48 o
      1045  201  -3   5   4  -3   28.56   26.53    0.42 o
      1045  101  -3   4   4   0   28.56   26.53    0.42 o
      1046  201   3   5   4  -2    1.24    1.21    0.18 o
      1046  101   3   4   4   1    1.24    1.21    0.18 o
      1047  201  -3   5   4  -2    1.20    1.21    0.18 o
      1047  101  -3   4   4   1    1.20    1.21    0.18 o
      1048  201   4   3   4   2    6.27    6.24    0.36 o
      1048  101   4   4   4  -1    6.27    6.24    0.36 o
      1049  201  -4   3   4   2    6.22    5.76    0.36 o
      1049  101  -4   4   4  -1    6.22    5.76    0.36 o
      1050  201   4   5   4  -3  370.29  357.43    3.57 o
      1050  101   4   4   4   0  370.29  357.43    3.57 o
      1051  201  -4   5   4  -3  371.40  355.38    3.82 o
      1051  101  -4   4   4   0  371.40  355.38    3.82 o
      1052  201   4   5   4  -2    7.41    7.15    0.24 o
      1052  101   4   4   4   1    7.41    7.15    0.24 o
      1053  201  -4   5   4  -2    7.39    6.36    0.55 o
      1053  101  -4   4   4   1    7.39    6.36    0.55 o
      1054  201   5   3   4   2    4.92    4.36    0.42 o
      1054  101   5   4   4  -1    4.92    4.36    0.42 o
      1055  201  -5   3   4   2    4.85    4.30    0.30 o
      1055  101  -5   4   4  -1    4.85    4.30    0.30 o
      1056  201   5   5   4  -3  138.14  134.86    1.33 o
      1056  101   5   4   4   0  138.14  134.86    1.33 o
      1057  201  -5   5   4  -3  136.67  134.37    1.64 o
      1057  101  -5   4   4   0  136.67  134.37    1.64 o
      1058  201   5   5   4  -2    0.55    0.61    0.24 <
      1058  101   5   4   4   1    0.55    0.61    0.24 <
      1059  201  -5   5   4  -2    0.54    0.42    0.85 <
      1059  101  -5   4   4   1    0.54    0.42    0.85 <
      1060  201   6   3   4   2    4.70    4.85    0.36 o
      1060  101   6   4   4  -1    4.70    4.85    0.36 o
      1061  201  -6   3   4   2    4.74    4.97    0.30 o
      1061  101  -6   4   4  -1    4.74    4.97    0.30 o
      1062  201   6   5   4  -3  102.38   92.57    1.58 o
      1062  101   6   4   4   0  102.38   92.57    1.58 o
      1063  201  -6   5   4  -3  102.25   96.14    1.88 o
      1063  101  -6   4   4   0  102.25   96.14    1.88 o
      1064  201   0   4   4   2    1.24    1.09    0.24 o
      1064  101   0   5   4  -1    1.24    1.09    0.24 o
      1065  201   0   6   4  -3  127.01  125.10    1.51 o
      1065  101   0   5   4   0  127.01  125.10    1.51 o
      1066  201   0   6   4  -2    0.80    0.24    0.24 <
      1066  101   0   5   4   1    0.80    0.24    0.24 <
      1067  201   1   4   4   2    0.46    0.91    0.24 o
      1067  101   1   5   4  -1    0.46    0.91    0.24 o
      1068  201  -1   4   4   2    0.43    1.15    0.24 o
      1068  101  -1   5   4  -1    0.43    1.15    0.24 o
      1069  201   1   6   4  -3  267.40  278.25    2.85 o
      1069  101   1   5   4   0  267.40  278.25    2.85 o
      1070  201  -1   6   4  -3  262.03  274.56    3.51 o
      1070  101  -1   5   4   0  262.03  274.56    3.51 o
      1071  201   1   6   4  -2    5.73    6.06    0.36 o
      1071  101   1   5   4   1    5.73    6.06    0.36 o
      1072  201  -1   6   4  -2    5.68    5.76    0.36 o
      1072  101  -1   5   4   1    5.68    5.76    0.36 o
      1073  201   2   4   4   2   12.65   13.21    0.36 o
      1073  101   2   5   4  -1   12.65   13.21    0.36 o
      1074  201  -2   4   4   2   12.74   12.48    0.36 o
      1074  101  -2   5   4  -1   12.74   12.48    0.36 o
      1075  201   2   6   4  -3  182.03  172.72    2.12 o
      1075  101   2   5   4   0  182.03  172.72    2.12 o
      1076  201  -2   6   4  -3  185.34  179.87    2.12 o
      1076  101  -2   5   4   0  185.34  179.87    2.12 o
      1077  201   2   6   4  -2   22.57   22.17    0.48 o
      1077  101   2   5   4   1   22.57   22.17    0.48 o
      1078  201  -2   6   4  -2   22.45   20.11    0.48 o
      1078  101  -2   5   4   1   22.45   20.11    0.48 o
      1079  201   3   4   4   2    5.14    5.33    0.30 o
      1079  101   3   5   4  -1    5.14    5.33    0.30 o
      1080  201  -3   4   4   2    5.17    6.36    0.24 o
      1080  101  -3   5   4  -1    5.17    6.36    0.24 o
      1081  201   3   6   4  -3   34.85   31.14    0.61 o
      1081  101   3   5   4   0   34.85   31.14    0.61 o
      1082  201  -3   6   4  -3   34.64   31.56    0.55 o
      1082  101  -3   5   4   0   34.64   31.56    0.55 o
      1083  201   3   6   4  -2    3.66    4.73    0.36 o
      1083  101   3   5   4   1    3.66    4.73    0.36 o
      1084  201  -3   6   4  -2    3.64    5.03    0.24 o
      1084  101  -3   5   4   1    3.64    5.03    0.24 o
      1085  201   4   4   4   2    5.26    5.51    0.30 o
      1085  101   4   5   4  -1    5.26    5.51    0.30 o
      1086  201  -4   4   4   2    5.37    6.30    0.30 o
      1086  101  -4   5   4  -1    5.37    6.30    0.30 o
      1087  201   4   6   4  -3   47.81   45.19    0.67 o
      1087  101   4   5   4   0   47.81   45.19    0.67 o
      1088  201  -4   6   4  -3   47.88   44.77    0.61 o
      1088  101  -4   5   4   0   47.88   44.77    0.61 o
      1089  201   4   6   4  -2    5.50    6.00    0.30 o
      1089  101   4   5   4   1    5.50    6.00    0.30 o
      1090  201  -4   6   4  -2    5.63    5.15    0.30 o
      1090  101  -4   5   4   1    5.63    5.15    0.30 o
      1091  201   5   4   4   2    0.81    0.97    0.36 <
      1091  101   5   5   4  -1    0.81    0.97    0.36 <
      1092  201  -5   4   4   2    0.79    1.33    0.18 o
      1092  101  -5   5   4  -1    0.79    1.33    0.18 o
      1093  201   5   6   4  -3   24.88   22.42    0.48 o
      1093  101   5   5   4   0   24.88   22.42    0.48 o
      1094  201  -5   6   4  -3   25.60   21.87    0.42 o
      1094  101  -5   5   4   0   25.60   21.87    0.42 o
      1095  201   5   6   4  -2    1.11    0.67    0.24 <
      1095  101   5   5   4   1    1.11    0.67    0.24 <
      1096  201  -5   6   4  -2    1.11    1.09    0.18 o
      1096  101  -5   5   4   1    1.11    1.09    0.18 o
      1097  201   0   5   4   2    2.24    2.73    0.30 o
      1097  101   0   6   4  -1    2.24    2.73    0.30 o
      1098  201   0   7   4  -3  389.22  385.30    4.91 o
      1098  101   0   6   4   0  389.22  385.30    4.91 o
      1099  201   0   7   4  -2    0.76    1.27    0.24 o
      1099  101   0   6   4   1    0.76    1.27    0.24 o
      1100  201   1   5   4   2   10.63   11.21    0.42 o
      1100  101   1   6   4  -1   10.63   11.21    0.42 o
      1101  201  -1   5   4   2   10.59   11.75    0.42 o
      1101  101  -1   6   4  -1   10.59   11.75    0.42 o
      1102  201   1   7   4  -3  162.11  153.94    2.06 o
      1102  101   1   6   4   0  162.11  153.94    2.06 o
      1103  201  -1   7   4  -3  162.57  154.67    2.30 o
      1103  101  -1   6   4   0  162.57  154.67    2.30 o
      1104  201   1   7   4  -2   10.89   11.15    0.48 o
      1104  101   1   6   4   1   10.89   11.15    0.48 o
      1105  201  -1   7   4  -2   10.91   10.66    0.48 o
      1105  101  -1   6   4   1   10.91   10.66    0.48 o
      1106  201   2   5   4   2    1.46    2.48    0.30 o
      1106  101   2   6   4  -1    1.46    2.48    0.30 o
      1107  201  -2   5   4   2    1.44    1.58    0.30 o
      1107  101  -2   6   4  -1    1.44    1.58    0.30 o
      1108  201   2   7   4  -3   59.09   58.89    1.09 o
      1108  101   2   6   4   0   59.09   58.89    1.09 o
      1109  201  -2   7   4  -3   59.28   56.46    0.97 o
      1109  101  -2   6   4   0   59.28   56.46    0.97 o
      1110  201   2   7   4  -2    1.68    2.36    0.30 o
      1110  101   2   6   4   1    1.68    2.36    0.30 o
      1111  201  -2   7   4  -2    1.69    1.70    0.30 o
      1111  101  -2   6   4   1    1.69    1.70    0.30 o
      1112  201   3   5   4   2    0.18    0.24    0.24 <
      1112  101   3   6   4  -1    0.18    0.24    0.24 <
      1113  201  -3   5   4   2    0.18    0.42    0.30 <
      1113  101  -3   6   4  -1    0.18    0.42    0.30 <
      1114  201   3   7   4  -3  147.27  150.00    1.76 o
      1114  101   3   6   4   0  147.27  150.00    1.76 o
      1115  201  -3   7   4  -3  149.11  148.55    2.48 o
      1115  101  -3   6   4   0  149.11  148.55    2.48 o
      1116  201   3   7   4  -2    1.64    2.06    0.42 o
      1116  101   3   6   4   1    1.64    2.06    0.42 o
      1117  201  -3   7   4  -2    1.57    2.06    0.30 o
      1117  101  -3   6   4   1    1.57    2.06    0.30 o
      1118  201   4   5   4   2    7.84    7.57    0.24 o
      1118  101   4   6   4  -1    7.84    7.57    0.24 o
      1119  201  -4   5   4   2    7.87    6.85    0.30 o
      1119  101  -4   6   4  -1    7.87    6.85    0.30 o
      1120  201   4   7   4  -3   20.21   20.30    0.61 o
      1120  101   4   6   4   0   20.21   20.30    0.61 o
      1121  201  -4   7   4  -3   20.26   19.75    0.42 o
      1121  101  -4   6   4   0   20.26   19.75    0.42 o
      1122  201   4   7   4  -2   12.40   12.12    0.36 o
      1122  101   4   6   4   1   12.40   12.12    0.36 o
      1123  201  -4   7   4  -2   12.42   12.12    0.30 o
      1123  101  -4   6   4   1   12.42   12.12    0.30 o
      1124  201   5   5   4   2    1.18    0.79    0.30 <
      1124  101   5   6   4  -1    1.18    0.79    0.30 <
      1125  201  -5   5   4   2    1.21    1.45    0.30 o
      1125  101  -5   6   4  -1    1.21    1.45    0.30 o
      1126  201   0   6   4   2   39.61   40.53    0.61 o
      1126  101   0   7   4  -1   39.61   40.53    0.61 o
      1127  201   0   8   4  -3    8.10    7.33    0.42 o
      1127  101   0   7   4   0    8.10    7.33    0.42 o
      1128  201   0   8   4  -2   81.11   71.43    0.97 o
      1128  101   0   7   4   1   81.11   71.43    0.97 o
      1129  201   1   6   4   2    4.33    5.21    0.36 o
      1129  101   1   7   4  -1    4.33    5.21    0.36 o
      1130  201  -1   6   4   2    4.27    5.21    0.36 o
      1130  101  -1   7   4  -1    4.27    5.21    0.36 o
      1131  201   1   8   4  -3   84.07   81.79    1.27 o
      1131  101   1   7   4   0   84.07   81.79    1.27 o
      1132  201  -1   8   4  -3   84.96   80.33    1.33 o
      1132  101  -1   7   4   0   84.96   80.33    1.33 o
      1133  201   1   8   4  -2    0.64    0.55    0.24 <
      1133  101   1   7   4   1    0.64    0.55    0.24 <
      1134  201  -1   8   4  -2    0.66    0.55    0.30 <
      1134  101  -1   7   4   1    0.66    0.55    0.30 <
      1135  201   2   6   4   2    9.16    9.45    0.42 o
      1135  101   2   7   4  -1    9.16    9.45    0.42 o
      1136  201  -2   6   4   2    9.08    8.24    0.36 o
      1136  101  -2   7   4  -1    9.08    8.24    0.36 o
      1137  201   2   8   4  -3   98.11   91.96    2.12 o
      1137  101   2   7   4   0   98.11   91.96    2.12 o
      1138  201  -2   8   4  -3   99.48   92.33    1.70 o
      1138  101  -2   7   4   0   99.48   92.33    1.70 o
      1139  201   2   8   4  -2    4.96    4.91    0.30 o
      1139  101   2   7   4   1    4.96    4.91    0.30 o
      1140  201  -2   8   4  -2    4.93    4.91    0.36 o
      1140  101  -2   7   4   1    4.93    4.91    0.36 o
      1141  201   3   6   4   2    4.97    6.24    1.27 o
      1141  101   3   7   4  -1    4.97    6.24    1.27 o
      1142  201  -3   6   4   2    4.98    6.18    0.36 o
      1142  101  -3   7   4  -1    4.98    6.18    0.36 o
      1143  201   3   8   4  -3  181.24  178.78    3.70 o
      1143  101   3   7   4   0  181.24  178.78    3.70 o
      1144  201  -3   8   4  -3  181.57  169.09    3.39 o
      1144  101  -3   7   4   0  181.57  169.09    3.39 o
      1145  201   4   6   4   2    2.09    0.73    0.48 <
      1145  101   4   7   4  -1    2.09    0.73    0.48 <
      1146  201   0   7   4   2    2.25    3.21    0.42 o
      1146  101   0   8   4  -1    2.25    3.21    0.42 o
      1147  201   0   9   4  -3   98.65   98.26    3.21 o
      1147  101   0   8   4   0   98.65   98.26    3.21 o
      1148  201   1   7   4   2    9.16    8.06    0.55 o
      1148  101   1   8   4  -1    9.16    8.06    0.55 o
      1149  201  -1   7   4   2    9.12    8.36    0.48 o
      1149  101  -1   8   4  -1    9.12    8.36    0.48 o
      1150  201   2   7   4   2    0.73    0.91    0.30 <
      1150  101   2   8   4  -1    0.73    0.91    0.30 <
      1151  201   0   1   5  -2    2.18    1.51    0.18 o
      1151  101   0   0   5   1    2.18    1.51    0.18 o
      1152  201   1   1   5  -3  116.33  135.46    2.06 o
      1152  101   1   0   5   0  116.33  135.46    2.06 o
      1153  201   1   1   5  -2    3.42    2.91    0.30 o
      1153  101   1   0   5   1    3.42    2.91    0.30 o
      1154  201   1  -1   5   2    3.40    2.61    0.30 o
      1154  101   1   0   5  -1    3.40    2.61    0.30 o
      1155  201   2   1   5  -3  358.29  359.68    5.69 o
      1155  101   2   0   5   0  358.29  359.68    5.69 o
      1156  201   2   1   5  -2   72.98   66.40    1.15 o
      1156  101   2   0   5   1   72.98   66.40    1.15 o
      1157  201   2  -1   5   2   73.01   64.10    1.15 o
      1157  101   2   0   5  -1   73.01   64.10    1.15 o
      1158  201   3   1   5  -2    6.89    7.88    0.67 o
      1158  101   3   0   5   1    6.89    7.88    0.67 o
      1159  201   3  -1   5   2    6.88    8.66    0.55 o
      1159  101   3   0   5  -1    6.88    8.66    0.55 o
      1160  201   4   1   5  -3   84.31   70.40    1.70 o
      1160  101   4   0   5   0   84.31   70.40    1.70 o
      1161  201   4   1   5  -2   18.92   16.66    1.09 o
      1161  101   4   0   5   1   18.92   16.66    1.09 o
      1162  201   4  -1   5   2   18.94   16.84    0.91 o
      1162  101   4   0   5  -1   18.94   16.84    0.91 o
      1163  201   5   1   5  -3  292.38  312.42    3.51 o
      1163  101   5   0   5   0  292.38  312.42    3.51 o
      1164  201   5   1   5  -2    2.54    2.73    0.42 o
      1164  101   5   0   5   1    2.54    2.73    0.42 o
      1165  201   5  -1   5   2    2.51    2.79    0.36 o
      1165  101   5   0   5  -1    2.51    2.79    0.36 o
      1166  201   6   1   5  -3   42.65   32.77    1.03 o
      1166  101   6   0   5   0   42.65   32.77    1.03 o
      1167  201   6   1   5  -2    4.19    5.27    0.73 o
      1167  101   6   0   5   1    4.19    5.27    0.73 o
      1168  201   6  -1   5   2    4.22    4.18    0.55 o
      1168  101   6   0   5  -1    4.22    4.18    0.55 o
      1169  201   0   0   5   2    3.55    2.73    0.24 o
      1169  101   0   1   5  -1    3.55    2.73    0.24 o
      1170  201   0   2   5  -2    0.13    0.06    0.36 <
      1170  101   0   1   5   1    0.13    0.06    0.36 <
      1171  201   1   0   5   2   32.94   23.57    0.55 o
      1171  101   1   1   5  -1   32.94   23.57    0.55 o
      1172  201  -1   0   5   2   33.01   23.45    0.55 o
      1172  101  -1   1   5  -1   33.01   23.45    0.55 o
      1173  201   1   2   5  -2   13.13   10.90    0.42 o
      1173  101   1   1   5   1   13.13   10.90    0.42 o
      1174  201  -1   2   5  -2   13.15   11.39    0.48 o
      1174  101  -1   1   5   1   13.15   11.39    0.48 o
      1175  201   2   0   5   2   11.99   12.66    0.67 o
      1175  101   2   1   5  -1   11.99   12.66    0.67 o
      1176  201  -2   0   5   2   12.00   12.90    0.61 o
      1176  101  -2   1   5  -1   12.00   12.90    0.61 o
      1177  201   2   2   5  -3  574.58  652.47   12.96 o
      1177  101   2   1   5   0  574.58  652.47   12.96 o
      1178  201  -2   2   5  -3  575.46  637.02   12.00 o
      1178  101  -2   1   5   0  575.46  637.02   12.00 o
      1179  201   2   2   5  -2    9.87   10.54    0.55 o
      1179  101   2   1   5   1    9.87   10.54    0.55 o
      1180  201  -2   2   5  -2    9.87   10.60    0.55 o
      1180  101  -2   1   5   1    9.87   10.60    0.55 o
      1181  201   3   0   5   2   43.91   43.13    1.09 o
      1181  101   3   1   5  -1   43.91   43.13    1.09 o
      1182  201  -3   0   5   2   44.01   45.56    0.97 o
      1182  101  -3   1   5  -1   44.01   45.56    0.97 o
      1183  201   3   2   5  -3  207.82  237.36    3.82 o
      1183  101   3   1   5   0  207.82  237.36    3.82 o
      1184  201  -3   2   5  -3  209.36  234.03    3.76 o
      1184  101  -3   1   5   0  209.36  234.03    3.76 o
      1185  201   3   2   5  -2   25.33   27.50    0.85 o
      1185  101   3   1   5   1   25.33   27.50    0.85 o
      1186  201  -3   2   5  -2   25.39   24.96    0.91 o
      1186  101  -3   1   5   1   25.39   24.96    0.91 o
      1187  201   4   0   5   2   17.45   16.78    1.27 o
      1187  101   4   1   5  -1   17.45   16.78    1.27 o
      1188  201  -4   0   5   2   17.40   16.72    1.03 o
      1188  101  -4   1   5  -1   17.40   16.72    1.03 o
      1189  201   4   2   5  -3  342.24  336.35    4.66 o
      1189  101   4   1   5   0  342.24  336.35    4.66 o
      1190  201  -4   2   5  -3  339.85  345.86    3.51 o
      1190  101  -4   1   5   0  339.85  345.86    3.51 o
      1191  201   4   2   5  -2   33.98   36.17    1.15 o
      1191  101   4   1   5   1   33.98   36.17    1.15 o
      1192  201  -4   2   5  -2   34.00   36.65    0.61 o
      1192  101  -4   1   5   1   34.00   36.65    0.61 o
      1193  201   5   0   5   2   17.61   19.20    0.67 o
      1193  101   5   1   5  -1   17.61   19.20    0.67 o
      1194  201  -5   0   5   2   17.53   18.90    0.55 o
      1194  101  -5   1   5  -1   17.53   18.90    0.55 o
      1195  201   5   2   5  -3  284.23  270.74    4.48 o
      1195  101   5   1   5   0  284.23  270.74    4.48 o
      1196  201  -5   2   5  -3  289.97  272.92    3.03 o
      1196  101  -5   1   5   0  289.97  272.92    3.03 o
      1197  201   5   2   5  -2    9.81   11.63    0.67 o
      1197  101   5   1   5   1    9.81   11.63    0.67 o
      1198  201  -5   2   5  -2    9.91   12.42    0.48 o
      1198  101  -5   1   5   1    9.91   12.42    0.48 o
      1199  201   6   0   5   2    6.79    5.57    1.76 o
      1199  101   6   1   5  -1    6.79    5.57    1.76 o
      1200  201  -6   0   5   2    6.80    6.97    0.61 o
      1200  101  -6   1   5  -1    6.80    6.97    0.61 o
      1201  201   6   2   5  -3   62.72   64.70    1.39 o
      1201  101   6   1   5   0   62.72   64.70    1.39 o
      1202  201  -6   2   5  -3   61.40   64.22    1.51 o
      1202  101  -6   1   5   0   61.40   64.22    1.51 o
      1203  201   6   2   5  -2    7.22    4.48    0.97 o
      1203  101   6   1   5   1    7.22    4.48    0.97 o
      1204  201  -6   2   5  -2    7.24    6.97    0.85 o
      1204  101  -6   1   5   1    7.24    6.97    0.85 o
      1205  201   7   0   5   2    5.39    5.45    0.48 o
      1205  101   7   1   5  -1    5.39    5.45    0.48 o
      1206  201   7   2   5  -3  103.66   98.32    2.00 o
      1206  101   7   1   5   0  103.66   98.32    2.00 o
      1207  201   7   2   5  -2    0.89    1.45    0.30 o
      1207  101   7   1   5   1    0.89    1.45    0.30 o
      1208  201   0   1   5   2    0.55    0.73    0.24 <
      1208  101   0   2   5  -1    0.55    0.73    0.24 <
      1209  201   0   3   5  -2    1.56    2.54    0.30 o
      1209  101   0   2   5   1    1.56    2.54    0.30 o
      1210  201   1   1   5   2   24.81   21.39    0.48 o
      1210  101   1   2   5  -1   24.81   21.39    0.48 o
      1211  201  -1   1   5   2   24.79   22.29    0.61 o
      1211  101  -1   2   5  -1   24.79   22.29    0.61 o
      1212  201   1   3   5  -3  297.97  386.76    5.69 o
      1212  101   1   2   5   0  297.97  386.76    5.69 o
      1213  201  -1   3   5  -3  296.76  392.03    5.69 o
      1213  101  -1   2   5   0  296.76  392.03    5.69 o
      1214  201   1   3   5  -2    1.79    1.88    0.30 o
      1214  101   1   2   5   1    1.79    1.88    0.30 o
      1215  201  -1   3   5  -2    1.79    2.06    0.30 o
      1215  101  -1   2   5   1    1.79    2.06    0.30 o
      1216  201   2   1   5   2   31.96   31.81    0.79 o
      1216  101   2   2   5  -1   31.96   31.81    0.79 o
      1217  201  -2   1   5   2   32.06   31.26    0.73 o
      1217  101  -2   2   5  -1   32.06   31.26    0.73 o
      1218  201   2   3   5  -3  863.70  889.47   17.57 o
      1218  101   2   2   5   0  863.70  889.47   17.57 o
      1219  201   2   3   5  -2   51.72   50.53    0.85 o
      1219  101   2   2   5   1   51.72   50.53    0.85 o
      1220  201  -2   3   5  -2   51.73   51.68    2.00 o
      1220  101  -2   2   5   1   51.73   51.68    2.00 o
      1221  201   3   1   5   2    2.53    3.09    0.48 o
      1221  101   3   2   5  -1    2.53    3.09    0.48 o
      1222  201  -3   1   5   2    2.50    2.91    0.55 o
      1222  101  -3   2   5  -1    2.50    2.91    0.55 o
      1223  201   3   3   5  -3   62.09   51.19    1.27 o
      1223  101   3   2   5   0   62.09   51.19    1.27 o
      1224  201  -3   3   5  -3   62.08   53.31    1.39 o
      1224  101  -3   2   5   0   62.08   53.31    1.39 o
      1225  201   3   3   5  -2    4.10    4.66    0.48 o
      1225  101   3   2   5   1    4.10    4.66    0.48 o
      1226  201  -3   3   5  -2    4.09    4.42    0.61 o
      1226  101  -3   2   5   1    4.09    4.42    0.61 o
      1227  201   4   1   5   2   32.42   32.84    0.61 o
      1227  101   4   2   5  -1   32.42   32.84    0.61 o
      1228  201  -4   1   5   2   32.38   33.99    0.55 o
      1228  101  -4   2   5  -1   32.38   33.99    0.55 o
      1229  201   4   3   5  -3  598.24  590.74    5.82 o
      1229  101   4   2   5   0  598.24  590.74    5.82 o
      1230  201  -4   3   5  -3  596.60  577.71    4.97 o
      1230  101  -4   2   5   0  596.60  577.71    4.97 o
      1231  201   4   3   5  -2    1.26    1.39    0.36 o
      1231  101   4   2   5   1    1.26    1.39    0.36 o
      1232  201  -4   3   5  -2    1.28    1.58    0.24 o
      1232  101  -4   2   5   1    1.28    1.58    0.24 o
      1233  201   5   1   5   2    9.82    9.75    0.61 o
      1233  101   5   2   5  -1    9.82    9.75    0.61 o
      1234  201  -5   1   5   2    9.79    8.60    0.79 o
      1234  101  -5   2   5  -1    9.79    8.60    0.79 o
      1235  201   5   3   5  -3    5.22    6.66    0.48 o
      1235  101   5   2   5   0    5.22    6.66    0.48 o
      1236  201  -5   3   5  -3    5.64    7.75    0.42 o
      1236  101  -5   2   5   0    5.64    7.75    0.42 o
      1237  201   5   3   5  -2    3.21    2.36    0.36 o
      1237  101   5   2   5   1    3.21    2.36    0.36 o
      1238  201  -5   3   5  -2    3.25    2.24    0.73 o
      1238  101  -5   2   5   1    3.25    2.24    0.73 o
      1239  201   6   1   5   2    0.26    1.58    0.73 <
      1239  101   6   2   5  -1    0.26    1.58    0.73 <
      1240  201  -6   1   5   2    0.26    1.03    1.21 <
      1240  101  -6   2   5  -1    0.26    1.03    1.21 <
      1241  201   6   3   5  -3  149.96  144.06    2.85 o
      1241  101   6   2   5   0  149.96  144.06    2.85 o
      1242  201  -6   3   5  -3  149.27  140.85    2.42 o
      1242  101  -6   2   5   0  149.27  140.85    2.42 o
      1243  201   6   3   5  -2    1.20    1.33    0.61 <
      1243  101   6   2   5   1    1.20    1.33    0.61 <
      1244  201  -6   3   5  -2    1.24    1.15    0.30 o
      1244  101  -6   2   5   1    1.24    1.15    0.30 o
      1245  201   0   2   5   2    1.27    0.85    0.30 <
      1245  101   0   3   5  -1    1.27    0.85    0.30 <
      1246  201   0   4   5  -3    0.65    5.51    1.21 o
      1246  101   0   3   5   0    0.65    5.51    1.21 o
      1247  201   0   4   5  -2   34.69   38.47    0.97 o
      1247  101   0   3   5   1   34.69   38.47    0.97 o
      1248  201   1   2   5   2   28.97   27.32    0.55 o
      1248  101   1   3   5  -1   28.97   27.32    0.55 o
      1249  201  -1   2   5   2   29.02   27.99    0.55 o
      1249  101  -1   3   5  -1   29.02   27.99    0.55 o
      1250  201   1   4   5  -2    0.85   -0.79    2.48 <
      1250  101   1   3   5   1    0.85   -0.79    2.48 <
      1251  201  -1   4   5  -2    0.84    0.73    0.30 <
      1251  101  -1   3   5   1    0.84    0.73    0.30 <
      1252  201   2   2   5   2    9.80    6.72    1.76 o
      1252  101   2   3   5  -1    9.80    6.72    1.76 o
      1253  201  -2   2   5   2    9.79    8.30    1.27 o
      1253  101  -2   3   5  -1    9.79    8.30    1.27 o
      1254  201   2   4   5  -2    2.56    1.64    0.48 o
      1254  101   2   3   5   1    2.56    1.64    0.48 o
      1255  201  -2   4   5  -2    2.54    0.73    0.30 <
      1255  101  -2   3   5   1    2.54    0.73    0.30 <
      1256  201   3   2   5   2    0.18    0.55    0.36 <
      1256  101   3   3   5  -1    0.18    0.55    0.36 <
      1257  201  -3   2   5   2    0.18    0.61    0.36 <
      1257  101  -3   3   5  -1    0.18    0.61    0.36 <
      1258  201   3   4   5  -3  102.45  112.93    2.30 o
      1258  101   3   3   5   0  102.45  112.93    2.30 o
      1259  201  -3   4   5  -3  102.25  115.53    2.00 o
      1259  101  -3   3   5   0  102.25  115.53    2.00 o
      1260  201   3   4   5  -2   25.64   24.90    0.42 o
      1260  101   3   3   5   1   25.64   24.90    0.42 o
      1261  201  -3   4   5  -2   25.57   25.38    0.48 o
      1261  101  -3   3   5   1   25.57   25.38    0.48 o
      1262  201   4   2   5   2    6.88    7.63    0.36 o
      1262  101   4   3   5  -1    6.88    7.63    0.36 o
      1263  201  -4   2   5   2    6.96    6.79    0.30 o
      1263  101  -4   3   5  -1    6.96    6.79    0.30 o
      1264  201   4   4   5  -3   83.57   97.36    1.27 o
      1264  101   4   3   5   0   83.57   97.36    1.27 o
      1265  201  -4   4   5  -3   83.48   95.96    1.09 o
      1265  101  -4   3   5   0   83.48   95.96    1.09 o
      1266  201   4   4   5  -2    1.24    0.61    0.24 <
      1266  101   4   3   5   1    1.24    0.61    0.24 <
      1267  201  -4   4   5  -2    1.22    0.42    0.24 <
      1267  101  -4   3   5   1    1.22    0.42    0.24 <
      1268  201   5   2   5   2    3.20    2.91    0.55 o
      1268  101   5   3   5  -1    3.20    2.91    0.55 o
      1269  201  -5   2   5   2    3.20    2.91    0.67 o
      1269  101  -5   3   5  -1    3.20    2.91    0.67 o
      1270  201   5   4   5  -3  123.73  114.62    1.70 o
      1270  101   5   3   5   0  123.73  114.62    1.70 o
      1271  201  -5   4   5  -3  123.66  114.14    1.45 o
      1271  101  -5   3   5   0  123.66  114.14    1.45 o
      1272  201   5   4   5  -2    7.72    7.69    0.48 o
      1272  101   5   3   5   1    7.72    7.69    0.48 o
      1273  201  -5   4   5  -2    7.65    6.91    0.42 o
      1273  101  -5   3   5   1    7.65    6.91    0.42 o
      1274  201   6   2   5   2    2.48    2.73    0.42 o
      1274  101   6   3   5  -1    2.48    2.73    0.42 o
      1275  201  -6   2   5   2    2.51    2.85    0.36 o
      1275  101  -6   3   5  -1    2.51    2.85    0.36 o
      1276  201   6   4   5  -3   54.05   62.58    1.09 o
      1276  101   6   3   5   0   54.05   62.58    1.09 o
      1277  201  -6   4   5  -3   52.44   60.10    1.15 o
      1277  101  -6   3   5   0   52.44   60.10    1.15 o
      1278  201   6   4   5  -2    3.71    2.61    0.67 o
      1278  101   6   3   5   1    3.71    2.61    0.67 o
      1279  201  -6   4   5  -2    3.67    3.63    0.30 o
      1279  101  -6   3   5   1    3.67    3.63    0.30 o
      1280  201   0   3   5   2    3.79    3.21    0.55 o
      1280  101   0   4   5  -1    3.79    3.21    0.55 o
      1281  201   0   5   5  -3  274.98  287.16    6.66 o
      1281  101   0   4   5   0  274.98  287.16    6.66 o
      1282  201   0   5   5  -2    4.31    5.33    0.91 o
      1282  101   0   4   5   1    4.31    5.33    0.91 o
      1283  201   1   3   5   2   19.20   17.33    3.15 o
      1283  101   1   4   5  -1   19.20   17.33    3.15 o
      1284  201  -1   3   5   2   19.26   19.14    0.67 o
      1284  101  -1   4   5  -1   19.26   19.14    0.67 o
      1285  201   1   5   5  -3  131.24  163.81    3.45 o
      1285  101   1   4   5   0  131.24  163.81    3.45 o
      1286  201  -1   5   5  -3  130.54  156.97    2.79 o
      1286  101  -1   4   5   0  130.54  156.97    2.79 o
      1287  201   1   5   5  -2    6.13    5.39    0.85 o
      1287  101   1   4   5   1    6.13    5.39    0.85 o
      1288  201  -1   5   5  -2    6.17    3.94    0.67 o
      1288  101  -1   4   5   1    6.17    3.94    0.67 o
      1289  201   2   3   5   2    4.84    5.33    0.61 o
      1289  101   2   4   5  -1    4.84    5.33    0.61 o
      1290  201  -2   3   5   2    4.87    4.12    0.61 o
      1290  101  -2   4   5  -1    4.87    4.12    0.61 o
      1291  201   2   5   5  -3  148.24  146.12    2.00 o
      1291  101   2   4   5   0  148.24  146.12    2.00 o
      1292  201  -2   5   5  -3  150.49  150.00    2.12 o
      1292  101  -2   4   5   0  150.49  150.00    2.12 o
      1293  201   2   5   5  -2   12.17   12.30    0.36 o
      1293  101   2   4   5   1   12.17   12.30    0.36 o
      1294  201  -2   5   5  -2   12.27   11.57    0.36 o
      1294  101  -2   4   5   1   12.27   11.57    0.36 o
      1295  201   3   3   5   2    1.74    2.18    0.24 o
      1295  101   3   4   5  -1    1.74    2.18    0.24 o
      1296  201  -3   3   5   2    1.73    2.30    0.24 o
      1296  101  -3   4   5  -1    1.73    2.30    0.24 o
      1297  201   3   5   5  -3  271.55  269.29    2.54 o
      1297  101   3   4   5   0  271.55  269.29    2.54 o
      1298  201  -3   5   5  -3  267.43  265.29    2.18 o
      1298  101  -3   4   5   0  267.43  265.29    2.18 o
      1299  201   3   5   5  -2    4.45    5.09    0.24 o
      1299  101   3   4   5   1    4.45    5.09    0.24 o
      1300  201  -3   5   5  -2    4.46    5.33    0.24 o
      1300  101  -3   4   5   1    4.46    5.33    0.24 o
      1301  201   4   3   5   2    0.26    0.24    0.24 <
      1301  101   4   4   5  -1    0.26    0.24    0.24 <
      1302  201  -4   3   5   2    0.25    0.06    0.24 <
      1302  101  -4   4   5  -1    0.25    0.06    0.24 <
      1303  201   4   5   5  -3   76.71   81.30    1.09 o
      1303  101   4   4   5   0   76.71   81.30    1.09 o
      1304  201  -4   5   5  -3   75.62   81.48    1.09 o
      1304  101  -4   4   5   0   75.62   81.48    1.09 o
      1305  201   4   5   5  -2    6.70    6.60    0.24 o
      1305  101   4   4   5   1    6.70    6.60    0.24 o
      1306  201  -4   5   5  -2    6.82    6.36    0.36 o
      1306  101  -4   4   5   1    6.82    6.36    0.36 o
      1307  201   5   3   5   2    0.61    0.48    0.30 <
      1307  101   5   4   5  -1    0.61    0.48    0.30 <
      1308  201  -5   3   5   2    0.60    0.97    0.42 <
      1308  101  -5   4   5  -1    0.60    0.97    0.42 <
      1309  201   5   5   5  -3   20.27   19.99    0.36 o
      1309  101   5   4   5   0   20.27   19.99    0.36 o
      1310  201  -5   5   5  -3   20.92   20.30    0.48 o
      1310  101  -5   4   5   0   20.92   20.30    0.48 o
      1311  201   5   5   5  -2    0.66    0.85    0.24 o
      1311  101   5   4   5   1    0.66    0.85    0.24 o
      1312  201  -5   5   5  -2    0.64    1.15    0.24 o
      1312  101  -5   4   5   1    0.64    1.15    0.24 o
      1313  201   6   3   5   2    2.86    2.79    0.30 o
      1313  101   6   4   5  -1    2.86    2.79    0.30 o
      1314  201  -6   3   5   2    2.85    2.48    0.36 o
      1314  101  -6   4   5  -1    2.85    2.48    0.36 o
      1315  201   6   5   5  -3   26.52   29.26    0.61 o
      1315  101   6   4   5   0   26.52   29.26    0.61 o
      1316  201  -6   5   5  -3   26.40   29.08    0.73 o
      1316  101  -6   4   5   0   26.40   29.08    0.73 o
      1317  201   6   5   5  -2    1.93    1.58    0.48 o
      1317  101   6   4   5   1    1.93    1.58    0.48 o
      1318  201   0   4   5   2    0.42    0.48    0.24 <
      1318  101   0   5   5  -1    0.42    0.48    0.24 <
      1319  201   0   6   5  -3  340.28  339.87    3.63 o
      1319  101   0   5   5   0  340.28  339.87    3.63 o
      1320  201   0   6   5  -2    0.07    0.06    0.24 <
      1320  101   0   5   5   1    0.07    0.06    0.24 <
      1321  201   1   4   5   2    5.28    5.57    0.36 o
      1321  101   1   5   5  -1    5.28    5.57    0.36 o
      1322  201  -1   4   5   2    5.21    5.69    0.30 o
      1322  101  -1   5   5  -1    5.21    5.69    0.30 o
      1323  201   1   6   5  -3   12.95   14.42    0.42 o
      1323  101   1   5   5   0   12.95   14.42    0.42 o
      1324  201  -1   6   5  -3   13.13   14.06    0.42 o
      1324  101  -1   5   5   0   13.13   14.06    0.42 o
      1325  201   1   6   5  -2   15.83   14.54    0.42 o
      1325  101   1   5   5   1   15.83   14.54    0.42 o
      1326  201  -1   6   5  -2   15.76   14.84    0.42 o
      1326  101  -1   5   5   1   15.76   14.84    0.42 o
      1327  201   2   4   5   2    8.34    9.57    0.36 o
      1327  101   2   5   5  -1    8.34    9.57    0.36 o
      1328  201  -2   4   5   2    8.47    9.15    0.30 o
      1328  101  -2   5   5  -1    8.47    9.15    0.30 o
      1329  201   2   6   5  -3   18.75   18.78    0.48 o
      1329  101   2   5   5   0   18.75   18.78    0.48 o
      1330  201  -2   6   5  -3   19.82   20.36    0.48 o
      1330  101  -2   5   5   0   19.82   20.36    0.48 o
      1331  201   2   6   5  -2    9.82   10.18    0.42 o
      1331  101   2   5   5   1    9.82   10.18    0.42 o
      1332  201  -2   6   5  -2    9.74    9.63    0.42 o
      1332  101  -2   5   5   1    9.74    9.63    0.42 o
      1333  201   3   4   5   2    2.19    1.70    0.24 o
      1333  101   3   5   5  -1    2.19    1.70    0.24 o
      1334  201  -3   4   5   2    2.17    2.00    0.24 o
      1334  101  -3   5   5  -1    2.17    2.00    0.24 o
      1335  201   3   6   5  -3   17.02   17.08    0.42 o
      1335  101   3   5   5   0   17.02   17.08    0.42 o
      1336  201  -3   6   5  -3   17.32   18.17    0.36 o
      1336  101  -3   5   5   0   17.32   18.17    0.36 o
      1337  201   3   6   5  -2    5.38    5.57    0.36 o
      1337  101   3   5   5   1    5.38    5.57    0.36 o
      1338  201  -3   6   5  -2    5.41    5.94    0.30 o
      1338  101  -3   5   5   1    5.41    5.94    0.30 o
      1339  201   4   4   5   2    1.21    1.64    0.24 o
      1339  101   4   5   5  -1    1.21    1.64    0.24 o
      1340  201  -4   4   5   2    1.20    1.45    0.18 o
      1340  101  -4   5   5  -1    1.20    1.45    0.18 o
      1341  201   4   6   5  -3  228.07  218.64    2.24 o
      1341  101   4   5   5   0  228.07  218.64    2.24 o
      1342  201  -4   6   5  -3  230.98  220.16    2.42 o
      1342  101  -4   5   5   0  230.98  220.16    2.42 o
      1343  201   4   6   5  -2   13.93   13.21    0.36 o
      1343  101   4   5   5   1   13.93   13.21    0.36 o
      1344  201  -4   6   5  -2   13.84   12.54    0.30 o
      1344  101  -4   5   5   1   13.84   12.54    0.30 o
      1345  201   5   4   5   2    0.56    0.97    0.36 <
      1345  101   5   5   5  -1    0.56    0.97    0.36 <
      1346  201  -5   4   5   2    0.57    0.42    0.18 <
      1346  101  -5   5   5  -1    0.57    0.42    0.18 <
      1347  201   5   6   5  -3   84.64   88.75    1.33 o
      1347  101   5   5   5   0   84.64   88.75    1.33 o
      1348  201  -5   6   5  -3   86.08   89.96    1.09 o
      1348  101  -5   5   5   0   86.08   89.96    1.09 o
      1349  201   5   6   5  -2    4.49    4.66    0.30 o
      1349  101   5   5   5   1    4.49    4.66    0.30 o
      1350  201  -5   6   5  -2    4.45    4.91    0.30 o
      1350  101  -5   5   5   1    4.45    4.91    0.30 o
      1351  201   0   5   5   2    7.95    7.82    0.36 o
      1351  101   0   6   5  -1    7.95    7.82    0.36 o
      1352  201   0   7   5  -3    1.19    2.48    0.30 o
      1352  101   0   6   5   0    1.19    2.48    0.30 o
      1353  201   0   7   5  -2    1.51    1.21    0.24 o
      1353  101   0   6   5   1    1.51    1.21    0.24 o
      1354  201   1   5   5   2   20.74   20.72    0.48 o
      1354  101   1   6   5  -1   20.74   20.72    0.48 o
      1355  201  -1   5   5   2   20.81   21.81    0.55 o
      1355  101  -1   6   5  -1   20.81   21.81    0.55 o
      1356  201   1   7   5  -3   49.28   49.31    0.79 o
      1356  101   1   6   5   0   49.28   49.31    0.79 o
      1357  201  -1   7   5  -3   47.97   49.01    0.97 o
      1357  101  -1   6   5   0   47.97   49.01    0.97 o
      1358  201   1   7   5  -2    9.24    9.81    0.48 o
      1358  101   1   6   5   1    9.24    9.81    0.48 o
      1359  201  -1   7   5  -2    9.23    9.51    0.42 o
      1359  101  -1   6   5   1    9.23    9.51    0.42 o
      1360  201   2   5   5   2    8.43    9.09    0.42 o
      1360  101   2   6   5  -1    8.43    9.09    0.42 o
      1361  201  -2   5   5   2    8.39    7.94    0.42 o
      1361  101  -2   6   5  -1    8.39    7.94    0.42 o
      1362  201   2   7   5  -3  121.35  107.17    1.70 o
      1362  101   2   6   5   0  121.35  107.17    1.70 o
      1363  201  -2   7   5  -3  120.14  109.35    1.58 o
      1363  101  -2   6   5   0  120.14  109.35    1.58 o
      1364  201   2   7   5  -2   18.04   18.90    0.55 o
      1364  101   2   6   5   1   18.04   18.90    0.55 o
      1365  201  -2   7   5  -2   17.95   18.54    0.42 o
      1365  101  -2   6   5   1   17.95   18.54    0.42 o
      1366  201   3   5   5   2    4.14    4.30    0.30 o
      1366  101   3   6   5  -1    4.14    4.30    0.30 o
      1367  201  -3   5   5   2    4.06    4.30    0.42 o
      1367  101  -3   6   5  -1    4.06    4.30    0.42 o
      1368  201   3   7   5  -3   65.71   65.97    0.91 o
      1368  101   3   6   5   0   65.71   65.97    0.91 o
      1369  201  -3   7   5  -3   66.93   66.76    1.27 o
      1369  101  -3   6   5   0   66.93   66.76    1.27 o
      1370  201   3   7   5  -2    1.43    1.58    0.42 o
      1370  101   3   6   5   1    1.43    1.58    0.42 o
      1371  201  -3   7   5  -2    1.43    1.51    0.30 o
      1371  101  -3   6   5   1    1.43    1.51    0.30 o
      1372  201   4   5   5   2    8.23    8.36    0.24 o
      1372  101   4   6   5  -1    8.23    8.36    0.24 o
      1373  201  -4   5   5   2    8.32    8.12    0.30 o
      1373  101  -4   6   5  -1    8.32    8.12    0.30 o
      1374  201   4   7   5  -3   74.75   71.67    1.33 o
      1374  101   4   6   5   0   74.75   71.67    1.33 o
      1375  201  -4   7   5  -3   73.84   70.76    1.27 o
      1375  101  -4   6   5   0   73.84   70.76    1.27 o
      1376  201   4   7   5  -2    9.11    8.54    0.42 o
      1376  101   4   6   5   1    9.11    8.54    0.42 o
      1377  201  -4   7   5  -2    9.13    9.15    0.30 o
      1377  101  -4   6   5   1    9.13    9.15    0.30 o
      1378  201   5   5   5   2    1.71    1.70    0.36 o
      1378  101   5   6   5  -1    1.71    1.70    0.36 o
      1379  201  -5   5   5   2    1.74    1.70    0.30 o
      1379  101  -5   6   5  -1    1.74    1.70    0.30 o
      1380  201   0   6   5   2    1.89    1.21    0.24 o
      1380  101   0   7   5  -1    1.89    1.21    0.24 o
      1381  201   0   8   5  -3   67.18   75.73    1.27 o
      1381  101   0   7   5   0   67.18   75.73    1.27 o
      1382  201   0   8   5  -2    0.87    1.39    0.30 o
      1382  101   0   7   5   1    0.87    1.39    0.30 o
      1383  201   1   6   5   2    4.85    4.36    0.36 o
      1383  101   1   7   5  -1    4.85    4.36    0.36 o
      1384  201  -1   6   5   2    4.95    4.36    0.36 o
      1384  101  -1   7   5  -1    4.95    4.36    0.36 o
      1385  201   1   8   5  -3   99.48  100.14    1.45 o
      1385  101   1   7   5   0   99.48  100.14    1.45 o
      1386  201  -1   8   5  -3   98.80   97.78    1.64 o
      1386  101  -1   7   5   0   98.80   97.78    1.64 o
      1387  201   1   8   5  -2   19.22   16.96    0.48 o
      1387  101   1   7   5   1   19.22   16.96    0.48 o
      1388  201  -1   8   5  -2   19.21   17.75    0.55 o
      1388  101  -1   7   5   1   19.21   17.75    0.55 o
      1389  201   2   6   5   2    4.12    3.94    0.36 o
      1389  101   2   7   5  -1    4.12    3.94    0.36 o
      1390  201  -2   6   5   2    4.16    4.06    0.30 o
      1390  101  -2   7   5  -1    4.16    4.06    0.30 o
      1391  201   2   8   5  -3   79.28   80.57    1.88 o
      1391  101   2   7   5   0   79.28   80.57    1.88 o
      1392  201  -2   8   5  -3   79.67   77.36    1.21 o
      1392  101  -2   7   5   0   79.67   77.36    1.21 o
      1393  201   2   8   5  -2    2.76    3.88    0.36 o
      1393  101   2   7   5   1    2.76    3.88    0.36 o
      1394  201  -2   8   5  -2    2.76    3.88    0.73 o
      1394  101  -2   7   5   1    2.76    3.88    0.73 o
      1395  201   3   6   5   2    6.98    6.60    0.48 o
      1395  101   3   7   5  -1    6.98    6.60    0.48 o
      1396  201  -3   6   5   2    6.90    6.72    0.36 o
      1396  101  -3   7   5  -1    6.90    6.72    0.36 o
      1397  201   3   8   5  -3   14.87   14.24    0.55 o
      1397  101   3   7   5   0   14.87   14.24    0.55 o
      1398  201  -3   8   5  -3   15.20   15.39    0.48 o
      1398  101  -3   7   5   0   15.20   15.39    0.48 o
      1399  201   4   6   5   2   10.28    8.30    0.73 o
      1399  101   4   7   5  -1   10.28    8.30    0.73 o
      1400  201   0   7   5   2    0.98    0.06    0.30 <
      1400  101   0   8   5  -1    0.98    0.06    0.30 <
      1401  201   1   7   5   2    4.68    4.79    0.42 o
      1401  101   1   8   5  -1    4.68    4.79    0.42 o
      1402  201  -1   7   5   2    4.68    4.60    0.42 o
      1402  101  -1   8   5  -1    4.68    4.60    0.42 o
      1403  201   2   7   5   2    1.03    1.03    0.30 o
      1403  101   2   8   5  -1    1.03    1.03    0.30 o
      1404  201   0   1   6  -2    0.11    0.24    0.18 <
      1404  101   0   0   6   1    0.11    0.24    0.18 <
      1405  201   1   1   6  -3  437.70  524.52    8.12 o
      1405  101   1   0   6   0  437.70  524.52    8.12 o
      1406  201   1   1   6  -2   23.76   17.08    0.48 o
      1406  101   1   0   6   1   23.76   17.08    0.48 o
      1407  201   1  -1   6   2   23.87   16.78    0.42 o
      1407  101   1   0   6  -1   23.87   16.78    0.42 o
      1408  201   2   1   6  -3    2.73    1.27    0.42 <
      1408  101   2   0   6   0    2.73    1.27    0.42 <
      1409  201   2   1   6  -2   18.68   18.78    0.73 o
      1409  101   2   0   6   1   18.68   18.78    0.73 o
      1410  201   2  -1   6   2   18.70   18.84    0.73 o
      1410  101   2   0   6  -1   18.70   18.84    0.73 o
      1411  201   3   1   6  -3   44.16   71.61    1.51 o
      1411  101   3   0   6   0   44.16   71.61    1.51 o
      1412  201   3   1   6  -2   52.72   47.56    1.21 o
      1412  101   3   0   6   1   52.72   47.56    1.21 o
      1413  201   3  -1   6   2   52.92   50.71    1.03 o
      1413  101   3   0   6  -1   52.92   50.71    1.03 o
      1414  201   4   1   6  -3  275.37  308.12    4.73 o
      1414  101   4   0   6   0  275.37  308.12    4.73 o
      1415  201   4   1   6  -2   11.66   10.42    1.03 o
      1415  101   4   0   6   1   11.66   10.42    1.03 o
      1416  201   4  -1   6   2   11.71   10.42    0.79 o
      1416  101   4   0   6  -1   11.71   10.42    0.79 o
      1417  201   5   1   6  -3  301.47  308.48    4.00 o
      1417  101   5   0   6   0  301.47  308.48    4.00 o
      1418  201   5   1   6  -2   18.57   19.93    0.55 o
      1418  101   5   0   6   1   18.57   19.93    0.55 o
      1419  201   5  -1   6   2   18.64   20.23    0.42 o
      1419  101   5   0   6  -1   18.64   20.23    0.42 o
      1420  201   6   1   6  -3    4.15    9.75    0.79 o
      1420  101   6   0   6   0    4.15    9.75    0.79 o
      1421  201   6   1   6  -2   10.02   13.15    0.85 o
      1421  101   6   0   6   1   10.02   13.15    0.85 o
      1422  201   6  -1   6   2   10.04    9.69    0.79 o
      1422  101   6   0   6  -1   10.04    9.69    0.79 o
      1423  201   0   0   6   2   20.59   15.63    0.36 o
      1423  101   0   1   6  -1   20.59   15.63    0.36 o
      1424  201   0   2   6  -3  533.43  571.05    7.51 o
      1424  101   0   1   6   0  533.43  571.05    7.51 o
      1425  201   0   2   6  -2    0.07    0.18    0.18 <
      1425  101   0   1   6   1    0.07    0.18    0.18 <
      1426  201   1   0   6   2   14.31   12.18    0.42 o
      1426  101   1   1   6  -1   14.31   12.18    0.42 o
      1427  201  -1   0   6   2   14.35   12.66    0.42 o
      1427  101  -1   1   6  -1   14.35   12.66    0.42 o
      1428  201   1   2   6  -2   10.90    8.66    0.36 o
      1428  101   1   1   6   1   10.90    8.66    0.36 o
      1429  201  -1   2   6  -2   10.90    9.21    0.42 o
      1429  101  -1   1   6   1   10.90    9.21    0.42 o
      1430  201   2   0   6   2   68.92   62.64    1.15 o
      1430  101   2   1   6  -1   68.92   62.64    1.15 o
      1431  201  -2   0   6   2   68.88   61.73    1.15 o
      1431  101  -2   1   6  -1   68.88   61.73    1.15 o
      1432  201   2   2   6  -2   20.26   19.81    0.67 o
      1432  101   2   1   6   1   20.26   19.81    0.67 o
      1433  201  -2   2   6  -2   20.36   20.30    0.67 o
      1433  101  -2   1   6   1   20.36   20.30    0.67 o
      1434  201   3   0   6   2    6.05    8.72    0.61 o
      1434  101   3   1   6  -1    6.05    8.72    0.61 o
      1435  201  -3   0   6   2    6.09    9.57    0.61 o
      1435  101  -3   1   6  -1    6.09    9.57    0.61 o
      1436  201   3   2   6  -3  133.49  163.69    2.79 o
      1436  101   3   1   6   0  133.49  163.69    2.79 o
      1437  201  -3   2   6  -3  134.34  170.05    2.91 o
      1437  101  -3   1   6   0  134.34  170.05    2.91 o
      1438  201   3   2   6  -2    7.44   10.18    0.73 o
      1438  101   3   1   6   1    7.44   10.18    0.73 o
      1439  201  -3   2   6  -2    7.41    8.78    0.61 o
      1439  101  -3   1   6   1    7.41    8.78    0.61 o
      1440  201   4   0   6   2   22.20   18.84    1.15 o
      1440  101   4   1   6  -1   22.20   18.84    1.15 o
      1441  201  -4   0   6   2   22.23   19.02    0.91 o
      1441  101  -4   1   6  -1   22.23   19.02    0.91 o
      1442  201   4   2   6  -3  435.38  459.39    5.21 o
      1442  101   4   1   6   0  435.38  459.39    5.21 o
      1443  201  -4   2   6  -3  430.88  456.91    4.54 o
      1443  101  -4   1   6   0  430.88  456.91    4.54 o
      1444  201   4   2   6  -2   32.10   31.93    1.09 o
      1444  101   4   1   6   1   32.10   31.93    1.09 o
      1445  201  -4   2   6  -2   32.02   33.56    0.55 o
      1445  101  -4   1   6   1   32.02   33.56    0.55 o
      1446  201   5   0   6   2    5.40    5.63    0.48 o
      1446  101   5   1   6  -1    5.40    5.63    0.48 o
      1447  201  -5   0   6   2    5.35    6.85    0.48 o
      1447  101  -5   1   6  -1    5.35    6.85    0.48 o
      1448  201   5   2   6  -3  268.03  273.29    4.60 o
      1448  101   5   1   6   0  268.03  273.29    4.60 o
      1449  201  -5   2   6  -3  266.02  278.44    3.09 o
      1449  101  -5   1   6   0  266.02  278.44    3.09 o
      1450  201   5   2   6  -2   10.14   10.42    0.61 o
      1450  101   5   1   6   1   10.14   10.42    0.61 o
      1451  201  -5   2   6  -2   10.13    9.87    0.42 o
      1451  101  -5   1   6   1   10.13    9.87    0.42 o
      1452  201   6   0   6   2    4.18    8.12    1.76 o
      1452  101   6   1   6  -1    4.18    8.12    1.76 o
      1453  201  -6   0   6   2    4.23    4.91    0.67 o
      1453  101  -6   1   6  -1    4.23    4.91    0.67 o
      1454  201   6   2   6  -3  103.32   98.99    1.94 o
      1454  101   6   1   6   0  103.32   98.99    1.94 o
      1455  201  -6   2   6  -3  102.35   97.90    2.06 o
      1455  101  -6   1   6   0  102.35   97.90    2.06 o
      1456  201   6   2   6  -2    1.62    1.09    0.91 <
      1456  101   6   1   6   1    1.62    1.09    0.91 <
      1457  201  -6   2   6  -2    1.63    2.00    0.48 o
      1457  101  -6   1   6   1    1.63    2.00    0.48 o
      1458  201   7   0   6   2    5.21    4.66    0.42 o
      1458  101   7   1   6  -1    5.21    4.66    0.42 o
      1459  201   7   2   6  -3   34.37   36.53    0.85 o
      1459  101   7   1   6   0   34.37   36.53    0.85 o
      1460  201   7   2   6  -2    1.86    2.24    0.36 o
      1460  101   7   1   6   1    1.86    2.24    0.36 o
      1461  201   0   1   6   2    0.03    0.06    0.18 <
      1461  101   0   2   6  -1    0.03    0.06    0.18 <
      1462  201   0   3   6  -3  221.34  274.98    4.48 o
      1462  101   0   2   6   0  221.34  274.98    4.48 o
      1463  201   0   3   6  -2   40.48   35.26    0.85 o
      1463  101   0   2   6   1   40.48   35.26    0.85 o
      1464  201   1   1   6   2   17.91   14.18    0.55 o
      1464  101   1   2   6  -1   17.91   14.18    0.55 o
      1465  201  -1   1   6   2   17.89   15.02    0.55 o
      1465  101  -1   2   6  -1   17.89   15.02    0.55 o
      1466  201   1   3   6  -3  123.52  113.71    2.00 o
      1466  101   1   2   6   0  123.52  113.71    2.00 o
      1467  201  -1   3   6  -3  125.79  119.04    1.94 o
      1467  101  -1   2   6   0  125.79  119.04    1.94 o
      1468  201   1   3   6  -2   50.74   46.95    0.67 o
      1468  101   1   2   6   1   50.74   46.95    0.67 o
      1469  201  -1   3   6  -2   50.92   48.10    0.73 o
      1469  101  -1   2   6   1   50.92   48.10    0.73 o
      1470  201   2   1   6   2    1.39    0.85    0.36 <
      1470  101   2   2   6  -1    1.39    0.85    0.36 <
      1471  201  -2   1   6   2    1.40    0.55    0.36 <
      1471  101  -2   2   6  -1    1.40    0.55    0.36 <
      1472  201   2   3   6  -3  835.07  856.21   17.33 o
      1472  101   2   2   6   0  835.07  856.21   17.33 o
      1473  201   2   3   6  -2    4.25    3.21    0.42 o
      1473  101   2   2   6   1    4.25    3.21    0.42 o
      1474  201  -2   3   6  -2    4.26    3.21    1.21 <
      1474  101  -2   2   6   1    4.26    3.21    1.21 <
      1475  201   3   1   6   2   23.43   24.41    0.79 o
      1475  101   3   2   6  -1   23.43   24.41    0.79 o
      1476  201  -3   1   6   2   23.44   24.60    0.91 o
      1476  101  -3   2   6  -1   23.44   24.60    0.91 o
      1477  201   3   3   6  -3  217.32  208.65    3.39 o
      1477  101   3   2   6   0  217.32  208.65    3.39 o
      1478  201  -3   3   6  -3  219.54  219.85    3.88 o
      1478  101  -3   2   6   0  219.54  219.85    3.88 o
      1479  201   3   3   6  -2    0.91    1.33    0.36 o
      1479  101   3   2   6   1    0.91    1.33    0.36 o
      1480  201  -3   3   6  -2    0.94    0.97    0.48 <
      1480  101  -3   2   6   1    0.94    0.97    0.48 <
      1481  201   4   1   6   2   19.10   19.45    0.42 o
      1481  101   4   2   6  -1   19.10   19.45    0.42 o
      1482  201  -4   1   6   2   19.15   19.99    0.42 o
      1482  101  -4   2   6  -1   19.15   19.99    0.42 o
      1483  201   4   3   6  -3   25.71   31.38    0.67 o
      1483  101   4   2   6   0   25.71   31.38    0.67 o
      1484  201  -4   3   6  -3   24.78   30.96    0.55 o
      1484  101  -4   2   6   0   24.78   30.96    0.55 o
      1485  201   4   3   6  -2    4.64    4.66    0.42 o
      1485  101   4   2   6   1    4.64    4.66    0.42 o
      1486  201  -4   3   6  -2    4.67    4.18    0.30 o
      1486  101  -4   2   6   1    4.67    4.18    0.30 o
      1487  201   5   1   6   2    2.09    3.63    0.48 o
      1487  101   5   2   6  -1    2.09    3.63    0.48 o
      1488  201  -5   1   6   2    2.12    3.33    0.79 o
      1488  101  -5   2   6  -1    2.12    3.33    0.79 o
      1489  201   5   3   6  -3   27.80   22.05    0.67 o
      1489  101   5   2   6   0   27.80   22.05    0.67 o
      1490  201  -5   3   6  -3   28.57   23.81    0.48 o
      1490  101  -5   2   6   0   28.57   23.81    0.48 o
      1491  201   5   3   6  -2    7.46    7.69    0.55 o
      1491  101   5   2   6   1    7.46    7.69    0.55 o
      1492  201  -5   3   6  -2    7.48    7.82    0.42 o
      1492  101  -5   2   6   1    7.48    7.82    0.42 o
      1493  201   6   1   6   2    7.91    6.06    1.03 o
      1493  101   6   2   6  -1    7.91    6.06    1.03 o
      1494  201  -6   1   6   2    8.07    8.18    0.55 o
      1494  101  -6   2   6  -1    8.07    8.18    0.55 o
      1495  201   6   3   6  -3   53.52   53.25    1.33 o
      1495  101   6   2   6   0   53.52   53.25    1.33 o
      1496  201  -6   3   6  -3   53.25   53.19    1.15 o
      1496  101  -6   2   6   0   53.25   53.19    1.15 o
      1497  201   6   3   6  -2   11.49   11.81    0.91 o
      1497  101   6   2   6   1   11.49   11.81    0.91 o
      1498  201  -6   3   6  -2   11.58   12.06    0.55 o
      1498  101  -6   2   6   1   11.58   12.06    0.55 o
      1499  201   0   2   6   2    0.26    0.61    0.36 <
      1499  101   0   3   6  -1    0.26    0.61    0.36 <
      1500  201   0   4   6  -2   13.93   13.39    0.67 o
      1500  101   0   3   6   1   13.93   13.39    0.67 o
      1501  201   1   2   6   2    4.20    4.48    0.36 o
      1501  101   1   3   6  -1    4.20    4.48    0.36 o
      1502  201  -1   2   6   2    4.14    4.66    0.36 o
      1502  101  -1   3   6  -1    4.14    4.66    0.36 o
      1503  201   1   4   6  -3  227.19  218.22    6.30 o
      1503  101   1   3   6   0  227.19  218.22    6.30 o
      1504  201  -1   4   6  -3  229.25  223.37    3.09 o
      1504  101  -1   3   6   0  229.25  223.37    3.09 o
      1505  201   1   4   6  -2    4.54    2.97    2.79 <
      1505  101   1   3   6   1    4.54    2.97    2.79 <
      1506  201  -1   4   6  -2    4.55    4.79    0.42 o
      1506  101  -1   3   6   1    4.55    4.79    0.42 o
      1507  201   2   2   6   2   10.77    8.42    1.76 o
      1507  101   2   3   6  -1   10.77    8.42    1.76 o
      1508  201  -2   2   6   2   10.87    9.21    1.21 o
      1508  101  -2   3   6  -1   10.87    9.21    1.21 o
      1509  201   2   4   6  -2    8.59    8.36    0.67 o
      1509  101   2   3   6   1    8.59    8.36    0.67 o
      1510  201  -2   4   6  -2    8.67    8.24    0.48 o
      1510  101  -2   3   6   1    8.67    8.24    0.48 o
      1511  201   3   2   6   2    0.29    0.36    0.36 <
      1511  101   3   3   6  -1    0.29    0.36    0.36 <
      1512  201  -3   2   6   2    0.29    0.30    0.48 <
      1512  101  -3   3   6  -1    0.29    0.30    0.48 <
      1513  201   3   4   6  -3  121.31  126.25    2.18 o
      1513  101   3   3   6   0  121.31  126.25    2.18 o
      1514  201  -3   4   6  -3  118.86  129.10    1.70 o
      1514  101  -3   3   6   0  118.86  129.10    1.70 o
      1515  201   3   4   6  -2    5.90    6.85    0.30 o
      1515  101   3   3   6   1    5.90    6.85    0.30 o
      1516  201  -3   4   6  -2    5.89    6.72    0.24 o
      1516  101  -3   3   6   1    5.89    6.72    0.24 o
      1517  201   4   2   6   2    3.96    4.73    0.42 o
      1517  101   4   3   6  -1    3.96    4.73    0.42 o
      1518  201  -4   2   6   2    3.97    5.21    0.30 o
      1518  101  -4   3   6  -1    3.97    5.21    0.30 o
      1519  201   4   4   6  -3  276.69  286.92    3.03 o
      1519  101   4   3   6   0  276.69  286.92    3.03 o
      1520  201  -4   4   6  -3  275.68  283.34    2.61 o
      1520  101  -4   3   6   0  275.68  283.34    2.61 o
      1521  201   4   4   6  -2    6.85    7.15    0.30 o
      1521  101   4   3   6   1    6.85    7.15    0.30 o
      1522  201  -4   4   6  -2    6.87    6.97    0.36 o
      1522  101  -4   3   6   1    6.87    6.97    0.36 o
      1523  201   5   2   6   2    1.72    1.58    0.36 o
      1523  101   5   3   6  -1    1.72    1.58    0.36 o
      1524  201  -5   2   6   2    1.67    1.45    0.30 o
      1524  101  -5   3   6  -1    1.67    1.45    0.30 o
      1525  201   5   4   6  -3   92.87   82.76    1.33 o
      1525  101   5   3   6   0   92.87   82.76    1.33 o
      1526  201  -5   4   6  -3   93.73   83.42    1.15 o
      1526  101  -5   3   6   0   93.73   83.42    1.15 o
      1527  201   5   4   6  -2    0.46    0.30    0.30 <
      1527  101   5   3   6   1    0.46    0.30    0.30 <
      1528  201  -5   4   6  -2    0.44    0.55    0.24 <
      1528  101  -5   3   6   1    0.44    0.55    0.24 <
      1529  201   6   2   6   2    6.08    6.91    0.79 o
      1529  101   6   3   6  -1    6.08    6.91    0.79 o
      1530  201  -6   2   6   2    6.01    7.03    0.42 o
      1530  101  -6   3   6  -1    6.01    7.03    0.42 o
      1531  201   6   4   6  -3  220.52  219.67    3.21 o
      1531  101   6   3   6   0  220.52  219.67    3.21 o
      1532  201  -6   4   6  -3  223.38  212.82    3.39 o
      1532  101  -6   3   6   0  223.38  212.82    3.39 o
      1533  201   6   4   6  -2    1.30    1.76    0.24 o
      1533  101   6   3   6   1    1.30    1.76    0.24 o
      1534  201  -6   4   6  -2    1.27    1.82    0.24 o
      1534  101  -6   3   6   1    1.27    1.82    0.24 o
      1535  201   0   3   6   2    0.18   -1.70    2.61 <
      1535  101   0   4   6  -1    0.18   -1.70    2.61 <
      1536  201   0   5   6  -3   84.76   75.73    2.48 o
      1536  101   0   4   6   0   84.76   75.73    2.48 o
      1537  201   0   5   6  -2    6.42    5.63    0.91 o
      1537  101   0   4   6   1    6.42    5.63    0.91 o
      1538  201   1   3   6   2    7.27    5.09    0.73 o
      1538  101   1   4   6  -1    7.27    5.09    0.73 o
      1539  201  -1   3   6   2    7.30    6.30    0.48 o
      1539  101  -1   4   6  -1    7.30    6.30    0.48 o
      1540  201   1   5   6  -3   98.76  113.83    2.67 o
      1540  101   1   4   6   0   98.76  113.83    2.67 o
      1541  201  -1   5   6  -3   98.95  111.17    2.12 o
      1541  101  -1   4   6   0   98.95  111.17    2.12 o
      1542  201   1   5   6  -2    6.01    5.82    0.55 o
      1542  101   1   4   6   1    6.01    5.82    0.55 o
      1543  201  -1   5   6  -2    5.97    7.75    0.97 o
      1543  101  -1   4   6   1    5.97    7.75    0.97 o
      1544  201   2   3   6   2   10.17   10.12    0.73 o
      1544  101   2   4   6  -1   10.17   10.12    0.73 o
      1545  201  -2   3   6   2   10.14    8.60    0.67 o
      1545  101  -2   4   6  -1   10.14    8.60    0.67 o
      1546  201   2   5   6  -3   26.99   30.72    0.67 o
      1546  101   2   4   6   0   26.99   30.72    0.67 o
      1547  201  -2   5   6  -3   26.77   28.29    0.55 o
      1547  101  -2   4   6   0   26.77   28.29    0.55 o
      1548  201   2   5   6  -2    1.30    1.64    0.24 o
      1548  101   2   4   6   1    1.30    1.64    0.24 o
      1549  201  -2   5   6  -2    1.30    1.09    0.18 o
      1549  101  -2   4   6   1    1.30    1.09    0.18 o
      1550  201   3   3   6   2    9.74   11.21    0.30 o
      1550  101   3   4   6  -1    9.74   11.21    0.30 o
      1551  201  -3   3   6   2    9.68   11.51    0.30 o
      1551  101  -3   4   6  -1    9.68   11.51    0.30 o
      1552  201   3   5   6  -3   48.94   55.98    0.73 o
      1552  101   3   4   6   0   48.94   55.98    0.73 o
      1553  201  -3   5   6  -3   48.86   55.92    0.67 o
      1553  101  -3   4   6   0   48.86   55.92    0.67 o
      1554  201   3   5   6  -2    7.96    8.12    0.30 o
      1554  101   3   4   6   1    7.96    8.12    0.30 o
      1555  201  -3   5   6  -2    7.93    8.24    0.30 o
      1555  101  -3   4   6   1    7.93    8.24    0.30 o
      1556  201   4   3   6   2    0.58    0.42    0.24 <
      1556  101   4   4   6  -1    0.58    0.42    0.24 <
      1557  201  -4   3   6   2    0.56    0.61    0.24 <
      1557  101  -4   4   6  -1    0.56    0.61    0.24 <
      1558  201   4   5   6  -3  305.17  306.36    2.79 o
      1558  101   4   4   6   0  305.17  306.36    2.79 o
      1559  201  -4   5   6  -3  303.25  299.21    3.27 o
      1559  101  -4   4   6   0  303.25  299.21    3.27 o
      1560  201   4   5   6  -2    0.97    0.73    0.24 <
      1560  101   4   4   6   1    0.97    0.73    0.24 <
      1561  201  -4   5   6  -2    0.95    0.61    0.24 <
      1561  101  -4   4   6   1    0.95    0.61    0.24 <
      1562  201   5   3   6   2    6.34    6.24    0.42 o
      1562  101   5   4   6  -1    6.34    6.24    0.42 o
      1563  201  -5   3   6   2    6.35    5.82    0.48 o
      1563  101  -5   4   6  -1    6.35    5.82    0.48 o
      1564  201   5   5   6  -3   10.76   10.54    0.30 o
      1564  101   5   4   6   0   10.76   10.54    0.30 o
      1565  201  -5   5   6  -3   10.60   11.03    0.36 o
      1565  101  -5   4   6   0   10.60   11.03    0.36 o
      1566  201   5   5   6  -2    3.44    3.70    0.30 o
      1566  101   5   4   6   1    3.44    3.70    0.30 o
      1567  201  -5   5   6  -2    3.45    2.91    0.30 o
      1567  101  -5   4   6   1    3.45    2.91    0.30 o
      1568  201   6   3   6   2    5.04    5.51    0.61 o
      1568  101   6   4   6  -1    5.04    5.51    0.61 o
      1569  201  -6   3   6   2    5.07    4.85    0.30 o
      1569  101  -6   4   6  -1    5.07    4.85    0.30 o
      1570  201   6   5   6  -3   29.45   27.69    0.61 o
      1570  101   6   4   6   0   29.45   27.69    0.61 o
      1571  201  -6   5   6  -3   28.72   28.78    0.67 o
      1571  101  -6   4   6   0   28.72   28.78    0.67 o
      1572  201   0   4   6   2    7.24    7.57    0.36 o
      1572  101   0   5   6  -1    7.24    7.57    0.36 o
      1573  201   0   6   6  -3   22.17   21.87    0.48 o
      1573  101   0   5   6   0   22.17   21.87    0.48 o
      1574  201   0   6   6  -2    3.05    2.61    0.30 o
      1574  101   0   5   6   1    3.05    2.61    0.30 o
      1575  201   1   4   6   2    8.41    9.03    0.30 o
      1575  101   1   5   6  -1    8.41    9.03    0.30 o
      1576  201  -1   4   6   2    8.51    8.91    0.30 o
      1576  101  -1   5   6  -1    8.51    8.91    0.30 o
      1577  201   1   6   6  -3   25.81   27.93    0.61 o
      1577  101   1   5   6   0   25.81   27.93    0.61 o
      1578  201  -1   6   6  -3   25.70   26.35    0.55 o
      1578  101  -1   5   6   0   25.70   26.35    0.55 o
      1579  201   1   6   6  -2   17.29   17.45    0.42 o
      1579  101   1   5   6   1   17.29   17.45    0.42 o
      1580  201  -1   6   6  -2   17.24   17.63    0.48 o
      1580  101  -1   5   6   1   17.24   17.63    0.48 o
      1581  201   2   4   6   2    1.66    1.51    0.24 o
      1581  101   2   5   6  -1    1.66    1.51    0.24 o
      1582  201  -2   4   6   2    1.60    0.97    0.24 o
      1582  101  -2   5   6  -1    1.60    0.97    0.24 o
      1583  201   2   6   6  -3  246.76  254.69    2.97 o
      1583  101   2   5   6   0  246.76  254.69    2.97 o
      1584  201  -2   6   6  -3  243.34  254.51    3.39 o
      1584  101  -2   5   6   0  243.34  254.51    3.39 o
      1585  201   2   6   6  -2    4.30    5.27    0.36 o
      1585  101   2   5   6   1    4.30    5.27    0.36 o
      1586  201  -2   6   6  -2    4.40    4.66    0.30 o
      1586  101  -2   5   6   1    4.40    4.66    0.30 o
      1587  201   3   4   6   2    3.18    3.33    0.24 o
      1587  101   3   5   6  -1    3.18    3.33    0.24 o
      1588  201  -3   4   6   2    3.18    3.57    0.24 o
      1588  101  -3   5   6  -1    3.18    3.57    0.24 o
      1589  201   3   6   6  -3   32.04   32.90    0.61 o
      1589  101   3   5   6   0   32.04   32.90    0.61 o
      1590  201  -3   6   6  -3   31.98   32.71    0.48 o
      1590  101  -3   5   6   0   31.98   32.71    0.48 o
      1591  201   3   6   6  -2    0.44    0.97    0.24 o
      1591  101   3   5   6   1    0.44    0.97    0.24 o
      1592  201  -3   6   6  -2    0.43    0.55    0.18 <
      1592  101  -3   5   6   1    0.43    0.55    0.18 <
      1593  201   4   4   6   2    2.88    3.27    0.24 o
      1593  101   4   5   6  -1    2.88    3.27    0.24 o
      1594  201  -4   4   6   2    2.83    3.39    0.24 o
      1594  101  -4   5   6  -1    2.83    3.39    0.24 o
      1595  201   4   6   6  -3   54.10   54.46    0.79 o
      1595  101   4   5   6   0   54.10   54.46    0.79 o
      1596  201  -4   6   6  -3   54.36   54.52    0.79 o
      1596  101  -4   5   6   0   54.36   54.52    0.79 o
      1597  201   4   6   6  -2    3.94    3.63    0.24 o
      1597  101   4   5   6   1    3.94    3.63    0.24 o
      1598  201  -4   6   6  -2    3.89    3.63    0.24 o
      1598  101  -4   5   6   1    3.89    3.63    0.24 o
      1599  201   5   4   6   2    0.69    0.73    0.24 <
      1599  101   5   5   6  -1    0.69    0.73    0.24 <
      1600  201  -5   4   6   2    0.70    1.03    0.18 o
      1600  101  -5   5   6  -1    0.70    1.03    0.18 o
      1601  201   5   6   6  -3   45.90   44.65    0.73 o
      1601  101   5   5   6   0   45.90   44.65    0.73 o
      1602  201  -5   6   6  -3   45.42   43.68    0.61 o
      1602  101  -5   5   6   0   45.42   43.68    0.61 o
      1603  201   5   6   6  -2    7.16    6.54    0.36 o
      1603  101   5   5   6   1    7.16    6.54    0.36 o
      1604  201  -5   6   6  -2    7.22    6.72    0.36 o
      1604  101  -5   5   6   1    7.22    6.72    0.36 o
      1605  201   0   5   6   2    0.48    0.06    0.24 <
      1605  101   0   6   6  -1    0.48    0.06    0.24 <
      1606  201   0   7   6  -3    1.35    2.24    0.30 o
      1606  101   0   6   6   0    1.35    2.24    0.30 o
      1607  201   0   7   6  -2    2.17    1.15    0.24 o
      1607  101   0   6   6   1    2.17    1.15    0.24 o
      1608  201   1   5   6   2   14.63   14.66    0.36 o
      1608  101   1   6   6  -1   14.63   14.66    0.36 o
      1609  201  -1   5   6   2   14.55   14.30    0.48 o
      1609  101  -1   6   6  -1   14.55   14.30    0.48 o
      1610  201   1   7   6  -3  183.36  181.20    2.06 o
      1610  101   1   6   6   0  183.36  181.20    2.06 o
      1611  201  -1   7   6  -3  186.87  189.32    2.73 o
      1611  101  -1   6   6   0  186.87  189.32    2.73 o
      1612  201   1   7   6  -2    3.64    3.51    0.36 o
      1612  101   1   6   6   1    3.64    3.51    0.36 o
      1613  201  -1   7   6  -2    3.74    3.51    0.36 o
      1613  101  -1   6   6   1    3.74    3.51    0.36 o
      1614  201   2   5   6   2    0.66    0.97    0.30 o
      1614  101   2   6   6  -1    0.66    0.97    0.30 o
      1615  201  -2   5   6   2    0.64    0.79    0.24 o
      1615  101  -2   6   6  -1    0.64    0.79    0.24 o
      1616  201   2   7   6  -3  209.67  204.71    2.24 o
      1616  101   2   6   6   0  209.67  204.71    2.24 o
      1617  201  -2   7   6  -3  210.20  210.76    2.48 o
      1617  101  -2   6   6   0  210.20  210.76    2.48 o
      1618  201   2   7   6  -2    4.71    4.42    0.36 o
      1618  101   2   6   6   1    4.71    4.42    0.36 o
      1619  201  -2   7   6  -2    4.74    4.60    0.30 o
      1619  101  -2   6   6   1    4.74    4.60    0.30 o
      1620  201   3   5   6   2    4.07    4.12    0.30 o
      1620  101   3   6   6  -1    4.07    4.12    0.30 o
      1621  201  -3   5   6   2    4.13    3.94    0.42 o
      1621  101  -3   6   6  -1    4.13    3.94    0.42 o
      1622  201   3   7   6  -3   20.27   16.36    0.42 o
      1622  101   3   6   6   0   20.27   16.36    0.42 o
      1623  201  -3   7   6  -3   20.22   17.02    0.55 o
      1623  101  -3   6   6   0   20.22   17.02    0.55 o
      1624  201   3   7   6  -2   18.06   18.72    0.67 o
      1624  101   3   6   6   1   18.06   18.72    0.67 o
      1625  201  -3   7   6  -2   18.02   17.81    0.55 o
      1625  101  -3   6   6   1   18.02   17.81    0.55 o
      1626  201   4   5   6   2    6.34    6.06    0.24 o
      1626  101   4   6   6  -1    6.34    6.06    0.24 o
      1627  201  -4   5   6   2    6.26    5.88    0.24 o
      1627  101  -4   6   6  -1    6.26    5.88    0.24 o
      1628  201   4   7   6  -3    3.09    4.18    0.42 o
      1628  101   4   6   6   0    3.09    4.18    0.42 o
      1629  201  -4   7   6  -3    2.69    3.03    0.24 o
      1629  101  -4   6   6   0    2.69    3.03    0.24 o
      1630  201   4   7   6  -2    1.68    1.21    0.30 o
      1630  101   4   6   6   1    1.68    1.21    0.30 o
      1631  201  -4   7   6  -2    1.64    1.33    0.18 o
      1631  101  -4   6   6   1    1.64    1.33    0.18 o
      1632  201   5   5   6   2    3.20    3.39    0.36 o
      1632  101   5   6   6  -1    3.20    3.39    0.36 o
      1633  201  -5   5   6   2    3.17    4.24    0.30 o
      1633  101  -5   6   6  -1    3.17    4.24    0.30 o
      1634  201   0   6   6   2   10.59   12.24    0.42 o
      1634  101   0   7   6  -1   10.59   12.24    0.42 o
      1635  201   0   8   6  -3  204.15  198.59    3.27 o
      1635  101   0   7   6   0  204.15  198.59    3.27 o
      1636  201   0   8   6  -2    1.46    1.88    0.30 o
      1636  101   0   7   6   1    1.46    1.88    0.30 o
      1637  201   1   6   6   2    6.88    7.21    0.36 o
      1637  101   1   7   6  -1    6.88    7.21    0.36 o
      1638  201  -1   6   6   2    6.91    6.85    0.42 o
      1638  101  -1   7   6  -1    6.91    6.85    0.42 o
      1639  201   1   8   6  -3   37.61   35.08    0.73 o
      1639  101   1   7   6   0   37.61   35.08    0.73 o
      1640  201  -1   8   6  -3   37.20   35.56    0.67 o
      1640  101  -1   7   6   0   37.20   35.56    0.67 o
      1641  201   1   8   6  -2    1.75    1.94    0.30 o
      1641  101   1   7   6   1    1.75    1.94    0.30 o
      1642  201  -1   8   6  -2    1.80    1.82    0.30 o
      1642  101  -1   7   6   1    1.80    1.82    0.30 o
      1643  201   2   6   6   2    1.90    2.42    0.30 o
      1643  101   2   7   6  -1    1.90    2.42    0.30 o
      1644  201  -2   6   6   2    1.94    1.76    0.30 o
      1644  101  -2   7   6  -1    1.94    1.76    0.30 o
      1645  201   2   8   6  -3   27.45   27.14    0.91 o
      1645  101   2   7   6   0   27.45   27.14    0.91 o
      1646  201  -2   8   6  -3   28.20   27.26    0.61 o
      1646  101  -2   7   6   0   28.20   27.26    0.61 o
      1647  201   2   8   6  -2    1.86    1.76    0.36 o
      1647  101   2   7   6   1    1.86    1.76    0.36 o
      1648  201  -2   8   6  -2    1.81    2.00    0.73 <
      1648  101  -2   7   6   1    1.81    2.00    0.73 <
      1649  201   3   6   6   2    0.08    0.18    0.36 <
      1649  101   3   7   6  -1    0.08    0.18    0.36 <
      1650  201  -3   6   6   2    0.08    0.48    0.24 <
      1650  101  -3   7   6  -1    0.08    0.48    0.24 <
      1651  201   3   8   6  -3   96.11   89.18    1.94 o
      1651  101   3   7   6   0   96.11   89.18    1.94 o
      1652  201  -3   8   6  -3   95.62   89.78    2.18 o
      1652  101  -3   7   6   0   95.62   89.78    2.18 o
      1653  201   0   7   6   2   22.05   20.36    0.61 o
      1653  101   0   8   6  -1   22.05   20.36    0.61 o
      1654  201   1   7   6   2    4.34    3.94    0.55 o
      1654  101   1   8   6  -1    4.34    3.94    0.55 o
      1655  201  -1   7   6   2    4.28    4.00    0.36 o
      1655  101  -1   8   6  -1    4.28    4.00    0.36 o
      1656  201   2   7   6   2    7.39    5.57    0.48 o
      1656  101   2   8   6  -1    7.39    5.57    0.48 o
      1657  201   0   1   7  -2   11.45    8.24    0.30 o
      1657  101   0   0   7   1   11.45    8.24    0.30 o
      1658  201   1   1   7  -3  204.79  262.20    3.45 o
      1658  101   1   0   7   0  204.79  262.20    3.45 o
      1659  201   1   1   7  -2   11.50   10.72    0.42 o
      1659  101   1   0   7   1   11.50   10.72    0.42 o
      1660  201   1  -1   7   2   11.50   10.84    0.42 o
      1660  101   1   0   7  -1   11.50   10.84    0.42 o
      1661  201   2   1   7  -3  389.68  456.55    7.15 o
      1661  101   2   0   7   0  389.68  456.55    7.15 o
      1662  201   2   1   7  -2   62.97   59.55    1.09 o
      1662  101   2   0   7   1   62.97   59.55    1.09 o
      1663  201   2  -1   7   2   62.97   60.46    1.15 o
      1663  101   2   0   7  -1   62.97   60.46    1.15 o
      1664  201   3   1   7  -3  832.41  804.41   12.30 o
      1664  101   3   0   7   0  832.41  804.41   12.30 o
      1665  201   3   1   7  -2   19.89   21.45    0.79 o
      1665  101   3   0   7   1   19.89   21.45    0.79 o
      1666  201   3  -1   7   2   20.01   23.14    0.79 o
      1666  101   3   0   7  -1   20.01   23.14    0.79 o
      1667  201   4   1   7  -3   35.94   48.28    1.39 o
      1667  101   4   0   7   0   35.94   48.28    1.39 o
      1668  201   4   1   7  -2   30.40   27.32    1.33 o
      1668  101   4   0   7   1   30.40   27.32    1.33 o
      1669  201   4  -1   7   2   30.40   26.78    0.97 o
      1669  101   4   0   7  -1   30.40   26.78    0.97 o
      1670  201   5   1   7  -3  448.45  404.69    5.27 o
      1670  101   5   0   7   0  448.45  404.69    5.27 o
      1671  201   5   1   7  -2    8.63    9.39    0.48 o
      1671  101   5   0   7   1    8.63    9.39    0.48 o
      1672  201   5  -1   7   2    8.58    9.15    0.36 o
      1672  101   5   0   7  -1    8.58    9.15    0.36 o
      1673  201   6   1   7  -3  385.15  350.04    6.24 o
      1673  101   6   0   7   0  385.15  350.04    6.24 o
      1674  201   6   1   7  -2    5.43    7.33    0.79 o
      1674  101   6   0   7   1    5.43    7.33    0.79 o
      1675  201   6  -1   7   2    5.42    4.73    0.73 o
      1675  101   6   0   7  -1    5.42    4.73    0.73 o
      1676  201   0   0   7   2    5.09    3.09    0.30 o
      1676  101   0   1   7  -1    5.09    3.09    0.30 o
      1677  201   0   2   7  -3  711.94  723.29   11.93 o
      1677  101   0   1   7   0  711.94  723.29   11.93 o
      1678  201   0   2   7  -2    3.93    3.63    0.30 o
      1678  101   0   1   7   1    3.93    3.63    0.30 o
      1679  201   1   0   7   2   38.25   29.08    0.61 o
      1679  101   1   1   7  -1   38.25   29.08    0.61 o
      1680  201  -1   0   7   2   38.20   29.20    0.55 o
      1680  101  -1   1   7  -1   38.20   29.20    0.55 o
      1681  201   1   2   7  -3  784.20  834.46   15.87 o
      1681  101   1   1   7   0  784.20  834.46   15.87 o
      1682  201  -1   2   7  -3  781.73  806.89   10.84 o
      1682  101  -1   1   7   0  781.73  806.89   10.84 o
      1683  201   1   2   7  -2   43.97   34.11    0.67 o
      1683  101   1   1   7   1   43.97   34.11    0.67 o
      1684  201  -1   2   7  -2   43.95   35.74    0.73 o
      1684  101  -1   1   7   1   43.95   35.74    0.73 o
      1685  201   2   0   7   2   23.33   24.29    0.79 o
      1685  101   2   1   7  -1   23.33   24.29    0.79 o
      1686  201  -2   0   7   2   23.33   24.05    0.85 o
      1686  101  -2   1   7  -1   23.33   24.05    0.85 o
      1687  201   2   2   7  -3  800.69  795.38   15.69 o
      1687  101   2   1   7   0  800.69  795.38   15.69 o
      1688  201  -2   2   7  -3  799.59  756.55   15.87 o
      1688  101  -2   1   7   0  799.59  756.55   15.87 o
      1689  201   2   2   7  -2    2.76    1.09    0.30 o
      1689  101   2   1   7   1    2.76    1.09    0.30 o
      1690  201  -2   2   7  -2    2.75    1.03    0.36 <
      1690  101  -2   1   7   1    2.75    1.03    0.36 <
      1691  201   3   0   7   2   19.19   19.08    0.79 o
      1691  101   3   1   7  -1   19.19   19.08    0.79 o
      1692  201  -3   0   7   2   19.12   18.84    0.73 o
      1692  101  -3   1   7  -1   19.12   18.84    0.73 o
      1693  201   3   2   7  -3  571.46  621.63    8.84 o
      1693  101   3   1   7   0  571.46  621.63    8.84 o
      1694  201  -3   2   7  -3  572.80  619.33    7.57 o
      1694  101  -3   1   7   0  572.80  619.33    7.57 o
      1695  201   3   2   7  -2   27.00   27.81    0.85 o
      1695  101   3   1   7   1   27.00   27.81    0.85 o
      1696  201  -3   2   7  -2   27.01   21.08    0.73 o
      1696  101  -3   1   7   1   27.01   21.08    0.73 o
      1697  201   4   0   7   2   10.63   10.78    0.73 o
      1697  101   4   1   7  -1   10.63   10.78    0.73 o
      1698  201  -4   0   7   2   10.72   10.24    0.79 o
      1698  101  -4   1   7  -1   10.72   10.24    0.79 o
      1699  201   4   2   7  -3   44.47   41.32    1.27 o
      1699  101   4   1   7   0   44.47   41.32    1.27 o
      1700  201  -4   2   7  -3   44.07   42.71    0.61 o
      1700  101  -4   1   7   0   44.07   42.71    0.61 o
      1701  201   4   2   7  -2   13.22   11.27    0.79 o
      1701  101   4   1   7   1   13.22   11.27    0.79 o
      1702  201  -4   2   7  -2   13.23   13.81    0.36 o
      1702  101  -4   1   7   1   13.23   13.81    0.36 o
      1703  201   5   0   7   2   15.71   17.81    0.61 o
      1703  101   5   1   7  -1   15.71   17.81    0.61 o
      1704  201  -5   0   7   2   15.81   16.78    0.61 o
      1704  101  -5   1   7  -1   15.81   16.78    0.61 o
      1705  201   5   2   7  -3   59.59   68.58    1.45 o
      1705  101   5   1   7   0   59.59   68.58    1.45 o
      1706  201  -5   2   7  -3   59.44   66.16    0.91 o
      1706  101  -5   1   7   0   59.44   66.16    0.91 o
      1707  201   5   2   7  -2    0.05    0.24    0.36 <
      1707  101   5   1   7   1    0.05    0.24    0.36 <
      1708  201  -5   2   7  -2    0.05    0.48    0.30 <
      1708  101  -5   1   7   1    0.05    0.48    0.30 <
      1709  201   6   0   7   2    6.47    4.30    1.76 <
      1709  101   6   1   7  -1    6.47    4.30    1.76 <
      1710  201  -6   0   7   2    6.53    7.21    0.73 o
      1710  101  -6   1   7  -1    6.53    7.21    0.73 o
      1711  201   6   2   7  -3  111.36  110.86    2.12 o
      1711  101   6   1   7   0  111.36  110.86    2.12 o
      1712  201  -6   2   7  -3  112.17  115.53    2.36 o
      1712  101  -6   1   7   0  112.17  115.53    2.36 o
      1713  201   6   2   7  -2    1.48    0.97    0.91 <
      1713  101   6   1   7   1    1.48    0.97    0.91 <
      1714  201  -6   2   7  -2    1.53    3.21    0.55 o
      1714  101  -6   1   7   1    1.53    3.21    0.55 o
      1715  201   7   0   7   2    6.28    5.69    0.48 o
      1715  101   7   1   7  -1    6.28    5.69    0.48 o
      1716  201   7   2   7  -3   92.21   88.75    2.30 o
      1716  101   7   1   7   0   92.21   88.75    2.30 o
      1717  201   7   2   7  -2    1.63    1.94    0.61 o
      1717  101   7   1   7   1    1.63    1.94    0.61 o
      1718  201   0   1   7   2   57.78   45.80    0.61 o
      1718  101   0   2   7  -1   57.78   45.80    0.61 o
      1719  201   0   3   7  -2    0.11    0.79    0.24 o
      1719  101   0   2   7   1    0.11    0.79    0.24 o
      1720  201   1   1   7   2    0.85    0.91    0.30 <
      1720  101   1   2   7  -1    0.85    0.91    0.30 <
      1721  201  -1   1   7   2    0.84    1.21    0.30 o
      1721  101  -1   2   7  -1    0.84    1.21    0.30 o
      1722  201   1   3   7  -2   11.68   10.78    0.48 o
      1722  101   1   2   7   1   11.68   10.78    0.48 o
      1723  201  -1   3   7  -2   11.76   11.75    0.42 o
      1723  101  -1   2   7   1   11.76   11.75    0.42 o
      1724  201   2   1   7   2   22.61   21.87    0.61 o
      1724  101   2   2   7  -1   22.61   21.87    0.61 o
      1725  201  -2   1   7   2   22.70   21.02    0.67 o
      1725  101  -2   2   7  -1   22.70   21.02    0.67 o
      1726  201   2   3   7  -3  656.25  635.33    8.48 o
      1726  101   2   2   7   0  656.25  635.33    8.48 o
      1727  201  -2   3   7  -3  649.67  620.42    9.51 o
      1727  101  -2   2   7   0  649.67  620.42    9.51 o
      1728  201   2   3   7  -2   29.10   25.51    0.67 o
      1728  101   2   2   7   1   29.10   25.51    0.67 o
      1729  201  -2   3   7  -2   29.18   25.93    1.58 o
      1729  101  -2   2   7   1   29.18   25.93    1.58 o
      1730  201   3   1   7   2    2.45    2.79    0.48 o
      1730  101   3   2   7  -1    2.45    2.79    0.48 o
      1731  201  -3   1   7   2    2.42    2.73    0.55 o
      1731  101  -3   2   7  -1    2.42    2.73    0.55 o
      1732  201   3   3   7  -3  330.29  344.35    5.15 o
      1732  101   3   2   7   0  330.29  344.35    5.15 o
      1733  201  -3   3   7  -3  326.23  350.47    5.69 o
      1733  101  -3   2   7   0  326.23  350.47    5.69 o
      1734  201   3   3   7  -2    2.25    2.24    0.42 o
      1734  101   3   2   7   1    2.25    2.24    0.42 o
      1735  201  -3   3   7  -2    2.23    2.24    0.55 o
      1735  101  -3   2   7   1    2.23    2.24    0.55 o
      1736  201   4   1   7   2   20.60   22.29    0.48 o
      1736  101   4   2   7  -1   20.60   22.29    0.48 o
      1737  201  -4   1   7   2   20.62   22.29    0.42 o
      1737  101  -4   2   7  -1   20.62   22.29    0.42 o
      1738  201   4   3   7  -2   18.29   19.63    0.55 o
      1738  101   4   2   7   1   18.29   19.63    0.55 o
      1739  201  -4   3   7  -2   18.28   19.39    0.42 o
      1739  101  -4   2   7   1   18.28   19.39    0.42 o
      1740  201   5   1   7   2    7.78    7.63    0.61 o
      1740  101   5   2   7  -1    7.78    7.63    0.61 o
      1741  201  -5   1   7   2    7.84    6.36    0.79 o
      1741  101  -5   2   7  -1    7.84    6.36    0.79 o
      1742  201   5   3   7  -3  167.73  167.93    2.67 o
      1742  101   5   2   7   0  167.73  167.93    2.67 o
      1743  201  -5   3   7  -3  167.24  163.81    1.82 o
      1743  101  -5   2   7   0  167.24  163.81    1.82 o
      1744  201   5   3   7  -2    4.74    3.76    0.48 o
      1744  101   5   2   7   1    4.74    3.76    0.48 o
      1745  201  -5   3   7  -2    4.71    4.18    0.36 o
      1745  101  -5   2   7   1    4.71    4.18    0.36 o
      1746  201   6   1   7   2    2.81    2.97    1.03 <
      1746  101   6   2   7  -1    2.81    2.97    1.03 <
      1747  201  -6   1   7   2    2.76    2.79    0.42 o
      1747  101  -6   2   7  -1    2.76    2.79    0.42 o
      1748  201   6   3   7  -3  105.80   90.09    1.88 o
      1748  101   6   2   7   0  105.80   90.09    1.88 o
      1749  201  -6   3   7  -3  107.14   94.99    1.64 o
      1749  101  -6   2   7   0  107.14   94.99    1.64 o
      1750  201   6   3   7  -2   12.39   15.57    1.03 o
      1750  101   6   2   7   1   12.39   15.57    1.03 o
      1751  201  -6   3   7  -2   12.35   14.36    0.48 o
      1751  101  -6   2   7   1   12.35   14.36    0.48 o
      1752  201   0   2   7   2   61.17   58.28    0.97 o
      1752  101   0   3   7  -1   61.17   58.28    0.97 o
      1753  201   0   4   7  -3  298.68  282.74    4.79 o
      1753  101   0   3   7   0  298.68  282.74    4.79 o
      1754  201   0   4   7  -2    3.12    3.39    0.55 o
      1754  101   0   3   7   1    3.12    3.39    0.55 o
      1755  201   1   2   7   2   17.38   16.30    0.48 o
      1755  101   1   3   7  -1   17.38   16.30    0.48 o
      1756  201  -1   2   7   2   17.40   15.63    0.42 o
      1756  101  -1   3   7  -1   17.40   15.63    0.42 o
      1757  201   1   4   7  -3   89.99  101.47    4.36 o
      1757  101   1   3   7   0   89.99  101.47    4.36 o
      1758  201  -1   4   7  -3   92.39  106.20    1.70 o
      1758  101  -1   3   7   0   92.39  106.20    1.70 o
      1759  201   1   4   7  -2   11.40    8.84    3.21 <
      1759  101   1   3   7   1   11.40    8.84    3.21 <
      1760  201  -1   4   7  -2   11.38    9.81    0.36 o
      1760  101  -1   3   7   1   11.38    9.81    0.36 o
      1761  201   2   2   7   2    1.06    1.09    0.42 <
      1761  101   2   3   7  -1    1.06    1.09    0.42 <
      1762  201  -2   2   7   2    1.04    2.97    2.61 <
      1762  101  -2   3   7  -1    1.04    2.97    2.61 <
      1763  201   2   4   7  -3  108.63  141.16    2.79 o
      1763  101   2   3   7   0  108.63  141.16    2.79 o
      1764  201  -2   4   7  -3  109.41  138.85    2.18 o
      1764  101  -2   3   7   0  109.41  138.85    2.18 o
      1765  201   2   4   7  -2   19.07   16.30    0.79 o
      1765  101   2   3   7   1   19.07   16.30    0.79 o
      1766  201  -2   4   7  -2   19.06   17.14    0.55 o
      1766  101  -2   3   7   1   19.06   17.14    0.55 o
      1767  201   3   2   7   2    2.85    3.57    0.42 o
      1767  101   3   3   7  -1    2.85    3.57    0.42 o
      1768  201  -3   2   7   2    2.89    3.88    0.61 o
      1768  101  -3   3   7  -1    2.89    3.88    0.61 o
      1769  201   3   4   7  -3  399.52  410.57    4.97 o
      1769  101   3   3   7   0  399.52  410.57    4.97 o
      1770  201  -3   4   7  -3  398.46  413.05    4.12 o
      1770  101  -3   3   7   0  398.46  413.05    4.12 o
      1771  201   3   4   7  -2   13.45   14.72    0.36 o
      1771  101   3   3   7   1   13.45   14.72    0.36 o
      1772  201  -3   4   7  -2   13.34   15.69    0.30 o
      1772  101  -3   3   7   1   13.34   15.69    0.30 o
      1773  201   4   2   7   2   11.40   11.33    0.48 o
      1773  101   4   3   7  -1   11.40   11.33    0.48 o
      1774  201  -4   2   7   2   11.43   12.18    0.36 o
      1774  101  -4   3   7  -1   11.43   12.18    0.36 o
      1775  201   4   4   7  -3  170.14  168.36    1.94 o
      1775  101   4   3   7   0  170.14  168.36    1.94 o
      1776  201  -4   4   7  -3  172.46  171.15    1.76 o
      1776  101  -4   3   7   0  172.46  171.15    1.76 o
      1777  201   4   4   7  -2    0.33    0.48    0.24 <
      1777  101   4   3   7   1    0.33    0.48    0.24 <
      1778  201  -4   4   7  -2    0.33    0.85    0.24 o
      1778  101  -4   3   7   1    0.33    0.85    0.24 o
      1779  201   5   2   7   2    3.53    3.15    0.42 o
      1779  101   5   3   7  -1    3.53    3.15    0.42 o
      1780  201  -5   2   7   2    3.60    3.57    0.30 o
      1780  101  -5   3   7  -1    3.60    3.57    0.30 o
      1781  201   5   4   7  -3   86.74   84.03    1.45 o
      1781  101   5   3   7   0   86.74   84.03    1.45 o
      1782  201  -5   4   7  -3   85.57   84.57    1.15 o
      1782  101  -5   3   7   0   85.57   84.57    1.15 o
      1783  201   5   4   7  -2    3.09    3.15    0.42 o
      1783  101   5   3   7   1    3.09    3.15    0.42 o
      1784  201  -5   4   7  -2    3.06    3.45    0.36 o
      1784  101  -5   3   7   1    3.06    3.45    0.36 o
      1785  201   6   2   7   2    4.92    5.76    0.42 o
      1785  101   6   3   7  -1    4.92    5.76    0.42 o
      1786  201  -6   2   7   2    4.94    6.18    0.42 o
      1786  101  -6   3   7  -1    4.94    6.18    0.42 o
      1787  201   6   4   7  -3   19.67   20.36    0.48 o
      1787  101   6   3   7   0   19.67   20.36    0.48 o
      1788  201  -6   4   7  -3   19.53   21.93    0.55 o
      1788  101  -6   3   7   0   19.53   21.93    0.55 o
      1789  201   6   4   7  -2    0.70    1.88    0.79 <
      1789  101   6   3   7   1    0.70    1.88    0.79 <
      1790  201  -6   4   7  -2    0.71    0.91    0.30 <
      1790  101  -6   3   7   1    0.71    0.91    0.30 <
      1791  201   0   3   7   2    2.81    3.09    0.73 o
      1791  101   0   4   7  -1    2.81    3.09    0.73 o
      1792  201   0   5   7  -2    9.32   11.21    1.09 o
      1792  101   0   4   7   1    9.32   11.21    1.09 o
      1793  201   1   3   7   2    1.95    2.48    0.61 o
      1793  101   1   4   7  -1    1.95    2.48    0.61 o
      1794  201  -1   3   7   2    1.96    2.48    0.42 o
      1794  101  -1   4   7  -1    1.96    2.48    0.42 o
      1795  201   1   5   7  -3  468.92  482.05    8.48 o
      1795  101   1   4   7   0  468.92  482.05    8.48 o
      1796  201  -1   5   7  -3  469.94  469.27    7.63 o
      1796  101  -1   4   7   0  469.94  469.27    7.63 o
      1797  201   1   5   7  -2    7.91    8.48    0.36 o
      1797  101   1   4   7   1    7.91    8.48    0.36 o
      1798  201  -1   5   7  -2    7.84    7.82    0.42 o
      1798  101  -1   4   7   1    7.84    7.82    0.42 o
      1799  201   2   3   7   2    2.95    2.85    0.48 o
      1799  101   2   4   7  -1    2.95    2.85    0.48 o
      1800  201  -2   3   7   2    2.94    2.61    0.55 o
      1800  101  -2   4   7  -1    2.94    2.61    0.55 o
      1801  201   2   5   7  -3   64.98   74.88    1.15 o
      1801  101   2   4   7   0   64.98   74.88    1.15 o
      1802  201  -2   5   7  -3   64.81   72.70    0.91 o
      1802  101  -2   4   7   0   64.81   72.70    0.91 o
      1803  201   2   5   7  -2    8.16    7.63    0.36 o
      1803  101   2   4   7   1    8.16    7.63    0.36 o
      1804  201  -2   5   7  -2    8.10    7.27    0.30 o
      1804  101  -2   4   7   1    8.10    7.27    0.30 o
      1805  201   3   3   7   2    1.44    1.09    0.24 o
      1805  101   3   4   7  -1    1.44    1.09    0.24 o
      1806  201  -3   3   7   2    1.42    1.76    0.24 o
      1806  101  -3   4   7  -1    1.42    1.76    0.24 o
      1807  201   3   5   7  -3  104.90   99.54    1.15 o
      1807  101   3   4   7   0  104.90   99.54    1.15 o
      1808  201  -3   5   7  -3  105.08  100.20    0.97 o
      1808  101  -3   4   7   0  105.08  100.20    0.97 o
      1809  201   3   5   7  -2    0.22    0.06    0.18 <
      1809  101   3   4   7   1    0.22    0.06    0.18 <
      1810  201  -3   5   7  -2    0.23    0.18    0.18 <
      1810  101  -3   4   7   1    0.23    0.18    0.18 <
      1811  201   4   3   7   2   18.94   18.78    0.42 o
      1811  101   4   4   7  -1   18.94   18.78    0.42 o
      1812  201  -4   3   7   2   18.91   18.78    0.48 o
      1812  101  -4   4   7  -1   18.91   18.78    0.48 o
      1813  201   4   5   7  -3  322.43  331.57    3.03 o
      1813  101   4   4   7   0  322.43  331.57    3.03 o
      1814  201  -4   5   7  -3  320.75  328.48    3.45 o
      1814  101  -4   4   7   0  320.75  328.48    3.45 o
      1815  201   4   5   7  -2    7.80    7.82    0.30 o
      1815  101   4   4   7   1    7.80    7.82    0.30 o
      1816  201  -4   5   7  -2    7.67    8.00    0.36 o
      1816  101  -4   4   7   1    7.67    8.00    0.36 o
      1817  201   5   3   7   2    1.15    0.97    0.30 o
      1817  101   5   4   7  -1    1.15    0.97    0.30 o
      1818  201  -5   3   7   2    1.14    1.33    0.30 o
      1818  101  -5   4   7  -1    1.14    1.33    0.30 o
      1819  201   5   5   7  -3   45.77   50.95    0.67 o
      1819  101   5   4   7   0   45.77   50.95    0.67 o
      1820  201  -5   5   7  -3   44.58   50.10    0.73 o
      1820  101  -5   4   7   0   44.58   50.10    0.73 o
      1821  201   5   5   7  -2    1.17    1.33    0.24 o
      1821  101   5   4   7   1    1.17    1.33    0.24 o
      1822  201  -5   5   7  -2    1.17    1.15    0.18 o
      1822  101  -5   4   7   1    1.17    1.15    0.18 o
      1823  201   6   3   7   2    0.15    0.61    0.61 <
      1823  101   6   4   7  -1    0.15    0.61    0.61 <
      1824  201  -6   3   7   2    0.14    0.55    0.18 <
      1824  101  -6   4   7  -1    0.14    0.55    0.18 <
      1825  201   6   5   7  -3  108.93  103.47    1.70 o
      1825  101   6   4   7   0  108.93  103.47    1.70 o
      1826  201  -6   5   7  -3  109.49  105.17    2.06 o
      1826  101  -6   4   7   0  109.49  105.17    2.06 o
      1827  201   0   4   7   2   20.44   19.02    0.42 o
      1827  101   0   5   7  -1   20.44   19.02    0.42 o
      1828  201   0   6   7  -3   43.77   40.65    0.67 o
      1828  101   0   5   7   0   43.77   40.65    0.67 o
      1829  201   0   6   7  -2    2.73    2.97    0.30 o
      1829  101   0   5   7   1    2.73    2.97    0.30 o
      1830  201   1   4   7   2    1.14    1.27    0.24 o
      1830  101   1   5   7  -1    1.14    1.27    0.24 o
      1831  201  -1   4   7   2    1.14    2.06    0.24 o
      1831  101  -1   5   7  -1    1.14    2.06    0.24 o
      1832  201   1   6   7  -3  552.66  559.23    5.69 o
      1832  101   1   5   7   0  552.66  559.23    5.69 o
      1833  201  -1   6   7  -3  546.73  554.33    5.33 o
      1833  101  -1   5   7   0  546.73  554.33    5.33 o
      1834  201   1   6   7  -2    3.05    3.09    0.30 o
      1834  101   1   5   7   1    3.05    3.09    0.30 o
      1835  201  -1   6   7  -2    3.09    3.27    0.36 o
      1835  101  -1   5   7   1    3.09    3.27    0.36 o
      1836  201   2   4   7   2   15.47   15.99    0.42 o
      1836  101   2   5   7  -1   15.47   15.99    0.42 o
      1837  201  -2   4   7   2   15.45   14.54    0.42 o
      1837  101  -2   5   7  -1   15.45   14.54    0.42 o
      1838  201   2   6   7  -3  273.63  268.62    3.15 o
      1838  101   2   5   7   0  273.63  268.62    3.15 o
      1839  201  -2   6   7  -3  270.12  261.35    3.33 o
      1839  101  -2   5   7   0  270.12  261.35    3.33 o
      1840  201   2   6   7  -2    7.44    6.79    0.36 o
      1840  101   2   5   7   1    7.44    6.79    0.36 o
      1841  201  -2   6   7  -2    7.44    7.33    0.30 o
      1841  101  -2   5   7   1    7.44    7.33    0.30 o
      1842  201   3   4   7   2    4.91    5.82    0.30 o
      1842  101   3   5   7  -1    4.91    5.82    0.30 o
      1843  201  -3   4   7   2    4.85    5.51    0.30 o
      1843  101  -3   5   7  -1    4.85    5.51    0.30 o
      1844  201   3   6   7  -3   47.38   45.86    0.79 o
      1844  101   3   5   7   0   47.38   45.86    0.79 o
      1845  201  -3   6   7  -3   47.88   45.98    0.61 o
      1845  101  -3   5   7   0   47.88   45.98    0.61 o
      1846  201   3   6   7  -2   12.54   13.03    0.42 o
      1846  101   3   5   7   1   12.54   13.03    0.42 o
      1847  201  -3   6   7  -2   12.50   13.03    0.36 o
      1847  101  -3   5   7   1   12.50   13.03    0.36 o
      1848  201   4   4   7   2    0.65    0.85    0.24 o
      1848  101   4   5   7  -1    0.65    0.85    0.24 o
      1849  201  -4   4   7   2    0.67    0.55    0.18 <
      1849  101  -4   5   7  -1    0.67    0.55    0.18 <
      1850  201   4   6   7  -3   42.75   48.71    0.67 o
      1850  101   4   5   7   0   42.75   48.71    0.67 o
      1851  201  -4   6   7  -3   42.27   46.47    0.73 o
      1851  101  -4   5   7   0   42.27   46.47    0.73 o
      1852  201   4   6   7  -2    2.08    2.36    0.24 o
      1852  101   4   5   7   1    2.08    2.36    0.24 o
      1853  201  -4   6   7  -2    2.08    2.36    0.18 o
      1853  101  -4   5   7   1    2.08    2.36    0.18 o
      1854  201   5   4   7   2    0.32    0.24    0.24 <
      1854  101   5   5   7  -1    0.32    0.24    0.24 <
      1855  201  -5   4   7   2    0.32    0.67    0.18 o
      1855  101  -5   5   7  -1    0.32    0.67    0.18 o
      1856  201   5   6   7  -3   31.24   28.29    0.55 o
      1856  101   5   5   7   0   31.24   28.29    0.55 o
      1857  201  -5   6   7  -3   32.32   29.75    0.55 o
      1857  101  -5   5   7   0   32.32   29.75    0.55 o
      1858  201   5   6   7  -2    5.74    5.45    0.36 o
      1858  101   5   5   7   1    5.74    5.45    0.36 o
      1859  201  -5   6   7  -2    5.77    5.57    0.30 o
      1859  101  -5   5   7   1    5.77    5.57    0.30 o
      1860  201   0   5   7   2    0.70    0.73    0.24 <
      1860  101   0   6   7  -1    0.70    0.73    0.24 <
      1861  201   0   7   7  -3   13.89   14.18    0.48 o
      1861  101   0   6   7   0   13.89   14.18    0.48 o
      1862  201   0   7   7  -2    2.48    1.88    0.24 o
      1862  101   0   6   7   1    2.48    1.88    0.24 o
      1863  201   1   5   7   2    8.36    8.30    0.30 o
      1863  101   1   6   7  -1    8.36    8.30    0.30 o
      1864  201  -1   5   7   2    8.43    6.60    0.42 o
      1864  101  -1   6   7  -1    8.43    6.60    0.42 o
      1865  201   1   7   7  -3   20.54   21.45    0.61 o
      1865  101   1   6   7   0   20.54   21.45    0.61 o
      1866  201  -1   7   7  -3   20.83   22.05    0.67 o
      1866  101  -1   6   7   0   20.83   22.05    0.67 o
      1867  201   1   7   7  -2    1.30    0.97    0.30 o
      1867  101   1   6   7   1    1.30    0.97    0.30 o
      1868  201  -1   7   7  -2    1.29    1.45    0.30 o
      1868  101  -1   6   7   1    1.29    1.45    0.30 o
      1869  201   2   5   7   2   13.59   13.75    0.42 o
      1869  101   2   6   7  -1   13.59   13.75    0.42 o
      1870  201  -2   5   7   2   13.54   12.54    0.42 o
      1870  101  -2   6   7  -1   13.54   12.54    0.42 o
      1871  201   2   7   7  -3    3.91    6.42    0.36 o
      1871  101   2   6   7   0    3.91    6.42    0.36 o
      1872  201  -2   7   7  -3    3.92    6.54    0.36 o
      1872  101  -2   6   7   0    3.92    6.54    0.36 o
      1873  201   2   7   7  -2    1.14    1.33    0.30 o
      1873  101   2   6   7   1    1.14    1.33    0.30 o
      1874  201  -2   7   7  -2    1.18    0.91    0.24 o
      1874  101  -2   6   7   1    1.18    0.91    0.24 o
      1875  201   3   5   7   2    7.75    8.42    0.36 o
      1875  101   3   6   7  -1    7.75    8.42    0.36 o
      1876  201  -3   5   7   2    7.83    8.48    0.48 o
      1876  101  -3   6   7  -1    7.83    8.48    0.48 o
      1877  201   3   7   7  -3   92.34   87.78    1.33 o
      1877  101   3   6   7   0   92.34   87.78    1.33 o
      1878  201  -3   7   7  -3   92.66   89.36    1.58 o
      1878  101  -3   6   7   0   92.66   89.36    1.58 o
      1879  201   3   7   7  -2    0.70    0.85    0.42 <
      1879  101   3   6   7   1    0.70    0.85    0.42 <
      1880  201  -3   7   7  -2    0.72    1.09    0.30 o
      1880  101  -3   6   7   1    0.72    1.09    0.30 o
      1881  201   4   5   7   2    2.64    2.12    0.18 o
      1881  101   4   6   7  -1    2.64    2.12    0.18 o
      1882  201  -4   5   7   2    2.56    1.94    0.24 o
      1882  101  -4   6   7  -1    2.56    1.94    0.24 o
      1883  201   4   7   7  -3   28.83   28.59    0.48 o
      1883  101   4   6   7   0   28.83   28.59    0.48 o
      1884  201  -4   7   7  -3   28.06   29.50    0.55 o
      1884  101  -4   6   7   0   28.06   29.50    0.55 o
      1885  201   4   7   7  -2   19.38   17.45    0.48 o
      1885  101   4   6   7   1   19.38   17.45    0.48 o
      1886  201  -4   7   7  -2   19.17   17.08    0.36 o
      1886  101  -4   6   7   1   19.17   17.08    0.36 o
      1887  201   5   5   7   2    2.22    2.24    0.36 o
      1887  101   5   6   7  -1    2.22    2.24    0.36 o
      1888  201  -5   5   7   2    2.23    1.94    0.36 o
      1888  101  -5   6   7  -1    2.23    1.94    0.36 o
      1889  201   0   6   7   2    2.81    3.03    0.30 o
      1889  101   0   7   7  -1    2.81    3.03    0.30 o
      1890  201   0   8   7  -3  157.14  157.63    2.36 o
      1890  101   0   7   7   0  157.14  157.63    2.36 o
      1891  201   0   8   7  -2   11.64   10.36    0.42 o
      1891  101   0   7   7   1   11.64   10.36    0.42 o
      1892  201   1   6   7   2    0.60    0.24    0.24 <
      1892  101   1   7   7  -1    0.60    0.24    0.24 <
      1893  201  -1   6   7   2    0.58    0.36    0.24 <
      1893  101  -1   7   7  -1    0.58    0.36    0.24 <
      1894  201   1   8   7  -3   40.34   41.62    0.79 o
      1894  101   1   7   7   0   40.34   41.62    0.79 o
      1895  201  -1   8   7  -3   40.85   41.26    0.79 o
      1895  101  -1   7   7   0   40.85   41.26    0.79 o
      1896  201   1   8   7  -2    5.21    3.94    0.30 o
      1896  101   1   7   7   1    5.21    3.94    0.30 o
      1897  201  -1   8   7  -2    5.15    5.82    0.30 o
      1897  101  -1   7   7   1    5.15    5.82    0.30 o
      1898  201   2   6   7   2    1.45    1.21    0.30 o
      1898  101   2   7   7  -1    1.45    1.21    0.30 o
      1899  201  -2   6   7   2    1.42    1.21    0.24 o
      1899  101  -2   7   7  -1    1.42    1.21    0.24 o
      1900  201   2   8   7  -3   71.26   66.52    1.58 o
      1900  101   2   7   7   0   71.26   66.52    1.58 o
      1901  201  -2   8   7  -3   71.49   68.64    1.58 o
      1901  101  -2   7   7   0   71.49   68.64    1.58 o
      1902  201   2   8   7  -2    0.18    0.30    0.30 <
      1902  101   2   7   7   1    0.18    0.30    0.30 <
      1903  201  -2   8   7  -2    0.18    0.73    0.67 <
      1903  101  -2   7   7   1    0.18    0.73    0.67 <
      1904  201   3   6   7   2    9.45   10.48    0.55 o
      1904  101   3   7   7  -1    9.45   10.48    0.55 o
      1905  201  -3   6   7   2    9.52    9.45    0.42 o
      1905  101  -3   7   7  -1    9.52    9.45    0.42 o
      1906  201   3   8   7  -3   66.64   63.85    1.58 o
      1906  101   3   7   7   0   66.64   63.85    1.58 o
      1907  201  -3   8   7  -3   65.94   60.58    1.51 o
      1907  101  -3   7   7   0   65.94   60.58    1.51 o
      1908  201   0   7   7   2    2.58    2.48    0.36 o
      1908  101   0   8   7  -1    2.58    2.48    0.36 o
      1909  201   1   7   7   2    7.28    6.06    0.61 o
      1909  101   1   8   7  -1    7.28    6.06    0.61 o
      1910  201  -1   7   7   2    7.42    7.57    0.42 o
      1910  101  -1   8   7  -1    7.42    7.57    0.42 o
      1911  201   0   1   8  -3  600.11  639.45   12.00 o
      1911  101   0   0   8   0  600.11  639.45   12.00 o
      1912  201   0   1   8  -2    0.30    0.67    0.18 o
      1912  101   0   0   8   1    0.30    0.67    0.18 o
      1913  201   1   1   8  -3   82.66   59.01    1.15 o
      1913  101   1   0   8   0   82.66   59.01    1.15 o
      1914  201   1   1   8  -2   19.69   15.09    0.48 o
      1914  101   1   0   8   1   19.69   15.09    0.48 o
      1915  201   1  -1   8   2   19.74   15.27    0.48 o
      1915  101   1   0   8  -1   19.74   15.27    0.48 o
      1916  201   2   1   8  -3  114.01  127.59    2.36 o
      1916  101   2   0   8   0  114.01  127.59    2.36 o
      1917  201   2   1   8  -2   13.78   13.63    0.67 o
      1917  101   2   0   8   1   13.78   13.63    0.67 o
      1918  201   2  -1   8   2   13.77   13.09    0.61 o
      1918  101   2   0   8  -1   13.77   13.09    0.61 o
      1919  201   3   1   8  -2   12.59   12.42    0.73 o
      1919  101   3   0   8   1   12.59   12.42    0.73 o
      1920  201   3  -1   8   2   12.57   11.75    0.61 o
      1920  101   3   0   8  -1   12.57   11.75    0.61 o
      1921  201   4   1   8  -3  243.65  280.80    4.06 o
      1921  101   4   0   8   0  243.65  280.80    4.06 o
      1922  201   4   1   8  -2    8.65    8.66    0.79 o
      1922  101   4   0   8   1    8.65    8.66    0.79 o
      1923  201   4  -1   8   2    8.70    9.03    0.79 o
      1923  101   4   0   8  -1    8.70    9.03    0.79 o
      1924  201   5   1   8  -3   62.44   70.46    1.21 o
      1924  101   5   0   8   0   62.44   70.46    1.21 o
      1925  201   5   1   8  -2   11.96   12.36    0.55 o
      1925  101   5   0   8   1   11.96   12.36    0.55 o
      1926  201   5  -1   8   2   12.02   12.30    0.36 o
      1926  101   5   0   8  -1   12.02   12.30    0.36 o
      1927  201   6   1   8  -3   32.53   33.68    0.97 o
      1927  101   6   0   8   0   32.53   33.68    0.97 o
      1928  201   6   1   8  -2    5.06    4.66    0.55 o
      1928  101   6   0   8   1    5.06    4.66    0.55 o
      1929  201   6  -1   8   2    5.12    5.21    0.73 o
      1929  101   6   0   8  -1    5.12    5.21    0.73 o
      1930  201   0   0   8   2    1.68    1.39    0.24 o
      1930  101   0   1   8  -1    1.68    1.39    0.24 o
      1931  201   0   2   8  -2   66.00   49.92    0.73 o
      1931  101   0   1   8   1   66.00   49.92    0.73 o
      1932  201   1   0   8   2   13.55   14.48    0.48 o
      1932  101   1   1   8  -1   13.55   14.48    0.48 o
      1933  201  -1   0   8   2   13.53   14.18    0.42 o
      1933  101  -1   1   8  -1   13.53   14.18    0.42 o
      1934  201   1   2   8  -3  300.53  360.34    5.09 o
      1934  101   1   1   8   0  300.53  360.34    5.09 o
      1935  201  -1   2   8  -3  302.31  371.79    4.79 o
      1935  101  -1   1   8   0  302.31  371.79    4.79 o
      1936  201   1   2   8  -2   26.72   25.02    0.67 o
      1936  101   1   1   8   1   26.72   25.02    0.67 o
      1937  201  -1   2   8  -2   26.72   25.87    0.67 o
      1937  101  -1   1   8   1   26.72   25.87    0.67 o
      1938  201   2   0   8   2   69.84   67.25    1.09 o
      1938  101   2   1   8  -1   69.84   67.25    1.09 o
      1939  201  -2   0   8   2   69.80   63.01    0.97 o
      1939  101  -2   1   8  -1   69.80   63.01    0.97 o
      1940  201   2   2   8  -2   21.91   22.72    0.61 o
      1940  101   2   1   8   1   21.91   22.72    0.61 o
      1941  201  -2   2   8  -2   21.93   21.87    0.67 o
      1941  101  -2   1   8   1   21.93   21.87    0.67 o
      1942  201   3   0   8   2    5.88    6.72    0.61 o
      1942  101   3   1   8  -1    5.88    6.72    0.61 o
      1943  201  -3   0   8   2    5.86    7.15    0.55 o
      1943  101  -3   1   8  -1    5.86    7.15    0.55 o
      1944  201   3   2   8  -3  400.32  449.82    6.12 o
      1944  101   3   1   8   0  400.32  449.82    6.12 o
      1945  201  -3   2   8  -3  401.04  442.01    6.00 o
      1945  101  -3   1   8   0  401.04  442.01    6.00 o
      1946  201   3   2   8  -2    6.16    6.91    0.61 o
      1946  101   3   1   8   1    6.16    6.91    0.61 o
      1947  201  -3   2   8  -2    6.16    6.91    0.42 o
      1947  101  -3   1   8   1    6.16    6.91    0.42 o
      1948  201   4   0   8   2   17.69   18.48    0.55 o
      1948  101   4   1   8  -1   17.69   18.48    0.55 o
      1949  201  -4   0   8   2   17.67   17.75    0.36 o
      1949  101  -4   1   8  -1   17.67   17.75    0.36 o
      1950  201   4   2   8  -3   80.22   91.48    1.45 o
      1950  101   4   1   8   0   80.22   91.48    1.45 o
      1951  201  -4   2   8  -3   78.88   90.99    1.09 o
      1951  101  -4   1   8   0   78.88   90.99    1.09 o
      1952  201   4   2   8  -2   12.94   14.18    0.42 o
      1952  101   4   1   8   1   12.94   14.18    0.42 o
      1953  201  -4   2   8  -2   12.99   15.45    0.36 o
      1953  101  -4   1   8   1   12.99   15.45    0.36 o
      1954  201   5   0   8   2   20.45   20.36    0.73 o
      1954  101   5   1   8  -1   20.45   20.36    0.73 o
      1955  201  -5   0   8   2   20.42   21.08    0.61 o
      1955  101  -5   1   8  -1   20.42   21.08    0.61 o
      1956  201   5   2   8  -3  106.29  107.71    2.06 o
      1956  101   5   1   8   0  106.29  107.71    2.06 o
      1957  201  -5   2   8  -3  106.11  109.11    1.39 o
      1957  101  -5   1   8   0  106.11  109.11    1.39 o
      1958  201   5   2   8  -2    4.46    3.82    0.48 o
      1958  101   5   1   8   1    4.46    3.82    0.48 o
      1959  201  -5   2   8  -2    4.50    4.60    0.42 o
      1959  101  -5   1   8   1    4.50    4.60    0.42 o
      1960  201   6   0   8   2    4.32    5.15    0.73 o
      1960  101   6   1   8  -1    4.32    5.15    0.73 o
      1961  201  -6   0   8   2    4.26    5.33    1.03 o
      1961  101  -6   1   8  -1    4.26    5.33    1.03 o
      1962  201   6   2   8  -3   81.07   73.12    1.64 o
      1962  101   6   1   8   0   81.07   73.12    1.64 o
      1963  201  -6   2   8  -3   81.38   74.58    1.64 o
      1963  101  -6   1   8   0   81.38   74.58    1.64 o
      1964  201   6   2   8  -2    5.83    4.30    0.91 o
      1964  101   6   1   8   1    5.83    4.30    0.91 o
      1965  201  -6   2   8  -2    5.74    8.78    0.61 o
      1965  101  -6   1   8   1    5.74    8.78    0.61 o
      1966  201   7   0   8   2    1.75    1.58    0.30 o
      1966  101   7   1   8  -1    1.75    1.58    0.30 o
      1967  201   7   2   8  -3    5.82    6.97    0.61 o
      1967  101   7   1   8   0    5.82    6.97    0.61 o
      1968  201   0   1   8   2   11.36   10.54    0.36 o
      1968  101   0   2   8  -1   11.36   10.54    0.36 o
      1969  201   0   3   8  -3  520.29  584.38   12.12 o
      1969  101   0   2   8   0  520.29  584.38   12.12 o
      1970  201   0   3   8  -2   41.19   39.38    0.67 o
      1970  101   0   2   8   1   41.19   39.38    0.67 o
      1971  201   1   1   8   2    7.90    6.18    0.42 o
      1971  101   1   2   8  -1    7.90    6.18    0.42 o
      1972  201  -1   1   8   2    7.93    6.24    0.42 o
      1972  101  -1   2   8  -1    7.93    6.24    0.42 o
      1973  201   1   3   8  -3  311.10  322.78    4.54 o
      1973  101   1   2   8   0  311.10  322.78    4.54 o
      1974  201  -1   3   8  -3  312.58  328.54    4.48 o
      1974  101  -1   2   8   0  312.58  328.54    4.48 o
      1975  201   1   3   8  -2    7.93    8.72    0.48 o
      1975  101   1   2   8   1    7.93    8.72    0.48 o
      1976  201  -1   3   8  -2    7.82    9.03    0.42 o
      1976  101  -1   2   8   1    7.82    9.03    0.42 o
      1977  201   2   1   8   2    9.13    8.60    0.48 o
      1977  101   2   2   8  -1    9.13    8.60    0.48 o
      1978  201  -2   1   8   2    9.04    7.94    0.55 o
      1978  101  -2   2   8  -1    9.04    7.94    0.55 o
      1979  201   2   3   8  -3  296.69  350.29    4.85 o
      1979  101   2   2   8   0  296.69  350.29    4.85 o
      1980  201  -2   3   8  -3  300.30  354.10    5.51 o
      1980  101  -2   2   8   0  300.30  354.10    5.51 o
      1981  201   2   3   8  -2    1.55    2.54    0.42 o
      1981  101   2   2   8   1    1.55    2.54    0.42 o
      1982  201  -2   3   8  -2    1.56    2.30    2.91 <
      1982  101  -2   2   8   1    1.56    2.30    2.91 <
      1983  201   3   1   8   2   19.35   18.36    0.73 o
      1983  101   3   2   8  -1   19.35   18.36    0.73 o
      1984  201  -3   1   8   2   19.31   19.63    0.85 o
      1984  101  -3   2   8  -1   19.31   19.63    0.85 o
      1985  201   3   3   8  -3  501.42  519.92    7.21 o
      1985  101   3   2   8   0  501.42  519.92    7.21 o
      1986  201  -3   3   8  -3  497.03  509.31    7.45 o
      1986  101  -3   2   8   0  497.03  509.31    7.45 o
      1987  201   3   3   8  -2    5.76    5.94    0.48 o
      1987  101   3   2   8   1    5.76    5.94    0.48 o
      1988  201  -3   3   8  -2    5.80    5.69    0.73 o
      1988  101  -3   2   8   1    5.80    5.69    0.73 o
      1989  201   4   1   8   2   14.85   17.87    0.48 o
      1989  101   4   2   8  -1   14.85   17.87    0.48 o
      1990  201  -4   1   8   2   14.82   16.96    0.36 o
      1990  101  -4   2   8  -1   14.82   16.96    0.36 o
      1991  201   4   3   8  -3   84.59   92.69    1.33 o
      1991  101   4   2   8   0   84.59   92.69    1.33 o
      1992  201  -4   3   8  -3   82.53   91.48    1.09 o
      1992  101  -4   2   8   0   82.53   91.48    1.09 o
      1993  201   4   3   8  -2    0.88    0.97    0.30 o
      1993  101   4   2   8   1    0.88    0.97    0.30 o
      1994  201  -4   3   8  -2    0.88    1.33    0.24 o
      1994  101  -4   2   8   1    0.88    1.33    0.24 o
      1995  201   5   1   8   2    0.26    0.30    0.42 <
      1995  101   5   2   8  -1    0.26    0.30    0.42 <
      1996  201  -5   1   8   2    0.26    0.12    0.30 <
      1996  101  -5   2   8  -1    0.26    0.12    0.30 <
      1997  201   5   3   8  -3  138.46  129.95    2.12 o
      1997  101   5   2   8   0  138.46  129.95    2.12 o
      1998  201  -5   3   8  -3  137.79  132.68    1.51 o
      1998  101  -5   2   8   0  137.79  132.68    1.51 o
      1999  201   5   3   8  -2    4.24    3.76    0.55 o
      1999  101   5   2   8   1    4.24    3.76    0.55 o
      2000  201  -5   3   8  -2    4.30    4.00    0.30 o
      2000  101  -5   2   8   1    4.30    4.00    0.30 o
      2001  201   6   1   8   2    5.81    4.60    0.97 o
      2001  101   6   2   8  -1    5.81    4.60    0.97 o
      2002  201  -6   1   8   2    5.76    3.51    0.91 o
      2002  101  -6   2   8  -1    5.76    3.51    0.91 o
      2003  201   6   3   8  -3  361.36  339.14    7.33 o
      2003  101   6   2   8   0  361.36  339.14    7.33 o
      2004  201  -6   3   8  -3  362.18  354.71    5.21 o
      2004  101  -6   2   8   0  362.18  354.71    5.21 o
      2005  201   6   3   8  -2   11.48   11.63    0.55 o
      2005  101   6   2   8   1   11.48   11.63    0.55 o
      2006  201  -6   3   8  -2   11.47   12.18    0.55 o
      2006  101  -6   2   8   1   11.47   12.18    0.55 o
      2007  201   0   2   8   2    1.49    1.94    0.36 o
      2007  101   0   3   8  -1    1.49    1.94    0.36 o
      2008  201   0   4   8  -3  481.26  509.62    8.30 o
      2008  101   0   3   8   0  481.26  509.62    8.30 o
      2009  201   0   4   8  -2   15.65   12.36    2.54 o
      2009  101   0   3   8   1   15.65   12.36    2.54 o
      2010  201   1   2   8   2   11.49   11.81    0.48 o
      2010  101   1   3   8  -1   11.49   11.81    0.48 o
      2011  201  -1   2   8   2   11.48   12.06    0.42 o
      2011  101  -1   3   8  -1   11.48   12.06    0.42 o
      2012  201  -1   4   8  -3  748.18  723.29   11.69 o
      2012  101  -1   3   8   0  748.18  723.29   11.69 o
      2013  201   1   4   8  -2   22.90   23.20    1.09 o
      2013  101   1   3   8   1   22.90   23.20    1.09 o
      2014  201  -1   4   8  -2   22.95   22.78    0.55 o
      2014  101  -1   3   8   1   22.95   22.78    0.55 o
      2015  201   2   2   8   2   55.68   44.77    0.97 o
      2015  101   2   3   8  -1   55.68   44.77    0.97 o
      2016  201  -2   2   8   2   55.79   44.47    1.94 o
      2016  101  -2   3   8  -1   55.79   44.47    1.94 o
      2017  201   2   4   8  -2   27.27   24.84    0.91 o
      2017  101   2   3   8   1   27.27   24.84    0.91 o
      2018  201  -2   4   8  -2   27.24   25.02    0.73 o
      2018  101  -2   3   8   1   27.24   25.02    0.73 o
      2019  201   3   2   8   2    3.76    2.48    0.48 o
      2019  101   3   3   8  -1    3.76    2.48    0.48 o
      2020  201  -3   2   8   2    3.72    2.30    0.55 o
      2020  101  -3   3   8  -1    3.72    2.30    0.55 o
      2021  201   3   4   8  -3  175.18  168.60    2.24 o
      2021  101   3   3   8   0  175.18  168.60    2.24 o
      2022  201  -3   4   8  -3  176.50  165.81    1.88 o
      2022  101  -3   3   8   0  176.50  165.81    1.88 o
      2023  201   3   4   8  -2    6.38    7.51    0.30 o
      2023  101   3   3   8   1    6.38    7.51    0.30 o
      2024  201  -3   4   8  -2    6.33    7.63    0.24 o
      2024  101  -3   3   8   1    6.33    7.63    0.24 o
      2025  201   4   2   8   2    5.19    5.33    0.42 o
      2025  101   4   3   8  -1    5.19    5.33    0.42 o
      2026  201  -4   2   8   2    5.14    5.21    0.30 o
      2026  101  -4   3   8  -1    5.14    5.21    0.30 o
      2027  201   4   4   8  -3  103.40  100.32    1.64 o
      2027  101   4   3   8   0  103.40  100.32    1.64 o
      2028  201  -4   4   8  -3  101.98   98.99    1.21 o
      2028  101  -4   3   8   0  101.98   98.99    1.21 o
      2029  201   4   4   8  -2   23.43   23.38    0.42 o
      2029  101   4   3   8   1   23.43   23.38    0.42 o
      2030  201  -4   4   8  -2   23.51   22.72    0.48 o
      2030  101  -4   3   8   1   23.51   22.72    0.48 o
      2031  201   5   2   8   2    4.20    2.85    0.42 o
      2031  101   5   3   8  -1    4.20    2.85    0.42 o
      2032  201  -5   2   8   2    4.31    3.63    0.30 o
      2032  101  -5   3   8  -1    4.31    3.63    0.30 o
      2033  201   5   4   8  -3    4.45    6.24    0.42 o
      2033  101   5   3   8   0    4.45    6.24    0.42 o
      2034  201  -5   4   8  -3    4.15    5.63    0.36 o
      2034  101  -5   3   8   0    4.15    5.63    0.36 o
      2035  201   5   4   8  -2    7.62    8.18    0.42 o
      2035  101   5   3   8   1    7.62    8.18    0.42 o
      2036  201  -5   4   8  -2    7.57    7.75    0.36 o
      2036  101  -5   3   8   1    7.57    7.75    0.36 o
      2037  201   6   2   8   2    1.35    1.21    0.30 o
      2037  101   6   3   8  -1    1.35    1.21    0.30 o
      2038  201  -6   2   8   2    1.32    1.21    0.30 o
      2038  101  -6   3   8  -1    1.32    1.21    0.30 o
      2039  201   6   4   8  -3  445.82  443.16    5.76 o
      2039  101   6   3   8   0  445.82  443.16    5.76 o
      2040  201  -6   4   8  -3  443.60  411.41    6.36 o
      2040  101  -6   3   8   0  443.60  411.41    6.36 o
      2041  201   6   4   8  -2    1.37    2.61    0.79 o
      2041  101   6   3   8   1    1.37    2.61    0.79 o
      2042  201  -6   4   8  -2    1.36    1.51    0.30 o
      2042  101  -6   3   8   1    1.36    1.51    0.30 o
      2043  201   0   3   8   2    8.42   10.60    1.03 o
      2043  101   0   4   8  -1    8.42   10.60    1.03 o
      2044  201   0   5   8  -3  203.12  241.96    5.57 o
      2044  101   0   4   8   0  203.12  241.96    5.57 o
      2045  201   0   5   8  -2   57.33   52.46    1.76 o
      2045  101   0   4   8   1   57.33   52.46    1.76 o
      2046  201   1   3   8   2    4.69    4.12    0.67 o
      2046  101   1   4   8  -1    4.69    4.12    0.67 o
      2047  201  -1   3   8   2    4.76    4.18    0.48 o
      2047  101  -1   4   8  -1    4.76    4.18    0.48 o
      2048  201   1   5   8  -3  769.15  751.95   16.11 o
      2048  101   1   4   8   0  769.15  751.95   16.11 o
      2049  201  -1   5   8  -3  765.73  749.89   15.93 o
      2049  101  -1   4   8   0  765.73  749.89   15.93 o
      2050  201   1   5   8  -2    4.44    4.97    0.36 o
      2050  101   1   4   8   1    4.44    4.97    0.36 o
      2051  201  -1   5   8  -2    4.46    4.54    0.30 o
      2051  101  -1   4   8   1    4.46    4.54    0.30 o
      2052  201   2   3   8   2    2.41    1.70    0.48 o
      2052  101   2   4   8  -1    2.41    1.70    0.48 o
      2053  201  -2   3   8   2    2.44    2.12    0.55 o
      2053  101  -2   4   8  -1    2.44    2.12    0.55 o
      2054  201   2   5   8  -3   64.54   61.67    0.97 o
      2054  101   2   4   8   0   64.54   61.67    0.97 o
      2055  201  -2   5   8  -3   65.41   61.98    0.91 o
      2055  101  -2   4   8   0   65.41   61.98    0.91 o
      2056  201   2   5   8  -2    2.51    2.79    0.24 o
      2056  101   2   4   8   1    2.51    2.79    0.24 o
      2057  201  -2   5   8  -2    2.54    3.03    0.24 o
      2057  101  -2   4   8   1    2.54    3.03    0.24 o
      2058  201   3   3   8   2    3.74    4.06    0.24 o
      2058  101   3   4   8  -1    3.74    4.06    0.24 o
      2059  201  -3   3   8   2    3.75    4.36    0.24 o
      2059  101  -3   4   8  -1    3.75    4.36    0.24 o
      2060  201   3   5   8  -3  157.37  150.79    1.64 o
      2060  101   3   4   8   0  157.37  150.79    1.64 o
      2061  201  -3   5   8  -3  155.61  147.52    1.33 o
      2061  101  -3   4   8   0  155.61  147.52    1.33 o
      2062  201   3   5   8  -2    5.14    5.69    0.30 o
      2062  101   3   4   8   1    5.14    5.69    0.30 o
      2063  201  -3   5   8  -2    5.20    5.39    0.30 o
      2063  101  -3   4   8   1    5.20    5.39    0.30 o
      2064  201   4   3   8   2    5.74    6.00    0.30 o
      2064  101   4   4   8  -1    5.74    6.00    0.30 o
      2065  201  -4   3   8   2    5.72    5.45    0.36 o
      2065  101  -4   4   8  -1    5.72    5.45    0.36 o
      2066  201   4   5   8  -3   48.80   52.10    0.67 o
      2066  101   4   4   8   0   48.80   52.10    0.67 o
      2067  201  -4   5   8  -3   49.55   50.22    0.85 o
      2067  101  -4   4   8   0   49.55   50.22    0.85 o
      2068  201   4   5   8  -2    1.27    1.27    0.24 o
      2068  101   4   4   8   1    1.27    1.27    0.24 o
      2069  201  -4   5   8  -2    1.33    1.21    0.24 o
      2069  101  -4   4   8   1    1.33    1.21    0.24 o
      2070  201   5   3   8   2    0.22    0.24    0.24 <
      2070  101   5   4   8  -1    0.22    0.24    0.24 <
      2071  201  -5   3   8   2    0.20    0.30    0.24 <
      2071  101  -5   4   8  -1    0.20    0.30    0.24 <
      2072  201   5   5   8  -3  126.20  125.89    1.39 o
      2072  101   5   4   8   0  126.20  125.89    1.39 o
      2073  201  -5   5   8  -3  125.63  125.34    1.51 o
      2073  101  -5   4   8   0  125.63  125.34    1.51 o
      2074  201   5   5   8  -2    0.60    0.61    0.24 <
      2074  101   5   4   8   1    0.60    0.61    0.24 <
      2075  201  -5   5   8  -2    0.58    1.03    0.18 o
      2075  101  -5   4   8   1    0.58    1.03    0.18 o
      2076  201   6   3   8   2    0.91    1.33    0.61 <
      2076  101   6   4   8  -1    0.91    1.33    0.61 <
      2077  201  -6   3   8   2    0.91    1.76    0.36 o
      2077  101  -6   4   8  -1    0.91    1.76    0.36 o
      2078  201   6   5   8  -3   91.96   90.39    1.82 o
      2078  101   6   4   8   0   91.96   90.39    1.82 o
      2079  201  -6   5   8  -3   92.26  102.20    2.24 o
      2079  101  -6   4   8   0   92.26  102.20    2.24 o
      2080  201   0   4   8   2    3.62    4.30    0.30 o
      2080  101   0   5   8  -1    3.62    4.30    0.30 o
      2081  201   0   6   8  -3   41.57   41.50    0.67 o
      2081  101   0   5   8   0   41.57   41.50    0.67 o
      2082  201   0   6   8  -2    4.77    6.00    0.36 o
      2082  101   0   5   8   1    4.77    6.00    0.36 o
      2083  201   1   4   8   2   17.87   19.20    0.36 o
      2083  101   1   5   8  -1   17.87   19.20    0.36 o
      2084  201  -1   4   8   2   17.71   19.08    0.42 o
      2084  101  -1   5   8  -1   17.71   19.08    0.42 o
      2085  201   1   6   8  -3   25.89   30.72    0.55 o
      2085  101   1   5   8   0   25.89   30.72    0.55 o
      2086  201  -1   6   8  -3   26.17   29.44    0.61 o
      2086  101  -1   5   8   0   26.17   29.44    0.61 o
      2087  201   1   6   8  -2   38.75   38.59    0.55 o
      2087  101   1   5   8   1   38.75   38.59    0.55 o
      2088  201  -1   6   8  -2   38.90   39.50    0.73 o
      2088  101  -1   5   8   1   38.90   39.50    0.73 o
      2089  201   2   4   8   2   20.32   19.57    0.42 o
      2089  101   2   5   8  -1   20.32   19.57    0.42 o
      2090  201  -2   4   8   2   20.19   18.66    0.42 o
      2090  101  -2   5   8  -1   20.19   18.66    0.42 o
      2091  201   2   6   8  -3  245.75  257.23    3.03 o
      2091  101   2   5   8   0  245.75  257.23    3.03 o
      2092  201  -2   6   8  -3  243.83  250.32    2.54 o
      2092  101  -2   5   8   0  243.83  250.32    2.54 o
      2093  201   2   6   8  -2    3.07    2.97    0.30 o
      2093  101   2   5   8   1    3.07    2.97    0.30 o
      2094  201  -2   6   8  -2    3.04    2.48    0.24 o
      2094  101  -2   5   8   1    3.04    2.48    0.24 o
      2095  201   3   4   8   2    0.77    0.91    0.24 o
      2095  101   3   5   8  -1    0.77    0.91    0.24 o
      2096  201  -3   4   8   2    0.79    1.09    0.18 o
      2096  101  -3   5   8  -1    0.79    1.09    0.18 o
      2097  201   3   6   8  -3  131.26  128.37    1.58 o
      2097  101   3   5   8   0  131.26  128.37    1.58 o
      2098  201  -3   6   8  -3  133.07  129.65    1.51 o
      2098  101  -3   5   8   0  133.07  129.65    1.51 o
      2099  201   3   6   8  -2    1.26    0.73    0.24 <
      2099  101   3   5   8   1    1.26    0.73    0.24 <
      2100  201  -3   6   8  -2    1.25    1.09    0.18 o
      2100  101  -3   5   8   1    1.25    1.09    0.18 o
      2101  201   4   4   8   2    1.50    1.64    0.24 o
      2101  101   4   5   8  -1    1.50    1.64    0.24 o
      2102  201  -4   4   8   2    1.50    1.51    0.24 o
      2102  101  -4   5   8  -1    1.50    1.51    0.24 o
      2103  201   4   6   8  -3   61.79   61.13    0.85 o
      2103  101   4   5   8   0   61.79   61.13    0.85 o
      2104  201  -4   6   8  -3   60.38   60.28    0.85 o
      2104  101  -4   5   8   0   60.38   60.28    0.85 o
      2105  201   4   6   8  -2    3.47    3.15    0.24 o
      2105  101   4   5   8   1    3.47    3.15    0.24 o
      2106  201  -4   6   8  -2    3.52    3.03    0.24 o
      2106  101  -4   5   8   1    3.52    3.03    0.24 o
      2107  201   5   4   8   2    5.01    5.03    0.30 o
      2107  101   5   5   8  -1    5.01    5.03    0.30 o
      2108  201  -5   4   8   2    5.00    5.69    0.30 o
      2108  101  -5   5   8  -1    5.00    5.69    0.30 o
      2109  201   5   6   8  -3  205.29  201.92    2.67 o
      2109  101   5   5   8   0  205.29  201.92    2.67 o
      2110  201  -5   6   8  -3  206.73  199.62    2.36 o
      2110  101  -5   5   8   0  206.73  199.62    2.36 o
      2111  201   5   6   8  -2    7.97    8.48    0.61 o
      2111  101   5   5   8   1    7.97    8.48    0.61 o
      2112  201  -5   6   8  -2    7.96    8.00    0.30 o
      2112  101  -5   5   8   1    7.96    8.00    0.30 o
      2113  201   0   5   8   2    0.23    0.12    0.18 <
      2113  101   0   6   8  -1    0.23    0.12    0.18 <
      2114  201   0   7   8  -3  169.63  170.48    2.06 o
      2114  101   0   6   8   0  169.63  170.48    2.06 o
      2115  201   0   7   8  -2    1.95    2.18    0.24 o
      2115  101   0   6   8   1    1.95    2.18    0.24 o
      2116  201   1   5   8   2    1.45    1.70    0.24 o
      2116  101   1   6   8  -1    1.45    1.70    0.24 o
      2117  201  -1   5   8   2    1.50    1.51    0.30 o
      2117  101  -1   6   8  -1    1.50    1.51    0.30 o
      2118  201   1   7   8  -3   20.33   21.39    0.48 o
      2118  101   1   6   8   0   20.33   21.39    0.48 o
      2119  201  -1   7   8  -3   20.16   21.99    0.61 o
      2119  101  -1   6   8   0   20.16   21.99    0.61 o
      2120  201   1   7   8  -2    0.13    0.30    0.30 <
      2120  101   1   6   8   1    0.13    0.30    0.30 <
      2121  201  -1   7   8  -2    0.13    0.06    0.30 <
      2121  101  -1   6   8   1    0.13    0.06    0.30 <
      2122  201   2   5   8   2   11.42   11.09    0.36 o
      2122  101   2   6   8  -1   11.42   11.09    0.36 o
      2123  201  -2   5   8   2   11.36   10.90    0.42 o
      2123  101  -2   6   8  -1   11.36   10.90    0.42 o
      2124  201   2   7   8  -3   60.86   59.37    0.91 o
      2124  101   2   6   8   0   60.86   59.37    0.91 o
      2125  201  -2   7   8  -3   60.12   60.16    0.91 o
      2125  101  -2   6   8   0   60.12   60.16    0.91 o
      2126  201   2   7   8  -2    5.97    6.97    0.30 o
      2126  101   2   6   8   1    5.97    6.97    0.30 o
      2127  201  -2   7   8  -2    5.93    5.21    0.36 o
      2127  101  -2   6   8   1    5.93    5.21    0.36 o
      2128  201   3   5   8   2    1.14    0.30    0.30 <
      2128  101   3   6   8  -1    1.14    0.30    0.30 <
      2129  201  -3   5   8   2    1.11    1.09    0.18 o
      2129  101  -3   6   8  -1    1.11    1.09    0.18 o
      2130  201   3   7   8  -3   15.05   16.78    0.48 o
      2130  101   3   6   8   0   15.05   16.78    0.48 o
      2131  201  -3   7   8  -3   14.94   16.66    0.55 o
      2131  101  -3   6   8   0   14.94   16.66    0.55 o
      2132  201   3   7   8  -2    1.10    0.73    0.18 o
      2132  101   3   6   8   1    1.10    0.73    0.18 o
      2133  201  -3   7   8  -2    1.14    0.73    0.30 <
      2133  101  -3   6   8   1    1.14    0.73    0.30 <
      2134  201   4   5   8   2    5.17    5.82    0.24 o
      2134  101   4   6   8  -1    5.17    5.82    0.24 o
      2135  201  -4   5   8   2    5.21    5.09    0.24 o
      2135  101  -4   6   8  -1    5.21    5.09    0.24 o
      2136  201   4   7   8  -3  451.33  419.53    4.97 o
      2136  101   4   6   8   0  451.33  419.53    4.97 o
      2137  201  -4   7   8  -3  449.15  424.98    5.45 o
      2137  101  -4   6   8   0  449.15  424.98    5.45 o
      2138  201   4   7   8  -2    0.28    0.12    0.24 <
      2138  101   4   6   8   1    0.28    0.12    0.24 <
      2139  201  -4   7   8  -2    0.28    0.61    0.18 o
      2139  101  -4   6   8   1    0.28    0.61    0.18 o
      2140  201   0   6   8   2    0.47    0.30    0.24 <
      2140  101   0   7   8  -1    0.47    0.30    0.24 <
      2141  201   0   8   8  -3  156.95  163.81    2.42 o
      2141  101   0   7   8   0  156.95  163.81    2.42 o
      2142  201   0   8   8  -2    3.71    3.57    0.30 o
      2142  101   0   7   8   1    3.71    3.57    0.30 o
      2143  201   1   6   8   2    1.69    2.12    0.30 o
      2143  101   1   7   8  -1    1.69    2.12    0.30 o
      2144  201  -1   6   8   2    1.70    1.82    0.30 o
      2144  101  -1   7   8  -1    1.70    1.82    0.30 o
      2145  201   1   8   8  -3   55.72   54.95    1.03 o
      2145  101   1   7   8   0   55.72   54.95    1.03 o
      2146  201  -1   8   8  -3   55.62   54.16    0.91 o
      2146  101  -1   7   8   0   55.62   54.16    0.91 o
      2147  201   1   8   8  -2    1.63    1.94    0.30 o
      2147  101   1   7   8   1    1.63    1.94    0.30 o
      2148  201  -1   8   8  -2    1.63    1.88    0.24 o
      2148  101  -1   7   8   1    1.63    1.88    0.24 o
      2149  201   2   6   8   2    4.14    3.51    0.48 o
      2149  101   2   7   8  -1    4.14    3.51    0.48 o
      2150  201  -2   6   8   2    4.10    2.97    0.30 o
      2150  101  -2   7   8  -1    4.10    2.97    0.30 o
      2151  201   2   8   8  -3   35.65   36.59    1.03 o
      2151  101   2   7   8   0   35.65   36.59    1.03 o
      2152  201  -2   8   8  -3   36.14   36.29    1.03 o
      2152  101  -2   7   8   0   36.14   36.29    1.03 o
      2153  201   2   8   8  -2    0.58    0.30    0.30 <
      2153  101   2   7   8   1    0.58    0.30    0.30 <
      2154  201  -2   8   8  -2    0.60    0.85    0.67 <
      2154  101  -2   7   8   1    0.60    0.85    0.67 <
      2155  201   3   6   8   2    4.44    4.66    0.42 o
      2155  101   3   7   8  -1    4.44    4.66    0.42 o
      2156  201  -3   6   8   2    4.44    5.15    0.30 o
      2156  101  -3   7   8  -1    4.44    5.15    0.30 o
      2157  201   3   8   8  -3   99.50   97.96    2.30 o
      2157  101   3   7   8   0   99.50   97.96    2.30 o
      2158  201  -3   8   8  -3   99.00   90.87    2.12 o
      2158  101  -3   7   8   0   99.00   90.87    2.12 o
      2159  201   0   7   8   2    4.74    3.88    0.36 o
      2159  101   0   8   8  -1    4.74    3.88    0.36 o
      2160  201   1   7   8   2    2.33    2.24    0.42 o
      2160  101   1   8   8  -1    2.33    2.24    0.42 o
      2161  201  -1   7   8   2    2.29    1.94    0.42 o
      2161  101  -1   8   8  -1    2.29    1.94    0.42 o
      2162  201   0   1   9  -2    3.21    3.33    0.30 o
      2162  101   0   0   9   1    3.21    3.33    0.30 o
      2163  201   1   1   9  -2   17.81   19.08    0.55 o
      2163  101   1   0   9   1   17.81   19.08    0.55 o
      2164  201   1  -1   9   2   17.83   19.39    0.55 o
      2164  101   1   0   9  -1   17.83   19.39    0.55 o
      2165  201   2   1   9  -3   10.66   18.36    0.73 o
      2165  101   2   0   9   0   10.66   18.36    0.73 o
      2166  201   2   1   9  -2   39.54   39.80    0.91 o
      2166  101   2   0   9   1   39.54   39.80    0.91 o
      2167  201   2  -1   9   2   39.45   39.56    0.79 o
      2167  101   2   0   9  -1   39.45   39.56    0.79 o
      2168  201   3   1   9  -3  552.48  613.15    8.00 o
      2168  101   3   0   9   0  552.48  613.15    8.00 o
      2169  201   3   1   9  -2   19.48   20.48    0.79 o
      2169  101   3   0   9   1   19.48   20.48    0.79 o
      2170  201   3  -1   9   2   19.49   20.66    0.73 o
      2170  101   3   0   9  -1   19.49   20.66    0.73 o
      2171  201   4   1   9  -3  965.50  909.58    8.18 o
      2171  101   4   0   9   0  965.50  909.58    8.18 o
      2172  201   4   1   9  -2   22.11   22.29    0.61 o
      2172  101   4   0   9   1   22.11   22.29    0.61 o
      2173  201   4  -1   9   2   22.02   21.14    1.03 o
      2173  101   4   0   9  -1   22.02   21.14    1.03 o
      2174  201   5   1   9  -3  131.59  136.01    2.12 o
      2174  101   5   0   9   0  131.59  136.01    2.12 o
      2175  201   5   1   9  -2   20.65   18.84    0.67 o
      2175  101   5   0   9   1   20.65   18.84    0.67 o
      2176  201   5  -1   9   2   20.77   18.17    0.42 o
      2176  101   5   0   9  -1   20.77   18.17    0.42 o
      2177  201   6   1   9  -3   68.63   69.43    1.76 o
      2177  101   6   0   9   0   68.63   69.43    1.76 o
      2178  201   6   1   9  -2    3.87    5.57    0.55 o
      2178  101   6   0   9   1    3.87    5.57    0.55 o
      2179  201   6  -1   9   2    3.80    4.60    0.91 o
      2179  101   6   0   9  -1    3.80    4.60    0.91 o
      2180  201   7   1   9  -2    3.87    3.45    0.36 o
      2180  101   7   0   9   1    3.87    3.45    0.36 o
      2181  201   0   0   9   2   13.19   12.30    0.42 o
      2181  101   0   1   9  -1   13.19   12.30    0.42 o
      2182  201   0   2   9  -2   21.03   17.21    0.55 o
      2182  101   0   1   9   1   21.03   17.21    0.55 o
      2183  201   1   0   9   2    8.26    6.91    0.42 o
      2183  101   1   1   9  -1    8.26    6.91    0.42 o
      2184  201  -1   0   9   2    8.26    7.63    0.42 o
      2184  101  -1   1   9  -1    8.26    7.63    0.42 o
      2185  201   1   2   9  -2   18.37   15.45    0.55 o
      2185  101   1   1   9   1   18.37   15.45    0.55 o
      2186  201  -1   2   9  -2   18.30   15.02    0.55 o
      2186  101  -1   1   9   1   18.30   15.02    0.55 o
      2187  201   2   0   9   2   18.59   17.51    0.67 o
      2187  101   2   1   9  -1   18.59   17.51    0.67 o
      2188  201  -2   0   9   2   18.56   17.63    0.61 o
      2188  101  -2   1   9  -1   18.56   17.63    0.61 o
      2189  201  -2   2   9  -3  964.72  936.60   17.39 o
      2189  101  -2   1   9   0  964.72  936.60   17.39 o
      2190  201   2   2   9  -2   10.78   11.21    0.55 o
      2190  101   2   1   9   1   10.78   11.21    0.55 o
      2191  201  -2   2   9  -2   10.76   11.21    0.61 o
      2191  101  -2   1   9   1   10.76   11.21    0.61 o
      2192  201   3   0   9   2    5.97    5.15    0.42 o
      2192  101   3   1   9  -1    5.97    5.15    0.42 o
      2193  201  -3   0   9   2    6.02    6.06    0.61 o
      2193  101  -3   1   9  -1    6.02    6.06    0.61 o
      2194  201   3   2   9  -3  424.92  440.92    6.30 o
      2194  101   3   1   9   0  424.92  440.92    6.30 o
      2195  201  -3   2   9  -3  424.25  433.04    5.82 o
      2195  101  -3   1   9   0  424.25  433.04    5.82 o
      2196  201   3   2   9  -2   10.43   11.57    0.73 o
      2196  101   3   1   9   1   10.43   11.57    0.73 o
      2197  201  -3   2   9  -2   10.36   11.09    0.48 o
      2197  101  -3   1   9   1   10.36   11.09    0.48 o
      2198  201   4   0   9   2    5.42    6.60    0.42 o
      2198  101   4   1   9  -1    5.42    6.60    0.42 o
      2199  201  -4   0   9   2    5.42    5.51    0.30 o
      2199  101  -4   1   9  -1    5.42    5.51    0.30 o
      2200  201   4   2   9  -3  401.88  386.94    4.24 o
      2200  101   4   1   9   0  401.88  386.94    4.24 o
      2201  201  -4   2   9  -3  405.42  401.48    3.57 o
      2201  101  -4   1   9   0  405.42  401.48    3.57 o
      2202  201   4   2   9  -2   13.70   14.36    0.42 o
      2202  101   4   1   9   1   13.70   14.36    0.42 o
      2203  201  -4   2   9  -2   13.70   14.54    0.36 o
      2203  101  -4   1   9   1   13.70   14.54    0.36 o
      2204  201   5   0   9   2    2.52    2.30    0.42 o
      2204  101   5   1   9  -1    2.52    2.30    0.42 o
      2205  201  -5   0   9   2    2.51    3.09    0.42 o
      2205  101  -5   1   9  -1    2.51    3.09    0.42 o
      2206  201   5   2   9  -3   37.84   39.86    1.03 o
      2206  101   5   1   9   0   37.84   39.86    1.03 o
      2207  201  -5   2   9  -3   38.80   39.14    0.67 o
      2207  101  -5   1   9   0   38.80   39.14    0.67 o
      2208  201   5   2   9  -2    0.99    0.24    0.36 <
      2208  101   5   1   9   1    0.99    0.24    0.36 <
      2209  201  -5   2   9  -2    0.99    0.61    0.30 <
      2209  101  -5   1   9   1    0.99    0.61    0.30 <
      2210  201   6   0   9   2    3.32    3.33    0.55 o
      2210  101   6   1   9  -1    3.32    3.33    0.55 o
      2211  201  -6   0   9   2    3.33    4.24    0.48 o
      2211  101  -6   1   9  -1    3.33    4.24    0.48 o
      2212  201   6   2   9  -3   30.62   30.53    0.85 o
      2212  101   6   1   9   0   30.62   30.53    0.85 o
      2213  201  -6   2   9  -3   31.01   32.47    0.79 o
      2213  101  -6   1   9   0   31.01   32.47    0.79 o
      2214  201   6   2   9  -2    4.24    2.61    0.79 o
      2214  101   6   1   9   1    4.24    2.61    0.79 o
      2215  201  -6   2   9  -2    4.22    3.88    0.48 o
      2215  101  -6   1   9   1    4.22    3.88    0.48 o
      2216  201   7   0   9   2    0.23    0.61    0.30 <
      2216  101   7   1   9  -1    0.23    0.61    0.30 <
      2217  201   0   1   9   2   46.78   43.56    0.61 o
      2217  101   0   2   9  -1   46.78   43.56    0.61 o
      2218  201   0   3   9  -3  735.57  756.85   14.66 o
      2218  101   0   2   9   0  735.57  756.85   14.66 o
      2219  201   0   3   9  -2   60.82   60.70    0.85 o
      2219  101   0   2   9   1   60.82   60.70    0.85 o
      2220  201   1   1   9   2    2.31    2.54    0.36 o
      2220  101   1   2   9  -1    2.31    2.54    0.36 o
      2221  201  -1   1   9   2    2.31    2.91    0.36 o
      2221  101  -1   2   9  -1    2.31    2.91    0.36 o
      2222  201   1   3   9  -2    9.10    9.94    0.48 o
      2222  101   1   2   9   1    9.10    9.94    0.48 o
      2223  201  -1   3   9  -2    8.99    9.75    0.48 o
      2223  101  -1   2   9   1    8.99    9.75    0.48 o
      2224  201   2   1   9   2   23.14   24.35    0.67 o
      2224  101   2   2   9  -1   23.14   24.35    0.67 o
      2225  201  -2   1   9   2   23.06   23.20    1.58 o
      2225  101  -2   2   9  -1   23.06   23.20    1.58 o
      2226  201   2   3   9  -3  442.55  472.18    6.36 o
      2226  101   2   2   9   0  442.55  472.18    6.36 o
      2227  201  -2   3   9  -3  444.95  478.90    7.51 o
      2227  101  -2   2   9   0  444.95  478.90    7.51 o
      2228  201   2   3   9  -2   59.86   57.01    1.09 o
      2228  101   2   2   9   1   59.86   57.01    1.09 o
      2229  201  -2   3   9  -2   59.83   48.28    2.18 o
      2229  101  -2   2   9   1   59.83   48.28    2.18 o
      2230  201   3   1   9   2   14.85   16.36    0.79 o
      2230  101   3   2   9  -1   14.85   16.36    0.79 o
      2231  201  -3   1   9   2   14.85   16.96    0.85 o
      2231  101  -3   2   9  -1   14.85   16.96    0.85 o
      2232  201   3   3   9  -3   70.63   77.30    1.70 o
      2232  101   3   2   9   0   70.63   77.30    1.70 o
      2233  201  -3   3   9  -3   70.60   76.70    1.82 o
      2233  101  -3   2   9   0   70.60   76.70    1.82 o
      2234  201   3   3   9  -2    6.38    7.69    0.55 o
      2234  101   3   2   9   1    6.38    7.69    0.55 o
      2235  201  -3   3   9  -2    6.44    8.97    0.85 o
      2235  101  -3   2   9   1    6.44    8.97    0.85 o
      2236  201   4   1   9   2    3.39    4.97    0.36 o
      2236  101   4   2   9  -1    3.39    4.97    0.36 o
      2237  201  -4   1   9   2    3.33    3.70    0.30 o
      2237  101  -4   2   9  -1    3.33    3.70    0.30 o
      2238  201   4   3   9  -3  438.48  421.23    4.42 o
      2238  101   4   2   9   0  438.48  421.23    4.42 o
      2239  201  -4   3   9  -3  437.20  420.20    3.82 o
      2239  101  -4   2   9   0  437.20  420.20    3.82 o
      2240  201   4   3   9  -2   11.02   10.97    0.48 o
      2240  101   4   2   9   1   11.02   10.97    0.48 o
      2241  201  -4   3   9  -2   10.85   10.24    0.42 o
      2241  101  -4   2   9   1   10.85   10.24    0.42 o
      2242  201   5   1   9   2    0.50    0.36    0.42 <
      2242  101   5   2   9  -1    0.50    0.36    0.42 <
      2243  201  -5   1   9   2    0.50    0.12    0.24 <
      2243  101  -5   2   9  -1    0.50    0.12    0.24 <
      2244  201   5   3   9  -3   82.96   92.39    1.64 o
      2244  101   5   2   9   0   82.96   92.39    1.64 o
      2245  201  -5   3   9  -3   84.37   92.15    1.15 o
      2245  101  -5   2   9   0   84.37   92.15    1.15 o
      2246  201   5   3   9  -2   10.16   10.30    0.67 o
      2246  101   5   2   9   1   10.16   10.30    0.67 o
      2247  201  -5   3   9  -2   10.33    9.69    0.42 o
      2247  101  -5   2   9   1   10.33    9.69    0.42 o
      2248  201   6   1   9   2    3.76    3.82    0.73 o
      2248  101   6   2   9  -1    3.76    3.82    0.73 o
      2249  201  -6   1   9   2    3.77    3.88    0.91 o
      2249  101  -6   2   9  -1    3.77    3.88    0.91 o
      2250  201   6   3   9  -3  108.82  112.44    2.24 o
      2250  101   6   2   9   0  108.82  112.44    2.24 o
      2251  201  -6   3   9  -3  107.84  110.99    2.00 o
      2251  101  -6   2   9   0  107.84  110.99    2.00 o
      2252  201   6   3   9  -2    2.38    2.85    0.36 o
      2252  101   6   2   9   1    2.38    2.85    0.36 o
      2253  201  -6   3   9  -2    2.37    2.18    0.36 o
      2253  101  -6   2   9   1    2.37    2.18    0.36 o
      2254  201   0   2   9   2   14.06   14.96    0.55 o
      2254  101   0   3   9  -1   14.06   14.96    0.55 o
      2255  201   0   4   9  -2    1.76    1.76    0.48 o
      2255  101   0   3   9   1    1.76    1.76    0.48 o
      2256  201   1   2   9   2   36.16   33.93    0.67 o
      2256  101   1   3   9  -1   36.16   33.93    0.67 o
      2257  201  -1   2   9   2   36.11   34.65    0.67 o
      2257  101  -1   3   9  -1   36.11   34.65    0.67 o
      2258  201   1   4   9  -2    3.60    3.45    0.61 o
      2258  101   1   3   9   1    3.60    3.45    0.61 o
      2259  201  -1   4   9  -2    3.59    4.79    0.36 o
      2259  101  -1   3   9   1    3.59    4.79    0.36 o
      2260  201   2   2   9   2   27.37   23.38    0.79 o
      2260  101   2   3   9  -1   27.37   23.38    0.79 o
      2261  201  -2   2   9   2   27.57   23.26    3.88 o
      2261  101  -2   3   9  -1   27.57   23.26    3.88 o
      2262  201   2   4   9  -3  168.26  163.27    2.91 o
      2262  101   2   3   9   0  168.26  163.27    2.91 o
      2263  201  -2   4   9  -3  167.50  163.45    2.61 o
      2263  101  -2   3   9   0  167.50  163.45    2.61 o
      2264  201   2   4   9  -2    1.69    1.39    0.48 <
      2264  101   2   3   9   1    1.69    1.39    0.48 <
      2265  201  -2   4   9  -2    1.74    1.09    0.36 <
      2265  101  -2   3   9   1    1.74    1.09    0.36 <
      2266  201   3   2   9   2    9.39    9.75    0.73 o
      2266  101   3   3   9  -1    9.39    9.75    0.73 o
      2267  201  -3   2   9   2    9.40   11.09    0.85 o
      2267  101  -3   3   9  -1    9.40   11.09    0.85 o
      2268  201   3   4   9  -3  453.62  465.39    5.63 o
      2268  101   3   3   9   0  453.62  465.39    5.63 o
      2269  201  -3   4   9  -3  451.72  458.67    4.42 o
      2269  101  -3   3   9   0  451.72  458.67    4.42 o
      2270  201   3   4   9  -2    0.26    0.61    0.24 <
      2270  101   3   3   9   1    0.26    0.61    0.24 <
      2271  201  -3   4   9  -2    0.27    0.55    0.24 <
      2271  101  -3   3   9   1    0.27    0.55    0.24 <
      2272  201   4   2   9   2    2.68    3.39    0.36 o
      2272  101   4   3   9  -1    2.68    3.39    0.36 o
      2273  201  -4   2   9   2    2.72    2.61    0.24 o
      2273  101  -4   3   9  -1    2.72    2.61    0.24 o
      2274  201   4   4   9  -3  614.91  573.59    5.94 o
      2274  101   4   3   9   0  614.91  573.59    5.94 o
      2275  201  -4   4   9  -3  618.66  581.77    4.73 o
      2275  101  -4   3   9   0  618.66  581.77    4.73 o
      2276  201   4   4   9  -2   11.78   12.24    0.42 o
      2276  101   4   3   9   1   11.78   12.24    0.42 o
      2277  201  -4   4   9  -2   11.78   12.36    0.42 o
      2277  101  -4   3   9   1   11.78   12.36    0.42 o
      2278  201   5   2   9   2    0.76    0.97    0.42 <
      2278  101   5   3   9  -1    0.76    0.97    0.42 <
      2279  201  -5   2   9   2    0.76    0.67    0.24 <
      2279  101  -5   3   9  -1    0.76    0.67    0.24 <
      2280  201   5   4   9  -3  130.42  123.95    2.24 o
      2280  101   5   3   9   0  130.42  123.95    2.24 o
      2281  201  -5   4   9  -3  129.17  120.38    1.51 o
      2281  101  -5   3   9   0  129.17  120.38    1.51 o
      2282  201   5   4   9  -2    0.70    0.61    0.24 <
      2282  101   5   3   9   1    0.70    0.61    0.24 <
      2283  201  -5   4   9  -2    0.72    0.61    0.24 <
      2283  101  -5   3   9   1    0.72    0.61    0.24 <
      2284  201   6   2   9   2    6.79    6.18    0.36 o
      2284  101   6   3   9  -1    6.79    6.18    0.36 o
      2285  201  -6   2   9   2    6.74    6.66    0.48 o
      2285  101  -6   3   9  -1    6.74    6.66    0.48 o
      2286  201   6   4   9  -3  162.46  163.57    2.24 o
      2286  101   6   3   9   0  162.46  163.57    2.24 o
      2287  201  -6   4   9  -3  165.15  161.27    2.61 o
      2287  101  -6   3   9   0  165.15  161.27    2.61 o
      2288  201   6   4   9  -2    2.02    2.85    0.79 o
      2288  101   6   3   9   1    2.02    2.85    0.79 o
      2289  201  -6   4   9  -2    2.08    2.54    0.24 o
      2289  101  -6   3   9   1    2.08    2.54    0.24 o
      2290  201   0   3   9   2   10.36    8.72    0.91 o
      2290  101   0   4   9  -1   10.36    8.72    0.91 o
      2291  201   0   5   9  -2    0.10   -0.12    0.42 <
      2291  101   0   4   9   1    0.10   -0.12    0.42 <
      2292  201   1   3   9   2    5.74    3.88    0.73 o
      2292  101   1   4   9  -1    5.74    3.88    0.73 o
      2293  201  -1   3   9   2    5.68    3.45    0.42 o
      2293  101  -1   4   9  -1    5.68    3.45    0.42 o
      2294  201   1   5   9  -3   77.09   78.94    2.18 o
      2294  101   1   4   9   0   77.09   78.94    2.18 o
      2295  201  -1   5   9  -3   77.55   77.55    2.00 o
      2295  101  -1   4   9   0   77.55   77.55    2.00 o
      2296  201   1   5   9  -2    5.54    5.51    0.30 o
      2296  101   1   4   9   1    5.54    5.51    0.30 o
      2297  201  -1   5   9  -2    5.61    5.76    0.30 o
      2297  101  -1   4   9   1    5.61    5.76    0.30 o
      2298  201   2   3   9   2   13.13   13.27    0.79 o
      2298  101   2   4   9  -1   13.13   13.27    0.79 o
      2299  201  -2   3   9   2   13.14   11.75    0.55 o
      2299  101  -2   4   9  -1   13.14   11.75    0.55 o
      2300  201   2   5   9  -3  442.87  467.94    5.21 o
      2300  101   2   4   9   0  442.87  467.94    5.21 o
      2301  201  -2   5   9  -3  441.83  470.06    4.30 o
      2301  101  -2   4   9   0  441.83  470.06    4.30 o
      2302  201   2   5   9  -2   12.27   12.96    0.36 o
      2302  101   2   4   9   1   12.27   12.96    0.36 o
      2303  201  -2   5   9  -2   12.27   12.66    0.30 o
      2303  101  -2   4   9   1   12.27   12.66    0.30 o
      2304  201   3   3   9   2    3.64    4.24    0.24 o
      2304  101   3   4   9  -1    3.64    4.24    0.24 o
      2305  201  -3   3   9   2    3.62    4.48    0.24 o
      2305  101  -3   4   9  -1    3.62    4.48    0.24 o
      2306  201   3   5   9  -3  181.15  186.90    1.88 o
      2306  101   3   4   9   0  181.15  186.90    1.88 o
      2307  201  -3   5   9  -3  181.83  184.90    1.64 o
      2307  101  -3   4   9   0  181.83  184.90    1.64 o
      2308  201   3   5   9  -2   35.55   37.68    0.48 o
      2308  101   3   4   9   1   35.55   37.68    0.48 o
      2309  201  -3   5   9  -2   35.53   37.38    0.48 o
      2309  101  -3   4   9   1   35.53   37.38    0.48 o
      2310  201   4   3   9   2    6.73    7.03    0.30 o
      2310  101   4   4   9  -1    6.73    7.03    0.30 o
      2311  201  -4   3   9   2    6.75    6.79    0.36 o
      2311  101  -4   4   9  -1    6.75    6.79    0.36 o
      2312  201   4   5   9  -3  192.37  193.44    1.82 o
      2312  101   4   4   9   0  192.37  193.44    1.82 o
      2313  201  -4   5   9  -3  189.54  191.08    2.24 o
      2313  101  -4   4   9   0  189.54  191.08    2.24 o
      2314  201   4   5   9  -2    5.57    6.30    0.30 o
      2314  101   4   4   9   1    5.57    6.30    0.30 o
      2315  201  -4   5   9  -2    5.61    6.18    0.36 o
      2315  101  -4   4   9   1    5.61    6.18    0.36 o
      2316  201   5   3   9   2    6.66    7.51    0.36 o
      2316  101   5   4   9  -1    6.66    7.51    0.36 o
      2317  201  -5   3   9   2    6.59    7.15    0.30 o
      2317  101  -5   4   9  -1    6.59    7.15    0.30 o
      2318  201   5   5   9  -3  116.51  112.20    1.39 o
      2318  101   5   4   9   0  116.51  112.20    1.39 o
      2319  201  -5   5   9  -3  116.50  112.02    1.39 o
      2319  101  -5   4   9   0  116.50  112.02    1.39 o
      2320  201   5   5   9  -2    8.90    8.72    0.36 o
      2320  101   5   4   9   1    8.90    8.72    0.36 o
      2321  201  -5   5   9  -2    8.86    8.48    0.30 o
      2321  101  -5   4   9   1    8.86    8.48    0.30 o
      2322  201   6   3   9   2    2.94    3.15    0.61 o
      2322  101   6   4   9  -1    2.94    3.15    0.61 o
      2323  201  -6   3   9   2    2.94    2.54    0.24 o
      2323  101  -6   4   9  -1    2.94    2.54    0.24 o
      2324  201   6   5   9  -3   25.18   27.63    0.67 o
      2324  101   6   4   9   0   25.18   27.63    0.67 o
      2325  201  -6   5   9  -3   24.01   22.60    0.67 o
      2325  101  -6   4   9   0   24.01   22.60    0.67 o
      2326  201   0   4   9   2    7.80    7.51    0.30 o
      2326  101   0   5   9  -1    7.80    7.51    0.30 o
      2327  201   0   6   9  -3    6.82    9.51    0.30 o
      2327  101   0   5   9   0    6.82    9.51    0.30 o
      2328  201   0   6   9  -2    0.76    0.91    0.24 o
      2328  101   0   5   9   1    0.76    0.91    0.24 o
      2329  201   1   4   9   2    0.19    0.67    0.24 <
      2329  101   1   5   9  -1    0.19    0.67    0.24 <
      2330  201  -1   4   9   2    0.19    0.18    0.18 <
      2330  101  -1   5   9  -1    0.19    0.18    0.18 <
      2331  201   1   6   9  -3  936.78  879.23    8.18 o
      2331  101   1   5   9   0  936.78  879.23    8.18 o
      2332  201  -1   6   9  -3  942.41  877.90    9.87 o
      2332  101  -1   5   9   0  942.41  877.90    9.87 o
      2333  201   1   6   9  -2    4.83    4.60    0.30 o
      2333  101   1   5   9   1    4.83    4.60    0.30 o
      2334  201  -1   6   9  -2    4.78    5.69    0.30 o
      2334  101  -1   5   9   1    4.78    5.69    0.30 o
      2335  201   2   4   9   2    2.15    2.73    0.30 o
      2335  101   2   5   9  -1    2.15    2.73    0.30 o
      2336  201  -2   4   9   2    2.19    2.79    0.24 o
      2336  101  -2   5   9  -1    2.19    2.79    0.24 o
      2337  201   2   6   9  -3  131.92  137.70    1.82 o
      2337  101   2   5   9   0  131.92  137.70    1.82 o
      2338  201  -2   6   9  -3  130.89  135.58    1.51 o
      2338  101  -2   5   9   0  130.89  135.58    1.51 o
      2339  201   2   6   9  -2    6.73    7.33    0.36 o
      2339  101   2   5   9   1    6.73    7.33    0.36 o
      2340  201  -2   6   9  -2    6.74    7.39    0.30 o
      2340  101  -2   5   9   1    6.74    7.39    0.30 o
      2341  201   3   4   9   2    7.33    7.82    0.36 o
      2341  101   3   5   9  -1    7.33    7.82    0.36 o
      2342  201  -3   4   9   2    7.49    8.66    0.30 o
      2342  101  -3   5   9  -1    7.49    8.66    0.30 o
      2343  201   3   6   9  -3   32.33   38.17    0.67 o
      2343  101   3   5   9   0   32.33   38.17    0.67 o
      2344  201  -3   6   9  -3   33.31   38.11    0.67 o
      2344  101  -3   5   9   0   33.31   38.11    0.67 o
      2345  201   3   6   9  -2    2.20    2.24    0.30 o
      2345  101   3   5   9   1    2.20    2.24    0.30 o
      2346  201  -3   6   9  -2    2.27    2.67    0.24 o
      2346  101  -3   5   9   1    2.27    2.67    0.24 o
      2347  201   4   4   9   2    2.07    2.42    0.24 o
      2347  101   4   5   9  -1    2.07    2.42    0.24 o
      2348  201  -4   4   9   2    2.12    2.30    0.24 o
      2348  101  -4   5   9  -1    2.12    2.30    0.24 o
      2349  201   4   6   9  -3   42.11   40.89    0.61 o
      2349  101   4   5   9   0   42.11   40.89    0.61 o
      2350  201  -4   6   9  -3   41.78   40.59    0.67 o
      2350  101  -4   5   9   0   41.78   40.59    0.67 o
      2351  201   4   6   9  -2    0.72    0.97    0.18 o
      2351  101   4   5   9   1    0.72    0.97    0.18 o
      2352  201  -4   6   9  -2    0.74    0.97    0.18 o
      2352  101  -4   5   9   1    0.74    0.97    0.18 o
      2353  201   5   4   9   2    1.22    0.97    0.24 o
      2353  101   5   5   9  -1    1.22    0.97    0.24 o
      2354  201  -5   4   9   2    1.24    1.03    0.24 o
      2354  101  -5   5   9  -1    1.24    1.03    0.24 o
      2355  201   5   6   9  -3  112.87  114.20    1.58 o
      2355  101   5   5   9   0  112.87  114.20    1.58 o
      2356  201  -5   6   9  -3  112.64  112.68    1.39 o
      2356  101  -5   5   9   0  112.64  112.68    1.39 o
      2357  201   5   6   9  -2    1.18    1.15    0.30 o
      2357  101   5   5   9   1    1.18    1.15    0.30 o
      2358  201  -5   6   9  -2    1.19    0.91    0.24 o
      2358  101  -5   5   9   1    1.19    0.91    0.24 o
      2359  201   0   5   9   2    5.84    6.54    0.30 o
      2359  101   0   6   9  -1    5.84    6.54    0.30 o
      2360  201   0   7   9  -3   12.27   11.51    0.42 o
      2360  101   0   6   9   0   12.27   11.51    0.42 o
      2361  201   0   7   9  -2    0.10    0.30    0.24 <
      2361  101   0   6   9   1    0.10    0.30    0.24 <
      2362  201   1   5   9   2    9.80   10.24    0.36 o
      2362  101   1   6   9  -1    9.80   10.24    0.36 o
      2363  201  -1   5   9   2    9.81   10.06    0.42 o
      2363  101  -1   6   9  -1    9.81   10.06    0.42 o
      2364  201   1   7   9  -3   37.69   35.50    0.67 o
      2364  101   1   6   9   0   37.69   35.50    0.67 o
      2365  201  -1   7   9  -3   36.81   35.56    0.79 o
      2365  101  -1   6   9   0   36.81   35.56    0.79 o
      2366  201   1   7   9  -2    6.27    6.85    0.42 o
      2366  101   1   6   9   1    6.27    6.85    0.42 o
      2367  201  -1   7   9  -2    6.31    6.85    0.36 o
      2367  101  -1   6   9   1    6.31    6.85    0.36 o
      2368  201   2   5   9   2   10.11   10.30    0.36 o
      2368  101   2   6   9  -1   10.11   10.30    0.36 o
      2369  201  -2   5   9   2   10.26    9.63    0.30 o
      2369  101  -2   6   9  -1   10.26    9.63    0.30 o
      2370  201   2   7   9  -3   62.17   60.89    0.91 o
      2370  101   2   6   9   0   62.17   60.89    0.91 o
      2371  201  -2   7   9  -3   62.40   60.52    1.09 o
      2371  101  -2   6   9   0   62.40   60.52    1.09 o
      2372  201   2   7   9  -2    6.14    6.54    0.30 o
      2372  101   2   6   9   1    6.14    6.54    0.30 o
      2373  201  -2   7   9  -2    6.16    5.21    0.30 o
      2373  101  -2   6   9   1    6.16    5.21    0.30 o
      2374  201   3   5   9   2    2.53    2.36    0.30 o
      2374  101   3   6   9  -1    2.53    2.36    0.30 o
      2375  201  -3   5   9   2    2.54    2.54    0.18 o
      2375  101  -3   6   9  -1    2.54    2.54    0.18 o
      2376  201   3   7   9  -3  105.97  105.11    1.39 o
      2376  101   3   6   9   0  105.97  105.11    1.39 o
      2377  201  -3   7   9  -3  105.70  108.56    1.82 o
      2377  101  -3   6   9   0  105.70  108.56    1.82 o
      2378  201   3   7   9  -2   14.86   14.24    0.30 o
      2378  101   3   6   9   1   14.86   14.24    0.30 o
      2379  201  -3   7   9  -2   14.89   13.99    0.55 o
      2379  101  -3   6   9   1   14.89   13.99    0.55 o
      2380  201   4   5   9   2   26.21   25.14    0.36 o
      2380  101   4   6   9  -1   26.21   25.14    0.36 o
      2381  201  -4   5   9   2   26.32   24.05    0.36 o
      2381  101  -4   6   9  -1   26.32   24.05    0.36 o
      2382  201   4   7   9  -3   39.25   38.89    0.73 o
      2382  101   4   6   9   0   39.25   38.89    0.73 o
      2383  201  -4   7   9  -3   39.39   40.29    0.67 o
      2383  101  -4   6   9   0   39.39   40.29    0.67 o
      2384  201   4   7   9  -2    2.58    2.00    0.24 o
      2384  101   4   6   9   1    2.58    2.00    0.24 o
      2385  201  -4   7   9  -2    2.62    2.85    0.18 o
      2385  101  -4   6   9   1    2.62    2.85    0.18 o
      2386  201   0   6   9   2    0.23    0.48    0.24 <
      2386  101   0   7   9  -1    0.23    0.48    0.24 <
      2387  201   0   8   9  -3  277.85  278.01    3.94 o
      2387  101   0   7   9   0  277.85  278.01    3.94 o
      2388  201   0   8   9  -2   12.86   12.42    0.42 o
      2388  101   0   7   9   1   12.86   12.42    0.42 o
      2389  201   1   6   9   2    0.34    0.24    0.24 <
      2389  101   1   7   9  -1    0.34    0.24    0.24 <
      2390  201  -1   6   9   2    0.35    0.12    0.24 <
      2390  101  -1   7   9  -1    0.35    0.12    0.24 <
      2391  201   1   8   9  -3  140.35  143.40    2.30 o
      2391  101   1   7   9   0  140.35  143.40    2.30 o
      2392  201  -1   8   9  -3  141.56  143.10    1.88 o
      2392  101  -1   7   9   0  141.56  143.10    1.88 o
      2393  201   1   8   9  -2    2.63    2.36    0.30 o
      2393  101   1   7   9   1    2.63    2.36    0.30 o
      2394  201  -1   8   9  -2    2.65    2.54    0.24 o
      2394  101  -1   7   9   1    2.65    2.54    0.24 o
      2395  201   2   6   9   2    2.78    2.73    0.42 o
      2395  101   2   7   9  -1    2.78    2.73    0.42 o
      2396  201  -2   6   9   2    2.83    2.97    0.30 o
      2396  101  -2   7   9  -1    2.83    2.97    0.30 o
      2397  201   2   8   9  -3  121.05  124.19    2.85 o
      2397  101   2   7   9   0  121.05  124.19    2.85 o
      2398  201  -2   8   9  -3  121.09  122.19    2.48 o
      2398  101  -2   7   9   0  121.09  122.19    2.48 o
      2399  201   2   8   9  -2    9.67    8.48    0.42 o
      2399  101   2   7   9   1    9.67    8.48    0.42 o
      2400  201  -2   8   9  -2    9.75    9.81    0.55 o
      2400  101  -2   7   9   1    9.75    9.81    0.55 o
      2401  201   3   6   9   2    4.19    4.18    0.42 o
      2401  101   3   7   9  -1    4.19    4.18    0.42 o
      2402  201  -3   6   9   2    4.16    4.48    0.30 o
      2402  101  -3   7   9  -1    4.16    4.48    0.30 o
      2403  201   3   8   9  -3   15.06   15.21    0.55 o
      2403  101   3   7   9   0   15.06   15.21    0.55 o
      2404  201  -3   8   9  -3   14.75   14.60    0.55 o
      2404  101  -3   7   9   0   14.75   14.60    0.55 o
      2405  201   0   7   9   2    1.60    1.33    0.30 o
      2405  101   0   8   9  -1    1.60    1.33    0.30 o
      2406  201   1   7   9   2    7.79    6.72    0.55 o
      2406  101   1   8   9  -1    7.79    6.72    0.55 o
      2407  201  -1   7   9   2    7.71    6.36    0.85 o
      2407  101  -1   8   9  -1    7.71    6.36    0.85 o
      2408  201   0   1  10  -3   12.35    9.21    0.55 o
      2408  101   0   0  10   0   12.35    9.21    0.55 o
      2409  201   0   1  10  -2   17.19   15.21    0.42 o
      2409  101   0   0  10   1   17.19   15.21    0.42 o
      2410  201   1   1  10  -2   10.82    8.66    0.42 o
      2410  101   1   0  10   1   10.82    8.66    0.42 o
      2411  201   1  -1  10   2   10.80    8.84    0.42 o
      2411  101   1   0  10  -1   10.80    8.84    0.42 o
      2412  201   2   1  10  -2    3.41    2.79    0.42 o
      2412  101   2   0  10   1    3.41    2.79    0.42 o
      2413  201   2  -1  10   2    3.39    3.15    0.42 o
      2413  101   2   0  10  -1    3.39    3.15    0.42 o
      2414  201   3   1  10  -3   31.36   30.29    0.97 o
      2414  101   3   0  10   0   31.36   30.29    0.97 o
      2415  201   3   1  10  -2    7.95    8.42    0.67 o
      2415  101   3   0  10   1    7.95    8.42    0.67 o
      2416  201   3  -1  10   2    7.94    8.00    0.55 o
      2416  101   3   0  10  -1    7.94    8.00    0.55 o
      2417  201   4   1  10  -3   59.68   69.12    1.64 o
      2417  101   4   0  10   0   59.68   69.12    1.64 o
      2418  201   4   1  10  -2   10.18   11.39    0.42 o
      2418  101   4   0  10   1   10.18   11.39    0.42 o
      2419  201   4  -1  10   2   10.20    7.39    1.03 o
      2419  101   4   0  10  -1   10.20    7.39    1.03 o
      2420  201   5   1  10  -3  146.71  137.95    2.12 o
      2420  101   5   0  10   0  146.71  137.95    2.12 o
      2421  201   5   1  10  -2    2.86    3.82    0.48 o
      2421  101   5   0  10   1    2.86    3.82    0.48 o
      2422  201   5  -1  10   2    2.84    3.45    0.30 o
      2422  101   5   0  10  -1    2.84    3.45    0.30 o
      2423  201   6   1  10  -3    0.16    2.54    0.36 o
      2423  101   6   0  10   0    0.16    2.54    0.36 o
      2424  201   6   1  10  -2    2.56    3.45    0.55 o
      2424  101   6   0  10   1    2.56    3.45    0.55 o
      2425  201   6  -1  10   2    2.51    3.76    0.36 o
      2425  101   6   0  10  -1    2.51    3.76    0.36 o
      2426  201   7   1  10  -2    2.56    2.67    0.36 o
      2426  101   7   0  10   1    2.56    2.67    0.36 o
      2427  201   0   0  10   2    3.84    3.15    0.36 o
      2427  101   0   1  10  -1    3.84    3.15    0.36 o
      2428  201   0   2  10  -2   19.30   16.72    0.55 o
      2428  101   0   1  10   1   19.30   16.72    0.55 o
      2429  201   1   0  10   2    1.32    1.27    0.30 o
      2429  101   1   1  10  -1    1.32    1.27    0.30 o
      2430  201  -1   0  10   2    1.33    1.33    0.30 o
      2430  101  -1   1  10  -1    1.33    1.33    0.30 o
      2431  201   1   2  10  -2   15.88   17.57    0.61 o
      2431  101   1   1  10   1   15.88   17.57    0.61 o
      2432  201  -1   2  10  -2   15.93   17.93    0.61 o
      2432  101  -1   1  10   1   15.93   17.93    0.61 o
      2433  201   2   0  10   2   19.29   19.14    0.67 o
      2433  101   2   1  10  -1   19.29   19.14    0.67 o
      2434  201  -2   0  10   2   19.28   19.87    0.61 o
      2434  101  -2   1  10  -1   19.28   19.87    0.61 o
      2435  201   2   2  10  -3  102.43  123.35    2.36 o
      2435  101   2   1  10   0  102.43  123.35    2.36 o
      2436  201  -2   2  10  -3  102.89  120.86    2.06 o
      2436  101  -2   1  10   0  102.89  120.86    2.06 o
      2437  201   2   2  10  -2   32.53   32.59    0.73 o
      2437  101   2   1  10   1   32.53   32.59    0.73 o
      2438  201  -2   2  10  -2   32.38   30.59    0.79 o
      2438  101  -2   1  10   1   32.38   30.59    0.79 o
      2439  201   3   0  10   2   13.55   14.06    0.79 o
      2439  101   3   1  10  -1   13.55   14.06    0.79 o
      2440  201  -3   0  10   2   13.63   14.48    0.73 o
      2440  101  -3   1  10  -1   13.63   14.48    0.73 o
      2441  201   3   2  10  -3  298.19  323.69    4.85 o
      2441  101   3   1  10   0  298.19  323.69    4.85 o
      2442  201  -3   2  10  -3  296.33  326.72    3.82 o
      2442  101  -3   1  10   0  296.33  326.72    3.82 o
      2443  201   3   2  10  -2   20.25   21.81    0.79 o
      2443  101   3   1  10   1   20.25   21.81    0.79 o
      2444  201  -3   2  10  -2   20.20   22.23    0.61 o
      2444  101  -3   1  10   1   20.20   22.23    0.61 o
      2445  201   4   0  10   2   11.81   11.81    0.48 o
      2445  101   4   1  10  -1   11.81   11.81    0.48 o
      2446  201  -4   0  10   2   11.73   12.06    0.30 o
      2446  101  -4   1  10  -1   11.73   12.06    0.30 o
      2447  201   4   2  10  -3  357.54  343.92    3.82 o
      2447  101   4   1  10   0  357.54  343.92    3.82 o
      2448  201  -4   2  10  -3  356.82  353.50    3.21 o
      2448  101  -4   1  10   0  356.82  353.50    3.21 o
      2449  201   4   2  10  -2    7.27    7.27    0.36 o
      2449  101   4   1  10   1    7.27    7.27    0.36 o
      2450  201  -4   2  10  -2    7.24    7.94    0.24 o
      2450  101  -4   1  10   1    7.24    7.94    0.24 o
      2451  201   5   0  10   2   19.25   18.66    0.67 o
      2451  101   5   1  10  -1   19.25   18.66    0.67 o
      2452  201  -5   0  10   2   19.40   18.66    0.55 o
      2452  101  -5   1  10  -1   19.40   18.66    0.55 o
      2453  201   5   2  10  -3   98.12  110.68    2.06 o
      2453  101   5   1  10   0   98.12  110.68    2.06 o
      2454  201  -5   2  10  -3   97.54  107.84    1.33 o
      2454  101  -5   1  10   0   97.54  107.84    1.33 o
      2455  201   5   2  10  -2    1.16    0.91    0.36 <
      2455  101   5   1  10   1    1.16    0.91    0.36 <
      2456  201  -5   2  10  -2    1.16    0.55    0.30 <
      2456  101  -5   1  10   1    1.16    0.55    0.30 <
      2457  201   6   0  10   2    3.07    3.70    0.55 o
      2457  101   6   1  10  -1    3.07    3.70    0.55 o
      2458  201  -6   0  10   2    3.03    4.66    0.42 o
      2458  101  -6   1  10  -1    3.03    4.66    0.42 o
      2459  201   6   2  10  -3   94.97   87.66    1.94 o
      2459  101   6   1  10   0   94.97   87.66    1.94 o
      2460  201  -6   2  10  -3   92.52   85.36    1.51 o
      2460  101  -6   1  10   0   92.52   85.36    1.51 o
      2461  201   6   2  10  -2    1.68    1.51    0.36 o
      2461  101   6   1  10   1    1.68    1.51    0.36 o
      2462  201  -6   2  10  -2    1.68    1.70    0.48 o
      2462  101  -6   1  10   1    1.68    1.70    0.48 o
      2463  201   7   0  10   2    0.80    0.73    0.36 <
      2463  101   7   1  10  -1    0.80    0.73    0.36 <
      2464  201   0   1  10   2    0.34    1.33    0.30 o
      2464  101   0   2  10  -1    0.34    1.33    0.30 o
      2465  201   0   3  10  -2   10.96   10.78    0.42 o
      2465  101   0   2  10   1   10.96   10.78    0.42 o
      2466  201   1   1  10   2   47.78   40.41    0.85 o
      2466  101   1   2  10  -1   47.78   40.41    0.85 o
      2467  201  -1   1  10   2   47.73   42.59    0.85 o
      2467  101  -1   2  10  -1   47.73   42.59    0.85 o
      2468  201   1   3  10  -3  243.80  279.40    3.88 o
      2468  101   1   2  10   0  243.80  279.40    3.88 o
      2469  201  -1   3  10  -3  242.98  280.80    3.88 o
      2469  101  -1   2  10   0  242.98  280.80    3.88 o
      2470  201   1   3  10  -2    7.45    7.15    0.48 o
      2470  101   1   2  10   1    7.45    7.15    0.48 o
      2471  201  -1   3  10  -2    7.39    6.85    0.48 o
      2471  101  -1   2  10   1    7.39    6.85    0.48 o
      2472  201   2   1  10   2   20.82   21.57    0.67 o
      2472  101   2   2  10  -1   20.82   21.57    0.67 o
      2473  201  -2   1  10   2   20.90   16.60    2.67 o
      2473  101  -2   2  10  -1   20.90   16.60    2.67 o
      2474  201   2   3  10  -3  557.35  613.15    8.48 o
      2474  101   2   2  10   0  557.35  613.15    8.48 o
      2475  201  -2   3  10  -3  554.50  606.67    9.09 o
      2475  101  -2   2  10   0  554.50  606.67    9.09 o
      2476  201   2   3  10  -2   47.13   46.89    1.03 o
      2476  101   2   2  10   1   47.13   46.89    1.03 o
      2477  201  -2   3  10  -2   47.37   39.08    2.18 o
      2477  101  -2   2  10   1   47.37   39.08    2.18 o
      2478  201   3   1  10   2    4.79    4.24    0.55 o
      2478  101   3   2  10  -1    4.79    4.24    0.55 o
      2479  201  -3   1  10   2    4.80    5.27    0.67 o
      2479  101  -3   2  10  -1    4.80    5.27    0.67 o
      2480  201   3   3  10  -3   30.29   34.05    1.15 o
      2480  101   3   2  10   0   30.29   34.05    1.15 o
      2481  201  -3   3  10  -3   31.54   36.29    1.21 o
      2481  101  -3   2  10   0   31.54   36.29    1.21 o
      2482  201   3   3  10  -2   16.56   15.15    0.61 o
      2482  101   3   2  10   1   16.56   15.15    0.61 o
      2483  201  -3   3  10  -2   16.46   15.99    0.85 o
      2483  101  -3   2  10   1   16.46   15.99    0.85 o
      2484  201   4   1  10   2    9.73    9.39    0.42 o
      2484  101   4   2  10  -1    9.73    9.39    0.42 o
      2485  201  -4   1  10   2    9.71    8.78    0.36 o
      2485  101  -4   2  10  -1    9.71    8.78    0.36 o
      2486  201   4   3  10  -3 1062.63  990.82   11.57 o
      2486  101   4   2  10   0 1062.63  990.82   11.57 o
      2487  201  -4   3  10  -3 1066.01  994.21   11.03 o
      2487  101  -4   2  10   0 1066.01  994.21   11.03 o
      2488  201   4   3  10  -2    9.68   10.30    0.48 o
      2488  101   4   2  10   1    9.68   10.30    0.48 o
      2489  201  -4   3  10  -2    9.81   10.36    0.36 o
      2489  101  -4   2  10   1    9.81   10.36    0.36 o
      2490  201   5   1  10   2    1.64    1.27    0.48 <
      2490  101   5   2  10  -1    1.64    1.27    0.48 <
      2491  201  -5   1  10   2    1.63    1.15    0.30 o
      2491  101  -5   2  10  -1    1.63    1.15    0.30 o
      2492  201   5   3  10  -3  234.98  221.18    4.18 o
      2492  101   5   2  10   0  234.98  221.18    4.18 o
      2493  201  -5   3  10  -3  236.30  219.79    2.24 o
      2493  101  -5   2  10   0  236.30  219.79    2.24 o
      2494  201   5   3  10  -2    3.10    2.73    0.55 o
      2494  101   5   2  10   1    3.10    2.73    0.55 o
      2495  201  -5   3  10  -2    3.10    2.79    0.30 o
      2495  101  -5   2  10   1    3.10    2.79    0.30 o
      2496  201   6   1  10   2    0.85    0.61    0.30 <
      2496  101   6   2  10  -1    0.85    0.61    0.30 <
      2497  201  -6   1  10   2    0.84    1.70    0.91 <
      2497  101  -6   2  10  -1    0.84    1.70    0.91 <
      2498  201   6   3  10  -3   33.35   27.26    0.73 o
      2498  101   6   2  10   0   33.35   27.26    0.73 o
      2499  201  -6   3  10  -3   34.61   30.41    0.79 o
      2499  101  -6   2  10   0   34.61   30.41    0.79 o
      2500  201   6   3  10  -2   14.12   12.90    0.42 o
      2500  101   6   2  10   1   14.12   12.90    0.42 o
      2501  201  -6   3  10  -2   14.01   12.84    0.55 o
      2501  101  -6   2  10   1   14.01   12.84    0.55 o
      2502  201   0   2  10   2   40.08   45.07    0.73 o
      2502  101   0   3  10  -1   40.08   45.07    0.73 o
      2503  201   0   4  10  -2    3.78    4.06    0.61 o
      2503  101   0   3  10   1    3.78    4.06    0.61 o
      2504  201   1   2  10   2   28.96   28.11    0.67 o
      2504  101   1   3  10  -1   28.96   28.11    0.67 o
      2505  201  -1   2  10   2   29.15   29.44    0.67 o
      2505  101  -1   3  10  -1   29.15   29.44    0.67 o
      2506  201   1   4  10  -3  248.39  301.27    5.57 o
      2506  101   1   3  10   0  248.39  301.27    5.57 o
      2507  201  -1   4  10  -3  247.95  295.34    3.70 o
      2507  101  -1   3  10   0  247.95  295.34    3.70 o
      2508  201   1   4  10  -2    0.49   -0.00    0.55 <
      2508  101   1   3  10   1    0.49   -0.00    0.55 <
      2509  201  -1   4  10  -2    0.47    0.61    0.30 <
      2509  101  -1   3  10   1    0.47    0.61    0.30 <
      2510  201   2   2  10   2    4.63    4.48    0.55 o
      2510  101   2   3  10  -1    4.63    4.48    0.55 o
      2511  201  -2   2  10   2    4.54    5.76    0.61 o
      2511  101  -2   3  10  -1    4.54    5.76    0.61 o
      2512  201   2   4  10  -3   28.59   31.02    0.97 o
      2512  101   2   3  10   0   28.59   31.02    0.97 o
      2513  201  -2   4  10  -3   28.66   30.59    0.91 o
      2513  101  -2   3  10   0   28.66   30.59    0.91 o
      2514  201   2   4  10  -2    4.66    4.00    0.61 o
      2514  101   2   3  10   1    4.66    4.00    0.61 o
      2515  201  -2   4  10  -2    4.70    3.63    0.48 o
      2515  101  -2   3  10   1    4.70    3.63    0.48 o
      2516  201   3   2  10   2    1.00    1.27    0.48 <
      2516  101   3   3  10  -1    1.00    1.27    0.48 <
      2517  201  -3   2  10   2    1.01    1.27    0.30 o
      2517  101  -3   3  10  -1    1.01    1.27    0.30 o
      2518  201   3   4  10  -3  562.94  563.23    6.72 o
      2518  101   3   3  10   0  562.94  563.23    6.72 o
      2519  201  -3   4  10  -3  557.95  558.69    4.54 o
      2519  101  -3   3  10   0  557.95  558.69    4.54 o
      2520  201   3   4  10  -2   10.40   11.63    0.36 o
      2520  101   3   3  10   1   10.40   11.63    0.36 o
      2521  201  -3   4  10  -2   10.35   11.51    0.36 o
      2521  101  -3   3  10   1   10.35   11.51    0.36 o
      2522  201   4   2  10   2   12.76   13.15    0.48 o
      2522  101   4   3  10  -1   12.76   13.15    0.48 o
      2523  201  -4   2  10   2   12.62   11.93    0.42 o
      2523  101  -4   3  10  -1   12.62   11.93    0.42 o
      2524  201   4   4  10  -3  498.18  488.84    5.09 o
      2524  101   4   3  10   0  498.18  488.84    5.09 o
      2525  201  -4   4  10  -3  495.36  485.57    4.73 o
      2525  101  -4   3  10   0  495.36  485.57    4.73 o
      2526  201   4   4  10  -2    8.92    9.63    0.36 o
      2526  101   4   3  10   1    8.92    9.63    0.36 o
      2527  201  -4   4  10  -2    8.92    9.75    0.36 o
      2527  101  -4   3  10   1    8.92    9.75    0.36 o
      2528  201   5   2  10   2    5.10    5.15    0.55 o
      2528  101   5   3  10  -1    5.10    5.15    0.55 o
      2529  201  -5   2  10   2    5.14    5.15    0.30 o
      2529  101  -5   3  10  -1    5.14    5.15    0.30 o
      2530  201   5   4  10  -3    0.54    0.91    0.36 <
      2530  101   5   3  10   0    0.54    0.91    0.36 <
      2531  201  -5   4  10  -3    0.63    1.21    0.24 o
      2531  101  -5   3  10   0    0.63    1.21    0.24 o
      2532  201   5   4  10  -2    7.85    8.78    0.48 o
      2532  101   5   3  10   1    7.85    8.78    0.48 o
      2533  201  -5   4  10  -2    7.79    8.36    0.36 o
      2533  101  -5   3  10   1    7.79    8.36    0.36 o
      2534  201   6   2  10   2    0.57    0.91    0.24 o
      2534  101   6   3  10  -1    0.57    0.91    0.24 o
      2535  201  -6   2  10   2    0.57    1.03    0.30 o
      2535  101  -6   3  10  -1    0.57    1.03    0.30 o
      2536  201   6   4  10  -3    2.24    3.33    0.24 o
      2536  101   6   3  10   0    2.24    3.33    0.24 o
      2537  201  -6   4  10  -3    1.95    3.45    0.30 o
      2537  101  -6   3  10   0    1.95    3.45    0.30 o
      2538  201   6   4  10  -2    8.96    9.27    0.79 o
      2538  101   6   3  10   1    8.96    9.27    0.79 o
      2539  201  -6   4  10  -2    8.91    9.03    0.30 o
      2539  101  -6   3  10   1    8.91    9.03    0.30 o
      2540  201   0   3  10   2    7.09    6.30    0.85 o
      2540  101   0   4  10  -1    7.09    6.30    0.85 o
      2541  201   0   5  10  -3   16.68   18.66    1.03 o
      2541  101   0   4  10   0   16.68   18.66    1.03 o
      2542  201   0   5  10  -2    1.61    2.73    0.42 o
      2542  101   0   4  10   1    1.61    2.73    0.42 o
      2543  201   1   3  10   2    7.36    8.91    0.85 o
      2543  101   1   4  10  -1    7.36    8.91    0.85 o
      2544  201  -1   3  10   2    7.35    6.54    0.42 o
      2544  101  -1   4  10  -1    7.35    6.54    0.42 o
      2545  201   1   5  10  -3  752.12  726.56   15.57 o
      2545  101   1   4  10   0  752.12  726.56   15.57 o
      2546  201  -1   5  10  -3  754.21  720.50   15.27 o
      2546  101  -1   4  10   0  754.21  720.50   15.27 o
      2547  201   1   5  10  -2    8.61   10.60    0.36 o
      2547  101   1   4  10   1    8.61   10.60    0.36 o
      2548  201  -1   5  10  -2    8.63   10.00    0.36 o
      2548  101  -1   4  10   1    8.63   10.00    0.36 o
      2549  201   2   3  10   2   11.52   10.42    0.67 o
      2549  101   2   4  10  -1   11.52   10.42    0.67 o
      2550  201  -2   3  10   2   11.57   12.42    0.36 o
      2550  101  -2   4  10  -1   11.57   12.42    0.36 o
      2551  201   2   5  10  -3   42.18   43.07    0.73 o
      2551  101   2   4  10   0   42.18   43.07    0.73 o
      2552  201  -2   5  10  -3   42.40   44.22    0.61 o
      2552  101  -2   4  10   0   42.40   44.22    0.61 o
      2553  201   2   5  10  -2    5.51    6.00    0.30 o
      2553  101   2   4  10   1    5.51    6.00    0.30 o
      2554  201  -2   5  10  -2    5.50    5.57    0.30 o
      2554  101  -2   4  10   1    5.50    5.57    0.30 o
      2555  201   3   3  10   2    0.98    0.91    0.18 o
      2555  101   3   4  10  -1    0.98    0.91    0.18 o
      2556  201  -3   3  10   2    1.00    0.97    0.24 o
      2556  101  -3   4  10  -1    1.00    0.97    0.24 o
      2557  201   3   5  10  -3  377.44  381.67    3.63 o
      2557  101   3   4  10   0  377.44  381.67    3.63 o
      2558  201  -3   5  10  -3  381.33  387.06    3.33 o
      2558  101  -3   4  10   0  381.33  387.06    3.33 o
      2559  201   3   5  10  -2    8.40    9.33    0.30 o
      2559  101   3   4  10   1    8.40    9.33    0.30 o
      2560  201  -3   5  10  -2    8.49   10.54    0.36 o
      2560  101  -3   4  10   1    8.49   10.54    0.36 o
      2561  201   4   3  10   2    6.71    6.06    0.30 o
      2561  101   4   4  10  -1    6.71    6.06    0.30 o
      2562  201  -4   3  10   2    6.73    6.24    0.36 o
      2562  101  -4   4  10  -1    6.73    6.24    0.36 o
      2563  201   4   5  10  -3    7.21    8.30    0.30 o
      2563  101   4   4  10   0    7.21    8.30    0.30 o
      2564  201  -4   5  10  -3    7.17    8.60    0.42 o
      2564  101  -4   4  10   0    7.17    8.60    0.42 o
      2565  201   4   5  10  -2   10.91   12.06    0.30 o
      2565  101   4   4  10   1   10.91   12.06    0.30 o
      2566  201  -4   5  10  -2   10.90   12.06    0.36 o
      2566  101  -4   4  10   1   10.90   12.06    0.36 o
      2567  201   5   3  10   2    3.33    4.00    0.30 o
      2567  101   5   4  10  -1    3.33    4.00    0.30 o
      2568  201  -5   3  10   2    3.31    3.63    0.24 o
      2568  101  -5   4  10  -1    3.31    3.63    0.24 o
      2569  201   5   5  10  -3  128.25  124.68    1.82 o
      2569  101   5   4  10   0  128.25  124.68    1.82 o
      2570  201  -5   5  10  -3  128.15  121.41    1.45 o
      2570  101  -5   4  10   0  128.15  121.41    1.45 o
      2571  201   5   5  10  -2    0.15    0.00    0.24 <
      2571  101   5   4  10   1    0.15    0.00    0.24 <
      2572  201  -5   5  10  -2    0.15    0.24    0.18 <
      2572  101  -5   4  10   1    0.15    0.24    0.18 <
      2573  201   6   3  10   2    1.75    1.82    0.61 <
      2573  101   6   4  10  -1    1.75    1.82    0.61 <
      2574  201  -6   3  10   2    1.82    2.18    0.36 o
      2574  101  -6   4  10  -1    1.82    2.18    0.36 o
      2575  201   6   5  10  -3   76.46   81.42    1.76 o
      2575  101   6   4  10   0   76.46   81.42    1.76 o
      2576  201  -6   5  10  -3   76.06   71.06    2.97 o
      2576  101  -6   4  10   0   76.06   71.06    2.97 o
      2577  201   0   4  10   2    3.17    3.33    0.24 o
      2577  101   0   5  10  -1    3.17    3.33    0.24 o
      2578  201   0   6  10  -3   38.89   40.71    0.55 o
      2578  101   0   5  10   0   38.89   40.71    0.55 o
      2579  201   0   6  10  -2    1.42    2.00    0.24 o
      2579  101   0   5  10   1    1.42    2.00    0.24 o
      2580  201   1   4  10   2   26.19   26.66    0.42 o
      2580  101   1   5  10  -1   26.19   26.66    0.42 o
      2581  201  -1   4  10   2   26.02   25.75    0.42 o
      2581  101  -1   5  10  -1   26.02   25.75    0.42 o
      2582  201   1   6  10  -3  256.07  253.54    2.30 o
      2582  101   1   5  10   0  256.07  253.54    2.30 o
      2583  201  -1   6  10  -3  255.16  250.75    2.54 o
      2583  101  -1   5  10   0  255.16  250.75    2.54 o
      2584  201   1   6  10  -2   11.46   10.48    0.36 o
      2584  101   1   5  10   1   11.46   10.48    0.36 o
      2585  201  -1   6  10  -2   11.45   11.45    0.30 o
      2585  101  -1   5  10   1   11.45   11.45    0.30 o
      2586  201   2   4  10   2   15.28   17.14    0.42 o
      2586  101   2   5  10  -1   15.28   17.14    0.42 o
      2587  201  -2   4  10   2   15.21   16.18    0.36 o
      2587  101  -2   5  10  -1   15.21   16.18    0.36 o
      2588  201   2   6  10  -3  268.55  264.44    2.67 o
      2588  101   2   5  10   0  268.55  264.44    2.67 o
      2589  201  -2   6  10  -3  269.23  267.41    2.67 o
      2589  101  -2   5  10   0  269.23  267.41    2.67 o
      2590  201   2   6  10  -2   13.87   13.57    0.36 o
      2590  101   2   5  10   1   13.87   13.57    0.36 o
      2591  201  -2   6  10  -2   13.94   13.39    0.36 o
      2591  101  -2   5  10   1   13.94   13.39    0.36 o
      2592  201   3   4  10   2    9.76    9.94    0.36 o
      2592  101   3   5  10  -1    9.76    9.94    0.36 o
      2593  201  -3   4  10   2    9.73   10.66    0.36 o
      2593  101  -3   5  10  -1    9.73   10.66    0.36 o
      2594  201   3   6  10  -3  313.25  314.72    3.39 o
      2594  101   3   5  10   0  313.25  314.72    3.39 o
      2595  201  -3   6  10  -3  313.68  315.94    3.09 o
      2595  101  -3   5  10   0  313.68  315.94    3.09 o
      2596  201   3   6  10  -2   26.98   26.66    0.55 o
      2596  101   3   5  10   1   26.98   26.66    0.55 o
      2597  201  -3   6  10  -2   26.80   26.41    0.42 o
      2597  101  -3   5  10   1   26.80   26.41    0.42 o
      2598  201   4   4  10   2    7.18    7.88    0.30 o
      2598  101   4   5  10  -1    7.18    7.88    0.30 o
      2599  201  -4   4  10   2    7.19    7.15    0.30 o
      2599  101  -4   5  10  -1    7.19    7.15    0.30 o
      2600  201   4   6  10  -3   44.45   48.16    0.67 o
      2600  101   4   5  10   0   44.45   48.16    0.67 o
      2601  201  -4   6  10  -3   44.14   46.59    0.73 o
      2601  101  -4   5  10   0   44.14   46.59    0.73 o
      2602  201   4   6  10  -2   14.11   14.18    0.30 o
      2602  101   4   5  10   1   14.11   14.18    0.30 o
      2603  201  -4   6  10  -2   14.17   14.12    0.30 o
      2603  101  -4   5  10   1   14.17   14.12    0.30 o
      2604  201   5   4  10   2    3.94    3.51    0.30 o
      2604  101   5   5  10  -1    3.94    3.51    0.30 o
      2605  201  -5   4  10   2    4.01    3.63    0.24 o
      2605  101  -5   5  10  -1    4.01    3.63    0.24 o
      2606  201   5   6  10  -3    8.24    9.27    0.30 o
      2606  101   5   5  10   0    8.24    9.27    0.30 o
      2607  201  -5   6  10  -3    8.48    9.45    0.30 o
      2607  101  -5   5  10   0    8.48    9.45    0.30 o
      2608  201   5   6  10  -2    0.94    1.33    0.30 o
      2608  101   5   5  10   1    0.94    1.33    0.30 o
      2609  201  -5   6  10  -2    0.89    0.55    0.18 <
      2609  101  -5   5  10   1    0.89    0.55    0.18 <
      2610  201   0   5  10   2    8.68    8.72    0.36 o
      2610  101   0   6  10  -1    8.68    8.72    0.36 o
      2611  201   0   7  10  -3    0.52    1.15    0.24 o
      2611  101   0   6  10   0    0.52    1.15    0.24 o
      2612  201   0   7  10  -2    1.14    0.79    0.24 o
      2612  101   0   6  10   1    1.14    0.79    0.24 o
      2613  201   1   5  10   2    0.52    0.42    0.24 <
      2613  101   1   6  10  -1    0.52    0.42    0.24 <
      2614  201  -1   5  10   2    0.50    0.24    0.24 <
      2614  101  -1   6  10  -1    0.50    0.24    0.24 <
      2615  201   1   7  10  -3   35.72   37.56    0.67 o
      2615  101   1   6  10   0   35.72   37.56    0.67 o
      2616  201  -1   7  10  -3   36.25   39.38    0.79 o
      2616  101  -1   6  10   0   36.25   39.38    0.79 o
      2617  201   1   7  10  -2    7.18    7.27    0.30 o
      2617  101   1   6  10   1    7.18    7.27    0.30 o
      2618  201  -1   7  10  -2    7.21    6.72    0.36 o
      2618  101  -1   6  10   1    7.21    6.72    0.36 o
      2619  201   2   5  10   2    0.81    0.79    0.24 o
      2619  101   2   6  10  -1    0.81    0.79    0.24 o
      2620  201  -2   5  10   2    0.86    0.73    0.18 o
      2620  101  -2   6  10  -1    0.86    0.73    0.18 o
      2621  201   2   7  10  -3   49.54   49.50    0.79 o
      2621  101   2   6  10   0   49.54   49.50    0.79 o
      2622  201  -2   7  10  -3   50.08   49.50    0.91 o
      2622  101  -2   6  10   0   50.08   49.50    0.91 o
      2623  201   2   7  10  -2    7.09    7.69    0.30 o
      2623  101   2   6  10   1    7.09    7.69    0.30 o
      2624  201  -2   7  10  -2    7.14    6.97    0.30 o
      2624  101  -2   6  10   1    7.14    6.97    0.30 o
      2625  201   3   5  10   2    1.28    1.94    0.30 o
      2625  101   3   6  10  -1    1.28    1.94    0.30 o
      2626  201  -3   5  10   2    1.28    2.00    0.18 o
      2626  101  -3   6  10  -1    1.28    2.00    0.18 o
      2627  201   3   7  10  -3  117.75  120.26    1.64 o
      2627  101   3   6  10   0  117.75  120.26    1.64 o
      2628  201  -3   7  10  -3  117.57  117.59    1.94 o
      2628  101  -3   6  10   0  117.57  117.59    1.94 o
      2629  201   3   7  10  -2    4.90    5.03    0.24 o
      2629  101   3   6  10   1    4.90    5.03    0.24 o
      2630  201  -3   7  10  -2    4.91    5.33    0.36 o
      2630  101  -3   6  10   1    4.91    5.33    0.36 o
      2631  201   4   5  10   2    1.10    0.55    0.18 <
      2631  101   4   6  10  -1    1.10    0.55    0.18 <
      2632  201  -4   5  10   2    1.16    0.67    0.18 o
      2632  101  -4   6  10  -1    1.16    0.67    0.18 o
      2633  201   4   7  10  -3   26.61   24.84    0.55 o
      2633  101   4   6  10   0   26.61   24.84    0.55 o
      2634  201  -4   7  10  -3   26.33   25.08    0.48 o
      2634  101  -4   6  10   0   26.33   25.08    0.48 o
      2635  201   4   7  10  -2    4.32    2.91    0.24 o
      2635  101   4   6  10   1    4.32    2.91    0.24 o
      2636  201  -4   7  10  -2    4.41    4.18    0.24 o
      2636  101  -4   6  10   1    4.41    4.18    0.24 o
      2637  201   0   6  10   2    3.62    3.76    0.30 o
      2637  101   0   7  10  -1    3.62    3.76    0.30 o
      2638  201   0   8  10  -3  108.39  120.38    2.12 o
      2638  101   0   7  10   0  108.39  120.38    2.12 o
      2639  201   0   8  10  -2    3.17    3.88    0.30 o
      2639  101   0   7  10   1    3.17    3.88    0.30 o
      2640  201   1   6  10   2    5.48    4.91    0.36 o
      2640  101   1   7  10  -1    5.48    4.91    0.36 o
      2641  201  -1   6  10   2    5.47    5.39    0.30 o
      2641  101  -1   7  10  -1    5.47    5.39    0.30 o
      2642  201   1   8  10  -3   20.34   19.93    0.55 o
      2642  101   1   7  10   0   20.34   19.93    0.55 o
      2643  201  -1   8  10  -3   20.52   19.99    0.48 o
      2643  101  -1   7  10   0   20.52   19.99    0.48 o
      2644  201   1   8  10  -2   14.76   15.02    0.55 o
      2644  101   1   7  10   1   14.76   15.02    0.55 o
      2645  201  -1   8  10  -2   14.81   15.02    0.36 o
      2645  101  -1   7  10   1   14.81   15.02    0.36 o
      2646  201   2   6  10   2    3.98    4.60    0.48 o
      2646  101   2   7  10  -1    3.98    4.60    0.48 o
      2647  201  -2   6  10   2    4.04    4.18    0.30 o
      2647  101  -2   7  10  -1    4.04    4.18    0.30 o
      2648  201   2   8  10  -3  176.98  179.81    3.88 o
      2648  101   2   7  10   0  176.98  179.81    3.88 o
      2649  201  -2   8  10  -3  178.07  168.78    3.33 o
      2649  101  -2   7  10   0  178.07  168.78    3.33 o
      2650  201   2   8  10  -2    0.44    0.12    0.24 <
      2650  101   2   7  10   1    0.44    0.12    0.24 <
      2651  201  -2   8  10  -2    0.44    0.79    0.67 <
      2651  101  -2   7  10   1    0.44    0.79    0.67 <
      2652  201   3   6  10   2   10.25    9.39    0.55 o
      2652  101   3   7  10  -1   10.25    9.39    0.55 o
      2653  201  -3   6  10   2   10.14    9.33    0.30 o
      2653  101  -3   7  10  -1   10.14    9.33    0.30 o
      2654  201   3   8  10  -3   11.66   14.12    0.48 o
      2654  101   3   7  10   0   11.66   14.12    0.48 o
      2655  201  -3   8  10  -3   11.78   14.12    0.55 o
      2655  101  -3   7  10   0   11.78   14.12    0.55 o
      2656  201   0   7  10   2    0.35    0.12    0.30 <
      2656  101   0   8  10  -1    0.35    0.12    0.30 <
      2657  201   1   7  10   2    4.14    3.88    0.42 o
      2657  101   1   8  10  -1    4.14    3.88    0.42 o
      2658  201  -1   7  10   2    4.21    4.18    0.79 o
      2658  101  -1   8  10  -1    4.21    4.18    0.79 o
      2659  201   0   1  11  -2    7.13    6.00    0.36 o
      2659  101   0   0  11   1    7.13    6.00    0.36 o
      2660  201   1   1  11  -2    2.90    3.70    0.42 o
      2660  101   1   0  11   1    2.90    3.70    0.42 o
      2661  201   1  -1  11   2    2.89    3.70    0.36 o
      2661  101   1   0  11  -1    2.89    3.70    0.36 o
      2662  201   2   1  11  -3    0.17    0.42    1.03 <
      2662  101   2   0  11   0    0.17    0.42    1.03 <
      2663  201   2   1  11  -2   17.19   16.96    0.61 o
      2663  101   2   0  11   1   17.19   16.96    0.61 o
      2664  201   2  -1  11   2   17.16   16.30    0.55 o
      2664  101   2   0  11  -1   17.16   16.30    0.55 o
      2665  201   3   1  11  -3  111.91   81.24    1.64 o
      2665  101   3   0  11   0  111.91   81.24    1.64 o
      2666  201   3   1  11  -2   10.60   12.06    0.73 o
      2666  101   3   0  11   1   10.60   12.06    0.73 o
      2667  201   3  -1  11   2   10.64   11.81    0.67 o
      2667  101   3   0  11  -1   10.64   11.81    0.67 o
      2668  201   4   1  11  -3   70.34   62.46    0.97 o
      2668  101   4   0  11   0   70.34   62.46    0.97 o
      2669  201   4   1  11  -2    5.35    5.88    0.36 o
      2669  101   4   0  11   1    5.35    5.88    0.36 o
      2670  201   4  -1  11   2    5.25    4.91    0.30 o
      2670  101   4   0  11  -1    5.25    4.91    0.30 o
      2671  201   5   1  11  -3  971.07  897.65   13.93 o
      2671  101   5   0  11   0  971.07  897.65   13.93 o
      2672  201   5   1  11  -2    8.72    7.69    0.55 o
      2672  101   5   0  11   1    8.72    7.69    0.55 o
      2673  201   5  -1  11   2    8.73    7.82    0.36 o
      2673  101   5   0  11  -1    8.73    7.82    0.36 o
      2674  201   6   1  11  -3    9.71   10.42    0.42 o
      2674  101   6   0  11   0    9.71   10.42    0.42 o
      2675  201   6   1  11  -2    4.01    4.18    0.55 o
      2675  101   6   0  11   1    4.01    4.18    0.55 o
      2676  201   6  -1  11   2    4.05    4.97    0.42 o
      2676  101   6   0  11  -1    4.05    4.97    0.42 o
      2677  201   0   0  11   2  104.77   79.18    1.03 o
      2677  101   0   1  11  -1  104.77   79.18    1.03 o
      2678  201   0   2  11  -3  327.13  327.93    4.54 o
      2678  101   0   1  11   0  327.13  327.93    4.54 o
      2679  201   0   2  11  -2   21.15   17.87    0.61 o
      2679  101   0   1  11   1   21.15   17.87    0.61 o
      2680  201   1   0  11   2   38.38   33.56    0.73 o
      2680  101   1   1  11  -1   38.38   33.56    0.73 o
      2681  201  -1   0  11   2   38.26   35.62    0.73 o
      2681  101  -1   1  11  -1   38.26   35.62    0.73 o
      2682  201   1   2  11  -3    5.16    5.69    0.48 o
      2682  101   1   1  11   0    5.16    5.69    0.48 o
      2683  201  -1   2  11  -3    5.77    5.45    0.42 o
      2683  101  -1   1  11   0    5.77    5.45    0.42 o
      2684  201   1   2  11  -2   46.25   40.59    0.85 o
      2684  101   1   1  11   1   46.25   40.59    0.85 o
      2685  201  -1   2  11  -2   46.13   39.80    0.85 o
      2685  101  -1   1  11   1   46.13   39.80    0.85 o
      2686  201   2   0  11   2    0.42    0.48    0.36 <
      2686  101   2   1  11  -1    0.42    0.48    0.36 <
      2687  201  -2   0  11   2    0.42    0.61    0.30 <
      2687  101  -2   1  11  -1    0.42    0.61    0.30 <
      2688  201   2   2  11  -3  210.88  252.81    4.18 o
      2688  101   2   1  11   0  210.88  252.81    4.18 o
      2689  201  -2   2  11  -3  207.70  248.08    3.21 o
      2689  101  -2   1  11   0  207.70  248.08    3.21 o
      2690  201   2   2  11  -2    8.37   11.03    0.55 o
      2690  101   2   1  11   1    8.37   11.03    0.55 o
      2691  201  -2   2  11  -2    8.41    8.91    0.55 o
      2691  101  -2   1  11   1    8.41    8.91    0.55 o
      2692  201   3   0  11   2    3.41    3.51    0.55 o
      2692  101   3   1  11  -1    3.41    3.51    0.55 o
      2693  201  -3   0  11   2    3.37    2.67    0.48 o
      2693  101  -3   1  11  -1    3.37    2.67    0.48 o
      2694  201   3   2  11  -3    3.10    2.85    0.55 o
      2694  101   3   1  11   0    3.10    2.85    0.55 o
      2695  201  -3   2  11  -3    3.22    4.79    0.36 o
      2695  101  -3   1  11   0    3.22    4.79    0.36 o
      2696  201   3   2  11  -2    4.10    5.15    0.61 o
      2696  101   3   1  11   1    4.10    5.15    0.61 o
      2697  201  -3   2  11  -2    4.12    4.97    0.36 o
      2697  101  -3   1  11   1    4.12    4.97    0.36 o
      2698  201   4   0  11   2    0.85    0.85    0.30 <
      2698  101   4   1  11  -1    0.85    0.85    0.30 <
      2699  201  -4   0  11   2    0.84    0.91    0.24 o
      2699  101  -4   1  11  -1    0.84    0.91    0.24 o
      2700  201   4   2  11  -3  147.83  159.57    2.00 o
      2700  101   4   1  11   0  147.83  159.57    2.00 o
      2701  201  -4   2  11  -3  146.65  158.30    2.18 o
      2701  101  -4   1  11   0  146.65  158.30    2.18 o
      2702  201   4   2  11  -2    6.90    8.00    0.42 o
      2702  101   4   1  11   1    6.90    8.00    0.42 o
      2703  201  -4   2  11  -2    6.92    8.42    0.30 o
      2703  101  -4   1  11   1    6.92    8.42    0.30 o
      2704  201   5   0  11   2    5.48    5.63    0.48 o
      2704  101   5   1  11  -1    5.48    5.63    0.48 o
      2705  201  -5   0  11   2    5.50    6.66    0.36 o
      2705  101  -5   1  11  -1    5.50    6.66    0.36 o
      2706  201   5   2  11  -3   85.09   82.88    1.64 o
      2706  101   5   1  11   0   85.09   82.88    1.64 o
      2707  201  -5   2  11  -3   84.39   83.66    1.15 o
      2707  101  -5   1  11   0   84.39   83.66    1.15 o
      2708  201   5   2  11  -2    2.95    2.79    0.42 o
      2708  101   5   1  11   1    2.95    2.79    0.42 o
      2709  201  -5   2  11  -2    2.94    2.36    0.36 o
      2709  101  -5   1  11   1    2.94    2.36    0.36 o
      2710  201   6   0  11   2    3.14    3.63    0.55 o
      2710  101   6   1  11  -1    3.14    3.63    0.55 o
      2711  201  -6   0  11   2    3.05    3.33    0.36 o
      2711  101  -6   1  11  -1    3.05    3.33    0.36 o
      2712  201   6   2  11  -3   76.79   65.91    1.64 o
      2712  101   6   1  11   0   76.79   65.91    1.64 o
      2713  201  -6   2  11  -3   77.25   69.91    1.33 o
      2713  101  -6   1  11   0   77.25   69.91    1.33 o
      2714  201   6   2  11  -2    0.59    0.67    0.30 <
      2714  101   6   1  11   1    0.59    0.67    0.30 <
      2715  201  -6   2  11  -2    0.59    0.61    0.61 <
      2715  101  -6   1  11   1    0.59    0.61    0.61 <
      2716  201   0   1  11   2   40.25   38.65    0.79 o
      2716  101   0   2  11  -1   40.25   38.65    0.79 o
      2717  201   0   3  11  -3  234.58  246.09    3.21 o
      2717  101   0   2  11   0  234.58  246.09    3.21 o
      2718  201   0   3  11  -2   13.25   13.27    0.48 o
      2718  101   0   2  11   1   13.25   13.27    0.48 o
      2719  201   1   1  11   2    6.02    7.88    0.48 o
      2719  101   1   2  11  -1    6.02    7.88    0.48 o
      2720  201  -1   1  11   2    6.07    7.57    0.48 o
      2720  101  -1   2  11  -1    6.07    7.57    0.48 o
      2721  201   1   3  11  -2   41.21   40.53    0.91 o
      2721  101   1   2  11   1   41.21   40.53    0.91 o
      2722  201  -1   3  11  -2   41.48   42.23    0.91 o
      2722  101  -1   2  11   1   41.48   42.23    0.91 o
      2723  201   2   1  11   2   21.18   19.63    0.67 o
      2723  101   2   2  11  -1   21.18   19.63    0.67 o
      2724  201  -2   1  11   2   21.28   20.66    1.09 o
      2724  101  -2   2  11  -1   21.28   20.66    1.09 o
      2725  201   2   3  11  -2    1.51    1.51    0.42 o
      2725  101   2   2  11   1    1.51    1.51    0.42 o
      2726  201  -2   3  11  -2    1.56    1.45    2.79 <
      2726  101  -2   2  11   1    1.56    1.45    2.79 <
      2727  201   3   1  11   2   12.15   13.45    0.79 o
      2727  101   3   2  11  -1   12.15   13.45    0.79 o
      2728  201  -3   1  11   2   12.11   13.81    0.85 o
      2728  101  -3   2  11  -1   12.11   13.81    0.85 o
      2729  201   3   3  11  -2   14.89   15.87    0.91 o
      2729  101   3   2  11   1   14.89   15.87    0.91 o
      2730  201  -3   3  11  -2   15.03   17.81    0.91 o
      2730  101  -3   2  11   1   15.03   17.81    0.91 o
      2731  201   4   1  11   2   12.87   13.87    0.48 o
      2731  101   4   2  11  -1   12.87   13.87    0.48 o
      2732  201  -4   1  11   2   12.90   13.81    0.42 o
      2732  101  -4   2  11  -1   12.90   13.81    0.42 o
      2733  201   4   3  11  -3  168.32  182.05    2.24 o
      2733  101   4   2  11   0  168.32  182.05    2.24 o
      2734  201  -4   3  11  -3  169.32  184.65    2.18 o
      2734  101  -4   2  11   0  169.32  184.65    2.18 o
      2735  201   4   3  11  -2    9.70   11.33    0.42 o
      2735  101   4   2  11   1    9.70   11.33    0.42 o
      2736  201  -4   3  11  -2    9.69   11.39    0.36 o
      2736  101  -4   2  11   1    9.69   11.39    0.36 o
      2737  201   5   1  11   2    3.58    3.15    0.55 o
      2737  101   5   2  11  -1    3.58    3.15    0.55 o
      2738  201  -5   1  11   2    3.52    3.45    0.36 o
      2738  101  -5   2  11  -1    3.52    3.45    0.36 o
      2739  201   5   3  11  -3   29.29   36.05    1.09 o
      2739  101   5   2  11   0   29.29   36.05    1.09 o
      2740  201  -5   3  11  -3   29.37   34.83    0.61 o
      2740  101  -5   2  11   0   29.37   34.83    0.61 o
      2741  201   5   3  11  -2    9.89   11.27    0.42 o
      2741  101   5   2  11   1    9.89   11.27    0.42 o
      2742  201  -5   3  11  -2    9.83    8.84    0.36 o
      2742  101  -5   2  11   1    9.83    8.84    0.36 o
      2743  201   6   1  11   2    2.41    2.85    0.30 o
      2743  101   6   2  11  -1    2.41    2.85    0.30 o
      2744  201  -6   1  11   2    2.36    3.51    0.73 o
      2744  101  -6   2  11  -1    2.36    3.51    0.73 o
      2745  201   6   3  11  -3   76.41   63.67    1.27 o
      2745  101   6   2  11   0   76.41   63.67    1.27 o
      2746  201  -6   3  11  -3   74.58   66.03    1.45 o
      2746  101  -6   2  11   0   74.58   66.03    1.45 o
      2747  201   6   3  11  -2    2.24    2.79    0.30 o
      2747  101   6   2  11   1    2.24    2.79    0.30 o
      2748  201  -6   3  11  -2    2.23    2.91    0.36 o
      2748  101  -6   2  11   1    2.23    2.91    0.36 o
      2749  201   0   2  11   2   17.78   19.02    0.61 o
      2749  101   0   3  11  -1   17.78   19.02    0.61 o
      2750  201   0   4  11  -3   35.75   47.62    1.33 o
      2750  101   0   3  11   0   35.75   47.62    1.33 o
      2751  201   0   4  11  -2    1.05    0.12    0.42 <
      2751  101   0   3  11   1    1.05    0.12    0.42 <
      2752  201   1   2  11   2    0.89    0.61    0.36 <
      2752  101   1   3  11  -1    0.89    0.61    0.36 <
      2753  201  -1   2  11   2    0.88    0.91    0.36 <
      2753  101  -1   3  11  -1    0.88    0.91    0.36 <
      2754  201   1   4  11  -3  230.19  273.29    4.91 o
      2754  101   1   3  11   0  230.19  273.29    4.91 o
      2755  201  -1   4  11  -3  228.50  266.86    3.94 o
      2755  101  -1   3  11   0  228.50  266.86    3.94 o
      2756  201   1   4  11  -2    8.17    8.30    0.67 o
      2756  101   1   3  11   1    8.17    8.30    0.67 o
      2757  201  -1   4  11  -2    8.17    6.54    0.42 o
      2757  101  -1   3  11   1    8.17    6.54    0.42 o
      2758  201   2   2  11   2   13.39   12.60    0.67 o
      2758  101   2   3  11  -1   13.39   12.60    0.67 o
      2759  201  -2   2  11   2   13.33   13.57    0.73 o
      2759  101  -2   3  11  -1   13.33   13.57    0.73 o
      2760  201   2   4  11  -3  527.80  553.42    9.81 o
      2760  101   2   3  11   0  527.80  553.42    9.81 o
      2761  201  -2   4  11  -3  527.34  548.09    7.09 o
      2761  101  -2   3  11   0  527.34  548.09    7.09 o
      2762  201   2   4  11  -2   15.11   14.96    0.79 o
      2762  101   2   3  11   1   15.11   14.96    0.79 o
      2763  201  -2   4  11  -2   15.18   15.99    0.67 o
      2763  101  -2   3  11   1   15.18   15.99    0.67 o
      2764  201   3   2  11   2   21.21   23.32    0.55 o
      2764  101   3   3  11  -1   21.21   23.32    0.55 o
      2765  201  -3   2  11   2   21.05   23.26    0.48 o
      2765  101  -3   3  11  -1   21.05   23.26    0.48 o
      2766  201   3   4  11  -3  125.72  127.77    2.06 o
      2766  101   3   3  11   0  125.72  127.77    2.06 o
      2767  201  -3   4  11  -3  125.80  125.53    1.27 o
      2767  101  -3   3  11   0  125.80  125.53    1.27 o
      2768  201   3   4  11  -2    0.89    0.55    0.18 <
      2768  101   3   3  11   1    0.89    0.55    0.18 <
      2769  201  -3   4  11  -2    0.89    0.79    0.24 o
      2769  101  -3   3  11   1    0.89    0.79    0.24 o
      2770  201   4   2  11   2   24.28   24.41    0.55 o
      2770  101   4   3  11  -1   24.28   24.41    0.55 o
      2771  201  -4   2  11   2   24.32   23.75    0.55 o
      2771  101  -4   3  11  -1   24.32   23.75    0.55 o
      2772  201   4   4  11  -3  122.13  124.38    1.70 o
      2772  101   4   3  11   0  122.13  124.38    1.70 o
      2773  201  -4   4  11  -3  121.21  123.89    1.45 o
      2773  101  -4   3  11   0  121.21  123.89    1.45 o
      2774  201   4   4  11  -2   18.08   19.39    0.48 o
      2774  101   4   3  11   1   18.08   19.39    0.48 o
      2775  201  -4   4  11  -2   18.26   19.51    0.48 o
      2775  101  -4   3  11   1   18.26   19.51    0.48 o
      2776  201   5   2  11   2    1.78    1.94    0.42 o
      2776  101   5   3  11  -1    1.78    1.94    0.42 o
      2777  201  -5   2  11   2    1.74    1.82    0.24 o
      2777  101  -5   3  11  -1    1.74    1.82    0.24 o
      2778  201   5   4  11  -3    9.39   10.60    0.55 o
      2778  101   5   3  11   0    9.39   10.60    0.55 o
      2779  201  -5   4  11  -3    9.64   10.60    0.42 o
      2779  101  -5   3  11   0    9.64   10.60    0.42 o
      2780  201   5   4  11  -2    4.28    4.30    0.36 o
      2780  101   5   3  11   1    4.28    4.30    0.36 o
      2781  201  -5   4  11  -2    4.32    4.42    0.30 o
      2781  101  -5   3  11   1    4.32    4.42    0.30 o
      2782  201   6   2  11   2    4.07    3.82    0.30 o
      2782  101   6   3  11  -1    4.07    3.82    0.30 o
      2783  201  -6   2  11   2    4.07    3.57    0.36 o
      2783  101  -6   3  11  -1    4.07    3.57    0.36 o
      2784  201   6   4  11  -3   70.36   67.67    1.03 o
      2784  101   6   3  11   0   70.36   67.67    1.03 o
      2785  201  -6   4  11  -3   71.39   70.09    1.39 o
      2785  101  -6   3  11   0   71.39   70.09    1.39 o
      2786  201   6   4  11  -2    1.47    2.24    0.79 <
      2786  101   6   3  11   1    1.47    2.24    0.79 <
      2787  201  -6   4  11  -2    1.50    1.51    0.36 o
      2787  101  -6   3  11   1    1.50    1.51    0.36 o
      2788  201   0   3  11   2    5.90    4.85    0.67 o
      2788  101   0   4  11  -1    5.90    4.85    0.67 o
      2789  201   0   5  11  -3  304.98  336.47    5.94 o
      2789  101   0   4  11   0  304.98  336.47    5.94 o
      2790  201   0   5  11  -2    0.74    1.21    0.24 o
      2790  101   0   4  11   1    0.74    1.21    0.24 o
      2791  201   1   3  11   2    0.82    0.55    0.55 <
      2791  101   1   4  11  -1    0.82    0.55    0.55 <
      2792  201  -1   3  11   2    0.82    0.30    0.42 <
      2792  101  -1   4  11  -1    0.82    0.30    0.42 <
      2793  201   1   5  11  -3  240.23  277.35    5.33 o
      2793  101   1   4  11   0  240.23  277.35    5.33 o
      2794  201  -1   5  11  -3  239.14  266.32    4.60 o
      2794  101  -1   4  11   0  239.14  266.32    4.60 o
      2795  201   1   5  11  -2   26.42   25.32    0.36 o
      2795  101   1   4  11   1   26.42   25.32    0.36 o
      2796  201  -1   5  11  -2   26.18   25.69    0.48 o
      2796  101  -1   4  11   1   26.18   25.69    0.48 o
      2797  201   2   3  11   2    9.07    9.87    0.36 o
      2797  101   2   4  11  -1    9.07    9.87    0.36 o
      2798  201  -2   3  11   2    9.12    9.33    0.36 o
      2798  101  -2   4  11  -1    9.12    9.33    0.36 o
      2799  201   2   5  11  -3  609.07  589.95    5.15 o
      2799  101   2   4  11   0  609.07  589.95    5.15 o
      2800  201  -2   5  11  -3  611.08  576.62    5.15 o
      2800  101  -2   4  11   0  611.08  576.62    5.15 o
      2801  201   2   5  11  -2   18.07   17.45    0.42 o
      2801  101   2   4  11   1   18.07   17.45    0.42 o
      2802  201  -2   5  11  -2   17.99   17.75    0.36 o
      2802  101  -2   4  11   1   17.99   17.75    0.36 o
      2803  201   3   3  11   2    4.97    4.00    0.24 o
      2803  101   3   4  11  -1    4.97    4.00    0.24 o
      2804  201  -3   3  11   2    5.00    4.12    0.30 o
      2804  101  -3   4  11  -1    5.00    4.12    0.30 o
      2805  201   3   5  11  -3  217.92  223.24    2.24 o
      2805  101   3   4  11   0  217.92  223.24    2.24 o
      2806  201  -3   5  11  -3  216.64  217.37    2.12 o
      2806  101  -3   4  11   0  216.64  217.37    2.12 o
      2807  201   3   5  11  -2    4.33    4.06    0.24 o
      2807  101   3   4  11   1    4.33    4.06    0.24 o
      2808  201  -3   5  11  -2    4.43    4.42    0.30 o
      2808  101  -3   4  11   1    4.43    4.42    0.30 o
      2809  201   4   3  11   2    3.82    4.18    0.30 o
      2809  101   4   4  11  -1    3.82    4.18    0.30 o
      2810  201  -4   3  11   2    3.81    3.94    0.36 o
      2810  101  -4   4  11  -1    3.81    3.94    0.36 o
      2811  201   4   5  11  -3  128.16  127.16    1.39 o
      2811  101   4   4  11   0  128.16  127.16    1.39 o
      2812  201  -4   5  11  -3  127.55  127.65    1.64 o
      2812  101  -4   4  11   0  127.55  127.65    1.64 o
      2813  201   4   5  11  -2    9.32    9.39    0.30 o
      2813  101   4   4  11   1    9.32    9.39    0.30 o
      2814  201  -4   5  11  -2    9.16    8.72    0.36 o
      2814  101  -4   4  11   1    9.16    8.72    0.36 o
      2815  201   5   3  11   2    5.35    6.48    0.36 o
      2815  101   5   4  11  -1    5.35    6.48    0.36 o
      2816  201  -5   3  11   2    5.31    5.27    0.30 o
      2816  101  -5   4  11  -1    5.31    5.27    0.30 o
      2817  201   5   5  11  -3   87.47   89.54    1.39 o
      2817  101   5   4  11   0   87.47   89.54    1.39 o
      2818  201  -5   5  11  -3   87.22   86.03    0.91 o
      2818  101  -5   4  11   0   87.22   86.03    0.91 o
      2819  201   5   5  11  -2    1.77    1.39    0.30 o
      2819  101   5   4  11   1    1.77    1.39    0.30 o
      2820  201  -5   5  11  -2    1.84    1.39    0.18 o
      2820  101  -5   4  11   1    1.84    1.39    0.18 o
      2821  201   6   3  11   2    9.99    9.39    0.67 o
      2821  101   6   4  11  -1    9.99    9.39    0.67 o
      2822  201  -6   3  11   2    9.85    9.63    0.48 o
      2822  101  -6   4  11  -1    9.85    9.63    0.48 o
      2823  201   6   5  11  -3   16.30   22.72    1.03 o
      2823  101   6   4  11   0   16.30   22.72    1.03 o
      2824  201   0   4  11   2    0.93    1.21    0.18 o
      2824  101   0   5  11  -1    0.93    1.21    0.18 o
      2825  201   0   6  11  -3   99.49  115.41    1.15 o
      2825  101   0   5  11   0   99.49  115.41    1.15 o
      2826  201   0   6  11  -2   25.70   27.26    0.36 o
      2826  101   0   5  11   1   25.70   27.26    0.36 o
      2827  201   1   4  11   2    9.82   10.72    0.30 o
      2827  101   1   5  11  -1    9.82   10.72    0.30 o
      2828  201  -1   4  11   2    9.82   11.03    0.30 o
      2828  101  -1   5  11  -1    9.82   11.03    0.30 o
      2829  201   1   6  11  -3   10.28   10.54    0.36 o
      2829  101   1   5  11   0   10.28   10.54    0.36 o
      2830  201  -1   6  11  -3   10.37   10.90    0.36 o
      2830  101  -1   5  11   0   10.37   10.90    0.36 o
      2831  201   1   6  11  -2    3.53    4.30    0.30 o
      2831  101   1   5  11   1    3.53    4.30    0.30 o
      2832  201  -1   6  11  -2    3.48    4.00    0.30 o
      2832  101  -1   5  11   1    3.48    4.00    0.30 o
      2833  201   2   4  11   2    7.60    7.45    0.36 o
      2833  101   2   5  11  -1    7.60    7.45    0.36 o
      2834  201  -2   4  11   2    7.45    6.60    0.30 o
      2834  101  -2   5  11  -1    7.45    6.60    0.30 o
      2835  201   2   6  11  -3  171.40  160.60    1.76 o
      2835  101   2   5  11   0  171.40  160.60    1.76 o
      2836  201  -2   6  11  -3  170.83  158.85    1.70 o
      2836  101  -2   5  11   0  170.83  158.85    1.70 o
      2837  201   2   6  11  -2    1.96    1.82    0.30 o
      2837  101   2   5  11   1    1.96    1.82    0.30 o
      2838  201  -2   6  11  -2    2.04    2.00    0.24 o
      2838  101  -2   5  11   1    2.04    2.00    0.24 o
      2839  201   3   4  11   2   15.88   17.21    0.42 o
      2839  101   3   5  11  -1   15.88   17.21    0.42 o
      2840  201  -3   4  11   2   15.79   17.63    0.36 o
      2840  101  -3   5  11  -1   15.79   17.63    0.36 o
      2841  201   3   6  11  -3  197.07  195.86    2.18 o
      2841  101   3   5  11   0  197.07  195.86    2.18 o
      2842  201  -3   6  11  -3  194.34  192.29    2.06 o
      2842  101  -3   5  11   0  194.34  192.29    2.06 o
      2843  201   3   6  11  -2    3.34    4.97    0.36 o
      2843  101   3   5  11   1    3.34    4.97    0.36 o
      2844  201  -3   6  11  -2    3.34    4.24    0.24 o
      2844  101  -3   5  11   1    3.34    4.24    0.24 o
      2845  201   4   4  11   2    3.76    4.06    0.24 o
      2845  101   4   5  11  -1    3.76    4.06    0.24 o
      2846  201  -4   4  11   2    3.76    3.57    0.30 o
      2846  101  -4   5  11  -1    3.76    3.57    0.30 o
      2847  201   4   6  11  -3   67.52   69.61    0.91 o
      2847  101   4   5  11   0   67.52   69.61    0.91 o
      2848  201  -4   6  11  -3   66.96   67.12    0.91 o
      2848  101  -4   5  11   0   66.96   67.12    0.91 o
      2849  201   4   6  11  -2    8.30    9.57    0.30 o
      2849  101   4   5  11   1    8.30    9.57    0.30 o
      2850  201  -4   6  11  -2    8.31    8.42    0.24 o
      2850  101  -4   5  11   1    8.31    8.42    0.24 o
      2851  201   5   4  11   2    2.38    3.27    0.30 o
      2851  101   5   5  11  -1    2.38    3.27    0.30 o
      2852  201  -5   4  11   2    2.38    2.97    0.24 o
      2852  101  -5   5  11  -1    2.38    2.97    0.24 o
      2853  201   5   6  11  -3   83.57   84.75    1.45 o
      2853  101   5   5  11   0   83.57   84.75    1.45 o
      2854  201  -5   6  11  -3   84.17   82.57    1.15 o
      2854  101  -5   5  11   0   84.17   82.57    1.15 o
      2855  201   5   6  11  -2    2.40    2.79    0.30 o
      2855  101   5   5  11   1    2.40    2.79    0.30 o
      2856  201  -5   6  11  -2    2.45    2.30    0.18 o
      2856  101  -5   5  11   1    2.45    2.30    0.18 o
      2857  201   0   5  11   2    0.34    0.79    0.18 o
      2857  101   0   6  11  -1    0.34    0.79    0.18 o
      2858  201   0   7  11  -3    3.60    4.06    0.30 o
      2858  101   0   6  11   0    3.60    4.06    0.30 o
      2859  201   0   7  11  -2    1.07    0.97    0.24 o
      2859  101   0   6  11   1    1.07    0.97    0.24 o
      2860  201   1   5  11   2    2.96    2.67    0.24 o
      2860  101   1   6  11  -1    2.96    2.67    0.24 o
      2861  201  -1   5  11   2    3.00    3.15    0.30 o
      2861  101  -1   6  11  -1    3.00    3.15    0.30 o
      2862  201   1   7  11  -3    2.02    4.06    0.30 o
      2862  101   1   6  11   0    2.02    4.06    0.30 o
      2863  201  -1   7  11  -3    1.97    3.33    0.30 o
      2863  101  -1   6  11   0    1.97    3.33    0.30 o
      2864  201   1   7  11  -2   11.31   11.39    0.36 o
      2864  101   1   6  11   1   11.31   11.39    0.36 o
      2865  201  -1   7  11  -2   11.09   10.60    0.36 o
      2865  101  -1   6  11   1   11.09   10.60    0.36 o
      2866  201   2   5  11   2    0.03    0.12    0.24 <
      2866  101   2   6  11  -1    0.03    0.12    0.24 <
      2867  201  -2   5  11   2    0.04    0.06    0.24 <
      2867  101  -2   6  11  -1    0.04    0.06    0.24 <
      2868  201   2   7  11  -3    9.93   11.45    0.36 o
      2868  101   2   6  11   0    9.93   11.45    0.36 o
      2869  201  -2   7  11  -3    9.84   11.15    0.42 o
      2869  101  -2   6  11   0    9.84   11.15    0.42 o
      2870  201   2   7  11  -2    5.86    6.91    0.30 o
      2870  101   2   6  11   1    5.86    6.91    0.30 o
      2871  201  -2   7  11  -2    5.80    6.18    0.30 o
      2871  101  -2   6  11   1    5.80    6.18    0.30 o
      2872  201   3   5  11   2    5.77    5.45    0.36 o
      2872  101   3   6  11  -1    5.77    5.45    0.36 o
      2873  201  -3   5  11   2    5.67    5.27    0.24 o
      2873  101  -3   6  11  -1    5.67    5.27    0.24 o
      2874  201   3   7  11  -3   80.06   71.12    1.03 o
      2874  101   3   6  11   0   80.06   71.12    1.03 o
      2875  201  -3   7  11  -3   82.20   71.91    1.33 o
      2875  101  -3   6  11   0   82.20   71.91    1.33 o
      2876  201   3   7  11  -2   14.56   14.48    0.30 o
      2876  101   3   6  11   1   14.56   14.48    0.30 o
      2877  201  -3   7  11  -2   14.45   14.60    0.42 o
      2877  101  -3   6  11   1   14.45   14.60    0.42 o
      2878  201   4   5  11   2    5.14    5.39    0.30 o
      2878  101   4   6  11  -1    5.14    5.39    0.30 o
      2879  201  -4   5  11   2    5.12    5.69    0.30 o
      2879  101  -4   6  11  -1    5.12    5.69    0.30 o
      2880  201   4   7  11  -3   61.16   64.52    1.09 o
      2880  101   4   6  11   0   61.16   64.52    1.09 o
      2881  201  -4   7  11  -3   62.03   67.55    1.03 o
      2881  101  -4   6  11   0   62.03   67.55    1.03 o
      2882  201   4   7  11  -2    0.41    0.12    0.36 <
      2882  101   4   6  11   1    0.41    0.12    0.36 <
      2883  201  -4   7  11  -2    0.41    0.12    0.18 <
      2883  101  -4   6  11   1    0.41    0.12    0.18 <
      2884  201   0   6  11   2    1.86    2.12    0.24 o
      2884  101   0   7  11  -1    1.86    2.12    0.24 o
      2885  201   0   8  11  -3  105.82  112.08    1.76 o
      2885  101   0   7  11   0  105.82  112.08    1.76 o
      2886  201   0   8  11  -2    0.71    0.67    0.24 <
      2886  101   0   7  11   1    0.71    0.67    0.24 <
      2887  201   1   6  11   2    3.60    2.79    0.36 o
      2887  101   1   7  11  -1    3.60    2.79    0.36 o
      2888  201  -1   6  11   2    3.63    2.67    0.24 o
      2888  101  -1   7  11  -1    3.63    2.67    0.24 o
      2889  201   1   8  11  -3   36.89   37.68    0.79 o
      2889  101   1   7  11   0   36.89   37.68    0.79 o
      2890  201  -1   8  11  -3   37.25   37.92    0.67 o
      2890  101  -1   7  11   0   37.25   37.92    0.67 o
      2891  201   1   8  11  -2    5.55    5.63    0.42 o
      2891  101   1   7  11   1    5.55    5.63    0.42 o
      2892  201  -1   8  11  -2    5.51    5.82    0.36 o
      2892  101  -1   7  11   1    5.51    5.82    0.36 o
      2893  201   2   6  11   2   16.14   15.81    0.30 o
      2893  101   2   7  11  -1   16.14   15.81    0.30 o
      2894  201  -2   6  11   2   16.30   16.18    0.61 o
      2894  101  -2   7  11  -1   16.30   16.18    0.61 o
      2895  201   2   8  11  -3   38.33   39.74    1.15 o
      2895  101   2   7  11   0   38.33   39.74    1.15 o
      2896  201  -2   8  11  -3   38.75   38.05    1.03 o
      2896  101  -2   7  11   0   38.75   38.05    1.03 o
      2897  201   2   8  11  -2    6.18    5.82    0.36 o
      2897  101   2   7  11   1    6.18    5.82    0.36 o
      2898  201  -2   8  11  -2    6.08    5.94    0.73 o
      2898  101  -2   7  11   1    6.08    5.94    0.73 o
      2899  201   3   6  11   2    2.79    2.79    0.42 o
      2899  101   3   7  11  -1    2.79    2.79    0.42 o
      2900  201  -3   6  11   2    2.82    2.85    0.30 o
      2900  101  -3   7  11  -1    2.82    2.85    0.30 o
      2901  201   3   8  11  -3   90.52   87.72    2.61 o
      2901  101   3   7  11   0   90.52   87.72    2.61 o
      2902  201   0   7  11   2    3.01    3.82    0.79 o
      2902  101   0   8  11  -1    3.01    3.82    0.79 o
      2903  201  -1   7  11   2    3.65    4.18    0.85 o
      2903  101  -1   8  11  -1    3.65    4.18    0.85 o
      2904  201   0   1  12  -3  439.34  494.53    9.21 o
      2904  101   0   0  12   0  439.34  494.53    9.21 o
      2905  201   0   1  12  -2   36.95   29.69    0.61 o
      2905  101   0   0  12   1   36.95   29.69    0.61 o
      2906  201   1   1  12  -3  491.94  634.72    8.24 o
      2906  101   1   0  12   0  491.94  634.72    8.24 o
      2907  201   1   1  12  -2    5.58    4.79    0.42 o
      2907  101   1   0  12   1    5.58    4.79    0.42 o
      2908  201   1  -1  12   2    5.59    4.48    0.42 o
      2908  101   1   0  12  -1    5.59    4.48    0.42 o
      2909  201   2   1  12  -3  106.00  116.26    2.06 o
      2909  101   2   0  12   0  106.00  116.26    2.06 o
      2910  201   2   1  12  -2    0.26    0.12    0.30 <
      2910  101   2   0  12   1    0.26    0.12    0.30 <
      2911  201   2  -1  12   2    0.25    0.36    0.30 <
      2911  101   2   0  12  -1    0.25    0.36    0.30 <
      2912  201   3   1  12  -3  491.43  525.55    6.66 o
      2912  101   3   0  12   0  491.43  525.55    6.66 o
      2913  201   3   1  12  -2   16.81   16.60    0.79 o
      2913  101   3   0  12   1   16.81   16.60    0.79 o
      2914  201   3  -1  12   2   16.72   16.60    0.79 o
      2914  101   3   0  12  -1   16.72   16.60    0.79 o
      2915  201   4   1  12  -3   62.64   61.73    0.97 o
      2915  101   4   0  12   0   62.64   61.73    0.97 o
      2916  201   4   1  12  -2    5.45    6.00    0.42 o
      2916  101   4   0  12   1    5.45    6.00    0.42 o
      2917  201   4  -1  12   2    5.42    5.57    0.24 o
      2917  101   4   0  12  -1    5.42    5.57    0.24 o
      2918  201   5   1  12  -3   62.38   54.52    1.33 o
      2918  101   5   0  12   0   62.38   54.52    1.33 o
      2919  201   5   1  12  -2   10.45   10.97    0.55 o
      2919  101   5   0  12   1   10.45   10.97    0.55 o
      2920  201   5  -1  12   2   10.43   10.72    0.42 o
      2920  101   5   0  12  -1   10.43   10.72    0.42 o
      2921  201   6   1  12  -3   10.73   13.75    0.48 o
      2921  101   6   0  12   0   10.73   13.75    0.48 o
      2922  201   6   1  12  -2    0.84    1.15    0.36 o
      2922  101   6   0  12   1    0.84    1.15    0.36 o
      2923  201   6  -1  12   2    0.86    1.51    0.36 o
      2923  101   6   0  12  -1    0.86    1.51    0.36 o
      2924  201   0   0  12   2    5.72    5.39    0.42 o
      2924  101   0   1  12  -1    5.72    5.39    0.42 o
      2925  201   0   2  12  -2    0.28   -0.06    0.30 <
      2925  101   0   1  12   1    0.28   -0.06    0.30 <
      2926  201   1   0  12   2    2.49    3.15    0.42 o
      2926  101   1   1  12  -1    2.49    3.15    0.42 o
      2927  201  -1   0  12   2    2.46    3.88    0.36 o
      2927  101  -1   1  12  -1    2.46    3.88    0.36 o
      2928  201   1   2  12  -2   13.35   15.75    0.61 o
      2928  101   1   1  12   1   13.35   15.75    0.61 o
      2929  201  -1   2  12  -2   13.38   16.90    0.61 o
      2929  101  -1   1  12   1   13.38   16.90    0.61 o
      2930  201   2   0  12   2    3.83    3.33    0.42 o
      2930  101   2   1  12  -1    3.83    3.33    0.42 o
      2931  201  -2   0  12   2    3.85    4.00    0.42 o
      2931  101  -2   1  12  -1    3.85    4.00    0.42 o
      2932  201   2   2  12  -3  169.36  193.80    3.39 o
      2932  101   2   1  12   0  169.36  193.80    3.39 o
      2933  201  -2   2  12  -3  169.10  195.68    2.67 o
      2933  101  -2   1  12   0  169.10  195.68    2.67 o
      2934  201   2   2  12  -2   20.49   18.72    0.67 o
      2934  101   2   1  12   1   20.49   18.72    0.67 o
      2935  201  -2   2  12  -2   20.67   18.05    0.73 o
      2935  101  -2   1  12   1   20.67   18.05    0.73 o
      2936  201   3   0  12   2    6.14    5.21    0.61 o
      2936  101   3   1  12  -1    6.14    5.21    0.61 o
      2937  201  -3   0  12   2    6.13    5.27    0.55 o
      2937  101  -3   1  12  -1    6.13    5.27    0.55 o
      2938  201   3   2  12  -3  117.69  110.86    2.18 o
      2938  101   3   1  12   0  117.69  110.86    2.18 o
      2939  201  -3   2  12  -3  119.76  114.44    1.64 o
      2939  101  -3   1  12   0  119.76  114.44    1.64 o
      2940  201   3   2  12  -2   12.63   12.00    0.79 o
      2940  101   3   1  12   1   12.63   12.00    0.79 o
      2941  201  -3   2  12  -2   12.55   12.54    0.48 o
      2941  101  -3   1  12   1   12.55   12.54    0.48 o
      2942  201   4   0  12   2    6.81    7.69    0.36 o
      2942  101   4   1  12  -1    6.81    7.69    0.36 o
      2943  201  -4   0  12   2    6.78    6.85    0.30 o
      2943  101  -4   1  12  -1    6.78    6.85    0.30 o
      2944  201   4   2  12  -3   26.80   25.02    0.73 o
      2944  101   4   1  12   0   26.80   25.02    0.73 o
      2945  201  -4   2  12  -3   26.92   25.26    0.48 o
      2945  101  -4   1  12   0   26.92   25.26    0.48 o
      2946  201   4   2  12  -2   14.82   16.05    0.48 o
      2946  101   4   1  12   1   14.82   16.05    0.48 o
      2947  201  -4   2  12  -2   14.82   15.75    0.30 o
      2947  101  -4   1  12   1   14.82   15.75    0.30 o
      2948  201   5   0  12   2    6.38    4.73    0.48 o
      2948  101   5   1  12  -1    6.38    4.73    0.48 o
      2949  201  -5   0  12   2    6.42    6.06    0.36 o
      2949  101  -5   1  12  -1    6.42    6.06    0.36 o
      2950  201   5   2  12  -3  134.15  132.49    2.42 o
      2950  101   5   1  12   0  134.15  132.49    2.42 o
      2951  201  -5   2  12  -3  135.92  131.04    1.58 o
      2951  101  -5   1  12   0  135.92  131.04    1.58 o
      2952  201   5   2  12  -2   13.98   15.39    0.61 o
      2952  101   5   1  12   1   13.98   15.39    0.61 o
      2953  201  -5   2  12  -2   13.88   13.87    0.48 o
      2953  101  -5   1  12   1   13.88   13.87    0.48 o
      2954  201   6   0  12   2    3.76    2.91    0.48 o
      2954  101   6   1  12  -1    3.76    2.91    0.48 o
      2955  201  -6   0  12   2    3.73    4.24    0.36 o
      2955  101  -6   1  12  -1    3.73    4.24    0.36 o
      2956  201   6   2  12  -3    7.55    7.15    0.48 o
      2956  101   6   1  12   0    7.55    7.15    0.48 o
      2957  201  -6   2  12  -3    7.04    7.88    0.42 o
      2957  101  -6   1  12   0    7.04    7.88    0.42 o
      2958  201   6   2  12  -2    0.15   -0.12    0.24 <
      2958  101   6   1  12   1    0.15   -0.12    0.24 <
      2959  201  -6   2  12  -2    0.17    0.18    0.61 <
      2959  101  -6   1  12   1    0.17    0.18    0.61 <
      2960  201   0   1  12   2    1.49    1.58    0.36 o
      2960  101   0   2  12  -1    1.49    1.58    0.36 o
      2961  201   0   3  12  -3   57.81   66.70    1.21 o
      2961  101   0   2  12   0   57.81   66.70    1.21 o
      2962  201   0   3  12  -2   21.13   20.42    0.61 o
      2962  101   0   2  12   1   21.13   20.42    0.61 o
      2963  201   1   1  12   2   20.77   21.26    0.61 o
      2963  101   1   2  12  -1   20.77   21.26    0.61 o
      2964  201  -1   1  12   2   20.42   20.42    0.67 o
      2964  101  -1   2  12  -1   20.42   20.42    0.67 o
      2965  201   1   3  12  -2    9.02    9.75    0.67 o
      2965  101   1   2  12   1    9.02    9.75    0.67 o
      2966  201  -1   3  12  -2    9.12   10.36    0.55 o
      2966  101  -1   2  12   1    9.12   10.36    0.55 o
      2967  201   2   1  12   2   22.69   23.87    0.73 o
      2967  101   2   2  12  -1   22.69   23.87    0.73 o
      2968  201  -2   1  12   2   22.60   24.11    1.15 o
      2968  101  -2   2  12  -1   22.60   24.11    1.15 o
      2969  201   2   3  12  -3  600.21  602.73    9.03 o
      2969  101   2   2  12   0  600.21  602.73    9.03 o
      2970  201  -2   3  12  -3  601.76  613.33    8.60 o
      2970  101  -2   2  12   0  601.76  613.33    8.60 o
      2971  201   2   3  12  -2   21.21   20.96    0.79 o
      2971  101   2   2  12   1   21.21   20.96    0.79 o
      2972  201  -2   3  12  -2   21.14   17.08    3.45 o
      2972  101  -2   2  12   1   21.14   17.08    3.45 o
      2973  201   3   1  12   2   10.83    9.57    0.73 o
      2973  101   3   2  12  -1   10.83    9.57    0.73 o
      2974  201  -3   1  12   2   10.88    9.03    0.48 o
      2974  101  -3   2  12  -1   10.88    9.03    0.48 o
      2975  201   3   3  12  -3  460.35  476.78    6.66 o
      2975  101   3   2  12   0  460.35  476.78    6.66 o
      2976  201  -3   3  12  -3  460.56  480.11    7.21 o
      2976  101  -3   2  12   0  460.56  480.11    7.21 o
      2977  201   3   3  12  -2   23.62   24.78    0.91 o
      2977  101   3   2  12   1   23.62   24.78    0.91 o
      2978  201  -3   3  12  -2   23.52   25.02    0.85 o
      2978  101  -3   2  12   1   23.52   25.02    0.85 o
      2979  201   4   1  12   2    0.24    0.91    0.36 <
      2979  101   4   2  12  -1    0.24    0.91    0.36 <
      2980  201  -4   1  12   2    0.23    0.55    0.24 <
      2980  101  -4   2  12  -1    0.23    0.55    0.24 <
      2981  201   4   3  12  -3  133.72  133.34    1.88 o
      2981  101   4   2  12   0  133.72  133.34    1.88 o
      2982  201  -4   3  12  -3  135.28  136.25    1.51 o
      2982  101  -4   2  12   0  135.28  136.25    1.51 o
      2983  201   4   3  12  -2   21.20   20.84    0.55 o
      2983  101   4   2  12   1   21.20   20.84    0.55 o
      2984  201  -4   3  12  -2   21.13   20.05    0.42 o
      2984  101  -4   2  12   1   21.13   20.05    0.42 o
      2985  201   5   1  12   2    4.24    3.88    0.55 o
      2985  101   5   2  12  -1    4.24    3.88    0.55 o
      2986  201  -5   1  12   2    4.21    4.60    0.36 o
      2986  101  -5   2  12  -1    4.21    4.60    0.36 o
      2987  201   5   3  12  -3   71.72   79.91    1.82 o
      2987  101   5   2  12   0   71.72   79.91    1.82 o
      2988  201  -5   3  12  -3   72.37   76.45    1.03 o
      2988  101  -5   2  12   0   72.37   76.45    1.03 o
      2989  201   5   3  12  -2    0.49    1.03    0.42 <
      2989  101   5   2  12   1    0.49    1.03    0.42 <
      2990  201  -5   3  12  -2    0.50    0.55    0.24 <
      2990  101  -5   2  12   1    0.50    0.55    0.24 <
      2991  201   6   1  12   2    5.72    5.51    0.30 o
      2991  101   6   2  12  -1    5.72    5.51    0.30 o
      2992  201  -6   1  12   2    5.76    5.21    0.73 o
      2992  101  -6   2  12  -1    5.76    5.21    0.73 o
      2993  201   6   3  12  -3   41.12   38.41    0.79 o
      2993  101   6   2  12   0   41.12   38.41    0.79 o
      2994  201  -6   3  12  -3   41.22   41.14    1.03 o
      2994  101  -6   2  12   0   41.22   41.14    1.03 o
      2995  201   6   3  12  -2    1.13    1.39    0.24 o
      2995  101   6   2  12   1    1.13    1.39    0.24 o
      2996  201  -6   3  12  -2    1.15    0.91    0.30 <
      2996  101  -6   2  12   1    1.15    0.91    0.30 <
      2997  201   0   2  12   2    2.94    3.82    0.42 o
      2997  101   0   3  12  -1    2.94    3.82    0.42 o
      2998  201   0   4  12  -3  188.21  211.79    4.06 o
      2998  101   0   3  12   0  188.21  211.79    4.06 o
      2999  201   0   4  12  -2    1.86    1.64    0.48 o
      2999  101   0   3  12   1    1.86    1.64    0.48 o
      3000  201   1   2  12   2   16.38   16.48    0.73 o
      3000  101   1   3  12  -1   16.38   16.48    0.73 o
      3001  201  -1   2  12   2   16.35   17.63    0.55 o
      3001  101  -1   3  12  -1   16.35   17.63    0.55 o
      3002  201   1   4  12  -2   40.39   38.65    1.09 o
      3002  101   1   3  12   1   40.39   38.65    1.09 o
      3003  201  -1   4  12  -2   40.32   39.50    0.97 o
      3003  101  -1   3  12   1   40.32   39.50    0.97 o
      3004  201   2   2  12   2   15.58   12.42    0.73 o
      3004  101   2   3  12  -1   15.58   12.42    0.73 o
      3005  201  -2   2  12   2   15.55   15.51    0.79 o
      3005  101  -2   3  12  -1   15.55   15.51    0.79 o
      3006  201   2   4  12  -3   90.40  108.02    2.18 o
      3006  101   2   3  12   0   90.40  108.02    2.18 o
      3007  201  -2   4  12  -3   90.43  111.65    1.88 o
      3007  101  -2   3  12   0   90.43  111.65    1.88 o
      3008  201   2   4  12  -2   12.10   11.57    0.79 o
      3008  101   2   3  12   1   12.10   11.57    0.79 o
      3009  201  -2   4  12  -2   12.07   11.75    0.67 o
      3009  101  -2   3  12   1   12.07   11.75    0.67 o
      3010  201   3   2  12   2    9.06   10.12    0.42 o
      3010  101   3   3  12  -1    9.06   10.12    0.42 o
      3011  201  -3   2  12   2    9.02   10.18    0.36 o
      3011  101  -3   3  12  -1    9.02   10.18    0.36 o
      3012  201   3   4  12  -3  488.68  503.56    6.06 o
      3012  101   3   3  12   0  488.68  503.56    6.06 o
      3013  201  -3   4  12  -3  482.16  489.44    3.94 o
      3013  101  -3   3  12   0  482.16  489.44    3.94 o
      3014  201   3   4  12  -2    4.17    3.51    0.24 o
      3014  101   3   3  12   1    4.17    3.51    0.24 o
      3015  201  -3   4  12  -2    4.08    3.51    0.30 o
      3015  101  -3   3  12   1    4.08    3.51    0.30 o
      3016  201   4   2  12   2   18.17   17.63    0.48 o
      3016  101   4   3  12  -1   18.17   17.63    0.48 o
      3017  201  -4   2  12   2   18.24   17.99    0.42 o
      3017  101  -4   3  12  -1   18.24   17.99    0.42 o
      3018  201   4   4  12  -3  255.01  255.05    3.09 o
      3018  101   4   3  12   0  255.01  255.05    3.09 o
      3019  201  -4   4  12  -3  256.49  256.99    2.61 o
      3019  101  -4   3  12   0  256.49  256.99    2.61 o
      3020  201   4   4  12  -2    4.73    5.39    0.36 o
      3020  101   4   3  12   1    4.73    5.39    0.36 o
      3021  201  -4   4  12  -2    4.75    4.97    0.36 o
      3021  101  -4   3  12   1    4.75    4.97    0.36 o
      3022  201   5   2  12   2   12.64   12.06    0.36 o
      3022  101   5   3  12  -1   12.64   12.06    0.36 o
      3023  201  -5   2  12   2   12.59   12.42    0.36 o
      3023  101  -5   3  12  -1   12.59   12.42    0.36 o
      3024  201   5   4  12  -3  174.82  180.05    2.73 o
      3024  101   5   3  12   0  174.82  180.05    2.73 o
      3025  201  -5   4  12  -3  177.81  179.87    2.12 o
      3025  101  -5   3  12   0  177.81  179.87    2.12 o
      3026  201   5   4  12  -2    7.84    9.03    0.36 o
      3026  101   5   3  12   1    7.84    9.03    0.36 o
      3027  201  -5   4  12  -2    7.88    8.24    0.36 o
      3027  101  -5   3  12   1    7.88    8.24    0.36 o
      3028  201   6   2  12   2    0.33    0.48    0.18 <
      3028  101   6   3  12  -1    0.33    0.48    0.18 <
      3029  201  -6   2  12   2    0.32    0.67    0.24 <
      3029  101  -6   3  12  -1    0.32    0.67    0.24 <
      3030  201   6   4  12  -3  118.62  121.22    1.70 o
      3030  101   6   3  12   0  118.62  121.22    1.70 o
      3031  201  -6   4  12  -3  119.18  125.53    2.30 o
      3031  101  -6   3  12   0  119.18  125.53    2.30 o
      3032  201   6   4  12  -2    1.86    2.12    0.79 <
      3032  101   6   3  12   1    1.86    2.12    0.79 <
      3033  201  -6   4  12  -2    1.78    1.70    0.36 o
      3033  101  -6   3  12   1    1.78    1.70    0.36 o
      3034  201   0   3  12   2   46.11   47.44    1.27 o
      3034  101   0   4  12  -1   46.11   47.44    1.27 o
      3035  201   0   5  12  -3   96.18   99.42    2.30 o
      3035  101   0   4  12   0   96.18   99.42    2.30 o
      3036  201   0   5  12  -2    2.93    2.36    0.24 o
      3036  101   0   4  12   1    2.93    2.36    0.24 o
      3037  201   1   3  12   2    1.27    1.33    0.61 <
      3037  101   1   4  12  -1    1.27    1.33    0.61 <
      3038  201  -1   3  12   2    1.24    1.51    0.55 <
      3038  101  -1   4  12  -1    1.24    1.51    0.55 <
      3039  201   1   5  12  -3  156.42  181.87    2.42 o
      3039  101   1   4  12   0  156.42  181.87    2.42 o
      3040  201  -1   5  12  -3  155.20  177.14    2.54 o
      3040  101  -1   4  12   0  155.20  177.14    2.54 o
      3041  201   1   5  12  -2   10.60   10.97    0.30 o
      3041  101   1   4  12   1   10.60   10.97    0.30 o
      3042  201  -1   5  12  -2   10.61   11.33    0.36 o
      3042  101  -1   4  12   1   10.61   11.33    0.36 o
      3043  201   2   3  12   2    9.95    9.94    0.36 o
      3043  101   2   4  12  -1    9.95    9.94    0.36 o
      3044  201  -2   3  12   2    9.97    9.27    0.36 o
      3044  101  -2   4  12  -1    9.97    9.27    0.36 o
      3045  201   2   5  12  -3  144.95  159.88    1.94 o
      3045  101   2   4  12   0  144.95  159.88    1.94 o
      3046  201  -2   5  12  -3  146.50  162.30    1.58 o
      3046  101  -2   4  12   0  146.50  162.30    1.58 o
      3047  201   2   5  12  -2   29.23   28.96    0.48 o
      3047  101   2   4  12   1   29.23   28.96    0.48 o
      3048  201  -2   5  12  -2   28.97   27.14    0.42 o
      3048  101  -2   4  12   1   28.97   27.14    0.42 o
      3049  201   3   3  12   2   11.08   12.48    0.36 o
      3049  101   3   4  12  -1   11.08   12.48    0.36 o
      3050  201  -3   3  12   2   11.05   12.66    0.36 o
      3050  101  -3   4  12  -1   11.05   12.66    0.36 o
      3051  201   3   5  12  -3  452.14  429.41    4.00 o
      3051  101   3   4  12   0  452.14  429.41    4.00 o
      3052  201  -3   5  12  -3  452.62  427.65    3.82 o
      3052  101  -3   4  12   0  452.62  427.65    3.82 o
      3053  201   3   5  12  -2   17.27   17.33    0.36 o
      3053  101   3   4  12   1   17.27   17.33    0.36 o
      3054  201  -3   5  12  -2   17.05   18.60    0.42 o
      3054  101  -3   4  12   1   17.05   18.60    0.42 o
      3055  201   4   3  12   2    1.89    2.48    0.24 o
      3055  101   4   4  12  -1    1.89    2.48    0.24 o
      3056  201  -4   3  12   2    1.97    2.12    0.30 o
      3056  101  -4   4  12  -1    1.97    2.12    0.30 o
      3057  201   4   5  12  -3   31.97   33.26    0.55 o
      3057  101   4   4  12   0   31.97   33.26    0.55 o
      3058  201  -4   5  12  -3   31.80   32.90    0.67 o
      3058  101  -4   4  12   0   31.80   32.90    0.67 o
      3059  201   4   5  12  -2    1.21    1.70    0.24 o
      3059  101   4   4  12   1    1.21    1.70    0.24 o
      3060  201  -4   5  12  -2    1.17    1.27    0.24 o
      3060  101  -4   4  12   1    1.17    1.27    0.24 o
      3061  201   5   3  12   2    1.58    1.94    0.30 o
      3061  101   5   4  12  -1    1.58    1.94    0.30 o
      3062  201  -5   3  12   2    1.58    1.58    0.24 o
      3062  101  -5   4  12  -1    1.58    1.58    0.24 o
      3063  201   5   5  12  -3    3.94    5.82    0.36 o
      3063  101   5   4  12   0    3.94    5.82    0.36 o
      3064  201  -5   5  12  -3    3.59    5.33    0.30 o
      3064  101  -5   4  12   0    3.59    5.33    0.30 o
      3065  201   5   5  12  -2    5.80    5.57    0.36 o
      3065  101   5   4  12   1    5.80    5.57    0.36 o
      3066  201  -5   5  12  -2    5.88    5.94    0.24 o
      3066  101  -5   4  12   1    5.88    5.94    0.24 o
      3067  201   6   3  12   2    4.49    4.42    0.24 o
[truncated: 1,031,251 more chars]
