# Supplementary material for: Occupational modulation in the (3+1)-dimensional incommensurate structure of (2S,3S)-2-amino-3-hy­droxy-3-methyl-4-phen­oxy­butanoic acid dihydrate
Source: Acta Crystallogr C Struct Chem. 2024 Aug 8;80(Pt 9):523–33. doi: 10.1107/S2053229624007009 (PMC11371000; doi:10.1107/S2053229624007009)
Supplement: Supplementary file 7 [file c-80-00523-sup7.zip › buller05a_NS2.cif]

data_buller05a_NS2
_audit_creation_date               2024-03-04
_audit_creation_method
;
Olex2 1.5
(compiled 2023.08.24 svn.re1ec1418 for OlexSys, GUI svn.r6817)
;
loop_
  _audit_author_name
  _audit_author_email
  _audit_author_address
 'Guzei, I.A.' iguzei@chem.wisc.edu
;
University of Wisconsin - Madison
Department of Chemistry
1101 University Avenue
Madison
53706
United States
;

_audit_contact_author_address      ?
_audit_contact_author_email        ?
_audit_contact_author_name         ''
_audit_contact_author_phone        ?
_publ_contact_author_id_orcid      ?
_publ_section_references
;
Bourhis, L.J., Dolomanov, O.V., Gildea, R.J., Howard, J.A.K., Puschmann, H.
 (2015). Acta Cryst. A71, 59-75.

Bruker AXS (2019). APEX3. Version 2019.11-0. Madison, Wisconsin, USA.
Bruker AXS (2021). APEX4. Version 2021.10-RC6. Madison, Wisconsin, USA.

Dolomanov, O.V., Bourhis, L.J., Gildea, R.J, Howard, J.A.K. & Puschmann, H.
 (2009), J. Appl. Cryst. 42, 339-341.

Dolomanov, O.V., Bourhis, L.J., Gildea, R.J, Howard, J.A.K. & Puschmann, H.
"OLEX2: a complete structure solution, refinement and analysis program".
(2009), J. Appl. Cryst. 42, 339-341.

Kleemiss, F., Dolomanov, O.V., Bodensteiner, M., Peyerimhoff, N., Midgley, M.,
Bourhis, L.J., Genoni, A., Malaspina, L.A., Jayatilaka, D., Spencer, J.L.,
White, F., Grundkoetter-Stock, B, Steinhauer, S., Lentz, D., Puschmann, H.,
Grabowsky, S. (2021), Chem. Sci., 12, 1675-1692.

Kleemiss, F.; Dolomanov, O. V.; Bodensteiner, M.; Peyerimhoff, N.; Midgley, 
L.; Bourhis, L. J.; Genoni, A.; Malaspina, L. A.; Jayatilaka, D.; 
Spencer, J. L.; White, F.; Grundkotter-Stock, B.; Steinhauer, S.; 
Lentz, D.; Puschmann, H.; Grabowsky, S. "Accurate crystal structures 
and chemical properties from NoSpherA2". Chem Sci, 2020, 12 (5), 1675-1692.

Krause, L., Herbst-Irmer, R., Sheldrick, G. M. & Stalke, D. (2015). 
J. Appl. Crystallogr. 48, 3-10.

Sheldrick, G.M. (2015). Acta Cryst. A71, 3-8.

Sheldrick, G.M. (2015a). "SHELXT - Integrated space-group and crystal-structure 
determination". Acta Cryst. A71, 3-8.

Sheldrick, G.M. (2015b). "Crystal structure refinement with SHELXL". 
Acta Cryst. C71, 3-8.
;
_chemical_formula_moiety           'C11 H15 N O4, 2(H2 O)'
_chemical_formula_sum              'C11 H19 N O6'
_chemical_formula_weight           261.277
_chemical_absolute_configuration   ad
loop_
  _atom_type_symbol
  _atom_type_scat_dispersion_real
  _atom_type_scat_dispersion_imag
  _atom_type_scat_source
  _atom_type_scat_dispersion_source
 C 0.01788 0.00908 'NoSpherA2: Chem.Sci. 2021, DOI:10.1039/D0SC05526C'
 'Brennan, Cowan, Rev. Sci. Instrum., 1992, 63, 850'
 H 0.00000 0.00000 'NoSpherA2: Chem.Sci. 2021, DOI:10.1039/D0SC05526C'
 'Brennan, Cowan, Rev. Sci. Instrum., 1992, 63, 850'
 N 0.03110 0.01806 'NoSpherA2: Chem.Sci. 2021, DOI:10.1039/D0SC05526C'
 'Brennan, Cowan, Rev. Sci. Instrum., 1992, 63, 850'
 O 0.04960 0.03233 'NoSpherA2: Chem.Sci. 2021, DOI:10.1039/D0SC05526C'
 'Brennan, Cowan, Rev. Sci. Instrum., 1992, 63, 850'

_space_group_crystal_system        'orthorhombic'
_space_group_IT_number             19
_space_group_name_H-M_alt          'P 21 21 21'
_space_group_name_Hall             ' P 2ac 2ab'
loop_
  _space_group_symop_id
  _space_group_symop_operation_xyz
 1 x,y,z
 2 x+1/2,-y+1/2,-z
 3 -x,y+1/2,-z+1/2
 4 -x+1/2,-y,z+1/2

_symmetry_Int_Tables_number        19
_cell_length_a                     5.6620(5)
_cell_length_b                     6.3235(5)
_cell_length_c                     35.277(3)
_cell_angle_alpha                  90
_cell_angle_beta                   90
_cell_angle_gamma                  90
_cell_volume                       1263.05(18)
_cell_formula_units_Z              4
_cell_measurement_reflns_used      9795
_cell_measurement_temperature      100.00
_cell_measurement_theta_max        74.182
_cell_measurement_theta_min        5.015
_exptl_absorpt_coefficient_mu      0.949
_exptl_absorpt_correction_T_max    0.7538
_exptl_absorpt_correction_T_min    0.6738
_exptl_absorpt_correction_type     multi-scan
_exptl_absorpt_process_details
;
SADABS-2016/2 (Bruker,2016/2) was used for absorption correction.
wR2(int) was 0.0668 before and 0.0426 after correction.
The Ratio of minimum to maximum transmission is 0.8939.
The \l/2 correction factor is Not present.
;
_exptl_crystal_colour              colourless
_exptl_crystal_colour_primary      colourless
_exptl_crystal_density_diffrn      1.374
_exptl_crystal_density_meas        ?
_exptl_crystal_density_method      'not measured'
_exptl_crystal_description         block
_exptl_crystal_F_000               562.233
_exptl_crystal_size_max            0.18
_exptl_crystal_size_mid            0.16
_exptl_crystal_size_min            0.11
_diffrn_reflns_av_R_equivalents    0.0255
_diffrn_reflns_av_unetI/netI       0.0140
_diffrn_reflns_Laue_measured_fraction_full  0.9986
_diffrn_reflns_Laue_measured_fraction_max  0.9948
_diffrn_reflns_limit_h_max         7
_diffrn_reflns_limit_h_min         -7
_diffrn_reflns_limit_k_max         7
_diffrn_reflns_limit_k_min         -7
_diffrn_reflns_limit_l_max         44
_diffrn_reflns_limit_l_min         -44
_diffrn_reflns_number              24427
_diffrn_reflns_point_group_measured_fraction_full  0.9991
_diffrn_reflns_point_group_measured_fraction_max  0.9969
_diffrn_reflns_theta_full          67.6786
_diffrn_reflns_theta_max           74.17
_diffrn_reflns_theta_min           5.01
_diffrn_ambient_temperature        100.00
_diffrn_detector                   '100 \\times 140 mm^2^ CMOS sensor'
_diffrn_detector_area_resol_mean   7.41
_diffrn_detector_type              'Bruker PHOTON III'
_diffrn_measured_fraction_theta_full  0.9986
_diffrn_measured_fraction_theta_max  0.9948
_diffrn_measurement_device         '\k-geometry four-circle diffractometer'
_diffrn_measurement_device_type    'Bruker D8 VENTURE'
_diffrn_measurement_method         '\w and \f scans'
_diffrn_radiation_collimation      'focusing mirror'
_diffrn_radiation_detector         'Bruker PHOTON III'
_diffrn_radiation_monochromator    'multilayer mirror'
_diffrn_radiation_probe            x-ray
_diffrn_radiation_type             'Cu K\a'
_diffrn_radiation_wavelength       1.54178
_diffrn_radiation_xray_symbol      K-L~3~
_diffrn_source                     'microfocus sealed X-ray tube'
_diffrn_source_current             1.1
_diffrn_source_power               0.05500000000000001
_diffrn_source_type                'Incoatec I\mS 3.0'
_diffrn_source_voltage             50.0
_reflns_Friedel_coverage           1.000
_reflns_limit_h_max                7
_reflns_limit_h_min                -7
_reflns_limit_k_max                7
_reflns_limit_k_min                -7
_reflns_limit_l_max                44
_reflns_limit_l_min                -43
_reflns_number_gt                  2552
_reflns_number_total               2563
_reflns_threshold_expression       I>=2u(I)
_computing_cell_refinement         'SAINT+ V8.40b (Bruker AXS Inc., 2020)'
_computing_data_collection         'APEX3 Ver. 2019.11-0. (Bruker-AXS, 2019)'
_computing_data_reduction          'SAINT+ Ver. 2019.1-0. (Bruker-AXS, 2019)'
_computing_molecular_graphics      'OLEX2 (Dolomanov et al., 2009)'
_computing_publication_material    'OLEX2 (Dolomanov et al., 2009)'
_computing_structure_refinement    'XL (Sheldrick, 2019/1)'
_computing_structure_solution      'XT (Sheldrick, 2018/2)'
_refine_diff_density_max           0.1858
_refine_diff_density_min           -0.1100
_refine_diff_density_rms           0.0183
_refine_ls_abs_structure_details  
 'Hooft, R.W.W., Straver, L.H., Spek, A.L. (2010). J. Appl. Cryst., 43, 665-668.'
_refine_ls_abs_structure_Flack     0.03(2)
_refine_ls_d_res_high              0.8013
_refine_ls_d_res_low               8.8193
_refine_ls_goodness_of_fit_ref     1.1151
_refine_ls_hydrogen_treatment      refall
_refine_ls_matrix_type             full
_refine_ls_number_constraints      1
_refine_ls_number_parameters       362
_refine_ls_number_reflns           2563
_refine_ls_number_restraints       24
_refine_ls_R_factor_all            0.0123
_refine_ls_R_factor_gt             0.0122
_refine_ls_restrained_S_all        1.1091
_refine_ls_shift/su_max            -0.0006
_refine_ls_shift/su_mean           0.0001
_refine_ls_structure_factor_coef   Fsqd
_refine_ls_weighting_details      
 'w=1/[\s^2^(Fo^2^)+(0.0097P)^2^+0.0709P] where P=(Fo^2^+2Fc^2^)/3'
_refine_ls_weighting_scheme        calc
_refine_ls_wR_factor_gt            0.0299
_refine_ls_wR_factor_ref           0.0300
_olex2_refinement_description
;
1. Restrained distances
 O6-H6a = O6-H6b = O7-H7a = O7-H7b
 0.9584 with sigma of 0.003
 H6a-H6b = H7a-H7b
 1.5151 with sigma of 0.006
2. Rigid body (RIGU) restrains
 H6b, H6a, O6
 with sigma for 1-2 distances of 0.004 and sigma for 1-3 distances of 0.004
 H7b, H7a, O7
 with sigma for 1-2 distances of 0.001 and sigma for 1-3 distances of 0.001
3. Others
 Sof(O7)=Sof(H7a)=Sof(H7b)=1-FVAR(1)
 Sof(O6)=Sof(H6a)=Sof(H6b)=FVAR(1)
;
_olex2_refine_details
;
Refinement using NoSpherA2, an implementation of
NOn-SPHERical Atom-form-factors in Olex2.
Please cite:
F. Kleemiss et al. Chem. Sci. DOI 10.1039/D0SC05526C - 2021
NoSpherA2 implementation of HAR makes use of
tailor-made aspherical atomic form factors calculated
on-the-fly from a Hirshfeld-partitioned electron density (ED) - not from
spherical-atom form factors.

The ED is calculated from a gaussian basis set single determinant SCF
wavefunction - either Hartree-Fock or DFT using selected funtionals
 - for a fragment of the crystal.
This fragment can be embedded in an electrostatic crystal field by employing cluster charges
or modelled using implicit solvation models, depending on the software used.
The following options were used:
   SOFTWARE:       ORCA 5.0
   PARTITIONING:   NoSpherA2
   INT ACCURACY:   Normal
   METHOD:         B3LYP
   BASIS SET:      def2-SVP
   CHARGE:         0
   MULTIPLICITY:   1
   DATE:           2022-12-12_13-23-00
;
_atom_sites_solution_primary       dual
loop_
  _atom_site_label
  _atom_site_type_symbol
  _atom_site_fract_x
  _atom_site_fract_y
  _atom_site_fract_z
  _atom_site_U_iso_or_equiv
  _atom_site_adp_type
  _atom_site_occupancy
  _atom_site_refinement_flags_posn
  _atom_site_refinement_flags_adp
  _atom_site_refinement_flags_occupancy
  _atom_site_disorder_group
 O1 O 0.77437(7) 0.35306(6) 0.589926(12) 0.01774(9) Uani 1.000000 . . . .
 O2 O 0.75252(7) 0.17855(7) 0.534948(12) 0.01890(9) Uani 1.000000 . . . .
 O3 O 0.09683(8) 0.04224(8) 0.605129(12) 0.01708(9) Uani 1.000000 . . . .
 H3 H 0.0043(16) 0.1639(15) 0.6053(3) 0.032(2) Uani 1.000000 . . . .
 O4 O 0.20737(7) 0.40128(7) 0.641799(11) 0.01761(9) Uani 1.000000 . . . .
 N1 N 0.28430(11) 0.13274(11) 0.537224(16) 0.01764(11) Uani 1.000000 . . . .
 H1a H 0.3020(17) 0.2260(16) 0.5145(3) 0.041(3) Uani 1.000000 . . . .
 H1b H 0.1117(19) 0.1261(17) 0.5407(2) 0.041(2) Uani 1.000000 . . . .
 H1c H 0.3549(16) -0.0150(16) 0.5316(3) 0.035(2) Uani 1.000000 . . . .
 C1 C 0.66360(10) 0.25804(8) 0.564195(16) 0.01440(11) Uani 1.000000 . . . .
 C2 C 0.39689(10) 0.23499(9) 0.570782(15) 0.01303(11) Uani 1.000000 . . . .
 H2 H 0.3217(13) 0.3912(12) 0.5739(2) 0.0231(18) Uani 1.000000 . . . .
 C3 C 0.33884(10) 0.10342(9) 0.607067(16) 0.01434(11) Uani 1.000000 . . . .
 C4 C 0.48519(12) -0.09799(10) 0.60982(2) 0.02125(13) Uani 1.000000 . . . .
 H4a H 0.4269(16) -0.1881(14) 0.6338(3) 0.047(3) Uani 1.000000 . . . .
 H4b H 0.4718(18) -0.1925(14) 0.5858(3) 0.057(3) Uani 1.000000 . . . .
 H4c H 0.6674(16) -0.0616(14) 0.6136(3) 0.040(2) Uani 1.000000 . . . .
 C5 C 0.37576(11) 0.23444(9) 0.642933(16) 0.01566(12) Uani 1.000000 . . . .
 H5a H 0.5560(14) 0.2965(13) 0.6437(2) 0.0262(18) Uani 1.000000 . . . .
 H5b H 0.3426(15) 0.1320(13) 0.6668(2) 0.034(2) Uani 1.000000 . . . .
 C6 C 0.19133(10) 0.53256(9) 0.672316(15) 0.01569(12) Uani 1.000000 . . . .
 C7 C 0.36245(12) 0.54518(10) 0.700666(16) 0.01958(13) Uani 1.000000 . . . .
 H7 H 0.5161(15) 0.4471(15) 0.6995(2) 0.038(2) Uani 1.000000 . . . .
 C8 C 0.33385(12) 0.69197(11) 0.729910(18) 0.02512(14) Uani 1.000000 . . . .
 H8 H 0.4705(17) 0.7056(16) 0.7512(3) 0.050(3) Uani 1.000000 . . . .
 C9 C 0.13842(13) 0.82415(12) 0.731129(18) 0.02642(14) Uani 1.000000 . . . .
 H9 H 0.1184(17) 0.9382(15) 0.7538(2) 0.047(2) Uani 1.000000 . . . .
 C10 C -0.03199(13) 0.80911(11) 0.702505(17) 0.02329(13) Uani 1.000000 . . . .
 H10 H -0.1850(16) 0.9134(15) 0.7024(2) 0.040(2) Uani 1.000000 . . . .
 C11 C -0.00711(11) 0.66345(10) 0.673358(17) 0.01900(12) Uani 1.000000 . . . .
 H11 H -0.1352(16) 0.6483(14) 0.6510(2) 0.034(2) Uani 1.000000 . . . .
 O5 O 0.98659(10) 0.69610(10) 0.559225(14) 0.02804(11) Uani 1.000000 . . . .
 H5c H 0.927(2) 0.5706(18) 0.5727(3) 0.041(3) Uani 1.000000 . . . .
 H5d H 1.016(2) 0.8033(16) 0.5779(3) 0.044(3) Uani 1.000000 . . . .
 O6 O 1.0241(7) 0.7630(2) 0.48087(3) 0.0237(5) Uani 0.632(9) D U P 1
 H6a H 1.1796(14) 0.747(4) 0.4705(3) 0.056(6) Uani 0.632(9) D U P 1
 H6b H 1.044(2) 0.738(3) 0.50751(12) 0.041(4) Uani 0.632(9) D U P 1
 O7 O 0.9082(14) 0.7811(3) 0.48451(6) 0.0297(9) Uani 0.368(9) D U P 2
 H7a H 0.761(3) 0.837(6) 0.4756(6) 0.062(10) Uani 0.368(9) D U P 2
 H7b H 0.882(5) 0.754(8) 0.5109(4) 0.082(13) Uani 0.368(9) D U P 2

loop_
  _atom_site_aniso_label
  _atom_site_aniso_U_11
  _atom_site_aniso_U_22
  _atom_site_aniso_U_33
  _atom_site_aniso_U_12
  _atom_site_aniso_U_13
  _atom_site_aniso_U_23
 O1 0.0122(2) 0.01583(19) 0.0252(2) -0.00338(15) -0.00481(16) -0.00044(16)
 O2 0.0108(2) 0.0208(2) 0.0251(2) 0.00061(17) 0.00094(16) -0.00322(16)
 O3 0.0122(2) 0.0137(2) 0.0254(2) -0.00303(16) -0.00361(16) 0.00248(18)
 H3 0.032(5) 0.021(5) 0.043(6) -0.002(5) -0.006(4) 0.001(4)
 O4 0.0156(2) 0.0221(2) 0.01512(18) 0.00336(16) -0.00348(15) -0.00147(16)
 N1 0.0104(3) 0.0230(3) 0.0196(3) -0.0005(2) -0.0016(2) -0.0059(2)
 H1a 0.030(6) 0.031(5) 0.061(7) -0.012(5) -0.019(5) 0.012(6)
 H1b 0.032(6) 0.062(7) 0.028(5) -0.014(6) 0.002(4) -0.018(5)
 H1c 0.023(5) 0.034(6) 0.049(6) 0.017(5) -0.002(5) -0.022(5)
 C1 0.0107(3) 0.0116(2) 0.0210(3) 0.00003(19) -0.0015(2) -0.0001(2)
 C2 0.0088(3) 0.0124(3) 0.0179(3) 0.0009(2) -0.0014(2) -0.0013(2)
 H2 0.022(4) 0.018(4) 0.029(4) 0.001(4) 0.003(3) -0.003(3)
 C3 0.0114(3) 0.0111(2) 0.0205(3) -0.00053(19) -0.0035(2) 0.0011(2)
 C4 0.0160(3) 0.0127(3) 0.0351(3) 0.0010(2) -0.0069(3) 0.0027(3)
 H4a 0.036(5) 0.036(6) 0.069(6) 0.007(5) 0.006(5) 0.028(5)
 H4b 0.062(7) 0.027(5) 0.081(7) 0.021(5) -0.033(6) -0.019(5)
 H4c 0.029(5) 0.035(5) 0.056(6) 0.001(4) -0.005(4) -0.001(5)
 C5 0.0123(3) 0.0174(3) 0.0173(3) -0.0012(2) -0.0036(2) 0.0021(2)
 H5a 0.025(5) 0.032(5) 0.022(4) -0.004(4) -0.002(3) 0.003(4)
 H5b 0.032(5) 0.031(5) 0.037(5) -0.007(4) -0.005(4) 0.021(4)
 C6 0.0138(3) 0.0197(3) 0.0136(2) -0.0002(2) -0.0002(2) 0.0004(2)
 C7 0.0164(3) 0.0263(3) 0.0160(3) 0.0001(3) -0.0026(2) -0.0016(2)
 H7 0.031(5) 0.052(6) 0.031(4) 0.007(5) -0.006(4) 0.000(4)
 C8 0.0241(3) 0.0322(3) 0.0190(3) -0.0011(3) -0.0040(3) -0.0064(3)
 H8 0.045(6) 0.059(7) 0.045(5) 0.001(5) -0.002(5) -0.032(5)
 C9 0.0278(3) 0.0288(3) 0.0227(3) 0.0001(3) 0.0001(3) -0.0079(3)
 H9 0.049(6) 0.043(6) 0.048(5) -0.006(5) 0.003(5) -0.019(5)
 C10 0.0225(3) 0.0250(3) 0.0224(3) 0.0027(3) 0.0020(2) -0.0038(2)
 H10 0.039(6) 0.044(6) 0.038(5) 0.014(5) -0.001(4) -0.011(4)
 C11 0.0168(3) 0.0223(3) 0.0179(3) 0.0024(3) -0.0006(2) -0.0007(2)
 H11 0.033(5) 0.033(5) 0.036(5) 0.005(4) 0.001(4) -0.003(4)
 O5 0.0312(3) 0.0272(3) 0.0257(2) -0.0143(2) 0.0025(2) -0.0028(2)
 H5c 0.042(8) 0.018(6) 0.062(8) -0.012(6) 0.007(6) 0.008(6)
 H5d 0.073(8) 0.028(5) 0.032(5) -0.011(6) -0.010(5) -0.014(5)
 O6 0.0183(12) 0.0244(4) 0.0283(5) -0.0004(5) -0.0004(4) -0.0080(3)
 H6a 0.025(5) 0.101(16) 0.043(7) 0.008(4) 0.006(3) -0.012(7)
 H6b 0.047(10) 0.048(10) 0.028(4) 0.016(8) -0.001(2) -0.006(2)
 O7 0.029(3) 0.0323(8) 0.0276(8) 0.0022(9) -0.0004(10) -0.0110(6)
 H7a 0.032(7) 0.11(3) 0.045(9) 0.019(5) 0.011(3) 0.031(10)
 H7b 0.059(14) 0.15(3) 0.036(3) 0.068(11) 0.017(3) 0.021(4)

loop_
  _geom_bond_atom_site_label_1
  _geom_bond_atom_site_label_2
  _geom_bond_distance
  _geom_bond_site_symmetry_2
  _geom_bond_publ_flag
 O1 C1 1.2563(7) . ?
 O2 C1 1.2533(7) . ?
 O3 H3 0.931(10) . ?
 O3 C3 1.4255(7) . ?
 O4 C5 1.4226(7) . ?
 O4 C6 1.3625(7) . ?
 N1 H1a 1.001(11) . ?
 N1 H1b 0.986(11) . ?
 N1 H1c 1.036(9) . ?
 N1 C2 1.4920(7) . ?
 C1 C2 1.5348(8) . ?
 C2 H2 1.081(7) . ?
 C2 C3 1.5616(8) . ?
 C3 C4 1.5225(8) . ?
 C3 C5 1.5268(8) . ?
 C4 H4a 1.071(9) . ?
 C4 H4b 1.040(10) . ?
 C4 H4c 1.066(9) . ?
 C5 H5a 1.094(8) . ?
 C5 H5b 1.079(7) . ?
 C6 C7 1.3948(8) . ?
 C6 C11 1.3960(8) . ?
 C7 H7 1.069(9) . ?
 C7 C8 1.3972(9) . ?
 C8 H8 1.081(10) . ?
 C8 C9 1.3873(10) . ?
 C9 H9 1.083(9) . ?
 C9 C10 1.3999(10) . ?
 C10 H10 1.089(8) . ?
 C10 C11 1.3876(9) . ?
 C11 H11 1.075(9) . ?
 O5 H5c 0.986(12) . ?
 O5 H5d 0.961(10) . ?
 O6 H6a 0.959(3) . ?
 O6 H6b 0.959(3) . ?
 O7 H7a 0.959(3) . ?
 O7 H7b 0.959(3) . ?

loop_
  _geom_angle_atom_site_label_1
  _geom_angle_atom_site_label_2
  _geom_angle_atom_site_label_3
  _geom_angle
  _geom_angle_site_symmetry_1
  _geom_angle_site_symmetry_3
  _geom_angle_publ_flag
 C3 O3 H3 108.4(5) . . ?
 C6 O4 C5 118.31(4) . . ?
 H1b N1 H1a 102.9(8) . . ?
 H1c N1 H1a 109.8(8) . . ?
 H1c N1 H1b 111.6(8) . . ?
 C2 N1 H1a 109.8(5) . . ?
 C2 N1 H1b 110.1(5) . . ?
 C2 N1 H1c 112.3(5) . . ?
 O2 C1 O1 125.88(5) . . ?
 C2 C1 O1 115.29(5) . . ?
 C2 C1 O2 118.80(5) . . ?
 C1 C2 N1 109.96(5) . . ?
 H2 C2 N1 107.9(4) . . ?
 C3 C2 N1 109.24(5) . . ?
 H2 C2 C1 108.4(4) . . ?
 C3 C2 C1 112.44(4) . . ?
 C3 C2 H2 108.7(4) . . ?
 C2 C3 O3 107.92(4) . . ?
 C4 C3 O3 107.41(5) . . ?
 C5 C3 O3 108.58(5) . . ?
 C4 C3 C2 112.55(5) . . ?
 C5 C3 C2 111.18(4) . . ?
 C5 C3 C4 109.06(5) . . ?
 H4a C4 C3 109.1(5) . . ?
 H4b C4 C3 112.9(5) . . ?
 H4c C4 C3 110.7(5) . . ?
 H4b C4 H4a 108.4(8) . . ?
 H4c C4 H4a 108.3(7) . . ?
 H4c C4 H4b 107.2(7) . . ?
 C3 C5 O4 106.70(4) . . ?
 H5a C5 O4 111.1(4) . . ?
 H5b C5 O4 110.5(5) . . ?
 H5a C5 C3 110.1(4) . . ?
 H5b C5 C3 107.3(5) . . ?
 H5b C5 H5a 111.0(6) . . ?
 C7 C6 O4 123.72(5) . . ?
 C11 C6 O4 115.83(5) . . ?
 C11 C6 C7 120.42(6) . . ?
 H7 C7 C6 120.3(4) . . ?
 C8 C7 C6 119.14(6) . . ?
 C8 C7 H7 120.5(4) . . ?
 H8 C8 C7 118.8(5) . . ?
 C9 C8 C7 121.03(6) . . ?
 C9 C8 H8 120.1(5) . . ?
 H9 C9 C8 120.5(5) . . ?
 C10 C9 C8 119.11(6) . . ?
 C10 C9 H9 120.4(5) . . ?
 H10 C10 C9 120.6(4) . . ?
 C11 C10 C9 120.64(6) . . ?
 C11 C10 H10 118.8(4) . . ?
 C10 C11 C6 119.66(6) . . ?
 H11 C11 C6 118.1(5) . . ?
 H11 C11 C10 122.2(5) . . ?
 H5d O5 H5c 107.3(8) . . ?
 H6b O6 H6a 104.6(6) . . ?
 H7b O7 H7a 104.4(6) . . ?

loop_
  _geom_hbond_atom_site_label_D
  _geom_hbond_atom_site_label_H
  _geom_hbond_atom_site_label_A
  _geom_hbond_distance_DH
  _geom_hbond_distance_HA
  _geom_hbond_distance_DA
  _geom_hbond_angle_DHA
  _geom_hbond_site_symmetry_A
 O3 H3 O1 0.931(10) 1.850(10) 2.7357(7) 158.2(8) 1_455
 N1 H1a O2 1.001(11) 1.866(11) 2.8176(8) 157.6(8) 2_456
 N1 H1b O2 0.986(11) 2.070(11) 3.0259(8) 162.7(9) 1_455
 N1 H1c O6 1.036(9) 1.890(10) 2.9180(15) 171.6(9) 2_456
 N1 H1c O7 1.036(9) 1.801(10) 2.816(2) 165.5(8) 2_456
 O5 H5c O1 0.986(12) 1.733(12) 2.7060(8) 168.4(10) .
 O5 H5d O3 0.961(10) 1.847(10) 2.7933(8) 167.7(9) 1_665
 O6 H6a O5 0.959(3) 2.061(8) 2.987(4) 161.8(18) 2_566
 O6 H6b O5 0.959(3) 1.872(5) 2.8044(14) 163.5(12) .
 O7 H7a O5 0.959(3) 1.99(2) 2.846(6) 147(3) 2_466
 O7 H7b O5 0.959(3) 1.841(13) 2.7264(18) 152(2) .

loop_
  _geom_torsion_atom_site_label_1
  _geom_torsion_atom_site_label_2
  _geom_torsion_atom_site_label_3
  _geom_torsion_atom_site_label_4
  _geom_torsion
  _geom_torsion_site_symmetry_1
  _geom_torsion_site_symmetry_2
  _geom_torsion_site_symmetry_3
  _geom_torsion_site_symmetry_4
  _geom_torsion_publ_flag
 O1 C1 C2 N1 176.28(5) . . . . ?
 O1 C1 C2 C3 -61.76(5) . . . . ?
 O2 C1 C2 N1 -5.44(6) . . . . ?
 O2 C1 C2 C3 116.53(5) . . . . ?
 O3 C3 C5 O4 -53.83(5) . . . . ?
 O4 C6 C7 C8 177.19(6) . . . . ?
 O4 C6 C11 C10 -177.00(5) . . . . ?
 N1 C2 C3 O3 -41.98(5) . . . . ?
 N1 C2 C3 C4 76.35(5) . . . . ?
 N1 C2 C3 C5 -160.96(5) . . . . ?
 C1 C2 C3 O3 -164.36(4) . . . . ?
 C1 C2 C3 C4 -46.02(6) . . . . ?
 C1 C2 C3 C5 76.67(5) . . . . ?
 C2 C3 C5 O4 64.75(5) . . . . ?
 C4 C3 C5 O4 -170.57(5) . . . . ?
 C5 O4 C6 C7 15.20(8) . . . . ?
 C5 O4 C6 C11 -166.89(5) . . . . ?
 C6 O4 C5 C3 175.00(5) . . . . ?
 C6 C7 C8 C9 0.13(7) . . . . ?
 C7 C6 C11 C10 0.99(9) . . . . ?
 C7 C8 C9 C10 0.03(8) . . . . ?
 C8 C9 C10 C11 0.33(8) . . . . ?
 C9 C10 C11 C6 -0.83(7) . . . . ?
 C11 C6 C7 C8 -0.64(9) . . . . ?

loop_
  _diffrn_refln_index_h
  _diffrn_refln_index_k
  _diffrn_refln_index_l
  _diffrn_refln_intensity_net
  _diffrn_refln_intensity_u
 -1 0 0 0.4 0.3
 1 0 0 0.1 0.5
 1 0 0 0.2 0.2
 2 0 0 207.18 7.1
 2 0 0 210.08 8.5
 -2 0 0 200.08 7.4
 3 0 0 1.9 0.9
 -3 0 0 0 0.7
 3 0 0 0.2 0.5
 3 0 0 1 0.4
 -4 0 0 183.18 8.6
 4 0 0 178.38 7.6
 4 0 0 210.28 6.7
 4 0 0 174.98 6.4
 5 0 0 0.7 0.5
 5 0 0 -0.8 1.1
 -5 0 0 1.2 0.6
 -5 0 0 3 2.7
 5 0 0 0.7 1.3
 5 0 0 0.5 0.6
 5 0 0 0.7 0.4
 -6 0 0 139.79 4.9
 6 0 0 116.89 5.1
 6 0 0 132.49 4.9
 0 -1 0 0.4 0.2
 0 1 0 0.1 0.1
 0 1 0 0.3 0.1
 1 1 0 6.4 0.6
 1 -1 0 10.1 1.4
 1 -1 0 7 0.6
 -1 1 0 6.6 0.7
 -1 -1 0 7.1 0.7
 2 -1 0 27.7 1.6
 -2 -1 0 35 2
 -2 1 0 30.9 2
 2 -1 0 27.7 2.6
 2 1 0 26 1.6
 3 1 0 542.95 17.4
 3 -1 0 559.44 21
 3 -1 0 575.04 18.2
 -3 -1 0 508.65 18.6
 3 1 0 540.15 18.1
 -3 1 0 566.74 17.4
 -3 1 0 568.44 19
 -4 1 0 99.89 3.8
 4 1 0 99.89 4.1
 -4 -1 0 94.79 5.6
 4 1 0 101.19 3.9
 4 -1 0 104.69 4.9
 -4 1 0 103.59 4
 4 -1 0 106.29 7.5
 4 1 0 105.49 5.1
 -4 1 0 102.09 5.8
 5 -1 0 14 3.1
 5 -1 0 13.2 2.4
 -5 1 0 12.7 3.2
 -5 1 0 14.8 0.8
 -5 1 0 19.2 1.5
 5 1 0 16.3 1.6
 5 -1 0 20.9 1.5
 5 1 0 13.2 2.5
 6 1 0 52.79 2.2
 -6 1 0 61.39 2.8
 6 1 0 66.29 3
 6 -1 0 61.49 2.9
 6 1 0 51.99 2.6
 6 -1 0 64.39 2.7
 7 -1 0 17.8 0.9
 7 1 0 15.9 0.9
 0 2 0 7358.06 230.18
 0 2 0 7277.37 229.88
 1 -2 0 15.8 0.8
 1 2 0 15.3 0.9
 -1 -2 0 18.2 1.3
 -1 -2 0 16.6 1.1
 -1 2 0 13.4 1.1
 1 -2 0 15.5 1.2
 2 -2 0 524.15 16.7
 2 -2 0 546.95 17.6
 -2 2 0 510.05 16.4
 2 2 0 487.95 16.3
 -2 -2 0 533.15 16.9
 2 2 0 527.45 16.9
 -2 2 0 548.95 17.5
 3 2 0 2917.11 92.39
 3 -2 0 3148.89 93.29
 3 2 0 3082.79 93.39
 -3 2 0 2992.2 94.39
 -4 2 0 153.68 5.8
 4 -2 0 147.19 5.6
 4 -2 0 148.39 5.6
 -4 2 0 158.38 5.6
 4 2 0 153.38 5.8
 4 2 0 156.88 5.2
 4 2 0 157.78 5.8
 4 -2 0 155.78 6.6
 -4 2 0 161.78 5.2
 -4 2 0 148.69 7.7
 4 2 0 150.48 6.9
 -4 -2 0 149.39 5.4
 4 -2 0 160.88 7.7
 -4 2 0 161.28 5.8
 -4 -2 0 157.08 5.5
 4 -2 0 158.08 9.8
 4 2 0 162.28 5.6
 -5 2 0 41 2.1
 -5 -2 0 46.3 2.2
 5 2 0 42.3 2.2
 -5 2 0 45.8 2.6
 5 -2 0 50.69 2.6
 5 2 0 43.3 1.9
 5 2 0 49.99 2.6
 -5 2 0 44.2 1.8
 5 -2 0 45.6 2.4
 5 2 0 47.6 2.5
 6 -2 0 15.3 1.2
 6 2 0 19.7 1
 6 2 0 21.3 1.5
 6 2 0 18.6 1.2
 6 2 0 16.7 1.5
 -6 2 0 20.4 1.4
 0 -3 0 1.1 0.5
 0 3 0 0.1 0.5
 0 3 0 0.3 0.3
 0 -3 0 0.2 0.4
 -1 3 0 376.06 12.4
 1 -3 0 386.66 12.8
 -1 -3 0 369.06 12.3
 1 3 0 371.16 12.1
 1 3 0 371.46 11.9
 -1 -3 0 352.46 12.9
 -1 3 0 375.66 11.9
 2 3 0 97.99 3.7
 -2 3 0 106.29 4.9
 -2 3 0 107.29 3.8
 2 -3 0 114.09 6.4
 2 3 0 104.59 4.2
 2 -3 0 109.49 5
 2 -3 0 96.49 3.5
 3 3 0 14.6 1
 3 3 0 11.9 1.7
 3 -3 0 16.6 3.7
 3 -3 0 14.4 2
 3 3 0 14.5 1.1
 -3 3 0 13.3 2
 -3 3 0 13.9 1
 3 -3 0 12.4 1.4
 -4 3 0 226.98 7.1
 4 3 0 222.38 7.6
 -4 3 0 219.88 10.2
 -4 3 0 228.18 7.8
 4 -3 0 215.68 7.5
 4 3 0 219.68 7.8
 -4 -3 0 211.98 8.2
 4 3 0 212.08 9.3
 4 3 0 218.78 7.1
 4 3 0 206.58 7.7
 -4 3 0 214.88 7.8
 4 -3 0 202.58 12.3
 -4 -3 0 223.98 7.5
 -4 -3 0 217.98 7.3
 -5 3 0 49.5 2.6
 5 3 0 50.89 2
 5 -3 0 51.09 2.5
 -5 3 0 52.29 2.3
 -5 -3 0 44.9 2
 -5 3 0 42 2.5
 5 3 0 47.7 2.6
 5 3 0 51.09 2.6
 -5 -3 0 52.39 2.2
 5 3 0 50.89 2.4
 6 -3 0 65.59 2.8
 -6 3 0 73.99 3
 6 3 0 72.09 2.8
 6 3 0 70.59 2.5
 6 3 0 80.09 3.1
 -6 -3 0 76.89 2.6
 0 4 0 7.8 0.6
 0 4 0 8.6 0.9
 0 -4 0 8.2 1.3
 1 4 0 185.58 6.1
 1 -4 0 181.58 7.5
 -1 -4 0 183.88 7
 -1 4 0 198.08 6.3
 1 4 0 189.38 6.5
 -1 4 0 191.08 7.1
 2 4 0 548.05 17.4
 -2 4 0 548.75 17.5
 2 -4 0 566.54 19.3
 -2 4 0 560.14 19.1
 -2 4 0 532.35 17.4
 2 4 0 541.45 18.1
 2 -4 0 586.04 21.8
 -3 4 0 98.89 4.2
 -3 4 0 104.69 5.8
 -3 4 0 107.79 4
 -3 -4 0 99.79 3.8
 3 -4 0 93.99 4.8
 3 4 0 104.29 4
 -3 -4 0 106.29 4
 3 4 0 101.59 3.9
 3 -4 0 103.39 3.9
 3 -4 0 99.99 3.8
 -3 -4 0 101.89 3.8
 3 -4 0 96.79 7.4
 3 4 0 106.59 5.2
 -3 4 0 95.79 3.5
 -3 -4 0 106.49 4.8
 3 -4 0 96.49 5.7
 -4 -4 0 612.64 19.1
 -4 -4 0 604.54 19.1
 -4 -4 0 605.24 20.2
 4 4 0 606.24 18.8
 -4 4 0 625.14 19.7
 -4 4 0 640.84 18.9
 4 4 0 603.04 19.3
 4 4 0 583.74 19.5
 4 4 0 581.04 19.5
 -4 4 0 579.14 19.6
 -4 -4 0 619.94 19.3
 4 -4 0 656.83 19.3
 4 -4 0 567.44 25.6
 5 4 0 58.79 2.7
 -5 -4 0 55.89 2.7
 -5 4 0 48.5 2.6
 5 4 0 59.59 2.7
 -5 -4 0 55.39 2.2
 5 4 0 56.99 2.5
 -5 4 0 58.09 2.7
 -5 4 0 57.29 2.4
 5 4 0 57.09 2.1
 -5 -4 0 58.39 2.3
 5 -4 0 52.59 2.4
 6 4 0 4.5 0.5
 -6 4 0 3.5 0.5
 6 -4 0 4.6 0.4
 6 4 0 4.8 0.4
 -6 -4 0 4.2 0.4
 0 -5 0 1.8 0.6
 0 -5 0 1.2 0.7
 0 -5 0 0.8 0.5
 0 5 0 0.7 0.3
 0 -5 0 0.3 0.9
 -1 -5 0 32.7 1.7
 1 -5 0 33.4 1.6
 1 -5 0 27.1 3.1
 -1 -5 0 34.5 2.4
 -1 5 0 32.5 1.6
 1 -5 0 33.9 1.7
 1 5 0 32 1.6
 1 -5 0 32.3 2.7
 -1 -5 0 34.4 1.7
 -1 -5 0 32 2.5
 -1 -5 0 31.2 1.7
 -1 5 0 33.8 1.6
 2 -5 0 120.59 5.8
 2 5 0 111.79 4.4
 2 -5 0 111.19 6.4
 -2 -5 0 119.79 4.4
 -2 5 0 117.89 4.4
 -2 -5 0 125.19 4.5
 2 5 0 115.29 4.3
 -2 -5 0 126.99 4.5
 -2 -5 0 129.59 5.5
 -2 5 0 117.19 4.5
 -2 5 0 115.89 5.8
 2 -5 0 124.09 4.5
 2 -5 0 116.39 7.8
 -2 -5 0 113.89 5.3
 3 -5 0 73.99 4
 -3 5 0 76.99 2.8
 3 -5 0 71.89 3.1
 -3 5 0 74.89 3.3
 -3 5 0 74.99 3.3
 -3 -5 0 73.49 3
 -3 5 0 73.29 3.1
 -3 -5 0 74.19 3
 -3 -5 0 77.09 3.1
 3 5 0 72.59 3.1
 3 -5 0 70.49 2.7
 3 -5 0 68.69 6.2
 3 -5 0 75.39 2.8
 3 5 0 70.49 3
 -3 -5 0 75.09 3.9
 4 -5 0 65.09 3.6
 -4 5 0 73.39 2.6
 4 5 0 64.79 3
 4 5 0 72.89 2.6
 4 -5 0 67.19 2.5
 -4 5 0 69.79 3.2
 -4 -5 0 80.19 3.7
 4 5 0 76.49 2.9
 -4 -5 0 69.59 2.8
 -4 5 0 65.69 3.1
 -4 -5 0 71.99 2.8
 4 -5 0 66.59 2.7
 -5 5 0 13.5 0.7
 5 -5 0 13.8 0.7
 -5 5 0 13.3 0.9
 -5 5 0 15 1
 -5 -5 0 13.6 0.8
 5 5 0 13.2 0.9
 5 5 0 14.6 0.7
 -5 -5 0 13.4 0.8
 0 -6 0 5.5 0.8
 0 -6 0 4.2 0.8
 0 6 0 3.3 0.6
 1 -6 0 2.3 0.6
 1 -6 0 3.4 1.4
 -1 -6 0 3.5 1
 1 -6 0 2.8 0.7
 -1 -6 0 2.8 0.7
 -1 -6 0 2.4 1.1
 1 6 0 2.4 0.5
 -1 6 0 1.4 0.5
 -1 6 0 2.6 0.5
 1 -6 0 2.9 1.2
 -1 -6 0 3.2 0.6
 -1 -6 0 2.5 0.6
 -2 -6 0 24.4 1.5
 -2 -6 0 24.9 1.4
 -2 6 0 23.7 1.5
 2 6 0 23.4 1.4
 2 6 0 23.9 1.4
 -2 -6 0 24.7 1.5
 2 -6 0 27.4 2.4
 -2 6 0 24.1 1.4
 -2 -6 0 26.1 2.1
 -2 6 0 25.2 1.2
 2 -6 0 22.9 1.5
 -3 -6 0 78.99 3.7
 3 6 0 70.59 2.8
 -3 6 0 73.99 2.6
 3 6 0 71.19 2.9
 -3 6 0 75.79 3
 -3 6 0 73.49 3.2
 -3 -6 0 72.39 2.9
 -3 6 0 69.09 3.1
 -3 -6 0 76.39 2.9
 3 -6 0 76.49 3.9
 -4 6 0 196.08 6.4
 4 6 0 187.18 6.3
 -4 6 0 191.68 6.1
 4 6 0 190.18 6
 -4 -6 0 197.98 6.3
 -4 -6 0 186.48 6.8
 -4 6 0 198.78 6.5
 -4 -6 0 192.58 6.2
 0 7 0 -0.1 0.4
 0 -7 0 0.2 0.8
 0 -7 0 0.3 0.4
 1 -7 0 36.1 2.8
 1 -7 0 45.2 1.9
 -1 -7 0 39.6 1.8
 -1 -7 0 43.8 1.8
 -1 7 0 37.8 1.8
 -1 -7 0 37 2.6
 -1 7 0 41.1 1.7
 -2 -7 0 72.69 2.6
 -2 7 0 70.09 2.6
 -2 7 0 72.99 2.4
 -2 -7 0 72.19 2.6
 2 -7 0 72.49 2.7
 2 -7 0 64.89 3.7
 -3 -7 0 131.59 4.3
 -3 -7 0 132.39 4.3
 -3 7 0 129.79 4.2
 3 -7 0 137.59 5.1
 -1 0 -1 196.38 6.6
 -1 0 1 197.98 6.7
 1 0 -1 198.88 6.4
 1 0 1 207.18 7.2
 1 0 -1 198.48 7.2
 1 0 1 198.18 6.4
 2 0 1 630.54 20
 2 0 -1 629.34 20
 -2 0 1 635.74 20.4
 -2 0 -1 634.74 20.4
 3 0 1 285.17 9.9
 -3 0 1 281.17 10.6
 3 0 -1 285.57 12
 3 0 -1 279.97 9.2
 -3 0 -1 278.07 10.5
 3 0 -1 287.17 9.9
 3 0 1 277.97 9.2
 3 0 1 274.17 11.9
 -4 0 -1 4.5 1.7
 4 0 -1 2.4 1
 -4 0 1 5.6 1.8
 4 0 1 2.7 1.1
 -5 0 -1 158.98 5.8
 5 0 1 165.38 5.2
 5 0 -1 156.68 5.5
 5 0 -1 152.98 7.3
 5 0 -1 148.99 5.8
 -5 0 -1 144.29 8.7
 -5 0 1 151.08 5.7
 -5 0 1 138.29 8.4
 5 0 -1 164.28 6.1
 5 0 1 162.18 5.6
 5 0 1 157.18 7.4
 5 0 1 154.28 5.8
 5 0 1 165.58 6
 5 0 -1 158.08 5.2
 6 0 -1 3.3 0.8
 6 0 -1 3.2 0.8
 6 0 1 2.7 0.7
 6 0 1 2.8 0.9
 -6 0 1 3.5 0.6
 0 1 -1 2117.49 71.79
 0 1 1 2164.88 67.79
 0 1 1 2174.88 67.89
 1 1 -1 411.16 13
 -1 1 1 416.16 13.2
 1 -1 1 420.56 13
 -1 -1 -1 411.46 13
 1 1 1 419.66 13.3
 -1 1 -1 425.16 13.6
 1 -1 -1 432.06 13.3
 -1 -1 1 425.76 13.5
 2 1 -1 9067.39 304.57
 2 -1 1 9225.98 306.67
 -2 1 1 8848.62 305.87
 2 -1 1 8747.72 282.87
 -2 -1 -1 9262.67 304.27
 -2 1 -1 8947.8 280.47
 2 -1 -1 8702.73 280.07
 2 -1 -1 8935.41 302.87
 -2 -1 1 8939.91 279.67
 -2 -1 1 8995 301.37
 2 1 1 9127.89 300.07
 -2 1 -1 8959.2 304.87
 -3 1 1 244.08 8
 3 1 -1 244.58 8.8
 -3 1 1 238.88 9.4
 3 1 -1 233.68 8
 3 -1 1 239.38 8.7
 3 -1 1 255.47 11.4
 -3 -1 -1 231.98 9.1
 -3 1 -1 236.18 9.4
 -3 1 -1 236.68 8
 -3 -1 1 241.88 9.2
 3 -1 -1 241.38 11.2
 3 -1 -1 250.97 8.7
 3 1 1 237.68 8
 3 1 1 238.38 8.7
 4 1 -1 226.48 8.2
 4 -1 1 238.48 9.3
 -4 1 1 240.78 8.2
 4 1 -1 241.68 9.4
 -4 1 1 239.78 10.3
 4 1 -1 243.08 8
 -4 1 1 241.78 7.9
 4 -1 1 244.98 12.7
 -4 -1 -1 227.48 10
 4 1 1 239.68 9.4
 4 1 1 234.38 8.3
 4 -1 -1 251.27 9.3
 -4 -1 1 220.48 10
 -4 1 -1 239.28 7.9
 4 1 1 245.58 8.1
 -4 1 -1 232.88 8.2
 4 -1 -1 235.88 12.5
 -4 1 -1 247.98 10.5
 5 1 -1 559.54 18.4
 5 -1 1 580.54 18.2
 -5 1 1 565.64 17.4
 5 1 -1 564.74 18.1
 5 1 -1 518.85 20.5
 5 -1 1 579.54 20.3
 5 1 -1 572.64 17.6
 5 -1 1 581.24 18.3
 -5 1 1 523.75 21.4
 -5 1 1 600.64 18.4
 5 1 -1 563.44 18.4
 -5 1 -1 595.74 17.8
 5 1 1 572.24 17.6
 5 1 1 530.05 17
 5 1 1 549.85 17.8
 5 -1 -1 536.55 17.6
 5 -1 -1 520.15 19.7
 5 -1 -1 569.44 17.8
 -5 1 -1 526.75 16.8
 5 1 1 550.94 18
 -5 1 -1 504.35 20.7
 5 -1 -1 554.04 21.3
 6 -1 1 350.66 11.4
 6 1 -1 315.47 10.5
 6 1 -1 334.57 11.2
 -6 1 1 331.67 11.2
 6 1 -1 343.97 11.3
 6 1 1 326.47 9.6
 6 1 1 299.97 10.1
 6 -1 -1 280.87 10.2
 6 1 1 291.77 10.5
 -6 1 -1 331.27 10.3
 7 1 -1 6.7 0.6
 7 -1 1 5.1 0.5
 7 1 1 5.1 0.5
 7 -1 -1 6 0.5
 -7 -1 1 5.6 0.4
 0 -2 1 23.5 1.3
 0 2 1 26 1.1
 0 2 1 27.9 1.1
 0 2 -1 25.6 1.2
 0 -2 -1 25.2 1.4
 1 -2 1 723.23 21.7
 1 -2 1 700.63 22.3
 -1 -2 -1 680.73 22
 -1 2 1 716.83 22.1
 1 2 -1 688.43 21.8
 -1 -2 1 711.83 22
 1 2 1 722.53 21.8
 -1 2 -1 703.83 22.2
 1 -2 -1 701.13 21.6
 1 -2 -1 685.33 22.4
 -2 -2 -1 700.33 22.2
 2 2 -1 710.43 22.3
 -2 2 1 688.93 21.8
 2 2 -1 681.63 21.7
 2 -2 1 702.83 22.1
 -2 2 1 727.83 22.9
 2 2 1 689.43 22.2
 2 -2 -1 732.33 22.2
 -2 2 -1 715.83 23
 2 2 1 675.23 21.7
 -2 -2 1 713.73 22.4
 -2 2 -1 692.03 21.8
 2 -2 -1 710.63 22.9
 -3 2 1 581.94 18.5
 -3 2 1 594.54 18.7
 3 -2 1 623.44 23
 3 2 -1 584.04 18.6
 3 2 -1 543.45 18.4
 3 2 -1 584.34 19.5
 3 -2 1 612.44 19.3
 -3 2 1 597.14 20.4
 3 2 1 575.04 19.3
 3 -2 -1 592.24 22.6
 -3 2 -1 576.44 20.3
 -3 2 -1 601.34 18.4
 3 -2 -1 577.44 19.1
 3 -2 -1 616.44 20.3
 3 2 1 567.74 18.3
 -3 2 -1 596.74 18.6
 3 2 1 567.54 18.5
 -4 -2 -1 185.68 6.4
 4 2 -1 189.58 6.5
 4 2 -1 178.88 6.7
 4 -2 1 175.28 6.6
 4 -2 1 177.98 11.1
 -4 2 1 187.08 8.8
 -4 2 1 194.18 6.7
 4 2 -1 183.08 6.1
 4 -2 1 187.28 7.6
 4 -2 1 188.78 8.7
 -4 -2 -1 175.18 6.2
 -4 2 1 187.68 6.4
 -4 2 1 186.08 6
 4 2 -1 185.98 6.7
 4 -2 1 184.08 6.5
 -4 2 1 189.28 6.7
 4 2 -1 183.18 7.8
 -4 2 -1 188.28 6.1
 4 -2 -1 190.18 8.6
 4 2 1 189.88 6.8
 4 2 1 183.38 6.1
 4 -2 -1 185.08 7.5
 4 -2 -1 167.78 6.5
 -4 -2 1 184.88 6.4
 -4 2 -1 183.18 8.8
 4 2 1 185.38 7.9
 4 2 1 180.98 6.7
 4 -2 -1 194.88 11.1
 4 2 1 189.38 6.5
 -4 2 -1 186.88 6.7
 -4 2 -1 192.28 6.5
 4 -2 -1 183.88 6.5
 -4 2 -1 188.38 6.8
 -5 2 1 88.59 3.4
 5 2 -1 88.59 3.5
 -5 2 1 79.89 3.6
 -5 2 1 88.49 3
 5 2 -1 81.39 3.8
 -5 2 1 87.69 3.7
 5 2 -1 86.49 3.7
 -5 -2 -1 81.89 3.2
 5 -2 1 79.29 3.7
 5 -2 1 79.39 3.5
 5 2 -1 83.19 3
 -5 2 -1 86.79 3.4
 5 2 1 88.59 3.6
 -5 2 -1 88.49 3
 -5 2 -1 87.89 3.8
 5 2 1 85.89 3.8
 5 -2 -1 86.79 3.8
 5 2 1 87.59 3.8
 5 -2 -1 78.19 3.7
 6 2 -1 20.1 1
 6 -2 1 20.2 1.4
 -6 2 1 22.6 1.5
 6 2 -1 22.4 1.6
 6 2 -1 17.7 1.6
 6 2 -1 20 1.2
 6 -2 -1 22.5 1.4
 6 2 1 20.7 1
 -6 2 -1 20.5 1.4
 6 2 1 16.7 1.4
 6 2 1 21.7 1.3
 6 2 1 17.5 1.5
 0 -3 1 473.15 17
 0 -3 1 512.65 16.5
 0 -3 -1 516.85 16.6
 0 3 -1 534.75 16.2
 0 3 1 512.85 16
 0 3 1 505.05 16.1
 1 3 -1 798.72 24.7
 1 -3 1 821.42 25.5
 -1 3 1 826.92 25.2
 -1 -3 -1 730.83 25.3
 -1 -3 -1 770.82 25
 1 3 -1 802.02 24.9
 1 3 1 814.32 24.7
 1 -3 -1 829.52 25.5
 -1 -3 1 719.33 25.8
 -1 3 -1 786.92 24.3
 1 3 1 770.02 24.5
 -1 -3 1 784.62 24.9
 -1 3 -1 831.52 25.2
 2 -3 1 2.8 1.4
 2 -3 1 2 0.9
 2 3 -1 2.8 0.5
 2 -3 1 2.9 0.5
 -2 3 1 2.6 0.9
 -2 3 1 2.9 0.5
 2 3 -1 3.3 0.8
 -2 3 -1 2.7 0.5
 2 3 1 3.3 0.8
 2 -3 -1 3.8 1.1
 -2 3 -1 2.5 0.9
 2 -3 -1 3.4 1.4
 3 -3 1 92.69 5
 -3 3 1 87.99 3.4
 3 -3 1 89.09 6.6
 3 3 -1 86.49 3.4
 3 -3 1 85.69 3.8
 -3 3 1 85.39 4.9
 3 3 -1 90.99 3.5
 3 3 -1 89.29 4.5
 3 -3 -1 75.89 3.5
 3 -3 -1 87.59 4.9
 3 3 1 82.99 3.2
 -3 3 -1 86.09 3.3
 3 -3 -1 91.59 6.7
 -3 3 -1 90.19 5.1
 3 3 1 87.79 4.4
 3 3 1 82.69 3.4
 4 3 -1 242.18 8.5
 -4 3 1 247.28 10.9
 -4 3 1 248.28 8.5
 -4 3 1 223.48 7.8
 4 -3 1 248.18 10.8
 4 3 -1 239.98 10.1
 4 3 -1 234.48 8.5
 4 3 -1 234.38 7.8
 -4 -3 -1 235.18 8
 -4 3 1 245.68 8.6
 -4 -3 -1 252.57 8.3
 4 -3 1 250.17 8.3
 4 -3 1 252.07 13.7
 4 3 -1 245.38 8.3
 -4 -3 -1 238.38 9
 4 3 1 246.08 8.5
 -4 3 -1 248.28 8.6
 -4 3 -1 245.98 10.9
 -4 3 -1 245.88 8.6
 -4 -3 1 241.98 8.2
 4 -3 -1 245.98 13.5
 -4 -3 1 233.68 8.9
 4 -3 -1 249.08 8.3
 4 -3 -1 252.27 10.9
 -4 3 -1 254.27 7.9
 4 3 1 239.78 8.5
 -4 -3 1 233.48 8
 4 3 1 238.18 10.1
 4 3 1 236.78 7.8
 4 3 1 240.28 8.3
 5 3 -1 39.6 2.2
 -5 3 1 40.4 2
 -5 -3 -1 41.5 1.9
 5 -3 1 35.6 2.2
 -5 -3 -1 39.9 2.5
 -5 3 1 41.6 2.3
 5 3 -1 41.4 2.1
 5 3 -1 38.6 2.3
 5 3 -1 41.8 1.7
 -5 -3 -1 39.9 1.8
 -5 3 1 37.7 2.3
 -5 3 -1 43.4 2.4
 5 3 1 43.7 2.1
 -5 3 -1 42.6 2.1
 -5 -3 1 40.2 1.8
 5 -3 -1 42.5 2.2
 5 3 1 41.1 1.7
 -5 3 -1 37.4 2.3
 5 3 1 41.2 2.3
 5 3 1 43 2.3
 -5 -3 1 41.5 1.9
 -6 3 1 15 1.1
 6 -3 1 14.6 0.9
 6 3 -1 14.8 1
 -6 -3 -1 14.6 0.9
 6 3 -1 12.8 1.1
 6 3 -1 15.3 0.7
 -6 3 -1 11.8 1.1
 6 3 1 14.5 1.1
 6 -3 -1 13.4 1
 6 3 1 15.5 0.8
 -6 -3 1 13.5 0.9
 6 3 1 15.8 1
 0 4 -1 13.2 0.8
 0 4 -1 14.4 1.2
 0 -4 1 13.7 1.5
 0 -4 -1 11.9 1.5
 0 4 1 12.4 0.7
 0 4 1 10.8 1
 -1 -4 -1 81.49 3.9
 1 -4 1 87.89 4.3
 -1 4 1 83.39 3.8
 1 4 -1 82.49 3
 1 4 -1 82.59 3.4
 -1 4 1 85.59 3.1
 1 4 1 82.99 3
 1 4 1 89.99 3.2
 1 -4 -1 87.19 4.4
 -1 4 -1 79.89 3.9
 -1 4 -1 86.69 3.2
 -2 4 1 53.19 2.3
 2 4 -1 49.6 2.2
 2 -4 1 48.2 3.4
 -2 4 1 58.09 3.5
 2 4 -1 50.79 2.2
 2 -4 1 49.1 4.6
 -2 4 1 50.59 2.2
 2 4 -1 52.69 2.9
 2 -4 -1 53.09 4.6
 2 4 1 53.39 2.8
 2 -4 -1 48.9 3.4
 -2 4 -1 49.5 2.2
 -2 4 -1 51.19 3.4
 2 4 1 49.9 2.2
 -2 4 -1 51.79 2.3
 -3 4 1 47.8 2.4
 3 -4 1 46.2 2.2
 3 4 -1 44 3.3
 -3 -4 -1 47.2 2.2
 3 -4 1 48.7 2.1
 -3 4 1 44.5 1.9
 3 -4 1 54.69 5.3
 -3 4 1 46.7 3.8
 -3 -4 -1 43.3 2
 -3 4 1 46.7 2.2
 3 4 -1 49.4 2.3
 -3 -4 -1 49.6 2.2
 3 -4 1 46.8 2.9
 3 4 -1 43.9 2.1
 -3 -4 -1 47.3 2.1
 -3 -4 -1 45.8 2.9
 3 -4 1 50.29 4
 -3 4 -1 47.4 1.9
 -3 -4 1 48.8 2.2
 3 -4 -1 47.9 2.1
 -3 -4 1 44.7 2.1
 -3 -4 1 48.8 2.9
 3 -4 -1 50.19 3.1
 -3 -4 1 47 2.3
 3 -4 -1 50.39 3.9
 -3 4 -1 46.9 2.2
 3 -4 -1 51.89 5.2
 3 -4 -1 46 2.3
 3 4 1 44.7 2.1
 3 4 1 49.9 2.3
 -3 4 -1 49 2.4
 -3 4 -1 46.5 3.9
 3 4 1 46.3 3.3
 -4 -4 -1 287.17 10
 4 4 -1 264.37 8.7
 -4 4 1 278.17 9.5
 -4 4 1 271.47 9.5
 4 4 -1 256.27 9.3
 4 -4 1 251.07 14.4
 -4 -4 -1 266.87 8.9
 -4 -4 -1 282.77 9.2
 4 4 -1 263.57 9.4
 -4 4 1 261.17 8.7
 -4 -4 -1 286.27 9
 4 4 -1 278.67 9.2
 4 -4 1 267.87 9
 -4 4 -1 267.27 9.4
 -4 -4 1 280.17 9.8
 -4 4 -1 266.67 9
 -4 -4 1 266.57 8.8
 4 -4 -1 274.57 8.9
 -4 4 -1 266.57 9.3
 -4 4 -1 243.68 8.6
 4 4 1 253.37 9.2
 4 4 1 267.37 8.6
 4 4 1 251.47 9.2
 -4 -4 1 290.17 9.1
 -4 -4 1 279.87 8.9
 4 4 1 280.37 9.1
 4 -4 -1 242.08 14
 -5 4 1 7 1
 -5 -4 -1 7.2 0.7
 -5 -4 -1 7.4 1
 -5 4 1 9.3 1
 5 4 -1 7.1 0.8
 -5 4 1 6.4 0.9
 5 -4 1 7.2 0.9
 5 4 -1 8.6 0.7
 5 4 -1 8.2 1
 5 4 -1 7.7 0.9
 -5 -4 -1 6.8 0.8
 -5 -4 1 7.1 0.7
 5 -4 -1 8.1 0.8
 5 4 1 6.6 0.6
 5 4 1 6.8 0.8
 -5 -4 1 5.8 0.9
 -5 4 -1 5.5 0.9
 5 4 1 7.4 0.9
 -5 4 -1 7 0.8
 -5 4 -1 7.7 1
 5 -4 -1 6.5 0.6
 -5 -4 1 6.5 0.8
 5 4 1 6.9 0.9
 -6 -4 -1 93.09 3.1
 6 -4 1 95.79 3.1
 6 4 -1 95.09 3.1
 6 -4 1 102.49 3.3
 -6 4 1 97.49 3.4
 6 4 -1 89.49 3.3
 6 4 1 94.59 3.3
 6 4 1 92.59 3
 -6 4 -1 87.49 3.3
 6 -4 -1 89.79 3
 -6 -4 1 97.09 3
 0 -5 -1 23.4 2.2
 0 -5 -1 22.9 1.8
 0 5 1 23.7 1.2
 0 -5 1 23.5 1.4
 0 -5 -1 23.3 1.4
 0 -5 -1 25.6 1.4
 0 -5 1 22.3 1.8
 0 -5 1 22.9 1.4
 0 -5 1 23.1 2.2
 0 5 -1 23.2 1.3
 -1 -5 -1 40.3 2
 1 -5 1 40.1 1.9
 1 -5 1 43.2 3.1
 -1 -5 -1 41.5 2.9
 -1 5 1 41.7 1.9
 1 5 -1 42.7 1.9
 -1 -5 -1 39.7 2
 -1 -5 -1 41.8 2
 1 -5 1 40.5 2
 -1 -5 -1 41 2.7
 -1 5 -1 40.1 1.8
 1 -5 -1 45.6 3.1
 -1 -5 1 40.7 2.6
 -1 -5 1 42.3 2.9
 -1 -5 1 41.1 2
 1 -5 -1 38.6 3.5
 1 -5 -1 39.2 1.9
 -1 -5 1 41.9 2
 1 5 1 42.5 1.8
 1 -5 -1 43.1 1.9
 -1 5 -1 39.2 3.2
 -1 5 -1 40.2 1.9
 -1 -5 1 42.5 2
 2 5 -1 351.86 11.3
 -2 -5 -1 319.87 11
 2 -5 1 343.87 12.9
 2 -5 1 316.57 13.3
 2 -5 1 314.67 15.6
 2 5 -1 333.97 11.2
 -2 -5 -1 368.16 11.4
 -2 -5 -1 357.46 11.4
 -2 5 1 336.07 11.2
 -2 5 1 339.47 12.7
 -2 -5 -1 366.06 12.5
 -2 -5 -1 373.06 11.3
 2 -5 1 355.16 11.3
 -2 5 1 358.96 11.5
 2 -5 -1 340.47 15.7
 -2 5 -1 339.57 11.4
 2 -5 -1 349.67 11.4
 2 -5 -1 341.57 13.6
 2 -5 -1 360.26 13
 2 5 1 342.77 11.4
 -2 -5 1 328.67 12.4
 -2 5 -1 358.36 13.1
 -2 -5 1 361.36 11.5
 -2 -5 1 362.56 12.6
 -2 5 -1 364.86 11.6
 -2 -5 1 361.16 11.4
 2 -5 -1 330.97 11
 -2 -5 1 361.06 11.4
 3 -5 1 77.39 3.2
 3 5 -1 73.49 3.2
 -3 -5 -1 79.89 3.2
 3 -5 1 71.49 4.1
 -3 5 1 76.59 3.5
 -3 5 1 79.99 3.4
 -3 -5 -1 82.19 3.2
 3 -5 1 77.09 2.9
 3 -5 1 72.19 2.8
 3 5 -1 75.69 3.1
 -3 5 1 77.99 3.2
 3 -5 1 83.49 6.9
 -3 5 1 76.39 2.8
 -3 -5 -1 79.49 3.1
 -3 -5 -1 83.59 4.1
 -3 5 -1 72.99 3.3
 -3 5 -1 76.59 2.8
 3 -5 -1 76.29 2.9
 -3 5 -1 81.69 3.3
 -3 -5 1 79.39 3.2
 3 -5 -1 74.29 4.1
 -3 -5 1 83.59 4.1
 3 -5 -1 75.99 2.9
 3 5 1 77.09 3.3
 3 5 1 80.19 3.2
 -3 -5 1 82.59 3.3
 -3 -5 1 83.89 3.2
 3 -5 -1 79.79 3.3
 3 -5 -1 76.99 6.5
 -4 -5 -1 369.46 13.1
 4 5 -1 384.36 12.6
 4 5 -1 382.66 12.4
 -4 -5 -1 396.96 12.3
 -4 -5 -1 371.26 12.4
 4 5 -1 393.16 12
 4 -5 1 384.16 12
 4 -5 1 376.96 13.4
 -4 5 1 380.56 12.8
 4 -5 1 390.06 12.2
 -4 -5 -1 390.06 12.3
 -4 5 1 387.76 12.8
 -4 5 1 374.46 12.1
 -4 5 1 402.26 12.5
 4 5 1 398.06 12.6
 -4 5 -1 397.86 13.3
 4 -5 -1 404.16 12.6
 -4 -5 1 389.16 12.8
 4 5 1 398.66 13.1
 -4 5 -1 369.46 12.6
 -4 5 -1 410.56 13.3
 4 -5 -1 399.66 13.9
 -4 -5 1 393.86 12.8
 4 -5 -1 449.86 13
 -4 -5 1 410.76 13.8
 4 5 1 406.16 13
 5 5 -1 48.4 1.7
 -5 5 1 47.5 1.7
 -5 5 1 46.5 2
 -5 -5 -1 46.2 1.8
 -5 5 1 48.9 2
 -5 -5 -1 45.3 1.8
 5 -5 1 44.2 1.6
 5 5 -1 45.3 1.9
 5 5 1 45.6 1.9
 -5 -5 1 46.5 1.8
 -5 5 -1 46.1 1.7
 -5 5 -1 50.59 2.1
 -5 -5 1 47.3 1.8
 5 5 1 49.1 1.7
 5 -5 -1 48 1.7
 -5 5 -1 45.8 1.9
 0 -6 1 304.67 10
 0 6 -1 302.77 9.9
 0 -6 -1 320.27 11.7
 0 -6 1 294.77 10.7
 0 6 1 302.17 9.9
 0 -6 -1 298.07 10.7
 0 6 -1 284.17 9.8
 0 -6 -1 314.97 10
 0 -6 -1 293.07 9.9
 0 -6 1 321.57 11.6
 0 -6 1 300.57 9.9
 -1 -6 -1 248.18 8.5
 1 -6 1 244.18 8.5
 -1 6 1 252.17 8.5
 1 -6 1 272.97 10.3
 -1 -6 -1 265.27 8.6
 -1 -6 -1 254.67 9.5
 -1 -6 -1 264.47 8.6
 1 -6 1 241.98 12.1
 -1 -6 -1 267.87 9.9
 -1 6 1 257.27 8.4
 1 6 -1 243.08 8.4
 1 -6 -1 252.17 10.1
 -1 -6 1 261.77 9.5
 1 6 1 253.27 8.4
 -1 -6 1 263.47 8.5
 -1 -6 1 252.07 9.8
 1 -6 -1 245.98 8.4
 1 -6 -1 251.77 8.5
 -1 6 -1 247.28 8.5
 1 -6 -1 246.98 11.8
 -1 -6 1 261.07 8.5
 -1 6 -1 258.67 8.4
 -2 -6 -1 25.1 2
 -2 6 1 26.4 1.2
 2 -6 1 23.1 1.5
 -2 6 1 22.4 1.4
 -2 -6 -1 24.4 1.5
 -2 -6 -1 24.3 1.4
 -2 -6 -1 24.1 1.5
 2 -6 1 22.8 2.4
 2 6 -1 23.4 1.4
 -2 6 1 21.8 1.3
 2 6 -1 26 1.4
 -2 -6 1 18.4 2
 -2 -6 1 19.9 1.4
 2 6 1 24.8 1.4
 2 -6 -1 24.9 1.5
 -2 6 -1 25.8 1.4
 -2 -6 1 26 1.5
 -2 6 -1 25.6 1.5
 -2 6 -1 24.9 1.1
 -2 -6 1 26 2.1
 -3 -6 -1 199.28 7.6
 -3 -6 -1 202.38 6.7
 3 6 -1 202.98 6.7
 -3 6 1 205.38 6.8
 -3 6 1 200.18 7
 3 -6 1 206.98 8.1
 3 6 -1 201.78 6.4
 -3 -6 -1 190.98 6.7
 3 6 -1 191.98 6.8
 -3 6 1 205.88 6.5
 3 6 1 192.18 6.8
 -3 -6 1 205.78 7.6
 -3 6 -1 218.08 7.2
 -3 6 -1 199.38 6.5
 -3 6 -1 205.78 7.1
 -3 -6 1 209.48 6.8
 3 -6 -1 174.78 7.9
 3 6 1 195.98 6.7
 -3 -6 1 214.88 6.8
 -3 6 -1 201.08 6.9
 4 6 -1 60.79 2.1
 4 6 -1 62.29 2.3
 -4 6 1 66.39 2.2
 -4 -6 -1 54.99 2.7
 -4 -6 -1 63.29 2.3
 -4 6 1 60.99 2.4
 -4 6 1 62.59 2.6
 -4 -6 -1 62.09 2.3
 -4 6 -1 61.59 2.5
 -4 6 -1 63.39 2.2
 -4 6 -1 62.69 2.4
 -4 -6 1 58.29 2.3
 4 6 1 58.59 2.1
 -4 -6 1 61.39 2.3
 -4 -6 1 61.29 2.7
 4 6 1 59.79 2.3
 0 -7 -1 80.39 2.9
 0 -7 1 81.39 2.9
 0 -7 -1 78.69 4.4
 0 -7 -1 79.79 2.9
 0 7 -1 74.59 2.8
 0 7 -1 69.69 2.8
 0 -7 1 70.19 4
 1 -7 1 206.08 6.7
 -1 -7 -1 205.38 6.7
 -1 -7 -1 185.28 7.8
 -1 7 1 191.58 6.6
 1 -7 1 209.88 7.9
 -1 -7 -1 209.08 6.7
 -1 7 -1 182.28 6.6
 -1 -7 1 201.08 6.6
 1 -7 -1 222.88 8
 -1 7 -1 199.38 6.5
 -1 -7 1 179.78 7.7
 -1 -7 1 192.98 6.6
 1 -7 -1 210.68 6.6
 -2 -7 -1 20.7 1.1
 -2 -7 -1 19.8 1.1
 -2 7 1 17.4 1
 2 -7 1 19.4 1.1
 -2 7 1 20 0.9
 -2 -7 1 18.9 1
 2 -7 -1 19.9 1.9
 2 -7 -1 18.5 1.2
 -2 -7 1 19.8 1.1
 -2 7 -1 20.9 0.9
 -2 7 -1 19.4 1.1
 -3 -7 -1 25.1 1.1
 3 -7 1 23.9 1.7
 -3 -7 -1 25.2 1.1
 -3 7 1 25.4 1
 3 -7 -1 26 1.7
 -3 -7 1 25.2 1.1
 -3 -7 1 27 1.1
 -3 7 -1 24.8 1
 -1 0 -2 4372.26 144.89
 -1 0 2 4291.27 145.29
 1 0 -2 4267.07 145.19
 1 0 2 4369.76 144.59
 2 0 2 144.09 5.3
 2 0 -2 152.08 5.3
 -2 0 2 139.59 5.6
 2 0 2 151.18 6.6
 2 0 -2 148.89 6.6
 -2 0 -2 147.29 5.7
 3 0 2 953.7 29.7
 3 0 -2 905.91 31.8
 -3 0 2 956.9 30.3
 3 0 -2 887.41 28.8
 -3 0 -2 961.1 30.3
 3 0 -2 939.61 29.6
 3 0 2 922.41 28.8
 3 0 2 908.41 31.9
 4 0 -2 599.94 19.5
 4 0 2 606.74 19.3
 4 0 -2 593.64 19.3
 -4 0 2 608.54 21.7
 4 0 2 636.14 20.8
 4 0 -2 631.14 20.8
 -4 0 -2 622.34 21.8
 4 0 2 613.54 19.6
 5 0 2 322.97 11.7
 -5 0 2 305.87 14.4
 5 0 -2 358.46 13.5
 5 0 -2 342.67 11
 5 0 2 356.56 13.4
 -5 0 -2 368.96 11.6
 5 0 -2 358.26 11.8
 5 0 2 348.07 11.4
 5 0 -2 358.36 11.6
 5 0 2 296.27 11.6
 5 0 2 378.06 11.9
 -5 0 2 352.06 11.6
 5 0 2 367.86 11
 5 0 -2 345.27 11.4
 6 0 -2 171.58 6.9
 6 0 2 179.18 6.9
 6 0 2 211.78 6.8
 -6 0 2 195.88 6.7
 0 -1 -2 1.9 0.3
 0 1 2 1.6 0.1
 0 -1 2 2.1 0.3
 0 -1 2 1 0.3
 0 -1 2 1.8 0.3
 0 1 -2 1.2 0.3
 1 -1 2 3499.55 108.69
 -1 -1 -2 3494.55 115.79
 -1 -1 -2 3253.17 104.09
 1 1 -2 3363.56 107.69
 -1 1 2 3456.65 118.89
 1 1 -2 3315.37 118.39
 1 -1 2 3486.15 120.29
 -1 -1 -2 3459.55 106.99
 1 -1 -2 3525.25 108.19
 -1 -1 2 3451.65 118.99
 -1 1 -2 3297.07 108.39
 1 1 2 3438.76 115.29
 -1 1 -2 3370.86 119.99
 2 -1 2 946.61 29
 2 1 -2 904.51 30
 -2 1 2 940.51 29.6
 2 1 -2 921.21 29
 -2 -1 -2 934.31 29.3
 -2 1 -2 924.71 29
 -2 -1 2 909.61 28.8
 2 1 2 905.91 28.4
 2 -1 -2 902.11 28.4
 -3 -1 -2 1.6 0.8
 -3 1 2 1.1 0.4
 3 1 -2 1.1 0.7
 3 -1 2 4.1 1.7
 3 -1 2 2.5 0.7
 -3 1 2 1.4 0.8
 3 1 -2 1.8 0.5
 3 1 2 2.1 0.7
 -3 -1 2 1.2 0.8
 -3 1 -2 1.5 0.5
 -3 1 -2 2.1 0.9
 3 -1 -2 2.2 0.7
 3 -1 -2 4.5 1.7
 3 1 2 3.3 0.5
 4 -1 2 198.48 11.6
 4 1 -2 235.18 7.8
 -4 1 2 229.78 7.9
 4 1 -2 227.48 7.9
 4 -1 2 219.78 7.6
 4 1 -2 229.28 9.1
 -4 1 2 230.68 10
 -4 1 2 243.78 7.7
 4 -1 2 230.28 9.1
 4 -1 -2 233.78 12.3
 -4 1 -2 229.58 10.1
 4 -1 -2 238.38 9.1
 4 1 2 224.28 9.2
 -4 1 -2 238.08 7.7
 4 1 2 233.88 8.1
 -4 -1 2 221.48 9.8
 -4 1 -2 228.18 8
 4 1 2 238.38 7.9
 5 1 -2 27.5 3.5
 5 1 -2 27.7 1.3
 5 -1 2 29.2 1.9
 -5 1 2 24.8 1.2
 5 1 -2 27.1 1.9
 -5 1 2 25.7 1.8
 5 1 -2 27.4 1.8
 5 1 -2 29.6 1.7
 5 -1 2 21.6 3.1
 5 -1 2 27.9 1.8
 5 1 -2 27.6 1.9
 5 1 2 27.6 1.9
 -5 1 -2 24.9 1.8
 -5 1 -2 26.1 1.1
 5 1 2 14.2 3.3
 5 1 2 22.1 1.9
 5 1 2 29.8 1.7
 5 1 2 26.6 1.3
 5 -1 -2 24 3.6
 -5 1 -2 25.9 4.1
 5 -1 -2 23.3 1.7
 5 -1 -2 22.3 2.9
 -6 1 2 134.39 4.8
 6 -1 2 128.09 5
 6 -1 2 120.99 4.8
 6 1 -2 120.19 4.7
 6 1 -2 128.39 4.3
 6 1 -2 130.29 4.9
 -6 1 -2 118.09 4.8
 6 -1 -2 135.19 5.1
 6 -1 -2 134.39 4.9
 6 1 2 131.59 4.4
 6 1 2 128.09 4.6
 7 1 -2 92.59 3.7
 7 -1 2 119.59 3.7
 -7 -1 2 124.99 4.2
 7 -1 -2 142.99 4.4
 7 1 2 127.69 4.5
 0 2 2 2410.06 73.09
 1 -2 2 1619.24 49.4
 -1 -2 -2 1578.84 49.3
 -1 2 2 1600.14 49.3
 1 -2 2 1622.04 48.9
 1 2 -2 1588.54 49
 1 2 2 1569.34 48.6
 1 -2 -2 1574.94 48.4
 -1 2 -2 1601.94 49.2
 -1 -2 2 1618.14 48.8
 1 -2 -2 1664.33 49.4
 -1 -2 2 1520.85 48.3
 -1 -2 2 1620.84 48.3
 2 -2 2 293.47 11.8
 2 2 -2 292.07 9.6
 2 -2 2 290.87 9.6
 -2 -2 -2 270.47 9.4
 -2 2 2 276.17 9.1
 2 2 -2 279.37 9.1
 -2 2 2 289.97 10.2
 2 2 2 281.17 9.4
 -2 2 -2 286.77 9.1
 -2 2 -2 287.77 10.1
 2 -2 -2 280.07 9.3
 2 -2 -2 271.17 10
 2 -2 -2 274.27 11.4
 -2 -2 2 282.87 9.6
 2 2 2 276.27 9
 3 -2 2 35.8 3.9
 -3 2 2 38.4 2.9
 -3 2 2 36.5 1.8
 3 2 -2 32.4 1.7
 -3 2 2 39.6 1.7
 3 2 -2 36.9 1.7
 3 -2 2 34.4 2.2
 3 2 -2 29.9 2.3
 -3 2 -2 31.8 1.7
 3 -2 -2 33.2 2.6
 3 2 2 31.3 2.3
 3 2 2 33.8 1.6
 3 2 2 35.1 1.7
 3 -2 -2 28.5 2
 3 -2 -2 30.8 3.6
 -3 2 -2 34.1 1.6
 -3 2 -2 34.3 2.8
 -4 2 2 322.87 10
 4 -2 2 316.77 10.5
 -4 2 2 320.77 10.4
 -4 2 2 313.27 13
 4 2 -2 323.07 10.5
 4 2 -2 316.67 10.7
 4 2 -2 297.47 10
 4 2 -2 315.07 11.9
 4 2 -2 315.77 10.7
 -4 2 2 313.97 10.7
 4 -2 2 302.37 10.6
 -4 -2 -2 318.07 10.4
 -4 -2 -2 298.57 10.2
 4 -2 2 321.37 11.6
 -4 2 2 320.87 10.7
 4 -2 2 330.87 16.1
 4 -2 2 335.87 13
 -4 2 -2 334.17 10.8
 4 -2 -2 333.37 15.8
 -4 -2 2 311.87 10.5
 4 2 2 329.37 10.8
 4 -2 -2 324.07 12.9
 4 2 2 323.17 10.9
 -4 2 -2 312.27 13.1
 -4 2 -2 333.67 10.5
 4 2 2 312.97 10.1
 -4 2 -2 317.47 10.1
 4 -2 -2 324.57 11.6
 4 2 2 317.67 10.5
 4 2 2 315.17 12
 -4 2 -2 319.07 10.8
 4 -2 -2 289.07 10.8
 4 -2 -2 311.67 10.5
 -5 -2 -2 63.29 2.5
 5 -2 2 70.19 3
 -5 2 2 59.39 3
 -5 2 2 60.19 3.1
 5 2 -2 63.29 2.5
 -5 2 2 60.79 2.7
 5 2 -2 61.49 2.8
 5 2 -2 69.19 3.1
 5 2 -2 66.49 3.2
 5 -2 2 64.99 3
 -5 2 2 68.59 2.4
 5 -2 -2 71.29 3.1
 5 2 2 59.79 2.8
 5 2 2 63.89 2.5
 -5 2 -2 60.99 2.7
 -5 2 -2 61.19 3.2
 -5 2 -2 66.39 2.4
 5 2 2 68.79 3.2
 5 2 2 69.29 3.2
 5 -2 -2 63.09 3.1
 6 -2 2 9.3 1
 6 2 -2 10 1.2
 6 2 -2 13.2 0.8
 -6 2 2 10.9 1.1
 6 2 -2 12.5 1
 6 2 2 11.8 1
 6 2 2 10.9 1.2
 6 2 2 12.1 0.7
 -6 2 -2 11.2 1
 6 2 2 8.2 1.1
 6 -2 -2 10.5 1
 0 -3 2 65.19 3.6
 0 3 2 66.89 2.5
 0 3 -2 62.39 2.7
 0 -3 2 63.19 2.9
 0 3 2 63.89 2.5
 0 -3 -2 78.59 3.2
 1 3 -2 1406.26 43.6
 -1 -3 -2 1417.76 44.1
 1 -3 2 1408.86 44.3
 1 3 -2 1422.96 43.9
 -1 3 2 1433.76 44
 -1 3 -2 1410.16 42.9
 1 3 2 1345.87 42.4
 1 3 2 1399.56 42.3
 -1 3 -2 1401.96 42.1
 -1 -3 2 1280.77 43.9
 1 -3 -2 1438.36 43.2
 1 3 2 1357.06 42.2
 2 -3 2 114.69 4.2
 2 -3 2 118.49 5.3
 -2 3 2 120.69 4.2
 2 3 -2 112.29 4.7
 2 3 -2 115.79 4.1
 2 -3 2 115.39 6.8
 -2 3 2 123.99 5.3
 -2 3 -2 116.59 4.3
 -2 3 -2 119.69 5.4
 2 -3 -2 124.89 6.8
 2 -3 -2 129.89 5.6
 2 3 2 115.19 4.6
 2 3 2 114.49 4.1
 3 -3 2 9.3 1.7
 3 3 -2 8.2 0.8
 3 -3 2 10 1.3
 3 3 -2 10.7 1
 3 -3 2 10.5 2.6
 3 3 -2 11 1.7
 -3 3 2 10.3 2
 -3 3 2 10.1 1
 -3 3 2 9.2 0.8
 3 3 2 11.5 1.7
 -3 3 -2 10.4 0.9
 3 3 2 10.1 0.9
 3 3 2 11.4 1
 3 -3 -2 11.4 2
 3 -3 -2 12.9 3.1
 -3 3 -2 11.3 1
 -3 3 -2 12.9 2
 4 3 -2 151.38 5.5
 4 3 -2 145.99 5
 -4 3 2 148.69 5
 4 3 -2 142.79 7.2
 -4 3 2 155.98 8
 -4 3 2 155.48 5.7
 4 3 -2 146.79 5.7
 -4 -3 -2 143.09 6.1
 4 -3 2 146.39 7.7
 4 -3 2 150.68 5.5
 -4 3 2 160.08 5.5
 4 3 -2 154.38 5.7
 -4 -3 -2 156.48 5.5
 -4 3 2 151.28 5.7
 -4 -3 -2 141.29 5.2
 4 -3 2 150.68 10.2
 4 3 2 151.18 5.4
 -4 -3 2 143.89 5.2
 4 -3 -2 150.38 5.4
 -4 -3 2 156.88 5.4
 4 3 2 143.69 5.7
 -4 -3 2 141.69 6
 4 -3 -2 153.68 7.8
 -4 3 -2 151.38 5.7
 4 3 2 145.59 5
 4 -3 -2 139.39 9.7
 -4 3 -2 158.68 5.5
 -4 3 -2 151.88 5
 -4 3 -2 148.19 5.7
 4 3 2 150.48 5.7
 -4 3 -2 153.08 7.9
 -5 3 2 20.2 1.6
 -5 3 2 19.5 1.6
 -5 -3 -2 16.2 1.4
 5 3 -2 18.3 1.5
 -5 -3 -2 18.6 1.2
 -5 3 2 18.5 1.3
 5 3 -2 19.7 1
 5 3 -2 17 1.3
 5 3 -2 19.1 1.5
 5 -3 2 19.6 1.4
 -5 -3 -2 18.6 1.2
 -5 3 -2 20.4 1.6
 5 3 2 18.9 1.1
 5 3 2 18.4 1.5
 5 3 2 20.9 1.6
 -5 -3 2 19.3 1.1
 -5 -3 2 19.3 1.2
 -5 3 -2 18.8 1.3
 5 3 2 18.6 1.3
 5 -3 -2 22.4 1.5
 -5 3 -2 17.4 1.6
 -6 -3 -2 5.3 0.6
 6 -3 2 4.8 0.7
 6 3 -2 5.7 0.8
 -6 3 2 5.7 0.8
 6 3 -2 5.3 0.6
 6 3 -2 6.3 0.5
 6 3 2 5.3 0.5
 6 3 2 4.7 0.6
 -6 -3 2 5.4 0.6
 6 -3 -2 6.4 0.7
 6 3 2 5.2 0.7
 -6 3 -2 4.8 0.7
 0 4 -2 15.4 0.9
 0 -4 2 14.9 1.5
 0 -4 -2 18.7 1.8
 0 4 2 16.1 0.9
 0 4 -2 17.4 1.4
 -1 -4 -2 45.3 2.8
 -1 4 2 46.9 1.9
 1 4 -2 50.09 2.4
 -1 4 2 49.2 2.6
 1 4 -2 47.7 1.9
 1 -4 2 45.8 2.9
 -1 4 -2 51.79 2.9
 1 -4 -2 50.69 3.2
 -1 4 -2 48.3 2.1
 2 4 -2 447.56 14.4
 2 4 -2 428.96 14.3
 -2 4 2 458.75 15.8
 2 -4 2 455.55 16.1
 -2 4 2 457.25 14.4
 2 4 -2 443.46 15.3
 -2 4 2 440.76 14.3
 2 -4 2 479.85 19
 2 4 2 450.55 15.1
 -2 4 -2 475.95 16.4
 2 -4 -2 446.16 16.5
 -2 -4 2 478.35 18.1
 -2 4 -2 444.86 14.6
 2 4 2 462.45 14.6
 2 -4 -2 464.95 18.6
 -2 4 -2 455.85 14.7
 3 -4 2 45.3 3
 -3 -4 -2 48.9 2.2
 -3 -4 -2 51.29 2.2
 -3 4 2 49.7 2
 3 -4 2 47.9 5
 -3 4 2 48.7 2.3
 3 -4 2 45.8 3.9
 -3 4 2 48.7 2.4
 -3 -4 -2 50.79 2.1
 -3 4 2 45.8 2.4
 -3 -4 -2 49.9 2.3
 3 -4 2 44.1 2.1
 3 -4 2 46.8 2.3
 -3 4 2 50.19 3.8
 -3 -4 -2 51.29 3
 3 4 -2 49.7 2.2
 3 4 -2 52.09 2.4
 3 4 -2 43.2 3.3
 -3 4 -2 45.4 2.4
 -3 -4 2 49.1 2.9
 -3 -4 2 47.7 2.3
 -3 4 -2 49.99 4
 -3 -4 2 47.2 2.1
 3 -4 -2 47.5 2.1
 3 4 2 47.7 2.3
 -3 4 -2 41.9 1.9
 3 4 2 45.8 2.1
 3 -4 -2 44.2 3.8
 -3 -4 2 47.6 2.1
 3 -4 -2 46.3 4.9
 -3 4 -2 43.3 2.3
 3 4 2 47.6 3.4
 3 -4 -2 43.3 2.9
 -3 4 -2 49.4 2.2
 3 -4 -2 48.6 2.3
 4 -4 2 141.09 4.7
 -4 4 2 128.39 4.3
 4 4 -2 113.89 4.8
 -4 4 2 129.29 5
 -4 -4 -2 120.49 4.6
 4 4 -2 124.69 4.9
 4 -4 2 106.09 8.7
 -4 -4 -2 120.69 4.4
 4 4 -2 121.09 4.2
 -4 -4 -2 118.19 5.3
 4 4 -2 117.39 4.6
 -4 -4 -2 122.09 4.4
 -4 4 2 121.89 4.9
 -4 4 -2 114.79 4.1
 -4 -4 2 117.79 5.2
 4 -4 -2 109.49 8.6
 -4 -4 2 118.39 4.3
 4 4 2 114.39 4.1
 4 -4 -2 110.19 5.1
 4 -4 -2 122.89 4.4
 -4 4 -2 127.79 4.9
 4 4 2 131.59 4.8
 4 4 2 121.19 4.7
 4 4 2 117.29 4.5
 -4 -4 2 119.89 4.4
 -4 -4 2 119.99 4.5
 -4 4 -2 116.99 4.8
 -4 4 -2 116.69 4.5
 5 4 -2 37 1.5
 5 4 -2 36.3 1.8
 -5 -4 -2 35.2 1.6
 5 -4 2 29.2 1.8
 5 4 -2 33.2 1.9
 -5 4 2 30.3 2
 -5 4 2 37.3 1.8
 -5 -4 -2 35.8 1.6
 5 4 -2 32.9 1.8
 -5 -4 -2 36.2 2
 -5 4 2 30.4 1.9
 5 -4 -2 30.8 1.7
 5 4 2 39.4 1.9
 -5 -4 2 41.9 2.2
 -5 4 -2 35.7 2.1
 -5 -4 2 37 1.7
 -5 4 -2 36.8 1.6
 5 -4 -2 37.3 1.6
 5 4 2 37 2
 5 4 2 33.1 1.9
 -5 4 -2 38.1 1.8
 -5 -4 2 38.2 1.7
 5 4 2 36.5 1.5
 6 -4 2 27.9 1
 -6 -4 -2 30 1.3
 -6 4 2 24.4 1.3
 6 -4 2 28.8 1.2
 6 4 -2 26.7 1.2
 6 4 -2 26.9 1
 -6 4 -2 26.1 1.3
 6 4 2 26.7 1
 -6 -4 2 25.7 1.1
 6 -4 -2 26.4 1
 0 5 -2 7.3 0.7
 0 -5 -2 6.8 1.4
 0 -5 -2 7.6 0.8
 0 -5 2 8 1.2
 0 -5 2 7.5 1.4
 0 -5 -2 7.2 1.1
 0 -5 -2 8.1 0.9
 0 -5 2 7.2 0.9
 0 5 2 6.8 0.7
 0 -5 2 7.6 0.8
 -1 -5 -2 53.19 2.3
 1 -5 2 50.09 2.3
 1 5 -2 51.69 2.2
 1 -5 2 52.69 3.4
 -1 -5 -2 53.09 2.4
 1 -5 2 51.89 2.2
 -1 -5 -2 48.9 2.2
 -1 -5 -2 55.39 3.1
 -1 -5 -2 52.59 3.3
 -1 5 2 51.29 2.2
 1 -5 -2 54.09 3.9
 -1 5 -2 51.09 2.2
 -1 5 -2 51.59 3.2
 1 -5 -2 52.49 2.3
 -1 -5 2 53.59 2.3
 -1 5 -2 52.29 2.3
 1 -5 -2 52.89 3.4
 -1 -5 2 50.39 3.2
 1 5 2 50.49 2.1
 -1 -5 2 50.79 2.3
 1 -5 -2 54.59 4.2
 1 -5 -2 49.99 2.2
 -1 -5 2 52.59 3
 -1 -5 2 49.99 2.3
 2 -5 2 130.59 6
 -2 -5 -2 135.19 4.8
 -2 5 2 126.39 4.8
 -2 -5 -2 131.39 4.7
 2 5 -2 123.19 4.7
 -2 -5 -2 136.69 5.7
 -2 5 2 127.99 4.6
 2 -5 2 131.09 4.7
 2 -5 2 124.79 8.3
 -2 -5 -2 132.59 4.7
 -2 -5 -2 124.29 4.4
 2 5 -2 118.09 4.5
 2 -5 2 116.69 4.6
 2 -5 -2 124.09 6.6
 -2 -5 2 128.49 4.6
 -2 -5 2 132.59 4.8
 2 5 2 128.99 4.6
 2 -5 -2 126.09 8
 -2 -5 2 129.69 5.6
 2 -5 -2 130.29 4.7
 2 -5 -2 121.19 4.3
 -2 -5 2 129.79 5.7
 -2 5 -2 118.49 4.3
 -2 5 -2 119.19 4.8
 -2 -5 2 135.99 4.7
 -2 5 -2 127.39 4.6
 2 -5 -2 141.59 6.2
 -2 5 -2 116.79 6.1
 -3 -5 -2 189.08 7.5
 3 5 -2 181.38 6.2
 3 5 -2 182.38 6.5
 3 -5 2 187.48 6.5
 -3 5 2 186.68 6.6
 3 -5 2 177.48 6.1
 3 -5 2 181.78 11.2
 -3 -5 -2 193.28 6.6
 -3 5 2 189.28 6.8
 3 -5 2 193.58 7.7
 -3 5 2 183.88 6.2
 3 -5 2 188.68 6.3
 -3 -5 -2 197.88 6.5
 3 5 -2 191.28 6.7
 -3 -5 -2 190.28 6.5
 -3 5 2 190.28 6.8
 -3 5 -2 195.68 6.3
 -3 -5 2 196.58 6.7
 -3 -5 2 196.18 6.5
 3 -5 -2 183.88 10.9
 3 5 2 193.78 6.7
 -3 5 -2 185.48 6.6
 3 -5 -2 202.98 7.9
 -3 -5 2 187.88 7.5
 3 -5 -2 184.78 6.6
 3 5 2 177.58 6.5
 -3 5 -2 186.58 6.8
 -3 -5 2 190.88 6.5
 3 -5 -2 185.58 6.2
 4 5 -2 75.29 3
 -4 -5 -2 77.29 3.7
 4 -5 2 68.09 2.6
 -4 5 2 74.79 3.1
 -4 -5 -2 80.99 3
 -4 5 2 72.79 3.2
 -4 -5 -2 71.29 2.9
 4 5 -2 74.89 2.7
 4 5 -2 71.89 3.1
 4 5 -2 72.29 3.6
 -4 -5 -2 76.39 2.9
 4 -5 2 73.99 2.8
 -4 5 2 79.59 2.7
 -4 5 2 66.99 3.2
 -4 5 -2 73.79 3.2
 4 5 2 73.99 2.6
 4 -5 -2 70.49 3.7
 -4 -5 2 68.99 2.8
 -4 5 -2 67.69 2.6
 -4 5 -2 69.39 3.2
 -4 -5 2 80.89 3.7
 4 5 2 67.69 3
 -4 -5 2 71.79 2.8
 4 5 2 77.79 3
 4 -5 -2 73.69 2.7
 5 5 -2 10.7 0.8
 -5 5 2 8.9 0.7
 5 5 -2 9 0.7
 -5 5 2 8.3 0.6
 -5 -5 -2 8.7 0.7
 -5 -5 -2 8.5 0.6
 5 -5 2 8.6 0.5
 5 5 -2 9.6 0.5
 -5 5 2 8.2 0.8
 -5 -5 -2 8.6 0.9
 -5 -5 2 9.5 0.7
 5 5 2 8.6 0.7
 -5 5 -2 7.6 0.8
 5 5 2 8.3 0.5
 -5 -5 2 8.6 0.7
 -5 5 -2 7.7 0.6
 5 -5 -2 8.3 0.5
 -5 5 -2 7 0.7
 0 -6 -2 82.99 3.3
 0 -6 2 81.29 3.8
 0 6 -2 81.29 3.2
 0 6 -2 78.59 3.2
 0 -6 -2 78.69 3.2
 0 -6 -2 78.99 3.8
 0 -6 2 84.39 3.3
 0 -6 -2 92.69 4.7
 0 6 2 81.39 3.2
 0 -6 2 89.19 4.7
 0 -6 2 83.09 3.3
 -1 -6 -2 244.98 9.3
 1 -6 2 224.38 9.2
 1 -6 2 209.78 11.1
 -1 -6 -2 214.28 7.5
 -1 6 2 215.58 7.5
 -1 -6 -2 231.88 7.6
 -1 -6 -2 228.28 7.6
 1 6 -2 218.48 7.5
 1 6 -2 221.28 7.5
 -1 -6 -2 230.78 8.5
 -1 6 2 221.58 7.4
 1 6 2 217.28 7.3
 -1 -6 2 209.68 8.9
 -1 6 -2 223.18 7.5
 1 -6 -2 216.28 7.3
 -1 6 -2 211.48 7.3
 -1 -6 2 231.18 7.5
 -1 -6 2 227.78 8.4
 1 -6 -2 218.68 10.5
 1 -6 -2 201.68 9.4
 -1 -6 2 228.38 7.5
 1 -6 -2 222.38 7.4
 -2 -6 -2 144.89 4.9
 2 -6 2 136.19 4.9
 -2 -6 -2 132.79 4.9
 -2 6 2 127.79 4.8
 2 6 -2 132.19 4.8
 -2 -6 -2 140.69 5
 -2 -6 -2 140.09 5.8
 2 -6 2 147.09 6.3
 2 6 -2 133.39 4.9
 -2 -6 2 133.99 4.9
 -2 -6 2 133.99 4.9
 -2 6 -2 125.89 4.5
 2 6 2 140.09 4.8
 -2 -6 2 143.99 6.2
 2 -6 -2 134.69 4.9
 -2 -6 2 140.29 5.8
 -2 6 -2 139.69 5.1
 2 -6 -2 137.79 6.3
 -2 6 -2 130.89 4.9
 -3 6 2 20.6 1.2
 3 6 -2 17.2 1.2
 3 6 -2 21 1.2
 -3 6 2 19.3 1
 -3 -6 -2 21.4 1.8
 -3 -6 -2 21.1 1.3
 -3 6 2 20.8 1.4
 -3 -6 -2 21.1 1.2
 3 6 -2 20.8 1
 -3 -6 -2 20.7 1.3
 3 -6 2 17.5 1.9
 -3 6 -2 22 1.3
 -3 6 -2 23 1.5
 -3 -6 2 21.1 1.3
 -3 6 -2 21.7 1.5
 3 6 2 19.7 1.3
 3 6 2 20.3 1.2
 -3 -6 2 21.6 1.8
 -3 6 -2 22.5 1.1
 -3 -6 2 22.3 1.3
 3 -6 -2 22.8 2
 4 6 -2 67.99 2.6
 -4 6 2 72.49 2.8
 -4 -6 -2 68.49 2.5
 -4 -6 -2 67.99 3
 -4 6 2 68.09 2.7
 -4 -6 -2 74.09 2.6
 -4 6 2 70.39 2.4
 4 6 -2 70.19 2.4
 -4 -6 2 70.69 2.6
 4 6 2 66.89 2.6
 -4 6 -2 68.79 2.7
 -4 6 -2 72.99 2.4
 -4 -6 2 69.49 2.6
 4 6 2 73.59 2.4
 -4 6 -2 72.99 2.8
 0 -7 -2 61.79 3.4
 0 7 -2 52.79 2.2
 0 7 -2 51.29 2.2
 0 -7 -2 55.79 2.2
 0 -7 2 58.69 3.4
 0 -7 2 53.19 2.2
 0 -7 -2 52.49 2.3
 -1 -7 -2 2.1 0.5
 -1 -7 -2 3.4 1
 1 -7 2 2.9 1.2
 -1 -7 -2 3.1 0.6
 -1 7 2 1.4 0.4
 1 7 -2 2.6 0.4
 1 -7 2 2.5 0.6
 -1 7 -2 2.7 0.5
 -1 -7 2 3.3 1.1
 1 -7 -2 2.4 0.6
 1 -7 -2 2.5 1.1
 -1 7 -2 2.4 0.5
 -1 -7 2 2.9 0.5
 -1 -7 2 2.2 0.5
 -2 -7 -2 3.3 0.5
 2 -7 2 3.4 0.6
 -2 -7 -2 4.3 0.8
 -2 -7 -2 3.9 0.6
 -2 7 2 3.1 0.5
 2 -7 2 3.2 1
 -2 7 2 3.5 0.4
 2 -7 -2 3.5 1.1
 2 -7 -2 3.6 0.6
 -2 -7 2 4.6 0.6
 -2 7 -2 3 0.5
 -2 -7 2 3.7 0.5
 -2 7 -2 3.6 0.4
 -3 -7 -2 277.67 8.6
 -3 -7 -2 284.07 8.6
 -3 7 2 270.67 8.5
 3 -7 2 261.87 9.3
 3 -7 -2 261.17 9.4
 -3 7 -2 298.17 8.7
 -3 -7 2 284.07 8.8
 -3 -7 2 273.37 8.7
 0 0 -3 0.9 0.3
 0 0 -3 0.1 0.1
 0 0 -3 0.4 0.2
 0 0 3 0.3 0.1
 1 0 3 461.65 14.9
 -1 0 3 477.65 15.2
 1 0 -3 492.15 14.9
 -1 0 -3 483.25 15.1
 2 0 3 7.4 0.8
 2 0 -3 6.8 0.8
 -2 0 -3 6.4 1
 -2 0 3 5.3 1
 2 0 3 8 1.7
 2 0 -3 7.5 1.6
 -3 0 3 81.69 3.2
 3 0 3 83.39 3.3
 3 0 3 86.69 5.3
 3 0 3 87.69 3.9
 3 0 -3 92.09 5.5
 3 0 -3 84.79 3.2
 3 0 -3 87.39 3.9
 -3 0 3 84.59 4.4
 -3 0 -3 82.79 4.4
 -4 0 3 195.18 8.8
 4 0 -3 184.08 6.8
 4 0 -3 197.98 7.9
 -4 0 -3 198.08 8.9
 4 0 -3 195.08 6.6
 4 0 3 189.38 6.8
 4 0 3 192.78 7.9
 4 0 3 195.58 6.6
 5 0 -3 -0.1 1.8
 -5 0 -3 2.1 0.7
 -5 0 3 2 2.4
 5 0 3 1.2 0.5
 5 0 3 1.1 1.3
 5 0 -3 1 0.6
 5 0 -3 1.5 1.3
 5 0 -3 1.4 0.4
 5 0 3 1.7 0.7
 5 0 -3 0.9 0.5
 5 0 3 2.2 0.8
 6 0 3 103.49 3.9
 6 0 3 99.79 4
 6 0 -3 106.89 4
 6 0 -3 100.99 4
 -6 0 3 96.29 3.9
 0 -1 3 401.36 12.5
 0 -1 3 382.86 12.3
 0 1 3 402.36 12.1
 0 -1 -3 393.26 12.5
 0 1 -3 408.16 12.5
 0 -1 3 403.86 12.3
 -1 -1 -3 519.75 16.6
 1 1 -3 520.15 16.6
 -1 1 3 542.65 16.8
 -1 -1 -3 546.15 16.8
 1 -1 3 531.85 16.6
 1 -1 -3 532.65 16.3
 -1 1 -3 537.35 16.6
 1 1 3 518.15 16.2
 -1 -1 3 519.25 16.5
 1 -1 -3 515.45 16.6
 -2 1 3 479.45 15.9
 2 1 -3 480.75 15.4
 2 -1 3 462.65 15.4
 2 1 -3 459.95 16.5
 2 -1 3 507.45 17.6
 -2 -1 -3 488.05 15.7
 2 -1 -3 486.35 17.3
 -2 -1 3 465.15 15.9
 -2 1 -3 497.95 16.1
 2 1 3 471.55 15.5
 2 -1 -3 498.05 15.5
 3 -1 3 868.81 30.2
 3 1 -3 853.11 27.1
 3 -1 3 832.22 26.3
 -3 -1 -3 748.13 27.4
 -3 1 3 866.71 27.9
 3 1 -3 868.21 26.4
 -3 1 3 868.21 26.3
 3 -1 3 860.51 27.1
 3 1 3 837.82 26.7
 -3 1 -3 901.61 28.6
 3 -1 -3 858.31 30.4
 3 1 3 825.82 27.5
 -3 -1 3 865.61 28.1
 -3 1 -3 840.32 26.7
 3 -1 -3 895.21 27.5
 4 1 -3 329.07 12
 -4 1 3 321.17 10.8
 4 -1 3 290.17 14.9
 4 -1 3 310.87 10.5
 4 1 -3 323.37 10.6
 -4 1 3 320.07 13
 4 1 -3 332.67 10.5
 4 1 -3 334.97 12.3
 -4 1 3 330.67 10.6
 4 -1 3 335.27 12
 4 1 -3 327.67 10.9
 4 1 3 327.77 11
 4 -1 -3 322.37 15.5
 4 -1 -3 340.87 12
 4 1 3 329.47 10.8
 -4 -1 3 309.87 12.8
 4 1 3 322.57 12.1
 -4 1 -3 323.47 10.6
 -4 1 -3 335.67 13.3
 -4 1 -3 334.57 10.9
 -5 1 3 419.26 12.9
 5 1 -3 405.96 13.6
 -5 1 3 462.65 20.4
 5 -1 3 360.86 17.1
 5 -1 3 382.86 13.9
 -5 -1 -3 387.26 13.1
 5 1 -3 418.66 13.8
 5 -1 3 427.56 13.6
 5 1 -3 397.36 13.4
 5 1 -3 410.66 13.9
 5 1 -3 443.76 13.1
 -5 1 3 453.65 13.8
 -5 -1 3 391.86 13.2
 5 -1 -3 400.56 13.5
 5 1 3 398.26 12.9
 5 -1 -3 441.46 18
 5 1 3 431.96 13.4
 -5 1 -3 415.76 13.6
 5 -1 -3 440.36 13.6
 -5 1 -3 354.16 17.4
 5 1 3 427.16 13.9
 5 -1 -3 376.86 17.1
 -5 1 -3 399.86 12.9
 5 1 3 412.86 13.7
 6 1 -3 2.6 0.7
 6 1 -3 2.3 0.6
 6 -1 3 1.8 0.7
 -6 1 3 1.3 0.6
 6 1 -3 2.4 0.4
 6 -1 3 1.9 0.6
 6 1 3 2.7 0.4
 6 -1 -3 2 0.6
 6 -1 -3 2.2 0.6
 -6 1 -3 2 0.6
 6 1 3 3.2 0.8
 6 1 3 2.1 0.6
 0 -2 -3 398.26 12.6
 0 2 3 374.76 11.9
 0 -2 3 373.86 13.4
 0 -2 3 379.36 12.2
 0 2 -3 399.96 12.4
 0 -2 3 377.56 11.9
 0 2 3 394.86 11.9
 1 -2 3 900.31 27.9
 -1 -2 -3 875.11 27.7
 1 -2 3 898.31 27.4
 -1 2 3 883.11 27.7
 1 2 -3 879.71 27.5
 1 2 3 829.12 26.7
 1 -2 -3 908.91 27.3
 -1 2 -3 887.01 27.2
 1 2 3 861.11 26.5
 -1 -2 3 838.02 26.8
 -2 2 3 440.66 14.6
 2 -2 3 445.66 16.6
 2 2 -3 421.76 14
 -2 -2 -3 414.56 14.3
 2 2 -3 423.66 13.5
 2 -2 3 440.86 14
 -2 2 3 422.96 13.5
 -2 -2 3 414.06 14.3
 -2 2 -3 432.16 13.7
 -2 2 -3 459.05 15
 2 -2 -3 430.46 13.9
 2 -2 -3 437.86 14.8
 2 2 3 429.06 14.1
 2 2 3 437.76 13.8
 3 -2 3 324.97 11.1
 3 2 -3 298.27 10.2
 -3 2 3 318.17 12
 3 2 -3 306.87 11.2
 3 2 -3 315.87 10.4
 3 -2 3 318.07 14.3
 -3 2 3 329.67 10.3
 -3 2 3 317.97 10.4
 -3 2 -3 319.37 12.1
 3 -2 -3 329.27 14.1
 -3 2 -3 311.87 10.4
 3 -2 -3 319.17 11.8
 3 2 3 310.67 11.1
 3 -2 -3 312.77 10.8
 3 2 3 308.27 10.2
 3 2 3 297.07 10.1
 -3 2 -3 321.47 10.2
 4 2 -3 112.59 4.1
 -4 2 3 111.99 4
 -4 2 3 103.99 4.2
 4 -2 3 102.09 4.1
 4 2 -3 99.59 5.3
 4 -2 3 100.89 4.1
 4 2 -3 100.49 4.2
 4 2 -3 105.29 4.2
 -4 -2 -3 104.49 3.9
 4 -2 3 111.79 8.2
 -4 -2 -3 96.49 3.8
 -4 2 3 107.99 4.2
 -4 2 3 103.39 3.6
 -4 2 3 104.69 6.1
 4 2 -3 107.59 3.6
 4 -2 3 103.39 5.1
 4 2 3 100.69 4.2
 4 -2 -3 103.09 4.9
 4 -2 -3 102.49 4.1
 4 2 3 103.49 3.7
 -4 2 -3 101.39 4.2
 -4 2 -3 104.99 6.3
 4 2 3 101.49 5.3
 -4 2 -3 105.69 3.6
 4 2 3 115.39 4.3
 4 -2 -3 99.49 7.5
 4 -2 -3 94.29 4.2
 -4 2 -3 110.49 4
 4 -2 -3 108.29 6
 -4 -2 3 106.49 4
 4 2 3 111.49 4.1
 -4 2 -3 115.49 4.3
 -5 2 3 278.27 8.4
 -5 2 3 252.57 9.3
 -5 2 3 266.27 9.2
 -5 2 3 274.07 8.8
 5 2 -3 231.08 9.3
 5 -2 3 270.27 9.3
 -5 -2 -3 248.98 8.6
 5 2 -3 264.07 8.5
 5 2 -3 274.87 9.3
 5 -2 3 260.67 9.1
 5 2 -3 276.57 9
 -5 2 -3 266.37 8.8
 5 2 3 270.67 9
 5 2 3 267.37 9.4
 5 2 3 264.97 8.5
 5 -2 -3 259.17 9
 -5 2 -3 272.57 8.4
 5 -2 -3 255.57 9
 -5 2 -3 243.38 9.3
 5 2 3 275.57 9.3
 -6 2 3 37.7 2.1
 6 2 -3 42.9 1.9
 6 2 -3 34.7 2.2
 6 2 -3 43.6 1.6
 -6 -2 -3 43 1.7
 6 -2 3 45.1 2
 -6 2 -3 45.6 2.1
 6 2 3 38.5 2.2
 6 2 3 43.3 2.3
 6 2 3 42.8 1.9
 6 2 3 42 1.6
 6 -2 -3 36.2 2
 0 3 3 167.98 5.3
 0 3 3 164.28 5.3
 0 -3 -3 165.38 6.2
 0 -3 3 161.98 5.8
 0 -3 3 142.19 6.8
 0 3 -3 175.28 5.9
 1 3 -3 467.05 15.1
 1 -3 3 494.05 15.9
 1 3 -3 475.65 15.3
 -1 -3 -3 448.86 15.4
 1 3 -3 498.35 15.7
 -1 -3 -3 467.25 15.7
 -1 3 3 505.15 15.6
 1 3 3 466.45 15
 1 3 3 476.75 14.9
 -1 3 -3 464.65 14.8
 1 -3 -3 493.05 16
 1 3 3 467.15 14.9
 -1 3 -3 486.05 15.7
 2 -3 3 793.42 25.8
 2 3 -3 765.32 24.3
 -2 3 3 784.32 24.4
 2 3 -3 764.02 25
 -2 3 3 824.02 25.7
 2 -3 3 780.42 24.5
 2 -3 -3 832.42 26.4
 -2 3 -3 800.82 26.3
 -2 3 -3 826.42 24.9
 2 3 3 771.52 24.6
 2 3 3 760.02 25.2
 3 3 -3 17.2 1.1
 3 3 -3 15.7 1.2
 -3 3 3 16.1 1.1
 3 -3 3 17.4 2.2
 3 -3 3 19.5 4
 3 3 -3 16.6 2.1
 -3 3 3 14.1 2
 -3 3 3 15.4 1.2
 3 -3 3 13.1 1.6
 3 -3 -3 14.9 2.1
 3 -3 -3 23.2 4.2
 3 3 3 14.8 1
 3 3 3 13.5 1.1
 -3 3 -3 16.7 2.3
 -3 3 -3 16 1.2
 3 3 3 17.3 2.2
 -3 3 -3 16.8 1.1
 -4 3 3 10.7 0.8
 -4 3 3 7.9 1.1
 4 -3 3 9.1 1
 -4 -3 -3 11.3 1.4
 4 -3 3 12.2 3.1
 -4 3 3 11.2 1
 4 3 -3 6.6 2
 -4 -3 -3 9.4 0.9
 -4 -3 -3 11.6 1
 4 3 -3 11.9 1.1
 4 3 -3 10.5 0.8
 4 3 -3 11 1.2
 4 3 -3 7.9 1.1
 -4 3 3 9.8 1.1
 4 -3 3 6.5 1.9
 -4 3 3 11.8 2.4
 4 -3 3 7 1.8
 4 3 3 11.3 0.8
 -4 3 -3 12 1.1
 -4 -3 3 9.8 0.9
 -4 3 -3 9.3 1.2
 4 3 3 10.3 1
 4 -3 -3 12.6 3.3
 4 -3 -3 9.4 1
 4 3 3 9 1.1
 4 3 3 10.5 1.2
 -4 -3 3 11.5 1
 -4 3 -3 10.2 1.2
 -4 3 -3 10.5 0.8
 -4 3 -3 16.7 3
 -4 -3 3 11.4 1.4
 4 -3 -3 6.5 1.9
 5 -3 3 104.79 4
 -5 -3 -3 104.19 3.7
 -5 -3 -3 98.29 4.2
 5 3 -3 95.99 4.2
 5 3 -3 102.09 3.6
 -5 3 3 100.09 4.3
 -5 3 3 99.89 4.2
 -5 -3 -3 102.99 3.8
 -5 3 3 109.69 3.7
 5 3 -3 104.99 4.3
 -5 3 3 106.99 4
 5 3 -3 104.89 4
 -5 3 -3 89.99 4.2
 -5 -3 3 103.79 3.7
 5 -3 -3 98.59 4
 -5 3 -3 95.59 4.1
 5 3 3 106.69 4.2
 5 3 3 89.39 4.1
 5 3 3 107.59 3.6
 -5 3 -3 102.29 3.8
 5 3 3 108.19 4
 6 3 -3 50.49 2.1
 6 3 -3 52.19 1.9
 -6 3 3 56.19 2.3
 -6 -3 -3 49.4 1.9
 6 3 -3 52.29 2.3
 6 -3 3 50.69 2.1
 6 3 3 48.6 2
 6 3 3 50.79 2.2
 6 3 3 46.7 1.8
 -6 3 -3 44.7 2.1
 -6 -3 3 50.29 1.9
 6 -3 -3 51.79 2.1
 0 4 -3 223.88 7.3
 0 4 -3 233.28 8
 0 -4 -3 226.98 8.5
 0 -4 3 208.68 7.9
 1 4 -3 3.3 0.8
 1 4 -3 4.1 0.6
 -1 4 3 3.6 0.5
 -1 4 3 5 1
 1 -4 3 5.7 1.2
 -1 -4 -3 3.8 1.1
 1 -4 -3 3.5 1.2
 -1 4 -3 4.2 1
 -1 4 -3 3.8 0.6
 2 -4 3 91.69 6.6
 -2 -4 -3 97.49 4.7
 2 4 -3 90.89 3.5
 -2 4 3 92.49 4.7
 2 4 -3 96.09 3.6
 -2 4 3 92.79 3.4
 2 -4 3 92.29 4.9
 -2 -4 -3 90.89 4
 -2 4 3 92.89 3.6
 2 4 -3 90.49 4.4
 -2 4 -3 92.19 3.5
 2 4 3 90.89 3.8
 -2 4 -3 91.59 3.7
 2 -4 -3 95.39 5.1
 2 4 3 91.99 3.5
 2 -4 -3 88.79 6.1
 -2 4 -3 96.19 5
 -2 -4 3 107.59 4.5
 3 -4 3 161.08 10.1
 3 -4 3 161.28 5.6
 -3 -4 -3 167.78 5.8
 -3 4 3 160.48 5.7
 -3 4 3 157.38 5.9
 -3 -4 -3 160.88 5.6
 3 -4 3 159.68 5.6
 -3 -4 -3 164.08 5.6
 -3 -4 -3 154.98 5.5
 3 4 -3 146.79 5.2
 -3 4 3 162.68 7.6
 -3 4 3 155.98 5.8
 -3 -4 -3 168.88 6.7
 3 4 -3 163.38 5.8
 3 -4 3 160.58 6.8
 -3 4 3 155.28 5.3
 3 -4 3 150.38 7.6
 3 4 -3 156.28 7.1
 3 4 -3 159.18 5.7
 -3 -4 3 172.48 6.7
 -3 4 -3 152.08 5.9
 3 4 3 160.58 5.6
 3 4 3 164.38 6.9
 3 -4 -3 155.08 5.5
 -3 4 -3 155.38 5.3
 3 4 3 162.78 5.8
 3 -4 -3 165.68 5.7
 -3 4 -3 162.08 5.7
 -3 -4 3 153.38 5.6
 3 -4 -3 163.58 7.9
 3 -4 -3 153.08 6.7
 -3 -4 3 164.58 5.8
 3 -4 -3 158.28 9.7
 -3 -4 3 164.58 5.6
 -3 4 -3 163.08 7.9
 -3 4 -3 162.48 6
 -4 4 3 143.49 5
 -4 -4 -3 154.78 5.2
 4 4 -3 145.49 5
 4 4 -3 154.68 5.4
 -4 -4 -3 146.79 5.2
 -4 4 3 147.09 5.4
 4 -4 3 137.79 10.1
 -4 -4 -3 154.68 6.2
 4 -4 3 151.18 5.4
 4 4 -3 140.09 5.5
 -4 4 3 141.89 5.6
 -4 4 3 144.09 5.6
 4 4 -3 153.78 5.6
 -4 -4 -3 153.58 5.4
 -4 4 -3 156.28 5.8
 4 4 3 150.58 5.6
 4 4 3 147.19 5.7
 -4 -4 3 152.58 6.1
 4 4 3 158.48 5.5
 4 -4 -3 158.78 5.4
 -4 -4 3 160.38 5.5
 4 -4 -3 143.19 6.1
 -4 -4 3 155.58 5.3
 4 4 3 150.78 5
 -4 -4 3 147.89 5.3
 -4 4 -3 136.89 5.7
 -4 4 -3 146.19 5.1
 4 -4 -3 145.59 9.9
 -4 4 -3 148.59 5.5
 5 4 -3 118.89 4.2
 -5 4 3 113.59 4.6
 5 4 -3 118.39 4.5
 5 -4 3 116.59 4.2
 -5 4 3 120.39 4.3
 5 4 -3 114.39 4.3
 -5 4 3 118.69 3.9
 -5 -4 -3 110.09 4.5
 -5 4 3 102.09 4.4
 -5 -4 -3 107.49 4
 -5 -4 -3 109.59 4
 5 4 -3 110.69 3.8
 -5 -4 3 105.89 4.5
 -5 4 -3 107.29 4.2
 5 4 3 112.19 3.9
 5 4 3 114.49 4.4
 -5 -4 3 114.49 4
 -5 4 -3 120.29 3.9
 5 -4 -3 117.99 4
 -5 4 -3 106.89 4.5
 5 4 3 117.19 4.3
 -5 4 -3 126.49 4.6
 5 -4 -3 114.19 4.1
 5 4 3 113.39 4.4
 -5 -4 3 114.69 4.1
 6 -4 3 5.6 0.5
 6 4 -3 6.2 0.6
 -6 4 3 5.1 0.6
 6 4 -3 5.7 0.4
 6 -4 3 5.5 0.4
 6 -4 -3 4.6 0.4
 -6 -4 3 4.6 0.4
 6 4 3 4.8 0.4
 -6 4 -3 4.3 0.6
 0 -5 -3 250.07 10
 0 -5 3 260.57 10
 0 -5 -3 257.37 8.5
 0 -5 3 255.97 8.4
 0 5 -3 233.28 8.4
 0 -5 -3 251.97 8.4
 0 -5 3 257.57 8.5
 0 -5 -3 247.78 9.2
 0 -5 -3 263.77 9.9
 0 5 -3 259.87 8.4
 0 -5 3 256.17 9.3
 0 5 3 250.87 8.2
 1 -5 3 199.38 6.8
 1 5 -3 207.68 6.9
 -1 -5 -3 199.38 8.1
 -1 -5 -3 195.88 6.9
 -1 -5 -3 199.28 7.9
 1 -5 3 216.18 8.6
 1 -5 3 205.98 7
 -1 5 3 210.98 6.8
 -1 -5 -3 205.08 6.9
 -1 -5 -3 200.78 6.9
 1 5 -3 193.58 7.1
 1 -5 -3 189.48 8.5
 -1 5 -3 205.98 8.1
 -1 -5 3 201.78 7.8
 -1 -5 3 194.38 6.8
 -1 5 -3 204.58 6.9
 1 -5 -3 198.28 6.8
 1 5 3 192.28 6.6
 -1 -5 3 211.88 6.9
 1 -5 -3 213.48 9.8
 -1 -5 3 200.98 8.1
 -1 5 -3 191.58 6.7
 1 -5 -3 210.98 8.4
 1 -5 -3 188.88 6.7
 -1 -5 3 197.98 6.8
 2 5 -3 58.39 2.6
 2 -5 3 62.39 2.4
 -2 -5 -3 65.99 2.8
 2 -5 3 62.19 3.8
 -2 5 3 61.59 2.6
 2 5 -3 62.39 2.7
 -2 -5 -3 65.79 2.7
 -2 5 3 65.39 2.8
 -2 -5 -3 68.29 3.6
 -2 -5 -3 63.69 2.7
 -2 -5 -3 59.69 2.5
 2 -5 3 63.99 5.7
 2 -5 3 62.19 2.7
 -2 5 -3 60.39 2.8
 -2 5 -3 63.19 2.7
 -2 -5 3 66.19 2.8
 2 -5 -3 67.99 2.8
 -2 -5 3 69.59 3.6
 -2 -5 3 65.29 2.8
 -2 -5 3 65.89 3.8
 2 -5 -3 70.59 5.6
 2 -5 -3 64.99 4.6
 -2 5 -3 63.39 4.3
 -2 5 -3 62.69 2.4
 2 -5 -3 61.89 2.5
 2 5 3 64.99 2.7
 2 -5 -3 69.59 4
 -2 -5 3 66.89 2.8
 3 5 -3 33.5 1.5
 -3 5 3 34.7 1.5
 -3 -5 -3 34.6 1.8
 3 5 -3 30.6 1.8
 -3 -5 -3 34.2 1.9
 -3 5 3 32.4 1.9
 3 -5 3 35.4 4.5
 3 5 -3 32.1 1.7
 3 -5 3 30.7 2.5
 3 -5 3 32.8 1.6
 3 -5 3 34.9 1.9
 -3 -5 -3 31.3 1.7
 -3 -5 -3 36.8 2.5
 -3 5 3 33 1.8
 -3 5 3 31.1 1.8
 3 -5 -3 30.3 1.5
 -3 -5 3 35.5 1.8
 3 -5 -3 31.2 4
 3 -5 -3 34.7 1.9
 -3 -5 3 31.8 1.7
 -3 5 -3 29.4 1.4
 3 -5 -3 34 2.6
 -3 5 -3 34.8 1.8
 -3 5 -3 32 1.9
 3 5 3 32.2 1.8
 -3 -5 3 37.3 2.5
 3 5 3 33.2 1.7
 -4 5 3 60.79 2.6
 -4 5 3 55.59 2.8
 -4 5 3 58.49 2.3
 -4 5 3 63.69 2.8
 -4 -5 -3 58.79 3.1
 -4 -5 -3 59.29 2.4
 -4 -5 -3 60.29 2.5
 4 5 -3 61.09 2.7
 4 5 -3 63.99 2.7
 4 -5 3 60.09 2.2
 4 5 -3 60.19 2.6
 -4 -5 -3 58.39 2.6
 4 -5 3 63.59 2.4
 4 5 -3 58.89 2.2
 -4 5 -3 58.79 2.8
 -4 5 -3 62.39 2.8
 4 5 3 59.19 2.2
 4 5 3 55.29 2.6
 -4 -5 3 60.39 2.5
 -4 5 -3 57.69 2.2
 4 -5 -3 59.89 2.2
 -4 -5 3 61.49 3.1
 4 -5 -3 59.39 3.3
 -4 -5 3 58.39 2.4
 4 5 3 58.69 2.5
 -5 5 3 110.59 3.5
 -5 -5 -3 94.99 3.9
 5 5 -3 117.69 3.8
 5 5 -3 107.19 3.7
 -5 5 3 106.99 3.9
 -5 -5 -3 104.09 3.6
 -5 -5 -3 104.69 3.6
 -5 5 3 107.89 3.7
 5 5 -3 102.79 3.5
 5 5 3 105.69 3.5
 -5 -5 3 106.49 3.6
 -5 5 -3 111.59 3.9
 5 -5 -3 103.99 3.5
 -5 5 -3 108.49 3.5
 -5 5 -3 102.89 3.7
 5 5 3 101.89 3.7
 0 6 -3 217.18 7.5
 0 -6 3 220.38 7.5
 0 -6 3 234.78 9.2
 0 6 3 226.88 7.4
 0 -6 -3 214.88 8.1
 0 -6 3 224.28 7.5
 0 -6 -3 203.08 9.4
 0 -6 -3 237.18 9.1
 0 6 -3 211.68 7.4
 0 -6 -3 219.48 7.4
 0 -6 -3 226.28 7.6
 -1 -6 -3 378.76 12.1
 1 6 -3 371.36 12
 -1 -6 -3 374.56 13
 -1 -6 -3 365.36 12
 -1 6 3 352.76 12
 -1 -6 -3 378.66 12.1
 1 -6 3 364.66 16.4
 1 -6 3 370.86 13.8
 -1 -6 -3 412.36 13.9
 -1 6 3 361.96 12
 1 6 -3 361.06 12.1
 -1 -6 3 349.47 13.2
 -1 6 -3 364.66 11.7
 -1 -6 3 365.96 11.8
 -1 -6 3 366.86 11.8
 1 -6 -3 370.96 11.8
 1 -6 -3 354.26 14.9
 1 -6 -3 355.16 13.3
 -1 6 -3 364.76 11.9
 1 -6 -3 359.36 11.6
 1 6 3 361.96 11.5
 -1 -6 3 365.76 12.7
 2 -6 3 110.09 5.7
 -2 -6 -3 126.99 4.5
 -2 -6 -3 116.49 4.4
 2 6 -3 119.29 4.4
 -2 -6 -3 130.19 4.4
 -2 -6 -3 129.89 5.4
 -2 6 3 118.69 4.4
 2 -6 3 123.79 4.5
 2 6 -3 119.29 4.5
 -2 -6 3 125.09 4.4
 -2 6 -3 120.09 4.4
 2 -6 -3 122.29 4.4
 2 -6 -3 124.79 5.8
 -2 -6 3 108.59 5.4
 -2 6 -3 120.29 4.6
 2 6 3 119.29 4.3
 -2 -6 3 123.99 4.4
 -2 -6 3 123.39 5.3
 -2 6 -3 117.99 4
 -3 -6 -3 20.4 1.7
 -3 6 3 22 1.4
 -3 -6 -3 22.7 1.3
 3 6 -3 23.2 1
 -3 6 3 21 1
 3 6 -3 22.1 1.3
 -3 6 3 21.9 1.2
 3 6 -3 21.2 1.2
 -3 -6 -3 21.1 1.3
 -3 -6 -3 22.1 1.3
 3 -6 3 19.6 2
 -3 -6 3 22.9 1.3
 3 6 3 18.7 1.2
 -3 6 -3 23.5 1.5
 -3 6 -3 22.6 1.1
 3 -6 -3 20.2 2
 -3 6 -3 21.7 1.5
 3 6 3 22.7 1.3
 -3 -6 3 22.6 1.8
 -3 6 -3 21.4 1.3
 -3 -6 3 23.5 1.3
 -4 6 3 37.6 1.6
 -4 -6 -3 33.5 1.9
 4 6 -3 34.9 1.5
 -4 -6 -3 36 1.5
 4 6 -3 34.6 1.3
 -4 6 3 36.1 1.4
 -4 6 3 41.6 1.9
 -4 -6 -3 35.8 1.5
 -4 -6 3 34.3 1.5
 4 6 3 36 1.3
 4 6 3 35.7 1.5
 -4 6 -3 34.8 1.6
 -4 6 -3 34.4 1.6
 -4 -6 3 33.5 1.5
 -4 6 -3 34.7 1.3
 0 -7 -3 343.07 11.7
 0 -7 3 297.97 9.7
 0 7 -3 278.07 9.7
 0 -7 -3 301.27 9.7
 0 -7 -3 303.27 9.8
 0 7 -3 295.17 9.7
 -1 -7 -3 3.8 1
 1 -7 3 3.6 1.1
 -1 -7 -3 2.5 0.5
 1 7 -3 3.3 0.9
 1 7 -3 2.5 0.5
 -1 -7 -3 3.2 0.5
 1 -7 3 3.1 0.6
 -1 -7 3 2.3 0.5
 1 -7 -3 1.8 0.9
 -1 7 -3 3.5 0.6
 -1 -7 3 3 0.6
 1 -7 -3 2.5 0.6
 -1 -7 3 3.6 1.1
 -1 7 -3 3.2 0.5
 2 -7 3 52.99 3.2
 2 7 -3 56.09 2.2
 -2 -7 -3 57.59 2.2
 -2 -7 -3 59.69 2.7
 2 -7 3 60.09 2.3
 -2 7 3 58.19 2
 -2 -7 -3 60.69 2.2
 2 -7 -3 56.89 3.2
 -2 7 -3 54.49 2.2
 -2 -7 3 56.89 2.2
 -2 7 -3 56.79 2
 2 -7 -3 56.59 2.3
 -2 -7 3 58.49 2.2
 3 -7 3 60.29 2.7
 -3 7 3 55.69 1.9
 -3 -7 -3 50.69 1.9
 -3 -7 -3 56.69 2
 -3 7 -3 51.29 1.9
 -3 -7 3 57.29 2
 -3 -7 3 56.39 2
 3 -7 -3 56.49 2.6
 0 0 -4 1025.1 34
 0 0 4 1106.29 39.9
 0 0 4 1047 34.1
 0 0 -4 1017.2 32.4
 0 0 -4 1071.19 39.6
 1 0 4 3739.93 127.49
 1 0 -4 3752.12 128.99
 -1 0 4 3765.32 128.69
 1 0 4 3684.13 113.79
 -1 0 -4 3657.63 127.59
 2 0 -4 4.3 0.7
 2 0 4 3.6 1.2
 -2 0 -4 3.5 0.8
 2 0 4 3.4 0.7
 -2 0 4 2.9 0.7
 2 0 -4 2.5 1.1
 3 0 4 1038.8 32.1
 3 0 -4 1024.9 35.3
 3 0 4 1022.2 32.8
 3 0 -4 1048.8 32.8
 -3 0 -4 1080.79 33.7
 3 0 -4 1003.2 32
 3 0 4 951.7 34.9
 -3 0 4 1022.7 32
 -3 0 4 1130.29 33.7
 -4 0 -4 37.7 3.5
 4 0 4 40 1.9
 4 0 -4 43.2 2.9
 4 0 4 37.1 2.8
 4 0 -4 36.6 1.8
 4 0 4 40 2.1
 -4 0 4 40 3.4
 4 0 -4 36.8 2
 -5 0 -4 39.2 2
 5 0 4 39.4 2.3
 5 0 -4 30.9 3.2
 5 0 4 31.5 3.4
 5 0 4 35.3 2.2
 5 0 -4 40.5 2.2
 5 0 4 35.4 1.6
 5 0 -4 30.1 3.6
 5 0 4 34.8 1.9
 5 0 -4 39.9 2.1
 5 0 4 35.4 2.1
 5 0 -4 36.9 1.6
 -5 0 4 31.7 4.6
 -5 0 4 36.6 2.1
 -6 0 4 0.8 0.5
 6 0 4 1.2 0.6
 6 0 -4 0.4 0.5
 6 0 -4 0.8 0.6
 6 0 4 1.6 0.6
 0 -1 4 4454.55 149.69
 0 1 -4 4655.03 150.08
 0 1 4 4526.45 140.09
 0 -1 -4 4474.05 140.29
 -1 1 4 151.18 5.3
 1 1 -4 150.28 5.1
 -1 -1 -4 153.28 5.3
 1 1 -4 143.99 5.7
 -1 -1 -4 145.19 5.5
 -1 -1 -4 157.48 5.1
 1 -1 4 152.28 5.1
 1 1 4 148.49 5
 1 -1 -4 154.28 5
 -1 1 -4 147.09 5.4
 1 -1 -4 147.09 5.9
 -1 -1 4 157.38 5.3
 1 -1 -4 153.48 5.4
 2 -1 4 431.46 15.5
 2 -1 4 404.66 13.4
 -2 -1 -4 415.46 13.6
 2 1 -4 389.76 14.5
 -2 1 4 420.86 13.9
 2 1 -4 411.86 13.4
 2 -1 -4 421.96 13.3
 2 -1 -4 410.26 15.2
 2 1 4 410.46 13.3
 -2 -1 4 412.36 13.7
 -2 1 -4 401.56 13.9
 3 -1 4 890.31 28.2
 3 1 -4 912.31 28.2
 -3 -1 -4 843.12 28.6
 -3 1 4 892.31 27.3
 3 1 -4 846.72 27.3
 3 -1 4 911.31 31.4
 -3 1 4 892.21 29
 3 -1 4 847.52 27.3
 -3 1 -4 846.22 26.7
 3 -1 -4 908.21 30.7
 3 1 4 841.12 27.5
 3 -1 -4 899.61 27.5
 -3 -1 4 831.82 28.1
 -3 1 -4 841.12 28.4
 3 1 4 860.71 26.8
 -4 1 4 32.1 3.2
 4 1 -4 38.8 2.8
 4 1 -4 33.1 1.5
 -4 1 4 34.8 1.9
 -4 1 4 38.5 2.1
 4 -1 4 35 2.7
 -4 1 4 34.4 1.8
 4 1 -4 34.4 2.3
 4 1 -4 36.2 1.8
 4 -1 4 38.2 4.4
 4 1 -4 34.7 1.9
 4 -1 4 32.4 1.7
 4 1 4 36.9 1.8
 -4 -1 4 34.6 3.5
 4 -1 -4 36 3.1
 4 -1 -4 42.1 4.4
 -4 1 -4 34.1 2
 -4 1 -4 34.7 1.7
 4 1 4 34.5 2.7
 4 1 4 35.2 2
 4 -1 -4 33.9 2.6
 -4 1 -4 33 3.4
 -5 1 4 4.8 0.6
 -5 -1 -4 4.2 0.6
 5 1 -4 6.7 1.1
 5 -1 4 4.1 0.9
 5 -1 4 5.2 1
 5 -1 4 5.1 0.5
 -5 1 4 4.8 0.9
 5 1 4 2.9 0.7
 5 1 4 2.9 0.5
 -5 1 -4 2.2 3.7
 5 1 4 4.3 1.1
 5 1 4 3.3 0.8
 -5 1 -4 3.7 0.9
 6 1 -4 92.79 3.5
 6 1 -4 88.69 3.7
 -6 1 4 80.29 3.5
 6 -1 4 80.39 3.4
 6 -1 4 86.39 3.7
 6 1 -4 85.39 3
 6 1 4 83.09 3.2
 6 -1 -4 86.49 3.5
 6 1 4 72.59 3.5
 6 -1 -4 70.09 3.3
 6 1 4 88.49 2.9
 -6 1 -4 86.79 3.4
 0 2 -4 3339.37 116.79
 0 -2 4 3102.09 103.29
 0 2 -4 3310.07 116.49
 0 -2 4 3304.47 104.09
 -1 -2 -4 1238.28 39.1
 1 2 -4 1277.17 38.8
 -1 2 4 1266.27 39
 1 -2 4 1260.97 38.7
 1 -2 -4 1384.86 41
 1 2 4 1228.88 40.3
 1 2 4 1244.68 40.1
 -1 2 -4 1428.66 40.9
 -1 -2 4 1285.17 40.5
 -2 2 4 88.09 3.2
 2 -2 4 95.29 5.6
 2 2 -4 87.29 3.2
 2 2 -4 87.29 3.7
 -2 2 4 92.09 4.1
 2 -2 4 90.09 3.7
 -2 2 -4 85.89 4.2
 2 -2 -4 98.99 4.3
 -2 2 -4 90.19 3.3
 2 -2 -4 91.99 5.2
 -2 -2 4 83.59 3.9
 2 2 4 90.79 3.6
 2 2 4 90.19 3.2
 2 -2 -4 93.49 3.5
 -3 2 4 235.58 9.3
 3 2 -4 231.08 8.6
 -3 2 4 231.38 7.7
 -3 2 4 218.58 7.5
 3 2 -4 218.48 7.5
 3 2 -4 228.98 7.7
 3 -2 4 224.28 11.3
 3 -2 4 233.98 8.4
 3 2 4 218.58 7.5
 -3 2 -4 231.48 9.4
 -3 2 -4 221.48 7.5
 3 -2 -4 230.38 9.2
 3 2 4 230.28 7.7
 3 -2 -4 231.48 11.2
 3 2 4 223.58 8.4
 3 -2 -4 233.88 8.2
 4 2 -4 48.3 2.3
 4 2 -4 47.2 1.9
 4 -2 4 47.1 3.3
 4 -2 4 46.5 2.4
 4 2 -4 55.39 2.5
 -4 -2 -4 45.1 2.1
 -4 2 4 50.69 4
 4 2 -4 48.6 2.5
 -4 -2 -4 44.4 2.6
 -4 2 4 49.9 2
 4 2 -4 45.5 3.4
 -4 2 4 51.29 2.3
 -4 2 4 56.19 2.5
 4 -2 4 62.39 5.9
 -4 -2 -4 47.8 2.2
 -4 2 4 51.89 2.5
 4 -2 4 48.1 2.4
 4 -2 -4 49.2 2.3
 4 2 4 48.5 2.3
 -4 2 -4 49.2 2.3
 4 2 4 46.3 1.9
 4 -2 -4 49.1 3.9
 4 2 4 50.99 3.5
 4 2 4 48.2 2.5
 -4 2 -4 47.4 4.1
 -4 2 -4 49.7 1.9
 -4 2 -4 54.39 2.6
 4 2 4 43.7 2.4
 4 -2 -4 58.69 5.5
 4 -2 -4 49.7 2.6
 -4 2 -4 51.49 2.5
 4 -2 -4 55.29 3.2
 5 2 -4 13.4 1.1
 -5 2 4 13.5 1.1
 5 2 -4 13.2 1.3
 5 -2 4 11.7 1.2
 -5 2 4 12.9 1.3
 -5 -2 -4 11.4 0.9
 5 2 -4 10.3 1.3
 -5 2 4 12.6 0.9
 5 2 -4 12.3 0.8
 5 -2 4 13.3 1.3
 -5 2 4 10.8 1.4
 -5 2 -4 13.1 1.4
 5 2 4 12.8 1.3
 5 2 4 11.2 1.3
 5 2 4 12.1 0.9
 5 2 4 12 1.1
 5 -2 -4 11.2 1.2
 -5 2 -4 11.6 1
 -5 2 -4 11.7 0.8
 6 2 -4 10.2 1.2
 -6 -2 -4 10.8 0.8
 6 2 -4 12.7 0.9
 6 2 -4 12.2 0.7
 6 -2 4 11.4 1
 -6 2 4 13 1.1
 6 -2 -4 11.6 1.1
 6 2 4 9.5 1.2
 -6 2 -4 10.5 1.1
 6 2 4 12.2 0.7
 6 2 4 12.9 1.2
 6 2 4 13.2 1
 0 -3 -4 447.96 14.6
 0 3 4 433.36 13.5
 0 3 -4 457.85 14.3
 0 -3 4 412.26 14
 0 3 4 440.56 13.5
 1 -3 4 337.27 11.4
 -1 -3 -4 328.27 10.9
 1 3 -4 334.77 11
 -1 3 4 346.47 11.2
 1 3 -4 332.17 10.6
 -1 -3 -4 333.67 11.4
 1 3 -4 341.27 11.3
 1 -3 4 322.07 10.3
 1 3 4 322.07 10.5
 1 3 4 317.47 10.5
 -1 3 -4 333.77 10.6
 1 -3 -4 349.87 11.8
 -1 3 -4 344.47 11.5
 -2 3 4 361.96 11.7
 2 3 -4 364.06 12.4
 2 3 -4 364.56 11.7
 -2 3 4 369.66 12.9
 2 -3 4 357.86 11.9
 2 -3 4 360.56 15.2
 2 -3 4 377.36 13.1
 -2 3 -4 371.66 11.8
 2 -3 -4 368.46 14.8
 -2 3 -4 375.76 13.3
 2 3 4 357.66 11.6
 2 -3 -4 389.46 13.4
 2 3 4 346.67 12.2
 -3 3 4 119.99 6
 3 3 -4 128.09 4.6
 3 -3 4 126.19 8.2
 3 -3 4 116.79 5
 3 3 -4 118.19 4.4
 3 3 -4 123.89 5.6
 3 -3 4 124.59 6.2
 -3 3 4 121.29 4.4
 -3 3 4 124.29 4.6
 3 3 4 126.99 4.6
 3 -3 -4 124.99 8
 -3 3 -4 128.99 4.8
 3 -3 -4 124.79 6.2
 -3 3 -4 122.29 4.5
 3 3 4 117.49 4.4
 -3 3 -4 127.59 6.4
 3 3 4 127.89 5.7
 -4 3 4 52.69 2.7
 -4 3 4 49.5 4.3
 -4 3 4 55.09 2.1
 -4 -3 -4 56.49 2.5
 4 -3 4 47 5.5
 -4 -3 -4 52.59 2.3
 4 3 -4 54.69 4.1
 -4 3 4 53.59 2.5
 4 -3 4 48.6 3.5
 4 3 -4 56.49 2.7
 4 -3 4 53.29 2.5
 4 3 -4 55.79 2.7
 -4 -3 -4 50.09 3
 4 3 -4 57.49 2.5
 -4 3 4 55.29 2.7
 4 -3 4 52.39 4.4
 -4 -3 -4 50.89 2.3
 4 3 -4 52.89 2.1
 4 3 4 57.09 2.7
 4 -3 -4 57.09 5.8
 4 -3 -4 52.99 4.3
 -4 3 -4 54.09 2.5
 -4 3 -4 56.79 2.2
 4 3 4 50.19 2.1
 4 3 4 56.09 2.5
 4 3 4 53.69 2.7
 -4 -3 4 51.69 2.9
 -4 3 -4 56.79 2.8
 4 -3 -4 55.59 2.5
 -4 3 -4 50.89 4.6
 -4 3 -4 54.29 2.8
 -4 -3 4 54.19 2.5
 -4 -3 4 54.69 2.3
 -5 3 4 22.5 1.8
 5 3 -4 27.1 1.7
 -5 -3 -4 28.7 1.4
 5 3 -4 26.5 1.8
 -5 3 4 27.5 1.6
 -5 -3 -4 26.5 1.8
 -5 3 4 26 1.3
 -5 3 4 29.3 1.9
 5 3 -4 29.4 1.6
 -5 -3 -4 27.5 1.5
 5 -3 4 28.9 1.7
 5 3 -4 27.4 1.3
 5 -3 -4 28.1 1.6
 5 3 4 27.3 1.3
 5 3 4 30.4 1.7
 -5 3 -4 24 1.8
 -5 3 -4 28.2 1.6
 5 3 4 26 1.8
 -5 3 -4 23.8 1.9
 5 3 4 29.1 1.9
 -6 3 4 10.3 1
 -6 -3 -4 12.6 0.7
 6 -3 4 11.4 0.9
 6 3 -4 12 1
 6 3 -4 12.5 0.9
 6 3 -4 12.3 0.7
 6 3 4 12.5 0.9
 6 3 4 12.8 0.7
 6 -3 -4 12.4 0.9
 -6 -3 4 13.6 0.8
 6 -3 -4 12.8 0.7
 -6 3 -4 12.3 1
 6 3 4 12.7 1
 -1 -4 -4 37.7 2.7
 1 4 -4 43.5 2.4
 1 4 -4 42 1.8
 -1 4 4 40.3 1.7
 -1 4 4 44.7 2.3
 1 -4 4 39 2.6
 -1 4 -4 49.3 2.9
 -1 4 -4 43.2 1.9
 -1 4 -4 43.7 1.9
 1 -4 -4 41 3
 -2 -4 -4 31.4 1.7
 2 4 -4 32.5 2.4
 2 4 -4 32.4 1.6
 -2 -4 -4 31.8 2.3
 -2 4 4 32.5 1.7
 2 4 -4 31.6 1.7
 -2 4 4 33.3 1.6
 -2 -4 -4 32.9 1.7
 -2 4 4 32.2 2.5
 2 -4 4 31.8 3.8
 2 -4 4 31.9 2.8
 -2 -4 4 33.4 2.3
 2 4 4 32 1.5
 -2 4 -4 30.8 1.6
 -2 -4 4 33.7 1.7
 2 -4 -4 36.5 1.8
 2 -4 -4 33.4 2.9
 -2 4 -4 31.9 1.7
 -2 4 -4 31.4 2.8
 2 -4 -4 29.9 3.4
 3 -4 4 19 2.8
 -3 -4 -4 16.8 1.3
 -3 -4 -4 19.1 1.8
 3 -4 4 17.7 1.9
 3 -4 4 16.1 1.4
 3 4 -4 17.8 1.2
 -3 -4 -4 17.7 1.2
 -3 -4 -4 20.6 1.3
 -3 4 4 21.1 1.5
 3 4 -4 19.4 1
 -3 4 4 19.9 1.4
 3 4 -4 15.7 2.4
 -3 4 4 21.9 1.1
 -3 4 4 17 2.5
 -3 -4 -4 19.1 1.3
 3 -4 4 18.5 1.3
 3 4 -4 16.7 1.3
 -3 4 4 18 1.2
 3 4 -4 22.6 1.4
 3 -4 4 26.5 4.8
 -3 4 -4 16.7 1.2
 3 -4 -4 18.1 1.1
 -3 -4 4 19.1 1.8
 3 -4 -4 19.1 2.7
 3 4 4 15.6 1.2
 -3 4 -4 17.4 1.4
 3 4 4 15.5 1.1
 -3 4 -4 14.9 2.5
 3 -4 -4 18.4 1.9
 -3 -4 4 18.5 1
 -3 -4 4 17.1 1.2
 3 -4 -4 18.4 3.8
 -3 4 -4 17.7 1
 3 -4 -4 15.8 1.4
 -3 -4 4 18.5 1.2
 -3 4 -4 16.8 1.4
 -3 -4 4 18.4 1.3
 4 -4 4 257.77 8.7
 -4 4 4 263.37 8.8
 -4 -4 -4 266.27 9.7
 4 4 -4 260.17 9
 -4 4 4 245.98 8.3
 -4 4 4 253.97 9
 4 4 -4 259.97 8.8
 -4 -4 -4 264.27 8.6
 -4 -4 -4 262.47 8.8
 4 -4 4 228.68 14
 -4 4 4 269.77 9
 4 4 -4 255.47 8.3
 4 4 -4 265.17 9
 -4 -4 -4 260.57 8.6
 4 -4 -4 266.17 8.6
 -4 4 -4 251.37 8.3
 4 4 4 262.47 8.7
 -4 4 -4 257.57 8.8
 4 -4 -4 262.67 9.6
 -4 4 -4 252.77 9
 4 -4 -4 251.17 13.9
 4 4 4 247.48 8.3
 -4 4 -4 265.87 9
 -4 -4 4 255.47 9.4
 4 4 4 253.37 8.9
 4 4 4 264.37 9
 -4 -4 4 258.67 8.5
 -4 -4 4 260.67 8.6
 -5 -4 -4 94.69 3.4
 5 4 -4 96.49 3.2
 -5 4 4 93.39 3.8
 -5 4 4 92.39 3.6
 -5 4 4 92.69 3.2
 5 4 -4 90.19 3.8
 -5 4 4 80.29 3.8
 -5 -4 -4 95.09 3.3
 -5 -4 -4 87.39 3.8
 5 4 -4 93.39 3.6
 5 -4 4 102.99 3.6
 5 4 -4 90.49 3.8
 5 -4 -4 99.69 3.4
 -5 4 -4 94.19 3.3
 5 -4 -4 88.79 3.6
 5 4 4 96.69 3.3
 -5 -4 4 99.79 3.5
 5 4 4 97.39 3.7
 5 4 4 96.79 3.9
 -5 -4 4 97.09 3.5
 -5 4 -4 96.79 3.9
 -5 -4 4 93.89 3.3
 5 4 4 92.59 3.8
 -5 4 -4 94.19 3.6
 -5 4 -4 95.89 3.9
 6 4 -4 63.79 2.2
 -6 4 4 71.49 2.5
 6 -4 4 65.79 2.3
 6 4 -4 68.59 2.5
 -6 -4 4 64.59 2.2
 6 -4 -4 67.09 2.2
 6 4 4 66.59 2.2
 -6 4 -4 62.89 2.4
 0 5 -4 89.99 3.3
 0 5 -4 87.59 3.4
 0 -5 -4 88.59 4.1
 0 5 -4 89.59 4.2
 0 -5 4 91.59 3.5
 0 -5 4 87.69 3.4
 0 -5 -4 91.59 4.7
 0 -5 -4 80.89 4.8
 0 -5 4 88.09 4.6
 0 -5 4 88.19 4.1
 0 -5 -4 89.69 3.4
 0 -5 -4 90.19 3.4
 -1 5 4 196.88 6.6
 -1 -5 -4 206.18 7.8
 -1 -5 -4 198.28 6.7
 -1 -5 -4 201.68 6.8
 1 5 -4 189.08 6.6
 1 -5 4 205.08 6.8
 -1 -5 -4 183.68 7.9
 1 -5 4 200.28 6.7
 1 -5 4 192.38 8.2
 1 5 -4 199.98 6.8
 -1 -5 -4 195.68 6.8
 1 -5 -4 209.68 8.4
 1 -5 -4 187.78 6.7
 -1 -5 4 197.78 6.8
 1 -5 -4 196.38 9.4
 -1 -5 4 202.08 8.2
 1 -5 -4 197.28 8.6
 -1 5 -4 196.28 6.7
 -1 5 -4 205.28 8.2
 -1 -5 4 208.38 6.9
 -1 -5 4 193.98 6.8
 1 -5 -4 187.68 6.5
 -1 5 -4 209.08 6.9
 -1 -5 4 204.18 7.8
 1 -5 -4 203.38 6.9
 -2 -5 -4 138.09 4.7
 -2 -5 -4 130.89 4.8
 2 -5 4 132.69 8.6
 2 5 -4 125.99 4.7
 -2 -5 -4 136.69 5.8
 2 -5 4 126.89 4.7
 -2 5 4 126.79 4.8
 -2 -5 -4 123.19 4.5
 -2 5 4 127.49 4.6
 2 -5 4 125.69 6
 2 -5 4 129.09 4.5
 2 5 -4 127.89 4.8
 -2 -5 -4 133.89 4.9
 2 5 4 119.49 4.4
 -2 5 -4 118.69 6.2
 2 -5 -4 116.99 6.6
 2 -5 -4 120.59 4.2
 -2 5 -4 119.99 4.7
 -2 5 -4 120.99 4.2
 -2 5 -4 119.59 4.5
 -2 -5 4 125.89 4.6
 2 -5 -4 128.19 5.8
 2 -5 -4 128.79 7.8
 -2 -5 4 125.39 4.5
 -2 5 -4 124.79 4.7
 -2 -5 4 125.39 5.5
 2 -5 -4 122.09 4.5
 -2 -5 4 119.49 5.5
 -2 -5 4 128.99 4.5
 -3 -5 -4 21.8 1.4
 3 5 -4 21.9 1.4
 3 -5 4 22.6 2.1
 -3 -5 -4 22.9 2
 -3 5 4 23.3 1.6
 -3 -5 -4 21.5 1.4
 3 -5 4 22.9 1.5
 -3 5 4 21.2 1.2
 3 -5 4 23.3 1.3
 3 5 -4 22.4 1.1
 3 5 -4 20.4 1.5
 3 -5 4 16.2 3.5
 -3 -5 -4 23.8 1.4
 -3 5 4 23 1.6
 -3 5 4 20.6 1.4
 3 -5 -4 20.6 2.1
 3 5 4 20 1.3
 3 -5 -4 21.1 1.1
 -3 -5 4 24.7 2
 -3 5 -4 21.5 1.4
 -3 -5 4 22.3 1.4
 -3 5 -4 23.2 1.2
 3 5 4 22.1 1.4
 3 -5 -4 30.1 5.1
 3 -5 -4 21.6 1.6
 -3 5 -4 21 1.6
 -3 -5 4 22 1.4
 -3 -5 4 24.8 1.5
 -4 -5 -4 31.6 1.7
 -4 -5 -4 31.6 1.6
 4 -5 4 31 1.3
 -4 5 4 30.4 1.4
 -4 -5 -4 31.9 1.6
 4 5 -4 32.1 1.7
 -4 5 4 31.2 1.7
 -4 5 4 30.4 1.8
 4 5 -4 32.8 1.4
 4 5 -4 32.2 1.8
 4 5 -4 31 1.7
 -4 5 4 32.7 1.9
 4 -5 4 31.5 1.5
 -4 -5 -4 27.9 2.1
 4 5 4 32.1 1.7
 -4 5 -4 32.9 1.9
 -4 -5 4 32.7 1.6
 -4 -5 4 32.7 1.6
 -4 5 -4 29.7 1.4
 -4 5 -4 33 1.9
 -4 -5 4 34.1 2.2
 4 -5 -4 31.7 1.4
 4 5 4 33.5 1.4
 4 -5 -4 32.3 2.3
 4 5 4 28.8 1.6
 5 5 -4 16.5 0.7
 -5 -5 -4 15.8 0.8
 5 5 -4 15.9 1
 5 5 -4 16.2 0.9
 -5 -5 -4 15.5 0.8
 -5 -5 -4 15.9 1.1
 -5 5 4 14.9 0.8
 -5 5 4 15.6 1
 -5 5 4 14.2 1
 -5 5 -4 15.4 1.1
 5 5 4 16.4 1
 5 5 4 16.8 0.8
 5 -5 -4 16 0.8
 -5 5 -4 15.3 1
 -5 -5 4 16.2 0.9
 0 -6 4 281.17 10.9
 0 -6 4 283.07 9.3
 0 6 4 279.17 9.1
 0 -6 4 283.27 9.3
 0 -6 -4 274.47 9.9
 0 6 -4 271.77 9.3
 0 -6 -4 288.77 9.3
 0 -6 -4 263.27 11
 0 -6 -4 293.77 10.9
 0 6 -4 283.17 9.2
 0 -6 -4 285.17 9.3
 -1 -6 -4 106.79 4.9
 1 -6 4 115.89 7.6
 -1 -6 -4 117.29 5.5
 1 -6 4 113.09 5.6
 -1 -6 -4 105.09 4.1
 1 6 -4 114.89 4.1
 1 6 -4 106.79 4.1
 -1 6 4 110.29 4.1
 -1 -6 -4 111.79 4.2
 -1 -6 -4 113.79 4.2
 -1 -6 4 112.39 4.1
 1 -6 -4 99.79 5.4
 -1 -6 4 108.89 5.4
 -1 6 -4 107.99 4.2
 -1 -6 4 110.59 4.9
 -1 6 -4 106.99 4
 -1 -6 4 112.59 4.1
 1 -6 -4 104.49 6.2
 1 -6 -4 108.29 3.9
 1 -6 -4 105.69 4
 2 -6 4 40.5 2
 -2 -6 -4 41.4 2
 2 6 -4 40.8 2
 -2 6 4 39.8 1.9
 -2 -6 -4 41.3 1.9
 2 6 -4 37.7 1.9
 -2 6 4 39.7 2
 -2 -6 -4 39.9 2.6
 -2 -6 -4 41.8 2
 2 -6 4 40.7 2.9
 2 -6 -4 44 2.1
 -2 -6 4 40.5 2
 -2 -6 4 43.4 2.9
 -2 -6 4 42.8 2
 -2 6 -4 41.5 2.2
 2 6 4 39.8 1.9
 -2 6 -4 42.2 2
 -2 -6 4 43.6 2.7
 -2 6 -4 40.7 1.7
 2 -6 -4 41.5 2.9
 -3 -6 -4 103.89 4.6
 3 6 -4 102.59 4
 -3 -6 -4 107.79 4
 3 6 -4 109.49 3.9
 3 6 -4 108.39 3.6
 -3 -6 -4 109.99 3.9
 3 -6 4 95.19 4.9
 -3 -6 -4 113.59 3.9
 -3 6 4 110.49 4.1
 -3 6 4 114.59 3.7
 -3 6 -4 105.99 4
 -3 6 -4 110.79 4.2
 3 -6 -4 112.09 5.1
 -3 -6 4 109.59 3.9
 -3 6 -4 103.79 3.6
 -3 6 -4 109.39 4.2
 -3 -6 4 111.09 3.9
 -3 -6 4 108.59 4.7
 3 6 4 102.39 3.8
 3 -6 -4 102.09 3.5
 3 6 4 107.79 3.8
 4 6 -4 14.4 0.7
 -4 6 4 14.3 0.7
 -4 6 4 13.7 0.9
 -4 -6 -4 13.8 1.2
 4 6 -4 12.8 0.8
 -4 -6 -4 14.3 0.8
 -4 -6 -4 13.7 0.8
 -4 -6 4 12.3 0.8
 4 6 4 14.9 0.7
 -4 -6 4 13.4 0.8
 4 6 4 13.4 0.8
 -4 6 -4 14.9 1
 -4 6 -4 14.7 0.9
 -4 6 -4 14.4 0.7
 0 -7 -4 5.5 0.6
 0 -7 -4 4.7 1.2
 0 7 -4 4.3 0.6
 0 -7 -4 5.1 0.7
 0 7 -4 3.8 0.6
 0 -7 4 4.6 0.6
 0 -7 4 5.2 1.4
 1 -7 4 58.09 2.3
 1 7 -4 51.99 2.3
 -1 -7 -4 58.59 3.1
 1 -7 4 54.69 3.3
 -1 -7 -4 55.79 2.3
 1 7 -4 55.29 2.2
 -1 -7 -4 57.19 2.2
 -1 7 -4 53.59 2.3
 1 -7 -4 56.99 2.4
 -1 -7 4 58.59 2.3
 -1 -7 4 58.49 2.3
 1 -7 -4 64.09 3.8
 -1 -7 4 61.19 3.5
 -1 7 -4 56.99 2.5
 -1 7 -4 57.69 2.1
 -2 -7 -4 67.39 2.4
 2 -7 4 64.79 2.5
 -2 -7 -4 67.49 2.4
 2 -7 4 58.19 3.3
 -2 -7 -4 66.59 2.9
 2 7 -4 62.99 2.4
 -2 -7 4 68.09 2.5
 -2 -7 4 66.49 2.4
 2 -7 -4 58.99 3.4
 -2 7 -4 65.39 2.2
 -2 7 -4 65.89 2.5
 -3 -7 -4 123.39 3.9
 -3 -7 -4 115.29 3.8
 -3 -7 4 124.29 4.1
 -3 -7 4 121.79 4.1
 -3 7 -4 127.09 4
 3 -7 -4 130.19 4.9
 0 0 -5 0.2 0.4
 0 0 -5 0.5 0.2
 0 0 -5 0.3 0.2
 1 0 -5 93.59 3.4
 1 0 5 90.69 3.3
 1 0 -5 102.49 4.3
 1 0 -5 99.69 3.4
 1 0 5 95.29 4.2
 -1 0 -5 96.09 3.6
 -1 0 -5 95.59 4.2
 -1 0 5 94.59 3.6
 2 0 5 258.97 8.8
 2 0 5 259.37 10.3
 -2 0 -5 266.07 9.3
 2 0 -5 262.87 10.4
 -2 0 5 262.87 9.3
 2 0 -5 266.87 8.9
 -3 0 5 830.92 26.3
 3 0 -5 873.71 27.2
 -3 0 5 894.11 28
 3 0 5 847.72 27.2
 3 0 5 786.82 29.3
 -3 0 -5 859.61 27.9
 3 0 -5 854.61 29.7
 3 0 -5 845.22 26.4
 3 0 5 844.42 26.4
 4 0 -5 52.89 3.3
 4 0 -5 51.59 2.4
 -4 0 -5 48 4
 4 0 5 51.59 2.3
 4 0 -5 50.89 2.2
 -4 0 5 50.59 3.9
 4 0 5 52.89 2.5
 4 0 5 52.89 3.3
 -4 0 5 47 2.1
 -5 0 5 204.98 10.6
 -5 0 -5 216.58 7.5
 5 0 -5 229.38 7.3
 5 0 5 231.08 9.7
 5 0 5 224.98 8.1
 5 0 -5 225.98 9.6
 -5 0 -5 230.88 7.9
 -5 0 5 232.68 7.9
 5 0 5 234.48 8
 5 0 -5 243.08 8.2
 5 0 -5 201.68 9.8
 5 0 5 211.88 7.3
 5 0 -5 233.58 7.9
 5 0 5 227.88 7.8
 5 0 5 240.08 8.2
 6 0 -5 18.9 1.6
 6 0 5 21.2 1.7
 6 0 5 26.2 1.6
 -6 0 5 22.9 1.4
 6 0 -5 19.5 1.4
 0 -1 5 9911.61 313.97
 0 1 5 9687.43 303.57
 0 1 -5 9999 314.07
 0 -1 -5 9903.21 304.07
 -1 1 5 3586.14 124.79
 1 -1 5 3514.15 127.59
 -1 -1 -5 3486.95 108.79
 1 -1 5 3629.44 114.29
 -1 1 5 3670.33 113.19
 1 1 -5 3650.33 113.69
 -1 -1 -5 3548.45 111.49
 1 1 -5 3606.24 128.19
 -1 -1 -5 3496.75 120.99
 1 1 -5 3445.16 109.19
 -1 1 -5 3658.13 130.09
 -1 -1 5 3551.64 115.09
 1 1 5 3668.13 121.89
 1 -1 -5 3556.34 114.19
 1 -1 -5 3725.43 127.59
 1 1 5 3658.33 113.39
 -1 -1 5 3490.75 128.19
 2 -1 5 495.85 17.8
 2 1 -5 482.05 17
 2 1 -5 489.85 15.7
 -2 -1 -5 473.55 15.9
 -2 1 5 483.45 16.1
 2 -1 5 490.75 15.7
 2 1 5 463.15 15.4
 2 -1 -5 497.45 16
 2 -1 -5 483.35 15.4
 -2 -1 5 491.45 16
 -2 1 -5 472.45 16.1
 -3 1 5 166.98 5.8
 3 -1 5 176.78 9
 3 -1 5 164.78 5.8
 3 1 -5 176.48 6.6
 3 1 -5 168.08 5.9
 3 -1 5 173.48 6.6
 -3 -1 -5 159.68 6.9
 -3 1 5 168.18 7.2
 -3 -1 5 166.88 7.2
 -3 1 -5 175.78 7.5
 3 1 5 171.28 6.7
 3 -1 -5 177.08 9
 3 -1 -5 175.38 6.6
 3 1 5 167.98 5.9
 3 -1 -5 184.48 7.2
 -3 1 -5 168.88 6
 4 -1 5 261.57 9.5
 4 1 -5 241.18 8.7
 4 1 -5 256.47 9.8
 4 1 -5 246.58 8
 -4 1 5 255.97 8.6
 4 -1 5 251.07 8.8
 4 -1 5 238.08 8.3
 4 1 -5 258.47 8.7
 -4 1 5 249.08 8.7
 -4 1 5 244.98 8
 4 1 -5 246.78 8.4
 4 -1 5 255.77 9.8
 -4 1 5 258.67 10.7
 -4 1 5 256.47 8.4
 -4 1 -5 254.67 8.4
 4 1 5 265.37 8.8
 -4 1 -5 240.48 10.8
 -4 1 -5 255.87 8.8
 4 -1 -5 247.68 9.2
 4 -1 -5 257.37 10.4
 4 1 5 267.17 8.6
 -4 1 -5 247.38 8.6
 4 1 5 259.07 9.9
 4 -1 -5 264.37 13.2
 4 1 5 238.78 8.2
 4 -1 -5 265.37 9.7
 -4 -1 5 230.58 10.4
 -5 1 5 196.78 7
 -5 -1 -5 187.58 6.4
 5 -1 5 189.98 6.2
 5 1 -5 187.58 6.3
 5 -1 5 199.28 6.9
 5 -1 5 174.98 7.2
 5 1 -5 190.28 6.9
 5 1 -5 191.38 6.7
 -5 1 5 200.58 6.2
 5 1 -5 190.48 7
 5 1 -5 200.88 7.3
 5 1 5 198.88 7
 5 -1 -5 183.18 6.9
 5 1 5 204.68 6.6
 5 -1 -5 195.98 7.1
 -5 -1 5 200.38 6.9
 -5 1 -5 201.28 7.2
 5 1 5 191.58 7.2
 5 1 5 205.18 7.3
 6 -1 5 42.3 2.1
 6 -1 5 38.3 2.2
 6 1 -5 39.5 2.1
 6 1 -5 39.4 2.2
 6 -1 -5 42.1 2.2
 6 1 5 44.3 1.8
 6 -1 -5 51.49 2.5
 6 1 5 40.5 2
 -6 1 -5 48 2.3
 6 1 5 51.89 2.6
 0 2 5 1478.05 45.5
 0 -2 5 1492.25 45.8
 0 -2 5 1535.05 45.8
 1 -2 5 291.37 9.3
 1 2 -5 279.57 9.4
 -1 -2 -5 287.67 9.7
 -1 2 5 283.47 9.5
 1 2 5 271.77 8.8
 1 -2 -5 289.87 9.7
 -1 -2 5 280.67 9.3
 -1 2 -5 282.07 9.5
 1 2 5 268.37 8.9
 2 -2 5 680.23 21.8
 2 2 -5 701.53 21.9
 -2 2 5 695.23 22.4
 2 2 -5 666.03 21.3
 -2 2 -5 679.03 22.2
 2 2 5 632.64 20.7
 2 2 5 667.63 21.3
 -2 2 -5 674.13 21
 -2 -2 5 682.53 21.7
 2 -2 -5 679.73 22.1
 2 -2 -5 697.33 21.1
 -3 2 5 40 3
 -3 2 5 39.8 1.8
 3 -2 5 41.5 4.2
 3 2 -5 35.5 2.4
 3 2 -5 34.4 1.7
 3 2 -5 37 1.9
 3 -2 5 36.5 2.4
 -3 2 5 38.2 1.9
 3 -2 -5 39.6 4
 3 2 5 36.3 1.8
 3 2 5 34.4 2.4
 -3 2 -5 39.2 3.1
 -3 -2 5 32.9 2.7
 -3 2 -5 38 1.8
 3 -2 -5 36.4 2.2
 3 2 5 35.9 1.7
 3 -2 -5 39.8 2.9
 -4 2 5 446.36 13.8
 -4 2 5 443.96 14
 4 2 -5 410.56 14
 -4 2 5 427.36 16.4
 4 2 -5 413.96 13.3
 -4 -2 -5 403.96 13.6
 -4 2 5 446.06 13.4
 4 2 -5 435.26 13.8
 4 -2 5 415.96 13.9
 4 2 -5 440.66 15.5
 4 -2 5 426.56 19.7
 -4 -2 -5 430.56 13.7
 -4 2 5 429.26 14.1
 -4 -2 -5 406.36 14.4
 4 -2 5 434.76 14
 4 -2 5 438.16 15.2
 4 2 -5 400.76 14
 4 2 5 427.06 14.2
 4 -2 -5 427.56 16.2
 4 -2 -5 437.46 14.9
 4 2 5 439.96 14
 -4 2 -5 427.96 13.8
 4 -2 -5 427.66 13.9
 -4 2 -5 422.56 14.2
 -4 2 -5 449.76 13.5
 4 -2 -5 433.26 19.3
 -4 2 -5 433.96 14.2
 -4 2 -5 411.06 16.6
 4 2 5 437.16 15.5
 4 2 5 446.16 14.2
 4 2 5 403.56 13.5
 5 2 -5 4.9 0.6
 -5 2 5 3.4 0.9
 -5 2 5 5.3 0.6
 -5 2 5 3.9 0.7
 5 -2 5 4.9 0.9
 -5 -2 -5 4 0.7
 5 2 -5 6 0.8
 5 2 -5 5.7 1.1
 5 -2 5 4.5 0.9
 5 2 -5 4.6 0.9
 -5 2 5 5 1
 -5 2 -5 4 0.5
 5 2 5 2.9 0.7
 -5 2 -5 4.7 1
 5 2 5 4.1 0.7
 5 -2 -5 4.1 0.8
 5 2 5 4.4 1
 5 2 5 3.4 0.5
 6 -2 5 95.59 3.9
 6 2 -5 99.69 3.7
 6 2 -5 109.19 3.4
 -6 -2 -5 105.49 3.5
 -6 2 5 93.39 3.9
 6 -2 -5 95.69 3.8
 6 2 5 104.29 3.4
 6 2 5 107.59 3.8
 6 2 5 86.39 4
 -6 2 -5 101.49 3.9
 6 2 5 101.79 4
 0 3 -5 1.9 0.4
 0 -3 5 3.7 0.6
 0 3 -5 2.1 0.6
 0 -3 -5 2.8 0.8
 1 3 -5 756.02 24.5
 1 -3 5 762.02 24
 1 3 -5 796.52 24.9
 -1 -3 -5 780.82 25
 1 -3 5 806.32 24.9
 1 3 -5 763.22 24
 -1 3 5 782.62 24.5
 -1 3 -5 777.62 23.9
 1 3 5 749.53 23.7
 1 3 5 763.42 23.7
 1 -3 -5 768.72 25.1
 -1 3 -5 812.02 25
 -2 3 5 826.12 24.9
 2 -3 5 802.12 26.3
 2 3 -5 781.82 25.7
 -2 3 5 836.42 26.2
 2 -3 5 800.02 25.2
 2 3 -5 768.22 24.9
 2 -3 -5 805.32 26.2
 -2 3 -5 794.62 24.6
 -2 3 -5 824.22 26.2
 -2 3 -5 771.32 24.5
 2 3 5 753.22 24.3
 3 -3 5 75.99 3.9
 -3 3 5 86.29 3.2
 3 3 -5 84.19 4.3
 -3 3 5 84.69 3.4
 -3 3 5 82.19 4.7
 3 -3 5 76.09 6.3
 3 3 -5 80.29 3.2
 3 3 -5 80.59 3.4
 3 -3 5 84.29 4.8
 -3 3 -5 81.69 4.9
 3 3 5 79.69 3.1
 3 3 5 79.39 3.2
 -3 3 -5 79.79 3.4
 3 -3 -5 79.69 4.8
 3 -3 -5 86.29 6.3
 -3 3 -5 83.09 3.2
 4 -3 5 67.89 3
 -4 -3 -5 70.49 2.9
 4 3 -5 71.79 3
 -4 -3 -5 67.79 2.8
 -4 3 5 74.39 3
 4 -3 5 63.09 4.9
 -4 -3 -5 70.39 3.6
 -4 3 5 68.19 3.2
 4 3 -5 64.29 3.2
 4 3 -5 63.79 4.5
 4 -3 5 69.39 6.8
 -4 3 5 69.39 5
 -4 3 5 69.39 2.6
 4 -3 5 63.99 4
 -4 3 5 70.59 3.2
 -4 -3 -5 70.59 2.8
 4 3 -5 69.39 3.2
 4 3 -5 66.39 2.6
 4 -3 -5 62.49 4.7
 -4 3 -5 74.39 2.6
 -4 3 -5 64.69 5.2
 4 3 5 73.09 3
 4 3 5 70.69 2.6
 -4 3 -5 69.89 3.2
 -4 -3 5 72.09 3.5
 4 3 5 64.19 3.2
 4 -3 -5 72.79 3
 4 3 5 69.99 3.2
 -4 -3 5 65.59 2.7
 -4 3 -5 67.79 3
 4 -3 -5 65.39 6.2
 -4 3 -5 65.39 3.2
 -5 3 5 81.79 2.9
 -5 3 5 75.99 3.5
 5 -3 5 78.99 3.4
 5 3 -5 89.09 3.7
 -5 -3 -5 82.29 3.2
 -5 3 5 83.49 3.3
 5 3 -5 81.69 2.9
 5 3 -5 84.69 3.7
 -5 -3 -5 78.99 3.1
 -5 -3 -5 82.39 3.1
 5 3 -5 80.59 3.3
 -5 -3 -5 78.29 3.6
 -5 3 5 73.39 3.5
 -5 3 -5 79.09 3.6
 -5 3 -5 77.89 3.2
 5 3 5 82.49 3.6
 -5 3 -5 81.19 2.9
 5 3 5 77.69 3.5
 5 3 5 83.69 3.3
 -5 3 -5 73.09 3.5
 5 3 5 82.39 2.9
 5 -3 -5 80.09 3.2
 -6 3 5 43.3 1.9
 6 3 -5 42.2 1.7
 6 3 -5 41.6 1.6
 6 3 -5 39.2 2
 6 -3 5 41.5 1.8
 -6 -3 -5 44.8 1.6
 6 3 5 46.2 1.6
 -6 -3 5 45.8 1.8
 -6 3 -5 42.7 2
 6 3 5 44.7 1.9
 6 -3 -5 43.1 1.7
 6 -3 -5 41.2 1.8
 6 3 5 45 2.1
 0 4 -5 212.68 6.9
 0 -4 -5 205.88 8.2
 0 4 -5 208.38 7.7
 1 -4 5 110.09 4.9
 -1 4 5 109.99 3.8
 1 4 -5 113.09 4
 -1 -4 -5 112.29 5.1
 1 4 -5 110.99 4.8
 -1 4 5 110.39 4.3
 -1 4 -5 109.69 4.1
 -1 4 -5 111.89 4
 1 -4 -5 117.69 5.8
 -1 4 -5 114.79 5.2
 1 -4 -5 121.19 5.6
 -2 -4 -5 110.49 4
 2 -4 5 104.79 5.3
 -2 4 5 106.49 3.8
 2 4 -5 105.39 4
 -2 -4 -5 107.89 4
 2 -4 5 108.79 7.4
 -2 -4 -5 105.99 4.8
 -2 4 5 105.89 5
 2 4 -5 107.49 5
 2 4 -5 101.79 3.9
 -2 4 5 107.89 4
 2 -4 -5 107.19 5.2
 -2 -4 5 103.39 4
 2 -4 -5 105.09 5.5
 2 -4 -5 100.49 3.9
 -2 4 -5 100.49 3.9
 -2 4 -5 109.29 5.5
 -2 -4 5 103.79 3.9
 -2 -4 5 103.09 4.7
 -2 4 -5 104.69 4
 -2 -4 5 108.39 3.9
 2 4 5 101.69 3.7
 2 -4 -5 108.09 6.6
 3 -4 5 193.28 6.5
 3 -4 5 186.28 7.6
 -3 -4 -5 195.08 7.6
 3 4 -5 190.78 6.8
 -3 4 5 190.58 6.6
 3 4 -5 173.38 6.1
 -3 4 5 183.58 6.7
 -3 -4 -5 194.48 6.6
 3 4 -5 192.18 6.6
 3 -4 5 187.68 8.7
 3 4 -5 190.08 8.2
 -3 4 5 175.38 6.2
 -3 -4 -5 189.58 6.4
 -3 4 5 193.78 8.4
 3 -4 5 197.38 11.5
 3 -4 5 191.18 6.5
 -3 4 5 186.38 6.8
 -3 -4 -5 195.08 6.4
 3 4 -5 178.98 6.7
 -3 -4 -5 197.88 6.7
 3 -4 -5 179.68 10.6
 -3 -4 5 195.98 6.7
 3 -4 -5 191.48 7.8
 -3 -4 5 183.18 6.3
 -3 4 -5 183.48 6.3
 3 -4 -5 192.78 6.5
 3 -4 -5 196.78 6.6
 -3 -4 5 190.98 7.5
 -3 4 -5 181.18 6.9
 3 4 5 192.18 6.7
 3 -4 -5 194.88 6.4
 3 4 5 192.88 6.6
 -3 4 -5 196.48 9.1
 3 -4 -5 195.18 9
 -3 4 -5 198.78 6.7
 -3 -4 5 185.88 6.5
 -3 4 -5 192.58 6.9
 -3 -4 5 195.78 6.6
 4 -4 5 60.49 2.6
 -4 4 5 54.79 2.2
 -4 -4 -5 56.99 3.3
 -4 4 5 59.69 2.8
 4 4 -5 55.79 2.2
 -4 -4 -5 59.09 2.5
 -4 4 5 55.49 2.8
 4 4 -5 54.99 2.7
 4 -4 5 58.09 6.3
 4 4 -5 59.09 2.6
 4 4 -5 63.09 2.9
 -4 -4 -5 55.59 2.4
 -4 4 5 54.49 2.6
 -4 -4 -5 56.89 2.6
 -4 -4 5 57.09 2.5
 -4 4 -5 53.89 2.2
 4 -4 -5 56.19 3.2
 -4 4 -5 57.39 2.9
 4 4 5 55.49 2.5
 4 -4 -5 60.29 5.9
 4 -4 -5 54.89 2.4
 4 4 5 57.49 2.7
 -4 4 -5 61.59 2.7
 4 4 5 58.39 2.2
 -4 -4 5 55.59 2.4
 -4 4 -5 57.39 2.8
 -5 -4 -5 13.3 1.2
 -5 -4 -5 14.9 0.9
 -5 4 5 14.9 1.1
 5 4 -5 13.2 1.2
 5 4 -5 13.2 1.1
 5 -4 5 15.4 1.1
 -5 4 5 13.1 1.3
 -5 4 5 16.3 0.9
 -5 4 5 15.2 1.3
 5 4 -5 12.5 1.2
 -5 -4 -5 13.8 1
 5 4 -5 13.2 0.8
 5 -4 -5 15.1 1.1
 -5 -4 5 15 1
 5 4 5 15.2 0.8
 -5 4 -5 13.4 1.4
 -5 -4 5 13.9 0.7
 5 4 5 15.6 1.2
 5 -4 -5 13.4 0.9
 -5 4 -5 13.2 1.3
 5 4 5 14.4 1.2
 5 4 5 13.8 1.1
 -5 4 -5 14.5 1.1
 -5 4 -5 13.8 0.8
 6 4 -5 18.3 0.7
 6 4 -5 19.3 1
 -6 4 5 20.6 1
 6 -4 5 20.4 0.9
 6 4 5 20.5 0.8
 6 -4 -5 20.4 0.8
 -6 4 -5 20.6 1.1
 -6 -4 5 21 0.9
 0 -5 -5 238.38 9.9
 0 -5 5 260.77 9.2
 0 -5 -5 242.48 8.2
 0 5 -5 237.98 8.2
 0 5 -5 255.57 9.3
 0 -5 5 254.57 9.8
 0 -5 -5 242.48 9
 0 -5 -5 243.38 8.2
 0 -5 5 245.18 8.2
 0 -5 -5 252.47 9.7
 0 -5 5 248.58 8.2
 0 5 -5 236.98 8.1
 -1 5 5 8.5 0.8
 1 -5 5 9.5 1.6
 1 5 -5 12 0.9
 -1 -5 -5 11.1 1.6
 -1 -5 -5 9.3 0.8
 -1 -5 -5 10.6 1
 -1 -5 -5 8.7 1
 1 -5 5 10.8 0.9
 -1 -5 -5 9.6 1.3
 1 5 -5 10.5 0.9
 1 5 -5 8.6 1.5
 -1 -5 -5 9.7 0.9
 1 -5 5 8.6 1
 -1 5 -5 8.1 0.8
 -1 -5 5 9.6 1.6
 1 -5 -5 7.2 1.9
 -1 5 -5 10.5 1.8
 1 -5 -5 11.4 0.9
 1 -5 -5 12.9 2.5
 -1 -5 5 10.5 0.9
 -1 5 -5 9.7 0.9
 -1 -5 5 9.3 0.9
 -1 -5 5 9.5 1.4
 -1 -5 5 10.4 1
 1 -5 -5 10.1 0.8
 1 -5 -5 10 1.7
 1 -5 -5 12.4 1
 2 -5 5 14.7 1.2
 2 -5 5 14.1 3.2
 -2 -5 -5 14.2 1.7
 2 5 -5 14.4 1.1
 2 -5 5 14 1.9
 -2 -5 -5 14.2 1.2
 -2 -5 -5 14.8 1.2
 -2 -5 -5 14.8 1.1
 -2 5 5 14.1 1
 -2 5 5 13.8 1.1
 -2 -5 -5 12.5 0.9
 2 -5 5 14.3 0.9
 2 5 -5 14.3 1.1
 -2 5 -5 13.3 1.2
 2 -5 -5 13.1 1.2
 -2 5 -5 12.4 1
 -2 -5 5 12.6 1.1
 2 -5 -5 13.5 1.9
 -2 -5 5 11.7 1.1
 2 -5 -5 17.2 3.3
 -2 5 -5 15.2 1.2
 -2 5 -5 13.2 2.3
 -2 -5 5 13.1 1.1
 2 -5 -5 10.9 2.3
 2 -5 -5 13.5 0.9
 -2 5 -5 13.9 0.8
 -2 -5 5 13.2 1.7
 -2 -5 5 13.5 1.6
 2 5 5 12.3 1
 -3 5 5 14.6 1.3
 -3 -5 -5 10.7 1.5
 3 -5 5 12.8 1.6
 -3 -5 -5 14.1 1.1
 3 -5 5 11.7 1.3
 -3 -5 -5 11.4 0.9
 3 -5 5 12.5 0.9
 -3 -5 -5 13.3 1.1
 -3 5 5 12.8 1.2
 -3 5 5 11.9 1
 3 5 -5 11.7 1.1
 -3 5 5 14 0.9
 3 -5 5 10.7 2.8
 -3 -5 -5 13.1 1.1
 3 5 -5 13.4 0.8
 3 5 -5 12 1
 -3 -5 5 11.5 1.1
 3 -5 -5 10.5 2.6
 3 5 5 13.4 1.1
 -3 5 -5 12.8 1.2
 -3 -5 5 14.6 1.7
 -3 5 -5 12.4 1.1
 -3 5 -5 11.9 0.8
 3 -5 -5 11.2 1.2
 -3 -5 5 12.3 1
 3 5 5 10 1
 -3 5 -5 12.2 1.2
 3 -5 -5 12.4 1.7
 3 -5 -5 11.5 0.8
 4 -5 5 158.88 5.4
 -4 5 5 162.68 5.8
 -4 5 5 144.49 5.8
 -4 5 5 157.38 5.6
 -4 -5 -5 156.38 6.3
 -4 -5 -5 154.18 5.3
 -4 5 5 157.98 5.2
 -4 -5 -5 158.08 5.5
 4 5 -5 160.18 5.6
 4 5 -5 155.48 5.7
 4 5 -5 160.58 5.2
 -4 -5 -5 161.08 5.4
 4 5 -5 152.48 5.5
 -4 5 -5 147.39 5
 -4 -5 5 150.88 6
 -4 -5 5 158.08 5.3
 4 -5 -5 158.38 5.1
 4 5 5 159.18 5.1
 4 5 5 155.98 5.4
 -4 5 -5 151.38 5.7
 -4 -5 5 157.98 5.3
 -4 5 -5 139.99 5.7
 -4 5 -5 148.59 5.4
 4 5 5 146.49 5.5
 4 -5 -5 159.28 6.3
 5 5 -5 63.89 2.4
 -5 -5 -5 58.09 2.5
 5 5 -5 65.59 2.2
 -5 5 5 63.99 2.2
 -5 5 5 64.79 2.4
 5 5 -5 63.59 2.4
 -5 5 5 62.99 2.6
 -5 -5 -5 62.19 2.3
 -5 -5 -5 59.99 2.2
 5 -5 -5 65.49 2.2
 -5 5 -5 64.49 2.6
 5 5 5 60.79 2.4
 -5 5 -5 59.39 2.4
 -5 -5 5 63.59 2.3
 5 5 5 64.49 2.2
 0 -6 5 1.4 0.5
 0 6 -5 2.1 0.5
 0 -6 5 1.3 0.5
 0 -6 5 1.4 1.1
 0 -6 -5 0.6 0.6
 0 -6 -5 1.7 0.6
 0 -6 -5 1.7 0.9
 0 -6 -5 1.4 0.5
 0 6 -5 1.1 0.4
 0 -6 -5 1.4 1
 -1 -6 -5 38.9 2.8
 -1 6 5 33.9 1.7
 1 6 -5 34.6 1.7
 -1 -6 -5 34.6 1.8
 -1 -6 -5 35.6 1.8
 1 6 -5 34.5 1.8
 -1 -6 -5 35.9 2.4
 -1 -6 -5 35.2 1.8
 1 -6 5 32.8 1.8
 1 -6 5 35 2.9
 1 -6 5 32.4 3.9
 -1 6 -5 33.1 1.4
 -1 -6 5 34.4 1.8
 1 -6 -5 33.3 3
 1 -6 -5 35.9 1.8
 -1 -6 5 37 2.5
 -1 6 -5 34.7 1.7
 -1 6 -5 34.5 1.9
 -1 -6 5 37.1 2.7
 1 -6 -5 34.5 1.6
 1 -6 -5 34.3 3.2
 -1 -6 5 32.4 1.8
 -2 6 5 72.99 3.1
 -2 -6 -5 81.29 3.1
 -2 6 5 71.99 3
 2 -6 5 79.79 3.1
 2 6 -5 78.19 3
 -2 -6 -5 82.49 3.9
 2 -6 5 80.59 4.3
 2 6 -5 75.49 3.2
 -2 -6 -5 76.29 3.1
 -2 -6 -5 78.99 3.1
 -2 -6 5 81.89 4.4
 2 6 5 72.29 3
 -2 6 -5 77.79 3.1
 -2 6 -5 77.49 2.8
 -2 -6 5 81.69 3.1
 -2 -6 5 79.99 3.1
 -2 6 -5 81.09 3.4
 -2 -6 5 72.99 3.8
 2 -6 -5 75.49 3.1
 -3 -6 -5 46.5 2
 -3 -6 -5 46.9 2.7
 3 -6 5 44.3 2.9
 -3 -6 -5 47.9 2.1
 -3 -6 -5 47 2.1
 3 6 -5 47.2 2.1
 -3 6 5 48 1.8
 -3 6 5 46.8 2.2
 3 6 -5 46.7 2.2
 3 6 -5 48.5 1.8
 3 -6 -5 44.3 1.7
 -3 -6 5 48.7 2.7
 -3 -6 5 47.1 2
 3 6 5 44.9 2
 -3 6 -5 50.19 2.3
 3 6 5 46.8 2
 -3 6 -5 46.8 2.1
 -3 -6 5 49.8 2.1
 -3 6 -5 46.6 2.3
 -3 6 -5 44.9 1.8
 3 -6 -5 43.2 2.9
 -4 6 5 51.49 2
 -4 -6 -5 49 1.9
 4 6 -5 50.49 1.9
 -4 -6 -5 49 2.4
 -4 -6 -5 46.6 1.8
 4 6 -5 47.9 1.7
 -4 -6 5 50.99 1.9
 -4 6 -5 49.9 2
 -4 6 -5 48 1.8
 4 -6 -5 52.39 2.7
 4 6 5 52.39 1.7
 -4 -6 5 49.9 1.9
 -4 6 -5 50.09 2.1
 0 -7 -5 45.2 3.1
 0 7 -5 49.8 2.1
 0 7 -5 50.89 2.2
 0 -7 -5 55.19 2.2
 0 -7 -5 54.29 2
 0 -7 5 48.8 3.3
 0 -7 5 55.09 2.2
 -1 -7 -5 61.79 3.5
 1 7 -5 64.19 2.5
 -1 -7 -5 69.39 2.6
 -1 -7 -5 70.19 2.5
 1 7 -5 66.19 2.6
 1 -7 5 68.79 2.6
 -1 -7 5 69.79 2.7
 1 -7 -5 72.29 2.7
 -1 -7 5 68.79 2.7
 1 -7 -5 79.59 4.1
 -1 7 -5 67.69 2.6
 -1 -7 5 61.99 3.7
 -1 7 -5 70.49 2.4
 -1 7 -5 68.29 2.8
 2 -7 5 56.09 2.1
 -2 -7 -5 52.19 2.5
 2 7 -5 52.69 2
 -2 -7 -5 55.79 2.1
 -2 -7 -5 54.49 2
 2 -7 5 46.8 2.9
 -2 7 5 51.79 2.1
 2 7 -5 55.39 1.8
 2 -7 -5 59.19 3.2
 -2 7 -5 55.39 2.2
 -2 7 -5 53.19 1.9
 -2 -7 5 57.19 2.2
 -2 -7 5 54.49 2.2
 -3 -7 -5 10.7 0.6
 -3 -7 -5 10.3 0.6
 -3 -7 -5 11.4 0.9
 -3 -7 5 9.4 0.6
 3 -7 -5 11.1 1.1
 -3 7 -5 10 0.5
 -3 -7 5 10.1 0.6
 0 0 6 1414.86 53.49
 0 0 -6 1375.16 45
 0 0 -6 1383.66 42.8
 0 0 6 1309.07 44.8
 0 0 -6 1444.06 53.39
 -1 0 -6 318.47 11.8
 1 0 -6 369.66 11.6
 1 0 -6 370.86 11.7
 -1 0 6 382.46 12
 1 0 6 375.66 11.6
 1 0 6 389.76 12.7
 2 0 -6 -0.2 0.7
 2 0 6 1 0.8
 2 0 6 0.6 0.4
 -2 0 6 1.2 0.6
 -2 0 -6 0.1 0.5
 2 0 -6 0.5 0.4
 3 0 6 50.79 2.3
 3 0 -6 57.59 2.9
 -3 0 6 49.8 3.2
 -3 0 6 52.29 2.3
 3 0 -6 51.79 2.3
 3 0 6 55.09 3
 3 0 6 59.19 4.3
 3 0 -6 55.89 4.3
 -3 0 -6 46.4 3.2
 4 0 -6 217.28 7.5
 4 0 -6 221.38 8.8
 4 0 -6 221.38 9.2
 -4 0 6 216.48 7.4
 4 0 -6 226.78 7.8
 -4 0 6 228.28 9.8
 -4 0 -6 222.28 9.9
 4 0 6 230.38 7.6
 4 0 6 236.08 9.1
 4 0 6 230.28 7.9
 5 0 6 221.18 7.3
 5 0 -6 226.28 10.9
 -5 0 6 236.08 7.9
 5 0 6 230.58 8.1
 5 0 -6 223.18 7.8
 -5 0 -6 224.28 7.8
 5 0 6 224.58 7.7
 5 0 6 214.88 7.8
 -5 0 -6 209.78 7.4
 5 0 -6 257.07 11.3
 5 0 -6 214.98 7.2
 5 0 -6 233.78 8.2
 5 0 6 216.18 8
 6 0 6 5.7 1
 6 0 6 6 0.8
 -6 0 6 7.4 0.9
 6 0 -6 9.3 0.9
 0 1 6 462.45 13.7
 0 1 -6 431.66 14.1
 0 -1 6 433.96 14
 0 -1 -6 444.36 14.1
 -1 -1 -6 4168.08 134.99
 -1 1 6 4640.64 139.89
 -1 -1 -6 4342.87 137.79
 1 -1 6 4451.65 140.99
 1 1 -6 4280.17 140.09
 -1 -1 -6 4515.55 148.79
 1 1 -6 4347.17 135.49
 -1 1 6 4336.07 151.88
 1 1 -6 4649.53 157.18
 1 -1 6 4597.14 156.08
 -1 1 -6 4653.13 158.08
 1 -1 -6 4375.06 139.59
 1 -1 -6 4550.44 153.48
 1 1 6 4463.45 138.99
 -1 -1 6 4302.47 155.68
 -1 1 -6 4532.55 141.59
 -1 -1 6 4348.77 140.89
 1 1 6 4384.76 147.49
 -2 1 6 1677.03 53.29
 -2 1 6 1773.12 53.69
 2 -1 6 1715.23 53.09
 -2 -1 -6 1751.02 53.39
 2 1 -6 1701.43 53.09
 -2 1 -6 1708.03 54.09
 2 -1 -6 1769.72 53.89
 2 -1 -6 1763.02 53.39
 -2 -1 6 1724.93 53.89
 2 1 6 1712.33 53.39
 -3 1 6 127.29 5.8
 3 -1 6 121.19 7.2
 3 1 -6 117.19 5.1
 3 -1 6 127.19 5.2
 -3 -1 -6 116.09 5.5
 -3 1 6 125.49 4.4
 3 1 -6 121.09 4.4
 3 -1 6 118.59 4.4
 3 1 6 111.39 5
 -3 1 -6 119.19 4.4
 3 1 6 119.49 4.4
 3 -1 -6 127.09 5.5
 3 -1 -6 123.39 5
 -3 -1 6 116.09 5.5
 -3 1 -6 124.29 5.8
 3 -1 -6 113.29 6.9
 -4 1 6 333.47 11.1
 4 1 -6 340.07 12.3
 4 1 -6 320.87 11.1
 4 -1 6 319.17 11.1
 4 1 -6 337.17 11.1
 4 1 -6 337.27 10.8
 4 -1 6 321.77 11
 4 -1 6 326.07 10.7
 4 1 -6 330.07 10.4
 -4 1 6 332.87 10.8
 4 -1 6 339.17 12.3
 -4 1 6 330.57 13.2
 -4 1 6 326.97 10.4
 -4 1 6 330.77 11
 -4 -1 6 319.67 13.1
 4 1 6 334.27 11
 4 1 6 348.97 12.5
 4 -1 -6 357.26 16.2
 4 1 6 350.36 11.3
 4 1 6 331.67 11.3
 -4 1 -6 335.47 11.3
 -4 1 -6 334.27 13.6
 4 -1 -6 346.57 13
 4 -1 -6 334.57 12.1
 4 -1 -6 321.77 11
 -4 1 -6 338.17 10.8
 4 1 6 322.77 10.6
 5 -1 6 195.18 6.4
 5 -1 6 207.68 7.4
 5 1 -6 204.28 7.3
 5 1 -6 197.38 7
 5 1 -6 203.08 6.5
 -5 1 6 201.18 7.2
 -5 -1 -6 196.18 6.7
 5 1 -6 198.38 7.3
 -5 1 6 206.88 6.4
 5 -1 6 184.48 7.1
 5 1 -6 194.48 6.9
 5 1 6 206.88 7.1
 -5 -1 6 194.48 7
 5 -1 -6 193.18 7.2
 5 1 6 216.48 6.7
 5 1 6 204.78 7.4
 5 1 6 206.98 7.4
 -5 1 -6 195.08 7.2
 5 -1 -6 201.28 7.1
 6 1 -6 62.09 3.1
 6 -1 6 74.89 3.1
 6 1 -6 76.19 3
 6 -1 6 61.39 2.9
 -6 1 6 62.09 2.9
 -6 1 -6 68.29 2.9
 6 -1 -6 71.39 3.1
 6 1 6 69.99 2.5
 6 1 6 65.19 2.7
 6 1 6 57.29 3.1
 6 -1 -6 76.59 3
 0 2 6 202.98 6.2
 0 -2 6 189.58 6.8
 0 2 -6 203.28 6.9
 0 -2 6 190.38 6.3
 0 -2 6 199.78 6.5
 0 -2 -6 198.48 7
 -1 2 6 81.59 3.3
 -1 -2 -6 77.69 2.9
 -1 -2 -6 83.19 3
 -1 -2 -6 89.79 3.6
 1 -2 6 85.69 3.2
 1 2 -6 80.29 3.2
 1 2 -6 85.79 3.6
 1 -2 -6 81.49 3.6
 1 -2 -6 81.29 3.8
 -1 -2 6 79.39 3.3
 1 2 6 78.59 2.8
 -1 2 -6 81.29 3.5
 1 2 6 75.39 2.9
 2 -2 6 678.03 21.4
 2 2 -6 666.53 21.4
 2 2 -6 635.94 20.8
 -2 2 6 697.63 21.9
 2 2 6 650.63 20.6
 2 2 6 663.83 21.2
 2 -2 -6 675.43 22
 -2 -2 6 668.83 21.6
 2 -2 -6 660.13 20.9
 -2 2 -6 692.23 22.1
 -2 2 -6 664.43 20.8
 3 2 -6 162.18 6.4
 3 2 -6 152.98 5.6
 3 -2 6 163.48 9.2
 -3 2 6 159.88 5.6
 3 -2 6 163.38 6.3
 -3 2 6 153.28 6.9
 3 2 -6 145.49 5.4
 3 -2 -6 155.88 6.8
 3 -2 -6 135.89 5.6
 3 2 6 151.98 5.2
 3 2 6 149.19 6.1
 -3 2 -6 153.08 5.2
 -3 2 -6 159.88 7.1
 3 2 6 147.19 5.3
 3 -2 -6 149.88 8.4
 -3 -2 6 143.89 6.4
 4 2 -6 18.8 1.3
 4 -2 6 21.8 1.5
 4 2 -6 25.3 1.7
 4 -2 6 21.9 2.4
 -4 -2 -6 16.4 1.3
 4 2 -6 21.3 2.5
 -4 2 6 19.3 2.8
 -4 2 6 17.7 1.3
 4 -2 6 23.8 1.6
 4 -2 6 23.8 4.4
 4 2 -6 24.8 1.6
 -4 -2 -6 22 1.3
 -4 2 6 21.2 1.6
 4 2 -6 22.4 1.1
 4 2 6 19.5 1.5
 4 2 6 24.9 2.8
 4 -2 -6 28.9 3.8
 -4 2 -6 21.7 1.6
 4 -2 -6 25 1.5
 4 -2 -6 25.6 2.2
 4 2 6 22.6 1.6
 4 -2 -6 21.5 2.8
 4 2 6 19.7 1.1
 4 2 6 17.5 1.3
 -4 2 -6 21.4 1.1
 -4 2 -6 24.1 1.7
 -5 2 6 16.3 1.5
 -5 -2 -6 15.4 1.1
 -5 2 6 17.6 1.2
 -5 2 6 17.4 1.5
 5 -2 6 15.4 1.4
 5 -2 6 16.7 1.4
 5 2 -6 19.1 1.3
 5 2 -6 16.5 1
 -5 2 6 16.4 1
 5 2 -6 15.6 1.5
 -5 -2 -6 17.1 1.1
 5 2 -6 15.7 1.4
 5 2 6 14.3 0.9
 -5 2 -6 16.2 1.4
 5 2 6 15.6 1.4
 -5 2 -6 14.7 0.8
 5 -2 -6 16 1.3
 5 2 6 14.6 1.4
 5 2 6 16.8 1.3
 -6 -2 -6 40.4 1.6
 6 2 -6 36.2 1.7
 6 2 -6 39.3 1.5
 6 -2 6 35.4 1.9
 6 2 -6 34.8 2
 -6 2 6 37.5 2
 6 2 6 40.4 2.1
 6 2 6 38.2 1.5
 -6 2 -6 38.3 1.9
 6 2 6 37.1 2
 6 -2 -6 32.1 1.8
 6 2 6 38.8 1.8
 0 3 -6 1099.99 33.9
 0 -3 -6 1120.29 35
 0 -3 6 1054.59 34.1
 0 3 -6 1149.08 34.8
 1 3 -6 158.38 5.8
 -1 -3 -6 157.78 5.1
 1 3 -6 154.78 6.1
 -1 -3 -6 162.18 5.1
 1 -3 6 157.78 5.4
 1 3 -6 157.08 5.3
 -1 3 6 160.38 5.7
 1 -3 6 150.98 5.9
 -1 -3 -6 156.68 6.2
 1 -3 -6 162.28 6.5
 1 -3 -6 166.08 6.8
 -1 3 -6 157.58 5.4
 -1 3 -6 161.28 6.4
 -2 3 6 780.42 24.6
 2 3 -6 816.02 26.1
 2 -3 6 758.72 25.9
 2 3 -6 759.72 25.4
 -2 3 6 831.12 25.9
 2 3 -6 802.92 24.7
 2 -3 6 807.42 25.1
 2 3 6 755.02 24.1
 2 -3 -6 783.52 26
 -2 3 -6 792.62 24.5
 -2 3 -6 762.12 24.3
 -2 3 -6 827.42 26.1
 -3 3 6 91.69 3.7
 -3 -3 -6 101.39 3.9
 3 -3 6 99.49 5.3
 -3 3 6 85.89 3.5
 3 3 -6 96.69 4.7
 3 -3 6 91.39 7
 3 3 -6 98.29 3.8
 -3 3 6 91.19 5.1
 3 -3 6 92.89 4.3
 -3 -3 -6 86.79 4.2
 3 3 -6 86.89 3.6
 -3 -3 -6 92.69 3.8
 3 -3 6 100.79 3.8
 3 3 6 91.59 3.6
 3 -3 -6 95.89 6.8
 -3 -3 6 92.19 3.6
 -3 3 -6 90.59 5.3
 -3 3 -6 92.79 3.6
 3 3 6 86.99 3.4
 3 -3 -6 88.29 5.1
 -3 3 -6 96.29 3.8
 4 -3 6 211.48 9.7
 -4 -3 -6 202.68 6.9
 4 3 -6 208.98 7.1
 4 3 -6 212.28 7.4
 -4 -3 -6 203.08 7.9
 -4 3 6 206.08 7.4
 4 3 -6 192.38 6.6
 4 -3 6 192.38 8.1
 4 3 -6 199.48 7.3
 4 3 -6 193.88 8.8
 -4 -3 -6 208.38 7.1
 4 -3 6 196.88 7.1
 -4 3 6 208.08 7.4
 -4 3 6 208.78 9.6
 -4 3 6 206.68 7.1
 -4 -3 -6 205.38 7
 4 -3 6 219.28 12.9
 -4 3 6 213.28 6.7
 4 -3 -6 224.48 12.3
 -4 3 -6 194.88 7.4
 4 3 6 210.98 7.5
 -4 -3 6 195.08 6.8
 4 3 6 203.48 7.1
 4 3 6 194.18 6.7
 -4 -3 6 195.28 7.7
 -4 3 -6 208.78 7.2
 -4 3 -6 205.48 6.7
 -4 3 -6 214.08 10.1
 4 -3 -6 212.98 9.7
 4 -3 -6 215.68 7.1
 4 3 6 209.38 7.4
 -4 3 -6 211.88 7.5
 5 3 -6 59.09 2.8
 -5 -3 -6 57.19 2.9
 5 3 -6 58.89 2.8
 -5 -3 -6 58.79 2.5
 -5 3 6 57.99 2.6
 -5 -3 -6 60.19 2.4
 -5 -3 -6 60.59 2.4
 5 -3 6 60.29 2.7
 -5 3 6 61.29 2.9
 5 3 -6 60.79 2.6
 -5 3 6 52.89 2.2
 5 3 -6 59.29 2.3
 -5 3 -6 54.09 3.9
 5 3 6 63.69 2.7
 -5 3 -6 55.89 2.4
 5 3 6 59.49 2.3
 5 3 6 55.99 2.8
 5 3 6 59.59 2.9
 -5 3 -6 55.29 2.2
 -5 3 -6 59.39 2.9
 5 -3 -6 56.89 2.5
 6 -3 6 164.18 5.2
 6 3 -6 144.49 5.3
 6 3 -6 146.79 4.8
 6 3 -6 144.29 5
 -6 -3 -6 154.38 4.8
 6 -3 -6 161.68 5.1
 6 3 6 154.58 5.5
 -6 3 -6 157.38 5.4
 -6 -3 6 162.68 5.2
 6 3 6 153.28 5.3
 6 3 6 149.69 5.1
 6 -3 -6 163.18 5.2
 0 4 -6 55.79 2.2
 0 4 -6 55.09 3
 0 -4 -6 51.19 3.3
 1 4 -6 80.59 3.1
 1 4 -6 78.79 3
 -1 4 6 78.59 2.8
 1 -4 6 76.69 3.9
 1 4 -6 80.69 3.9
 -1 4 6 79.69 3.3
 -1 -4 -6 78.89 4.2
 -1 4 -6 81.99 3.2
 -1 4 -6 79.59 3.1
 -1 4 -6 82.89 4.2
 1 -4 -6 77.69 4.4
 1 -4 -6 88.69 4.8
 -2 -4 -6 20.6 1.3
 2 4 -6 22.1 2.1
 2 -4 6 19.3 2.3
 -2 -4 -6 18.7 1.3
 -2 4 6 19.5 1.2
 2 -4 6 21.1 1.4
 2 4 -6 20.5 1.3
 2 -4 6 23.4 4.1
 -2 4 6 18 1.1
 -2 4 6 20 2
 2 -4 6 26 2
 -2 -4 -6 20 1.8
 2 4 -6 19.1 1.2
 -2 4 -6 22.5 2.4
 2 -4 -6 22.3 2.4
 -2 -4 6 20 1.3
 -2 4 -6 22.4 1.4
 2 -4 -6 22.8 2
 -2 -4 6 20.4 1.3
 2 -4 -6 22.2 1.3
 -2 4 -6 21.3 1.3
 2 4 6 21.3 1.2
 2 -4 -6 20.4 2.7
 -2 -4 6 20.5 1.8
 -2 -4 6 22 1.3
 3 4 -6 38.4 1.7
 3 4 -6 39.2 2.1
 3 -4 6 45.4 5
 -3 4 6 38.6 2.1
 -3 -4 -6 43.2 2.7
 3 -4 6 38.3 2.7
 -3 -4 -6 41.6 2
 3 4 -6 40.3 2.1
 -3 4 6 41.2 2.1
 3 -4 6 35.7 3.6
 3 -4 6 40 2
 -3 4 6 34.7 3.3
 -3 4 6 38.3 1.7
 -3 -4 -6 37.2 1.8
 -3 4 6 40.5 2
 3 -4 6 40.6 2
 -3 -4 -6 42 2.1
 -3 -4 -6 39.4 1.9
 3 4 -6 37.7 3.3
 3 4 -6 40 2
 3 -4 -6 38.4 2.8
 3 4 6 37.2 1.9
 -3 4 -6 41.4 2
 -3 -4 6 41.4 1.9
 3 -4 -6 38.6 4.4
 -3 4 -6 40.2 2.2
 -3 -4 6 37.8 2.5
 -3 -4 6 39 2
 3 -4 -6 34.4 3.5
 -3 -4 6 38.1 1.9
 3 -4 -6 39 1.7
 -3 -4 6 38.2 1.7
 3 4 6 39.8 2
 -3 4 -6 41.3 2.2
 -3 4 -6 40.4 1.7
 -3 4 -6 39 3.7
 3 -4 -6 41.3 1.8
 3 -4 -6 38.8 2
 -4 -4 -6 218.28 7.3
 4 4 -6 220.28 7.5
 4 4 -6 205.88 7.5
 -4 4 6 215.98 7
 -4 4 6 219.28 7.4
 -4 4 6 210.88 7.7
 -4 -4 -6 216.08 7.4
 4 -4 6 218.08 7.4
 4 -4 6 196.48 12.8
 -4 4 6 215.58 7.7
 4 4 -6 218.98 7.7
 -4 -4 -6 211.48 7.2
 4 4 -6 215.08 7
 -4 -4 -6 217.88 8.3
 4 4 6 224.28 7.7
 -4 -4 6 215.78 7.3
 4 -4 -6 219.88 7.2
 -4 4 -6 223.38 7.9
 -4 4 -6 222.38 7.1
 4 -4 -6 218.58 7.4
 4 4 6 215.88 7.5
 -4 4 -6 216.48 7.6
 4 -4 -6 225.98 8.5
 4 4 6 214.48 7.1
 -4 4 -6 199.38 7.8
 -4 -4 6 223.08 7.4
 -4 -4 6 217.48 7.2
 -4 -4 6 220.38 8.2
 4 -4 -6 223.78 12.6
 5 4 -6 7.3 0.6
 -5 4 6 7.9 0.7
 5 -4 6 7.2 0.8
 5 4 -6 7.1 0.8
 -5 4 6 8.9 1.1
 5 4 -6 7.9 0.9
 -5 -4 -6 8 0.8
 -5 -4 -6 6 0.9
 -5 -4 -6 7.4 0.7
 -5 4 6 6 0.9
 -5 4 6 9.7 0.9
 5 4 -6 6.9 0.9
 -5 4 -6 7.4 1
 -5 -4 6 7.9 0.6
 5 4 6 7.8 0.6
 5 4 6 9.3 1.1
 -5 4 -6 6.3 0.8
 5 -4 -6 7.3 0.8
 -5 -4 6 7 0.8
 -5 4 -6 5.4 1
 5 4 6 7.7 0.9
 5 4 6 8.1 0.8
 5 -4 -6 7 0.7
 -5 4 -6 7.1 0.6
 6 4 -6 20.8 1.1
 6 -4 6 20.1 0.9
 -6 4 6 20.4 1.1
 6 4 -6 20.8 0.8
 -6 4 -6 18.5 1
 6 4 6 22.7 0.8
 -6 -4 6 20.7 0.9
 6 -4 -6 17.6 0.8
 0 -5 -6 15 0.9
 0 -5 -6 16.1 1.1
 0 5 -6 16 1
 0 -5 6 15.7 1.6
 0 -5 -6 14.5 1.8
 0 5 -6 15.6 1.1
 0 -5 -6 15.8 1.1
 0 5 -6 14.8 1.9
 0 -5 6 15.4 1.1
 0 -5 6 14.2 1.1
 0 -5 -6 13.9 2.2
 0 -5 -6 15.7 1.5
 0 -5 6 14.5 1.9
 -1 -5 -6 18.3 1.1
 1 -5 6 18.8 1.3
 1 5 -6 18.8 1.2
 -1 5 6 16.9 1.1
 1 -5 6 18 1
 1 -5 6 21 2.2
 -1 -5 -6 20.8 1.3
 -1 -5 -6 20.3 2
 1 5 -6 16.8 2.1
 -1 -5 -6 18.1 1.3
 1 -5 6 18.9 1.2
 1 5 -6 19.1 1.2
 -1 -5 -6 21.1 1.9
 -1 -5 -6 20 1.3
 1 -5 -6 19.5 1.2
 -1 5 -6 20.2 1.2
 -1 -5 6 20 1.9
 -1 5 -6 19.1 1.3
 -1 -5 6 18.5 2.1
 1 -5 -6 17.4 2.7
 1 -5 -6 20.4 1.3
 1 -5 -6 19.4 1.1
 1 -5 -6 20.1 2.4
 -1 -5 6 19.8 1.3
 -1 -5 6 19 1.3
 -1 5 -6 18.1 2.3
 1 -5 -6 21.1 2.2
 -2 -5 -6 187.28 6.3
 -2 -5 -6 188.58 6.5
 2 -5 6 176.78 7.8
 -2 -5 -6 185.68 6.4
 2 5 -6 184.48 6.5
 -2 -5 -6 193.38 7.5
 2 -5 6 179.38 6.3
 2 5 -6 180.28 6.3
 2 -5 6 170.58 10.7
 2 -5 6 179.68 6.1
 -2 5 6 181.08 6.3
 -2 -5 -6 181.88 6.2
 2 5 6 181.98 6.2
 -2 5 -6 178.98 6.6
 2 -5 -6 179.28 6.1
 -2 5 -6 189.98 6.6
 2 -5 -6 191.98 7.9
 2 -5 -6 181.18 6.4
 -2 -5 6 177.88 7.5
 -2 5 -6 176.78 6
 -2 5 -6 182.08 6.4
 -2 -5 6 185.28 6.4
 -2 -5 6 188.38 6.4
 -2 5 -6 178.68 8.4
 -2 -5 6 191.38 7.4
 -2 -5 6 178.68 6.4
 2 -5 -6 177.18 8.6
 2 -5 -6 189.18 9.9
 -3 -5 -6 24.1 1.5
 -3 -5 -6 24.9 1.5
 3 -5 6 23.1 1.5
 -3 5 6 24.2 1.5
 -3 5 6 22.6 1.1
 3 -5 6 16.7 3.6
 -3 5 6 23.1 1.4
 3 -5 6 23.3 1.3
 3 5 -6 22 1.1
 -3 -5 -6 21 1.2
 3 5 -6 22.5 1.6
 3 5 -6 23.1 1.5
 -3 -5 -6 25 1.4
 3 5 -6 21.7 1.4
 -3 -5 -6 21.5 2
 -3 5 6 22.8 1.6
 3 -5 6 22.9 2.1
 3 -5 -6 25.3 3.5
 -3 -5 6 24.2 1.5
 -3 5 -6 23.5 1.2
 -3 -5 6 23.3 2
 -3 5 -6 25 1.7
 3 -5 -6 22.5 2.2
 -3 5 -6 22.8 1.5
 -3 5 -6 24.2 1.6
 -3 -5 6 23.1 1.4
 3 5 6 20.9 1.4
 3 -5 -6 23.1 1.2
 3 5 6 23.5 1.4
 -4 -5 -6 37.5 1.8
 -4 5 6 40.3 2
 4 5 -6 38.5 1.6
 4 -5 6 38 1.7
 -4 -5 -6 38.7 1.7
 -4 5 6 42.1 1.7
 4 5 -6 36.6 2
 -4 -5 -6 38.7 2.4
 4 5 -6 38.2 2
 -4 -5 -6 35.8 1.9
 -4 5 6 37.8 1.9
 -4 5 6 40.2 2.1
 4 5 -6 39.6 1.9
 -4 5 -6 38.4 2.1
 -4 -5 6 38.3 1.7
 -4 5 -6 40 2.2
 -4 -5 6 39.2 1.8
 4 -5 -6 38.7 1.6
 4 5 6 39.1 1.8
 -4 5 -6 37.4 1.9
 -4 5 -6 39.4 1.6
 4 5 6 39.4 1.6
 4 -5 -6 35 2.5
 4 5 6 37.1 1.9
 -5 5 6 29.1 1.4
 -5 5 6 33.4 1.6
 5 5 -6 30.1 1.4
 -5 5 6 32.1 1.2
 -5 -5 -6 28.3 1.5
 5 5 -6 31.4 1.4
 5 5 -6 30.9 1.2
 -5 -5 -6 29.4 1.2
 -5 -5 -6 31.3 1.3
 -5 -5 6 32 1.4
 5 -5 -6 31.3 1.2
 5 5 6 31.6 1.2
 -5 5 -6 30.7 1.6
 5 5 6 30.7 1.4
 0 -6 -6 1.4 0.5
 0 -6 -6 0.9 0.6
 0 -6 -6 0.6 0.6
 0 6 -6 0.4 0.4
 0 -6 6 1.1 1
 0 -6 6 1.8 0.6
 0 6 -6 1.3 0.4
 0 -6 -6 1 1
 0 -6 -6 1 0.5
 0 -6 6 2.1 0.6
 1 -6 6 120.79 8.3
 -1 -6 -6 141.29 4.8
 1 -6 6 132.29 6.4
 -1 6 6 133.09 4.7
 1 6 -6 132.39 4.7
 -1 -6 -6 137.49 4.8
 -1 -6 -6 126.39 5.9
 1 -6 6 133.49 4.8
 -1 -6 -6 133.79 4.8
 1 6 -6 128.99 4.9
 -1 -6 -6 135.69 5.6
 -1 -6 6 133.79 5.6
 1 -6 -6 127.99 4.7
 1 -6 -6 127.29 4.5
 -1 6 -6 129.79 4.8
 -1 -6 6 131.39 4.7
 1 -6 -6 135.19 6.4
 -1 -6 6 131.49 6
 1 -6 -6 118.99 6.5
 -1 6 -6 129.59 4.7
 -1 -6 6 129.79 4.7
 -1 6 -6 121.89 4.3
 2 6 -6 144.59 5.4
 -2 -6 -6 153.38 6.2
 2 6 -6 146.19 5.2
 -2 -6 -6 156.88 5.4
 -2 -6 -6 153.78 5.3
 2 6 -6 150.98 4.9
 2 -6 6 143.39 6.6
 -2 -6 -6 148.19 5.2
 2 -6 6 150.38 5.2
 -2 6 6 143.49 5.3
 -2 6 6 148.79 5.2
 -2 6 -6 147.59 5.2
 2 -6 -6 142.19 5.1
 -2 6 -6 149.79 5.4
 2 -6 -6 122.39 6.4
 -2 -6 6 157.08 5.2
 -2 6 -6 145.79 4.8
 -2 6 -6 144.29 5.4
 -2 -6 6 150.48 5.2
 -2 -6 6 146.59 6
 2 -6 -6 133.19 4.7
 -2 -6 6 158.78 6.7
 3 6 -6 11.5 0.9
 -3 6 6 11.9 1
 -3 6 6 12 0.9
 -3 -6 -6 11.6 1
 -3 -6 -6 12.9 0.9
 3 -6 6 11.9 1.5
 -3 -6 -6 12.1 1
 3 6 -6 11.8 0.7
 -3 -6 -6 11.8 1.4
 -3 6 6 12.1 0.7
 3 6 -6 11.7 1
 -3 6 -6 12.1 0.7
 3 6 6 10.1 1
 3 -6 -6 11.4 0.7
 -3 -6 6 13.4 1.4
 -3 -6 6 11.6 0.9
 3 6 6 10.2 0.9
 -3 6 -6 11.4 1
 -3 -6 6 12.1 0.9
 -3 6 -6 12.9 1.1
 -3 6 -6 12.4 1
 3 -6 -6 12 1.6
 -4 6 6 1.6 0.3
 -4 -6 -6 2.3 0.4
 -4 6 6 1.5 0.4
 -4 -6 -6 2.4 0.3
 -4 -6 -6 2 0.6
 4 6 -6 1.1 0.3
 4 6 -6 1.7 0.3
 4 -6 -6 3.2 0.4
 -4 6 -6 2.7 0.5
 -4 -6 6 1.9 0.3
 -4 6 -6 1.7 0.4
 4 -6 -6 3.3 0.9
 -4 -6 6 2.3 0.4
 -4 6 -6 2.2 0.3
 0 7 -6 135.79 4.6
 0 -7 6 140.29 4.6
 0 -7 -6 111.29 5.7
 0 7 -6 131.19 4.7
 0 -7 -6 138.89 4.6
 0 7 -6 135.59 4.3
 -1 -7 -6 24.5 1.5
 1 -7 6 24.7 1.3
 -1 -7 -6 23.8 2.2
 1 7 -6 23.5 1.3
 1 7 -6 24.2 1.2
 -1 -7 -6 25.5 1.2
 -1 -7 -6 25.4 1.3
 1 7 -6 26.2 1
 -1 7 -6 21.9 1.3
 -1 -7 6 24.2 1.3
 1 -7 -6 25.6 2.1
 -1 7 -6 23.2 1
 -1 -7 6 24.9 1.3
 1 -7 -6 25.5 1.3
 -1 7 -6 23.3 1.2
 -1 -7 6 25.7 2.2
 -2 -7 -6 18.4 1.3
 2 -7 6 19.9 1.6
 -2 -7 -6 20.4 1.1
 2 7 -6 19.9 0.8
 -2 -7 -6 18.6 1
 2 7 -6 18.9 1
 2 -7 6 18.4 1.1
 -2 7 -6 19.5 1.1
 -2 -7 6 17.4 1
 -2 -7 6 18.9 1
 -2 7 -6 17.8 0.8
 2 -7 -6 21.2 1.8
 -3 -7 -6 62.59 2.2
 -3 -7 -6 63.39 2.5
 -3 -7 6 62.39 2.2
 3 -7 -6 61.69 2.7
 -3 7 -6 62.49 2.1
 0 0 7 1.2 0.4
 0 0 -7 0.8 0.3
 0 0 -7 0.7 0.6
 -1 0 7 197.18 6.5
 -1 0 -7 175.88 7.1
 1 0 7 186.28 6.2
 1 0 -7 187.68 6.2
 1 0 -7 184.78 6.2
 1 0 -7 183.48 7.2
 -1 0 -7 184.98 6.4
 1 0 7 193.58 7.3
 -2 0 -7 331.27 11.8
 2 0 7 356.46 13
 2 0 -7 348.27 11.4
 2 0 -7 367.46 13.3
 2 0 7 338.57 11.4
 -2 0 7 339.47 11.9
 3 0 7 594.24 23
 -3 0 -7 656.43 21.8
 -3 0 7 659.83 21.7
 -3 0 7 638.44 20.1
 3 0 -7 626.44 23.4
 3 0 -7 633.24 20.1
 3 0 7 652.33 21
 3 0 -7 644.14 20.9
 3 0 7 651.33 20.1
 4 0 -7 32.2 1.9
 4 0 7 33.2 1.4
 4 0 -7 31.5 2.8
 4 0 -7 30.9 2.2
 -4 0 7 29.9 3.1
 4 0 7 33.6 1.8
 -4 0 7 37.9 2.9
 4 0 7 33.4 2.8
 -4 0 7 31.8 1.6
 4 0 -7 32.4 1.6
 4 0 -7 35 2.7
 4 0 7 36.1 2
 -4 0 -7 37.9 3.6
 5 0 7 286.47 10.3
 5 0 -7 306.67 10.1
 -5 0 -7 294.27 10
 5 0 -7 305.27 10.2
 -5 0 7 289.67 10.1
 5 0 7 296.77 10.3
 5 0 7 276.37 10.1
 5 0 -7 297.07 9.4
 5 0 7 309.27 9.6
 -5 0 -7 291.97 9.6
 5 0 7 321.67 10
 6 0 7 270.17 8.6
 6 0 -7 224.98 8.5
 6 0 -7 249.08 8.4
 -6 0 7 258.97 8.5
 6 0 7 246.78 8.8
 0 1 7 569.34 17.5
 0 -1 -7 548.55 17.8
 0 1 -7 564.74 17.9
 0 -1 7 580.64 17.9
 -1 1 7 612.04 19.4
 1 -1 7 617.24 19.2
 1 1 -7 641.94 19.3
 -1 -1 -7 619.64 19.5
 -1 -1 -7 608.94 19.1
 -1 -1 -7 610.04 20
 1 1 -7 583.14 18.7
 1 -1 -7 627.64 19.7
 -1 -1 7 624.04 19.8
 1 -1 -7 636.64 19.2
 -1 1 -7 617.44 19.8
 1 1 7 604.14 19.3
 -2 1 7 579.74 18.5
 2 1 -7 587.24 19
 2 1 -7 565.74 20.5
 2 -1 7 597.84 19.1
 2 -1 7 613.24 21.5
 -2 -1 -7 608.54 19.3
 2 1 -7 582.24 18.5
 -2 1 7 617.84 19.5
 -2 -1 7 594.94 19.6
 2 1 7 582.34 19
 2 -1 -7 609.04 19
 2 -1 -7 625.64 19.5
 -2 1 -7 576.94 19.7
 -3 1 7 448.36 14.5
 3 -1 7 438.96 14.7
 -3 1 7 463.25 16.2
 3 -1 7 470.85 18.5
 -3 1 7 477.25 14.7
 3 -1 7 468.45 15.6
 -3 -1 -7 426.16 15.9
 3 1 -7 475.85 15.5
 3 1 -7 452.75 14.6
 3 1 -7 479.65 14.7
 -3 1 -7 475.55 15.1
 3 -1 -7 479.15 16.4
 3 -1 -7 487.95 15.8
 3 -1 -7 454.45 18.5
 3 1 7 467.45 15.9
 3 1 7 488.35 15.1
 -3 -1 7 453.35 16.5
 -3 1 -7 478.65 16.9
 -4 1 7 29.4 1.8
 -4 1 7 29.9 1.3
 4 1 -7 29.3 1.8
 4 -1 7 27.8 1.8
 -4 1 7 30 1.8
 4 -1 7 32.1 1.6
 4 1 -7 32 1.7
 4 1 -7 29.3 2.6
 4 -1 7 32 1.3
 -4 1 7 28 3
 4 1 -7 28.2 1.8
 4 1 -7 31.1 1.3
 4 1 -7 30 2.9
 4 -1 7 27 2.5
 -4 1 7 32.2 1.7
 4 1 7 31.2 1.8
 -4 1 -7 28.3 1.8
 4 -1 -7 29.3 1.7
 4 -1 -7 30 2.8
 -4 1 -7 32 3.4
 -4 1 -7 31.2 1.6
 4 -1 -7 25.4 2.3
 4 1 7 31.8 1.4
 4 1 7 26.7 2.6
 4 -1 -7 25.2 2.4
 4 -1 -7 34.1 4.1
 4 1 7 32 1.7
 -4 -1 7 28.2 3.3
 5 1 -7 43.2 2.2
 -5 1 7 47.6 1.8
 -5 1 7 51.29 2.5
 5 1 -7 41 2.5
 -5 -1 -7 47.1 2.1
 5 -1 7 45.7 1.8
 5 -1 7 47.1 2.4
 5 1 -7 47.6 2.3
 5 -1 7 50.19 2.6
 -5 1 7 42.5 2.1
 5 1 -7 45.8 1.9
 5 1 -7 52.49 2.6
 5 1 7 48.8 2
 5 1 7 49.9 2.7
 5 -1 -7 50.49 2.4
 -5 1 -7 52.59 2.6
 5 1 7 46.7 2.6
 -5 -1 7 47.8 2.3
 5 1 7 47.6 2.4
 5 -1 -7 44.8 2.4
 6 -1 7 77.49 3.3
 -6 1 7 82.79 3.3
 6 1 -7 81.89 3.3
 6 -1 7 67.59 3.3
 6 1 -7 81.29 3.3
 -6 1 -7 77.09 3.1
 6 -1 -7 82.39 3.2
 6 1 7 77.69 2.8
 6 1 7 86.19 3.5
 6 1 7 78.59 3.1
 6 -1 -7 81.19 3.6
 0 -2 7 4686.03 150.48
 0 2 -7 4804.72 168.38
 0 2 -7 4660.23 167.88
 1 -2 7 1389.96 41.2
 -1 2 7 1337.57 41.2
 1 2 -7 1305.17 41.2
 -1 -2 -7 1279.17 41.5
 1 2 -7 1360.36 41.6
 -1 2 -7 1308.37 40.3
 1 2 7 1262.07 39.4
 -1 -2 7 1345.17 40.2
 1 -2 -7 1300.07 40.4
 1 2 7 1241.68 39.6
 2 2 -7 485.45 15.2
 -2 2 7 476.35 15.1
 2 -2 7 481.05 15.7
 2 2 -7 474.85 15.8
 2 -2 7 499.45 18.6
 -2 2 7 471.55 16.2
 2 -2 -7 463.65 17.4
 -2 -2 7 465.15 15.8
 2 2 7 461.15 15.3
 -2 2 -7 485.55 16.3
 2 2 7 461.65 14.7
 2 -2 -7 498.15 16.2
 2 -2 -7 478.75 15
 3 -2 7 250.27 12.5
 3 2 -7 250.27 8.4
 -3 2 7 258.57 8.6
 -3 2 7 261.67 10.1
 3 -2 7 258.17 9.4
 3 2 -7 256.07 8.6
 3 2 -7 247.98 9.4
 -3 -2 7 247.38 9.8
 3 2 7 248.58 8.3
 -3 2 -7 257.47 8.4
 3 2 7 257.87 8.5
 3 -2 -7 263.97 10.1
 3 -2 -7 257.57 8.9
 3 -2 -7 264.17 12.2
 3 2 7 250.87 9.3
 -3 2 -7 245.28 10.3
 -4 -2 -7 1130.99 35.1
 4 2 -7 1131.19 36.8
 4 2 -7 1135.59 35.2
 4 -2 7 1113.99 36.6
 -4 2 7 1229.58 35.5
 4 2 -7 1169.58 35.5
 -4 -2 -7 1080.09 35.9
 4 -2 7 1124.09 42.3
 -4 2 7 1094.29 37.8
 -4 2 7 1184.78 35.2
 4 -2 7 1073.59 35.5
 4 -2 -7 1198.68 41.9
 -4 2 -7 1155.68 38.7
 4 2 7 1099.89 37
 4 2 7 1097.29 35
 4 2 7 1119.19 35.8
 -4 2 -7 1151.28 35.7
 4 2 7 1147.09 35.7
 4 -2 -7 1130.39 36.3
 4 2 7 1152.68 35.5
 4 -2 -7 1182.58 38.2
 5 2 -7 125.29 4.8
 5 -2 7 107.99 4.5
 5 2 -7 115.29 4
 -5 -2 -7 113.39 4.2
 -5 2 7 112.09 4.6
 -5 2 7 116.39 4
 5 2 -7 123.09 4.7
 -5 2 7 115.09 4.3
 -5 -2 -7 110.79 4.1
 5 -2 7 116.89 4.7
 -5 2 7 119.99 4.7
 5 2 -7 108.69 4.3
 -5 2 -7 117.99 4.7
 5 2 7 116.69 4.5
 5 2 7 116.49 4.7
 5 2 7 107.29 4.9
 5 2 7 121.59 4
 5 -2 -7 112.09 4.5
 -5 2 -7 113.89 3.8
 -6 2 7 74.19 3
 -6 -2 -7 63.59 2.4
 6 -2 7 58.29 2.8
 6 2 -7 66.59 2.3
 -6 -2 -7 64.69 2.4
 6 2 -7 75.19 3
 -6 2 -7 67.29 2.8
 6 2 7 59.79 2.9
 6 2 7 63.39 2.6
 6 2 7 61.09 2.3
 6 -2 -7 59.69 2.6
 6 2 7 69.39 2.8
 0 -3 7 199.68 6.4
 0 -3 7 187.08 6.6
 0 3 -7 204.78 6.6
 0 3 -7 206.88 7.4
 0 -3 -7 210.68 7.7
 1 3 -7 72.99 2.8
 -1 -3 -7 73.59 2.6
 1 -3 7 74.29 3
 1 3 -7 75.49 3.6
 -1 -3 -7 78.49 2.6
 -1 3 7 75.09 3.2
 1 3 -7 75.99 3.2
 -1 -3 -7 79.49 3.7
 1 -3 7 71.99 3.3
 1 -3 -7 77.49 4
 1 -3 -7 72.69 3.8
 -1 3 -7 78.79 3.8
 -1 3 -7 76.19 2.9
 2 3 -7 104.19 4.9
 2 -3 7 100.29 4.1
 2 -3 7 98.49 4.7
 2 3 -7 92.59 4.3
 2 3 -7 97.39 3.7
 -2 3 7 94.99 3.6
 -2 3 7 106.69 4.7
 2 -3 7 97.19 6.5
 2 3 -7 95.49 3.6
 -2 3 -7 97.89 3.7
 2 -3 -7 102.59 5
 2 -3 -7 93.49 5.9
 2 3 7 97.39 3.5
 -2 3 -7 102.69 3.8
 -2 3 -7 107.29 5.1
 3 3 -7 304.67 9.9
 -3 -3 -7 303.17 9.8
 3 3 -7 307.07 10.1
 -3 -3 -7 299.87 10.9
 -3 3 7 309.47 11.8
 -3 3 7 302.67 9.9
 3 -3 7 306.27 11.9
 3 -3 7 285.47 9.9
 3 -3 7 300.57 10.7
 3 -3 7 306.57 14.9
 -3 -3 -7 290.07 9.8
 -3 -3 -7 299.77 9.9
 -3 3 7 307.07 10.1
 3 3 -7 289.57 11.1
 3 -3 -7 275.47 10.7
 -3 -3 7 314.67 10.2
 3 3 7 294.27 10
 -3 3 -7 303.47 11.7
 3 -3 -7 335.37 14.7
 3 -3 -7 323.77 12.3
 -3 3 -7 315.57 10.2
 -3 3 -7 316.87 12.5
 3 3 7 299.47 10.1
 -3 3 -7 315.77 9.9
 -3 3 -7 310.87 10.4
 -4 -3 -7 121.99 4.3
 4 3 -7 122.59 4.6
 -4 3 7 124.79 6.9
 -4 -3 -7 123.59 4.4
 4 -3 7 112.29 5.7
 -4 -3 -7 127.09 4.6
 4 3 -7 126.39 4.9
 4 -3 7 127.69 9.6
 4 3 -7 119.49 4.2
 4 3 -7 117.19 6.1
 -4 -3 -7 119.09 4.5
 -4 3 7 128.79 4.6
 -4 3 7 117.89 4.8
 -4 3 7 123.89 4.8
 -4 -3 -7 120.39 5.3
 -4 3 7 120.89 4.2
 4 3 -7 118.59 4.8
 4 -3 7 124.09 4.7
 -4 3 -7 122.69 4.1
 4 3 7 129.29 4.9
 4 -3 -7 122.29 4.5
 -4 3 -7 117.79 4.8
 4 -3 -7 117.29 6.8
 -4 -3 7 121.99 5.1
 -4 3 -7 123.09 4.6
 -4 3 -7 119.19 7.2
 4 -3 -7 125.29 8.8
 4 3 7 117.59 4.2
 4 3 7 116.99 4.9
 -4 3 -7 121.89 4.8
 4 3 7 123.59 4.6
 -4 -3 7 117.69 4.3
 -5 3 7 50.79 2.8
 -5 3 7 54.99 2.2
 -5 -3 -7 59.69 2.5
 -5 -3 -7 56.39 2.4
 -5 3 7 62.89 2.9
 -5 -3 -7 54.59 2.9
 5 3 -7 63.69 2.6
 -5 3 7 57.19 2.6
 5 3 -7 59.29 2.8
 5 3 -7 59.79 2.8
 -5 -3 -7 55.79 2.3
 5 -3 7 62.39 2.7
 5 3 -7 59.99 2.2
 5 3 7 60.59 2.3
 -5 3 -7 57.09 2.5
 -5 -3 7 60.39 2.5
 -5 3 -7 58.79 2.9
 5 3 7 56.69 2.9
 5 3 7 60.89 2.7
 5 3 7 59.79 2.9
 5 -3 -7 61.19 2.6
 6 3 -7 15.2 1.1
 6 -3 7 15.3 1
 -6 -3 -7 14.2 0.8
 6 3 -7 14.2 0.9
 -6 -3 -7 15.6 0.7
 -6 3 7 18.5 1.2
 6 3 -7 16 0.7
 6 -3 -7 14.6 0.9
 6 3 7 15 1
 -6 3 -7 13.4 1
 -6 -3 7 14.8 0.8
 6 3 7 12.3 1.1
 6 3 7 15.8 0.8
 6 -3 -7 13 0.8
 -6 -3 7 15.8 0.9
 0 4 -7 736.63 23
 0 -4 -7 756.42 24.5
 0 4 -7 689.33 22.8
 0 4 -7 769.22 24.2
 1 4 -7 346.37 11.2
 -1 4 7 333.77 11
 1 4 -7 345.37 12.3
 1 4 -7 349.37 11.3
 -1 -4 -7 357.46 12.7
 -1 4 7 360.46 11.3
 -1 4 -7 339.77 11.3
 1 -4 -7 364.26 13.1
 -1 4 -7 344.87 11.4
 -1 4 -7 353.46 12.7
 1 -4 -7 356.06 13.3
 2 4 -7 54.49 2.4
 -2 4 7 54.69 2.3
 2 -4 7 57.29 3.6
 -2 4 7 49.5 3.1
 2 -4 7 55.19 5.2
 -2 -4 -7 50.59 2.3
 -2 -4 -7 50.39 2.9
 2 -4 7 51.39 3.6
 2 4 -7 51.39 3.3
 -2 -4 -7 51.39 2.2
 2 -4 7 52.69 2.3
 -2 4 7 49.7 2.2
 -2 -4 -7 52.09 2.3
 2 4 -7 49.9 2.2
 -2 -4 -7 53.59 3.1
 2 -4 7 53.19 2.3
 2 4 7 53.09 2.1
 2 -4 -7 52.59 3.3
 -2 4 -7 50.39 3.7
 -2 4 -7 54.29 2.5
 -2 -4 7 52.09 2.2
 -2 4 -7 53.29 2.3
 -2 -4 7 52.19 2.3
 2 -4 -7 54.69 3.8
 2 -4 -7 51.99 4.5
 2 -4 -7 52.29 2.3
 -2 -4 7 54.09 2.4
 -2 -4 7 52.69 3
 2 -4 -7 52.89 2.1
 -3 4 7 70.69 4.5
 3 -4 7 63.89 4.7
 -3 -4 -7 72.39 2.8
 -3 -4 -7 73.19 2.9
 -3 -4 -7 75.29 3.1
 3 -4 7 75.69 6.7
 -3 -4 -7 65.69 2.6
 -3 4 7 68.29 3.1
 3 4 -7 72.79 3
 -3 -4 -7 71.79 3.8
 -3 -4 -7 70.79 2.9
 3 4 -7 67.59 4.4
 3 4 -7 67.99 3.1
 -3 4 7 72.19 3
 3 -4 7 70.49 2.9
 3 -4 7 70.69 3.8
 3 -4 7 70.19 3
 3 4 -7 69.19 2.6
 -3 4 7 72.19 2.6
 3 4 -7 75.99 3.2
 -3 4 7 72.49 3.1
 -3 4 -7 72.89 3.2
 -3 4 -7 69.49 5
 3 4 7 68.29 2.8
 -3 4 -7 71.29 2.6
 -3 -4 7 73.49 3
 3 -4 -7 68.09 2.7
 3 -4 -7 73.49 3
 3 -4 -7 70.39 6
 3 -4 -7 74.09 4.9
 -3 4 -7 63.99 3.2
 -3 -4 7 69.39 2.7
 -3 -4 7 67.49 2.8
 3 -4 -7 70.59 3.9
 -3 4 -7 73.49 3
 3 4 7 71.09 3
 3 -4 -7 69.69 2.7
 -3 -4 7 68.79 3.6
 -3 -4 7 74.29 2.9
 -4 -4 -7 237.28 8.1
 -4 4 7 224.98 8
 -4 -4 -7 235.58 8.9
 -4 4 7 234.38 8.3
 4 4 -7 232.18 7.6
 -4 -4 -7 236.78 7.8
 -4 4 7 241.28 8.4
 -4 -4 -7 236.18 8
 -4 4 7 252.87 7.7
 4 -4 7 240.58 8
 4 -4 7 221.98 13.8
 4 4 -7 231.78 8.1
 4 4 -7 240.98 8.3
 4 4 -7 235.68 8.3
 -4 4 -7 242.28 8.1
 4 -4 -7 239.78 13.2
 4 4 7 245.28 8.3
 -4 -4 7 239.28 7.7
 4 -4 -7 234.28 8.9
 -4 -4 7 232.78 8.7
 4 -4 -7 241.48 7.9
 -4 4 -7 230.28 7.6
 -4 -4 7 235.18 7.9
 4 4 7 224.48 7.6
 -4 4 -7 231.58 8.4
 -4 -4 7 233.28 7.8
 4 -4 -7 229.78 7.7
 -4 4 -7 244.68 8.4
 4 4 7 234.38 8
 -5 -4 -7 36.2 1.6
 -5 4 7 35 2
 5 4 -7 38.1 1.9
 5 4 -7 35.2 1.7
 5 -4 7 34 1.7
 -5 -4 -7 34.9 1.5
 -5 -4 -7 33 2
 5 4 -7 33.7 1.9
 -5 4 7 35 1.8
 -5 4 7 41.1 1.6
 5 4 -7 36.4 1.5
 -5 -4 -7 36.4 1.7
 -5 4 7 37.4 2
 5 -4 -7 34.2 1.7
 5 4 7 38.7 1.8
 5 4 7 35.6 1.5
 -5 -4 7 35.7 1.7
 5 4 7 37 1.9
 5 4 7 36.4 1.9
 -5 4 -7 36.8 2.4
 -5 4 -7 34.6 1.7
 -5 4 -7 35.3 1.5
 5 -4 -7 37.7 1.5
 -5 4 -7 33.9 2
 -5 -4 7 35.2 1.4
 0 -5 7 29.7 2.1
 0 -5 -7 28.4 1.6
 0 -5 -7 29.5 1.5
 0 5 -7 29 1.6
 0 -5 -7 25.6 2.9
 0 -5 7 30 1.6
 0 -5 -7 29.6 2.5
 0 5 -7 28 1.5
 0 -5 7 28.8 1.6
 0 -5 -7 28.1 2
 0 5 -7 29.8 2.5
 0 -5 7 28.5 2.6
 0 -5 -7 26.2 1.3
 -1 -5 -7 408.66 13
 1 -5 7 386.06 12.7
 1 -5 7 394.16 12.9
 -1 -5 -7 413.86 13.1
 -1 -5 -7 385.66 12.8
 1 -5 7 416.36 14.7
 1 -5 7 414.46 12.9
 -1 -5 -7 394.36 14.2
 1 5 -7 394.26 14.1
 -1 -5 -7 413.86 12.9
 -1 -5 -7 427.96 14.1
 1 5 -7 398.26 12.9
 1 5 -7 409.66 13.1
 -1 -5 -7 377.76 12.6
 -1 5 7 396.36 12.8
 -1 5 -7 400.26 14.8
 -1 -5 7 430.86 14.9
 -1 -5 7 417.06 13.2
 1 -5 -7 391.06 12.9
 1 -5 -7 403.56 15.3
 1 -5 -7 413.66 14.7
 1 -5 -7 414.46 13.2
 1 -5 -7 375.56 13
 -1 -5 7 409.46 13.2
 -1 5 -7 410.56 13.2
 1 -5 -7 411.56 15.7
 -1 5 -7 421.46 13.4
 -1 -5 7 423.26 14.3
 2 -5 7 194.78 11.4
 -2 -5 -7 188.78 6.6
 -2 -5 -7 191.58 6.5
 2 -5 7 186.98 6.5
 -2 5 7 181.28 6.4
 2 -5 7 189.38 6.3
 2 -5 7 204.38 8.1
 -2 -5 -7 191.78 7.6
 -2 -5 -7 185.38 6.4
 2 5 -7 189.18 6.6
 -2 -5 -7 191.28 6.7
 2 5 -7 197.98 6.8
 2 5 -7 173.38 7.8
 -2 5 -7 194.48 6.7
 -2 -5 7 179.18 6.5
 2 -5 -7 194.98 8
 2 -5 -7 191.08 6.3
 -2 -5 7 183.08 6.5
 -2 5 -7 191.18 6.9
 -2 5 -7 194.58 6.9
 -2 -5 7 198.18 8
 2 -5 -7 190.18 6.6
 2 5 7 195.08 6.5
 -2 5 -7 189.58 8.7
 2 -5 -7 194.28 9
 -2 5 -7 184.88 6.2
 -2 -5 7 186.78 7.6
 2 -5 -7 206.98 10.2
 3 5 -7 32 1.8
 3 5 -7 30.8 1.4
 -3 -5 -7 34.6 1.9
 -3 5 7 33.8 1.9
 3 -5 7 31.8 1.6
 3 5 -7 34 1.9
 3 -5 7 32.5 1.8
 -3 -5 -7 31.4 1.6
 -3 5 7 32.5 1.7
 -3 -5 -7 33.1 1.8
 3 -5 7 32.2 4.4
 -3 5 7 32.5 1.5
 3 -5 7 32.3 2.6
 3 5 -7 30.8 1.7
 -3 -5 -7 33 1.7
 -3 -5 -7 33.5 2.5
 -3 -5 7 33.6 2.4
 3 5 7 31.9 1.7
 3 -5 -7 32.7 2.6
 -3 5 -7 31.5 2
 -3 5 -7 29.1 1.4
 3 5 7 34.6 1.7
 -3 -5 7 33.2 1.7
 3 -5 -7 29.2 1.5
 -3 5 -7 33.4 1.8
 -3 5 -7 36.7 2.1
 -3 -5 7 32.8 1.7
 3 -5 -7 34.9 4.1
 4 5 -7 34.3 1.9
 -4 5 7 36.1 1.9
 -4 -5 -7 32.9 1.7
 -4 5 7 33.9 1.9
 -4 -5 -7 31.9 2.2
 4 5 -7 32.6 1.4
 4 5 -7 33 1.7
 4 -5 7 31.3 1.5
 -4 5 7 33 1.7
 -4 -5 -7 33.7 1.6
 4 5 -7 35.1 1.8
 -4 5 7 32.6 1.4
 -4 -5 -7 35.8 1.7
 -4 5 -7 33.1 1.7
 -4 5 -7 33.9 1.4
 -4 -5 7 31.4 1.5
 4 5 7 34.9 1.4
 -4 -5 7 32.8 2.1
 4 -5 -7 36.2 1.5
 4 5 7 33.4 1.7
 4 -5 -7 34.2 2.4
 -4 -5 7 35 1.7
 4 5 7 31.7 1.8
 -4 5 -7 37.1 2
 -4 5 -7 32.1 1.9
 -5 -5 -7 18.4 1.2
 -5 5 7 20.8 0.9
 -5 -5 -7 20.5 1
 5 5 -7 20.8 1.1
 -5 5 7 21.8 1.1
 -5 5 7 20.1 1.2
 5 5 -7 20.9 1.1
 5 5 -7 21.5 0.9
 5 5 7 20.3 0.9
 -5 5 -7 20.5 1.2
 -5 -5 7 19.5 1
 5 5 7 20.8 1.1
 -5 5 -7 19.6 0.9
 5 -5 -7 20.1 0.9
 0 -6 -7 8.3 1.1
 0 -6 7 9.7 1
 0 -6 7 11.9 1.8
 0 -6 -7 9.7 0.9
 0 6 -7 10.7 1
 0 -6 -7 9.9 1
 0 -6 7 9.9 1
 0 -6 -7 12.2 1.9
 0 6 -7 9.4 0.9
 1 -6 7 15.3 1.1
 -1 -6 -7 14.7 1.1
 1 -6 7 15.9 2
 1 6 -7 14.2 1.1
 -1 -6 -7 16 1.2
 1 -6 7 18.4 3.7
 -1 -6 -7 13.1 1.7
 -1 -6 -7 16 1.6
 1 6 -7 15.7 1.1
 -1 -6 -7 15.7 1.1
 1 -6 -7 15.6 1.2
 1 -6 -7 14.2 1.9
 -1 6 -7 14.8 1.2
 -1 6 -7 15.3 1.1
 -1 6 -7 15.4 0.9
 -1 -6 7 14.4 1.1
 1 -6 -7 15.1 1.9
 -1 -6 7 14.8 1.9
 -1 -6 7 14 1.1
 2 -6 7 4.3 0.8
 -2 -6 -7 4.6 1.1
 -2 -6 -7 2.8 0.6
 -2 -6 -7 4.7 0.7
 2 6 -7 4.8 0.5
 -2 6 7 3.7 0.6
 2 6 -7 3.5 0.6
 -2 -6 -7 4.3 0.7
 2 6 -7 3.3 0.7
 -2 6 7 3.6 0.6
 2 -6 7 4 1.3
 -2 -6 -7 3.5 0.5
 -2 6 -7 4.9 0.8
 -2 -6 7 4.6 1.2
 2 -6 -7 3.8 0.5
 2 -6 -7 4.2 0.8
 -2 -6 7 3.3 0.6
 2 -6 -7 2.8 1.1
 -2 6 -7 3.5 0.5
 -2 6 -7 3.6 0.6
 -2 -6 7 4.9 0.7
 -2 6 -7 3 0.7
 3 6 -7 60.69 2.7
 -3 -6 -7 66.09 3.2
 -3 6 7 63.59 2.7
 -3 -6 -7 59.89 2.6
 3 6 -7 64.19 2.5
 3 6 -7 62.59 2.3
 -3 -6 -7 60.09 2.4
 -3 6 7 65.29 2.6
 3 -6 7 63.89 3.5
 -3 -6 -7 62.79 2.5
 -3 6 7 66.59 2.3
 -3 6 -7 66.39 2.8
 -3 -6 7 63.29 2.5
 3 -6 -7 63.59 3.5
 -3 6 -7 61.89 2.3
 3 6 7 57.09 2.4
 -3 6 -7 63.69 2.8
 -3 -6 7 63.89 2.5
 3 -6 -7 61.39 2.2
 -3 6 -7 64.59 2.6
 4 6 -7 20.6 1.1
 -4 -6 -7 20.9 1.1
 -4 6 7 21 0.9
 -4 -6 -7 19.6 0.9
 -4 6 7 20.5 1.1
 -4 -6 -7 20.9 1.4
 4 6 -7 21.3 0.9
 -4 6 -7 19.1 1.2
 -4 6 -7 19.6 1.1
 -4 6 -7 20.2 0.9
 -4 -6 7 20.3 1
 4 -6 -7 21 0.8
 -4 -6 7 20.1 1
 0 -7 7 109.29 3.9
 0 7 -7 109.39 4
 0 -7 -7 123.39 5.3
 0 7 -7 103.99 3.8
 0 -7 -7 112.89 3.9
 0 7 -7 108.29 3.6
 0 -7 7 102.29 5.2
 1 -7 7 22.9 2.3
 1 7 -7 27.3 1.3
 1 7 -7 25.8 1.4
 -1 -7 -7 29.4 1.3
 -1 -7 -7 30 1.3
 -1 -7 -7 27.8 1.6
 1 -7 7 29.8 1.4
 1 7 -7 29.1 1.1
 -1 7 -7 27.7 1.5
 1 -7 -7 30 1.4
 -1 -7 7 28.4 2.2
 -1 7 -7 29.7 1.4
 -1 -7 7 29.8 1.4
 1 -7 -7 29.3 2.4
 -1 7 -7 28 1.2
 -1 -7 7 28.5 1.4
 2 -7 7 50.29 2.8
 -2 -7 -7 49.4 1.9
 -2 -7 -7 49 1.9
 -2 -7 -7 47.5 2.3
 2 7 -7 48.3 1.7
 2 7 -7 47.8 1.9
 -2 -7 7 45.2 1.8
 -2 7 -7 47 1.9
 2 -7 -7 47.2 2.8
 -2 -7 7 47.6 1.9
 -2 7 -7 45.9 1.7
 -3 -7 -7 40.3 1.8
 -3 -7 -7 42.6 1.6
 3 -7 -7 43.3 2.2
 -3 -7 7 45.2 1.6
 -3 7 -7 45.5 1.5
 0 0 8 473.95 14.8
 0 0 -8 478.35 14.6
 0 0 -8 447.76 14.7
 1 0 8 43.7 1.8
 -1 0 -8 43.1 2
 -1 0 -8 38.6 2.5
 1 0 -8 42.4 1.8
 -1 0 8 41.6 2
 1 0 -8 39.1 2.6
 1 0 -8 42.2 1.8
 1 0 8 38.6 2.5
 2 0 -8 89.39 3.6
 2 0 8 88.79 3.6
 -2 0 -8 91.09 4
 2 0 -8 84.69 4.8
 -2 0 8 93.39 4
 2 0 -8 86.79 3.6
 2 0 8 80.59 4.6
 3 0 8 1207.98 37.4
 -3 0 8 1182.08 36.5
 3 0 -8 1204.48 40.3
 3 0 -8 1143.79 36.5
 3 0 -8 1215.38 37.3
 3 0 8 1211.48 36.6
 -3 0 -8 1194.08 38.2
 -3 0 8 1138.59 38
 3 0 -8 1149.78 37.5
 4 0 -8 207.68 8.3
 4 0 -8 196.68 7.2
 -4 0 -8 205.38 9.4
 4 0 -8 195.18 7.2
 -4 0 8 198.58 7.1
 4 0 -8 206.38 6.8
 4 0 8 204.38 8.4
 -4 0 8 214.98 9.3
 4 0 -8 197.98 8.4
 -4 0 8 198.78 6.8
 4 0 8 212.18 7
 4 0 8 209.58 7.3
 4 0 8 197.08 6.6
 5 0 -8 51.59 2.5
 5 0 8 48.9 2
 5 0 -8 51.29 1.9
 5 0 8 51.79 2.7
 -5 0 -8 50.29 2.4
 5 0 -8 52.69 2.6
 5 0 8 51.39 2.7
 -5 0 8 50.69 2.5
 -5 0 -8 47.6 2.1
 5 0 8 42.4 2.5
 5 0 8 47.9 2.4
 6 0 -8 24.6 1.5
 6 0 -8 23.9 1.6
 6 0 8 24.5 1.5
 6 0 8 19.3 1.7
 -6 0 8 22.1 1.4
 0 -1 -8 764.02 24.8
 0 1 -8 783.22 24.9
 0 -1 -8 850.81 24.7
 0 1 8 779.82 24.5
 0 -1 8 799.22 24.9
 -1 -1 -8 258.97 8.6
 -1 -1 -8 290.37 9.1
 1 1 -8 264.07 9.9
 1 -1 8 252.37 8.7
 -1 1 8 263.27 8.9
 1 1 -8 260.27 8.2
 1 1 -8 264.17 8.7
 1 1 8 259.07 8.5
 1 -1 -8 267.47 8.4
 -1 -1 8 259.37 8.9
 1 -1 -8 265.77 8.9
 -1 1 -8 250.77 9
 -1 1 -8 271.57 10.1
 1 -1 -8 273.87 9.7
 -2 1 8 971.6 30.3
 -2 -1 -8 986.9 31.1
 2 -1 8 1003.2 30.9
 2 1 -8 976.5 30.9
 2 1 -8 961.7 30.3
 -2 1 8 963.8 31.3
 2 1 -8 1038.5 32.8
 -2 1 -8 983.3 31.5
 2 -1 -8 1007.2 31.3
 2 1 8 951.8 30.3
 -2 -1 8 988 31.4
 2 -1 -8 1004.5 30.7
 2 1 8 983 30.8
 3 -1 8 335.37 11.6
 3 -1 8 314.57 10.7
 3 1 -8 313.67 10.6
 -3 1 8 330.67 10.7
 3 1 -8 337.37 10.8
 -3 1 8 338.37 12.3
 -3 1 8 338.07 10.6
 3 1 -8 314.07 15.5
 -3 -1 -8 317.17 12
 3 1 -8 340.67 11.6
 3 -1 8 338.37 14.5
 -3 -1 8 340.17 12.5
 3 -1 -8 361.26 14.7
 3 1 8 332.97 10.8
 -3 1 -8 326.77 12.7
 3 1 8 340.77 11
 3 -1 -8 338.87 11.6
 -3 1 -8 335.97 11
 3 1 8 331.27 11.8
 3 -1 -8 331.07 12.2
 4 1 -8 67.69 3
 -4 1 8 66.99 2.9
 4 -1 8 60.19 2.9
 -4 1 8 60.69 2.4
 -4 1 8 61.69 2.7
 -4 1 8 67.99 3
 4 -1 8 62.79 2.9
 4 1 -8 63.69 2.4
 4 -1 8 64.19 2.4
 4 1 -8 64.79 2.7
 -4 1 8 53.79 4.2
 4 1 -8 66.09 4
 4 -1 8 72.39 4.1
 4 -1 8 64.69 2.7
 4 1 -8 73.89 4
 4 1 -8 65.89 3
 4 1 8 65.89 3
 4 1 8 64.19 2.8
 -4 1 -8 59.49 4.6
 4 -1 -8 63.59 2.9
 4 -1 -8 63.99 4.2
 -4 -1 8 63.09 4.5
 4 -1 -8 67.39 2.8
 4 1 8 71.79 4.1
 4 1 8 62.19 2.4
 -4 1 -8 67.19 3
 4 -1 -8 64.99 3.7
 4 -1 -8 68.79 5.9
 -4 -1 8 69.79 3
 5 1 -8 79.39 2.8
 5 -1 8 75.89 3.4
 -5 1 8 77.89 3
 5 1 -8 74.79 3.4
 5 1 -8 75.19 3.3
 5 -1 8 82.09 2.8
 -5 -1 -8 73.49 3
 -5 1 8 78.79 2.8
 5 1 -8 80.49 3.2
 5 -1 8 77.19 3.6
 -5 1 8 81.59 3.5
 5 1 8 82.79 3.3
 5 1 8 77.99 3.6
 5 1 8 78.49 2.9
 5 1 8 78.59 3.6
 -5 1 -8 78.79 3.4
 5 -1 -8 77.79 3.4
 -5 -1 8 74.99 3.2
 5 -1 -8 75.29 3.3
 6 -1 8 55.29 2.4
 6 -1 8 53.79 2.5
 6 1 -8 42.5 2.3
 6 1 -8 46.8 2.5
 -6 1 8 55.19 2.5
 6 1 8 56.09 2.6
 -6 1 -8 49.9 2.3
 6 1 8 50.89 2.3
 6 -1 -8 57.49 2.4
 6 1 8 49.99 2
 0 -2 8 433.06 14.4
 0 2 8 451.35 13.6
 0 -2 8 403.76 13.5
 0 -2 -8 442.76 14.5
 0 2 -8 455.75 14.5
 0 -2 8 456.25 14
 -1 -2 -8 225.88 8.1
 -1 2 8 259.87 8.2
 1 2 -8 238.48 8.5
 1 -2 8 241.48 8.1
 1 2 -8 243.48 8.2
 -1 -2 -8 231.58 8.5
 1 -2 -8 232.48 8.7
 -1 2 -8 242.48 7.6
 1 2 8 228.48 7.5
 1 2 8 219.58 7.6
 -1 2 -8 238.28 8.4
 1 -2 -8 241.28 8.4
 -1 -2 8 229.08 8.2
 -2 2 8 255.17 8.4
 2 -2 8 257.37 11.6
 -2 2 8 264.77 9.4
 2 2 -8 251.87 9
 2 2 -8 255.07 8.4
 2 -2 8 260.47 9
 -2 2 -8 259.67 8.4
 -2 2 -8 264.27 9.7
 2 -2 -8 249.58 9.4
 2 2 8 241.28 8.1
 -2 -2 8 254.47 9.2
 2 -2 -8 263.67 10.8
 2 -2 -8 258.47 8.3
 2 2 8 244.88 8.7
 -3 2 8 365.16 12.2
 -3 2 8 381.66 12.3
 3 2 -8 372.06 12.2
 3 2 -8 388.66 12.4
 3 -2 8 387.16 13.3
 3 2 -8 374.46 13.3
 -3 2 8 382.26 14
 3 -2 8 393.06 16.9
 3 -2 -8 396.76 16.5
 3 2 8 386.86 12.5
 -3 -2 8 357.26 13.8
 3 2 8 371.06 12.3
 3 -2 -8 393.86 14.2
 3 -2 -8 385.36 12.8
 3 2 8 388.26 13.4
 -3 2 -8 398.76 14.6
 -3 2 -8 388.46 12.4
 4 -2 8 59.79 3.8
 -4 -2 -8 69.29 2.7
 4 2 -8 66.09 2.4
 4 -2 8 62.29 3
 4 2 -8 66.89 2.8
 -4 -2 -8 66.39 2.8
 4 2 -8 68.79 3.1
 4 -2 8 66.69 6.5
 -4 -2 -8 64.69 2.7
 4 2 -8 62.29 3
 -4 2 8 66.79 3
 -4 2 8 65.29 4.6
 -4 2 8 69.49 2.8
 -4 -2 -8 67.09 3.4
 -4 2 8 60.29 3
 4 -2 8 59.09 2.9
 4 2 -8 58.29 3.9
 4 2 8 70.49 2.9
 -4 2 -8 61.29 4.9
 4 2 8 62.69 3
 -4 2 -8 63.99 3.1
 4 2 8 67.79 3.1
 4 -2 -8 66.99 6
 -4 2 -8 64.19 3.1
 4 2 8 71.99 4.4
 4 -2 -8 62.49 3.6
 -4 2 -8 69.29 2.5
 4 -2 -8 66.79 2.9
 4 -2 -8 64.89 4.5
 4 2 8 65.69 2.5
 5 2 -8 93.19 3.3
 -5 2 8 96.79 4
 -5 2 8 99.19 3.4
 5 2 -8 90.19 4
 5 2 -8 96.19 3.7
 -5 2 8 94.09 3.7
 -5 -2 -8 94.79 3.5
 -5 2 8 87.79 4
 -5 -2 -8 92.79 3.6
 5 -2 8 92.89 3.9
 5 2 -8 95.49 4.1
 5 -2 8 100.89 4.2
 5 2 8 89.49 3.3
 -5 2 -8 89.99 3.9
 5 2 8 92.49 3.7
 5 -2 -8 92.29 3.7
 5 2 8 95.39 4
 5 2 8 96.29 4.1
 -5 2 -8 91.09 3.1
 -6 -2 -8 241.88 8
 -6 -2 -8 256.47 8.1
 6 -2 8 245.28 8.6
 6 2 -8 255.77 8.7
 -6 2 8 265.17 8.6
 6 2 -8 268.77 8
 6 2 8 248.88 8
 6 -2 -8 212.18 8
 -6 2 -8 245.18 8.2
 6 2 8 232.78 8.3
 6 2 8 246.68 7.7
 6 2 8 268.37 8.5
 0 3 -8 384.66 12.1
 0 -3 8 378.66 12
 0 3 -8 399.26 13
 0 -3 8 352.26 11.9
 0 -3 -8 392.56 13.2
 -1 -3 -8 571.64 19
 1 3 -8 579.14 18.9
 -1 3 8 574.04 18.2
 1 3 -8 561.34 17.8
 1 -3 8 571.04 18.1
 1 -3 8 566.04 18.5
 -1 -3 8 561.04 18.3
 -1 3 -8 620.24 19.7
 -1 3 -8 588.54 18.5
 1 -3 -8 596.24 19.8
 2 3 -8 2062.09 63.39
 2 3 -8 2019.7 62.59
 2 -3 8 2027.8 62.29
 2 3 -8 1893.51 61.69
 2 3 -8 2048.3 61.89
 2 -3 8 2058.79 63.19
 -2 3 8 2034.2 62.99
 2 3 8 1967.9 60.89
 2 -3 -8 2039.3 62.89
 -2 3 -8 2033.1 61.19
 -2 -3 8 1868.11 60.89
 -2 3 -8 1990 61.09
 -2 3 -8 2099.99 63.09
 -3 -3 -8 116.29 5.2
 3 3 -8 125.89 4.6
 -3 3 8 114.89 5.9
 3 -3 8 117.59 5.2
 3 3 -8 116.09 4.3
 3 -3 8 123.69 6.1
 -3 3 8 119.09 4.5
 3 -3 8 115.89 4.4
 -3 -3 -8 116.19 4.3
 3 -3 8 133.99 8.7
 -3 -3 -8 114.69 4.2
 -3 3 8 112.69 4.3
 -3 -3 -8 114.49 4.4
 3 3 -8 116.09 5.4
 3 3 8 120.69 4.4
 3 3 8 117.69 4.3
 -3 3 -8 115.79 4.4
 -3 3 -8 121.59 4.6
 3 -3 -8 121.09 7.8
 -3 3 -8 116.69 4.7
 3 -3 -8 120.69 4.3
 -3 -3 8 115.59 4.4
 -3 3 -8 122.69 6.5
 3 -3 -8 131.49 6.3
 -3 3 -8 116.29 4
 -4 -3 -8 69.29 2.9
 4 -3 8 67.89 4.3
 -4 -3 -8 68.69 3.7
 4 3 -8 74.09 3.3
 4 3 -8 74.69 4.5
 -4 3 8 65.29 2.6
 4 -3 8 64.19 5.1
 4 3 -8 71.09 3
 -4 -3 -8 69.19 2.8
 4 -3 8 70.29 3.1
 -4 -3 -8 69.89 3
 -4 3 8 72.79 3.3
 -4 3 8 74.59 3.3
 4 3 -8 71.79 3.2
 -4 3 8 68.89 4.9
 4 3 -8 69.49 2.6
 -4 -3 -8 69.89 2.7
 4 -3 8 72.69 7.2
 4 -3 -8 71.89 6.5
 4 -3 -8 74.19 2.9
 4 3 8 68.49 3.2
 -4 3 -8 75.69 3.3
 -4 3 -8 71.29 5.6
 4 3 8 70.99 3
 -4 3 -8 72.19 3.3
 -4 3 -8 73.99 2.6
 4 3 8 73.09 3.2
 -4 3 -8 67.09 3
 4 -3 -8 69.79 3.8
 4 3 8 66.89 2.6
 -4 -3 8 69.59 3.5
 4 -3 -8 66.99 4.9
 -5 3 8 2.6 0.7
 -5 3 8 3.4 0.5
 5 3 -8 2.5 0.7
 5 3 -8 3.7 0.5
 -5 -3 -8 2.6 0.7
 5 -3 8 3.2 0.8
 5 3 -8 3.4 0.6
 -5 -3 -8 3.7 0.5
 -5 3 8 3.5 0.7
 -5 3 8 4.4 0.9
 -5 -3 -8 3.2 0.6
 5 3 -8 2.6 0.7
 -5 -3 -8 2.8 0.6
 -5 3 -8 2.9 0.8
 5 3 8 3.8 0.7
 -5 -3 8 3.8 0.7
 5 3 8 2.9 0.5
 -5 3 -8 2.7 0.6
 5 3 8 4.1 0.9
 5 3 8 3.6 0.8
 5 -3 -8 4.9 0.8
 6 -3 8 329.37 10.2
 -6 -3 -8 300.97 9.8
 6 3 -8 302.07 9.8
 -6 3 8 342.37 10.3
 6 3 -8 305.37 10.2
 6 -3 -8 320.37 10.1
 -6 -3 8 330.57 10.2
 -6 3 -8 343.07 10.6
 -6 -3 8 315.47 10.2
 6 3 8 320.17 10.1
 6 -3 -8 334.27 10.3
 6 3 8 305.77 10.3
 6 3 8 327.67 10.5
 0 4 -8 166.78 5.9
 0 4 -8 185.98 7.2
 0 4 -8 177.68 6
 0 -4 -8 169.48 7.3
 1 4 -8 561.34 18
 -1 4 8 541.75 17.6
 1 4 -8 557.34 17.9
 -1 -4 -8 592.54 19.6
 -1 4 8 577.04 17.8
 1 4 -8 590.14 19.2
 -1 4 -8 579.14 19.8
 1 -4 -8 594.84 20.2
 -1 4 -8 584.04 18.4
 -1 4 -8 565.24 18.2
 2 -4 8 40.1 1.9
 2 4 -8 42.5 2
 -2 -4 -8 43.4 1.9
 -2 -4 -8 46.1 2.1
 -2 4 8 43.9 1.9
 2 4 -8 47.9 2.2
 2 4 -8 47.3 3.1
 2 -4 8 44 2.9
 -2 -4 -8 43.6 2.7
 -2 -4 -8 44 2
 -2 -4 -8 40.5 2
 2 -4 8 42.2 4.6
 2 -4 8 40.9 3.2
 -2 4 8 43.8 2.8
 2 -4 8 43.9 2
 2 4 8 42.4 1.9
 -2 4 -8 44.6 2.2
 -2 -4 8 44.4 2
 -2 -4 8 43.2 2.1
 2 -4 -8 40 2
 -2 -4 8 41.7 2.6
 2 -4 -8 49.1 4.2
 2 -4 -8 43.6 1.8
 2 -4 -8 47.8 3.1
 -2 4 -8 42.1 3.4
 2 -4 -8 44.1 3.4
 -2 -4 8 45.3 1.9
 -2 -4 8 42.7 2
 -2 4 -8 46.2 2.1
 -3 -4 -8 100.29 3.7
 -3 4 8 108.59 4
 3 4 -8 105.99 4.2
 -3 -4 -8 96.99 3.9
 -3 -4 -8 105.39 3.9
 -3 4 8 101.19 5.5
 3 -4 8 109.29 5
 3 4 -8 106.39 4.1
 3 4 -8 102.69 5.7
 -3 -4 -8 105.09 4.1
 3 4 -8 107.89 4.3
 3 -4 8 106.39 8.3
 3 4 -8 100.69 3.6
 3 -4 8 108.39 4.1
 -3 -4 -8 108.19 5
 -3 -4 -8 107.49 4
 -3 4 8 105.49 4.2
 -3 4 8 112.39 4.2
 3 -4 8 99.89 5.9
 -3 4 8 102.69 3.7
 3 -4 8 103.29 3.9
 3 4 8 102.59 4
 -3 -4 8 105.99 4.8
 -3 -4 8 105.99 3.9
 -3 -4 8 110.09 4
 3 -4 -8 107.29 6.1
 3 -4 -8 107.29 5.2
 -3 -4 8 109.89 3.9
 -3 4 -8 105.29 3.7
 -3 4 -8 106.29 6.4
 -3 4 -8 107.29 4.4
 3 -4 -8 110.79 3.8
 -3 4 -8 102.69 4.1
 3 -4 -8 114.39 7.7
 3 -4 -8 106.49 3.8
 3 4 8 110.09 4.1
 -3 4 -8 105.09 4.3
 -4 4 8 32.9 1.6
 4 4 -8 37.6 2.1
 -4 -4 -8 36.6 1.9
 4 -4 8 44.6 5.7
 -4 4 8 43.2 2.2
 -4 4 8 33.8 2.1
 -4 -4 -8 35.6 2.5
 -4 4 8 34.9 1.9
 4 4 -8 36.5 1.6
 -4 -4 -8 36.3 1.7
 4 4 -8 38 2.1
 4 4 -8 34.8 1.9
 4 -4 8 35.7 1.9
 -4 -4 -8 36.7 1.9
 -4 4 -8 37.1 2
 -4 4 -8 37.8 2.2
 -4 -4 8 36.6 1.7
 4 -4 -8 37.8 4.6
 4 -4 -8 40.5 2.7
 -4 -4 8 36.4 1.7
 -4 -4 8 35.6 1.8
 -4 -4 8 36.6 2.4
 4 -4 -8 36.4 1.7
 -4 4 -8 39.8 2.2
 -4 4 -8 32.2 1.6
 4 -4 -8 40 1.8
 4 4 8 35.6 1.6
 4 4 8 36.5 2.1
 4 4 8 34.8 1.9
 -5 4 8 86.49 3.7
 5 4 -8 86.59 3.6
 -5 4 8 96.69 3.1
 -5 -4 -8 86.19 3.7
 -5 -4 -8 89.09 3.2
 -5 -4 -8 87.39 3.3
 -5 4 8 81.69 3.5
 5 -4 8 89.69 3.3
 5 4 -8 89.29 3.4
 -5 -4 -8 84.29 3.1
 5 4 -8 86.69 3
 -5 4 8 88.29 3.4
 5 4 -8 94.29 3.6
 -5 -4 8 91.19 3.3
 5 4 8 94.49 3.7
 5 4 8 91.59 3.5
 5 -4 -8 88.89 3.2
 5 4 8 87.79 3.1
 5 4 8 94.69 3.7
 -5 4 -8 85.19 3.3
 5 -4 -8 96.59 3.3
 -5 -4 8 89.69 3.1
 -5 4 -8 100.79 3.8
 -5 4 -8 87.59 3.1
 0 -5 8 34.9 2.7
 0 -5 -8 28.2 1.4
 0 -5 8 31.3 1.6
 0 -5 -8 29.5 1.6
 0 -5 -8 30.6 1.6
 0 5 -8 27.7 2.6
 0 -5 -8 27.6 1.4
 0 5 -8 31 1.7
 0 -5 -8 34.3 2.1
 0 -5 -8 33.4 2.5
 0 -5 -8 29.8 1.6
 0 5 -8 27.6 1.5
 0 -5 -8 33.1 3.2
 0 -5 8 28.4 1.5
 0 -5 -8 29.5 2.1
 0 -5 8 29.8 1.6
 -1 -5 -8 22.2 2
 -1 -5 -8 18.5 2.8
 1 -5 8 21.5 2.3
 1 5 -8 20.8 1.4
 -1 -5 -8 20.8 1.3
 -1 -5 -8 19.6 1.1
 1 -5 8 19.8 1.3
 -1 -5 -8 20.1 1.2
 1 -5 8 21.5 1.2
 1 5 -8 19.8 2.3
 -1 -5 -8 20.3 1.9
 -1 -5 -8 21.8 1.4
 1 -5 8 22.4 1.3
 -1 5 8 19.7 1.2
 -1 -5 -8 21 1.3
 1 5 -8 20.7 1.3
 -1 5 -8 21.4 1.4
 -1 5 -8 22.6 1.1
 -1 -5 8 22.8 1.4
 1 -5 -8 20.5 1.3
 -1 5 -8 17.7 2.5
 1 -5 -8 20.4 2.8
 -1 -5 8 21 2.1
 -1 5 -8 19.8 1.3
 -1 -5 8 22.6 2
 -1 -5 8 21.9 1.4
 1 -5 -8 22.6 2.4
 -1 5 -8 21.7 1.6
 1 -5 -8 20.9 2.2
 1 -5 -8 21.2 1.1
 -2 5 8 179.28 6.3
 2 5 -8 177.98 6.2
 -2 -5 -8 162.58 5.8
 2 5 -8 171.48 5.8
 -2 -5 -8 174.28 6
 2 5 -8 165.08 7.6
 -2 -5 -8 175.38 6.1
 2 -5 8 181.48 7.6
 2 -5 8 180.68 6
 2 5 -8 186.58 6.4
 -2 5 8 176.98 6.1
 -2 -5 -8 184.18 6.2
 2 -5 8 176.28 6.2
 -2 -5 -8 184.28 6.4
 -2 -5 -8 189.48 7.4
 2 -5 8 184.28 11.1
 -2 5 -8 177.08 6
 -2 5 -8 184.38 6.6
 2 -5 -8 187.28 7.8
 -2 -5 8 187.18 6.3
 -2 -5 8 174.48 7.4
 -2 5 -8 183.58 6.4
 -2 5 -8 175.88 8.5
 2 -5 -8 181.68 9.6
 -2 -5 8 183.38 6.3
 2 -5 -8 182.98 6.3
 2 5 8 189.98 6.2
 2 -5 -8 175.68 6
 -2 -5 8 186.28 7.3
 -2 5 -8 173.38 6.5
 2 -5 -8 187.18 8.7
 -3 -5 -8 93.79 3.5
 -3 5 8 92.19 3.8
 3 -5 8 94.39 3.5
 -3 5 8 88.69 3.2
 3 5 -8 85.49 3.2
 3 5 -8 96.89 3.8
 -3 -5 -8 89.19 3.4
 -3 -5 -8 96.19 4.5
 -3 -5 -8 91.59 3.7
 3 5 -8 91.09 3.7
 3 -5 8 85.49 7.6
 3 5 -8 96.09 3.7
 -3 -5 -8 89.19 3.6
 3 -5 8 91.99 4.6
 3 5 8 85.99 3.5
 3 -5 -8 89.49 3.3
 3 -5 -8 84.39 6.7
 -3 5 -8 95.09 3.9
 -3 5 -8 87.59 3.8
 -3 -5 8 92.99 4.4
 3 -5 -8 91.49 4.6
 -3 -5 8 93.99 3.5
 -3 5 -8 89.79 3.2
 -3 5 -8 94.09 3.6
 -3 -5 8 92.39 3.5
 3 5 8 90.19 3.5
 4 5 -8 41 2
 4 5 -8 42.3 2.1
 4 -5 8 43.2 1.8
 -4 5 8 45.7 1.7
 4 5 -8 43.7 2
 -4 -5 -8 39.6 1.8
 -4 -5 -8 42.8 1.9
 4 5 -8 41.9 1.7
 -4 5 8 43.2 2.1
 -4 -5 -8 41.3 2.5
 -4 -5 -8 41.4 2
 -4 5 8 41.1 2
 -4 5 8 42.1 2.2
 4 5 8 43.7 2.1
 4 -5 -8 43.8 1.8
 -4 5 -8 42.9 2.3
 -4 -5 8 42.5 1.9
 4 5 8 43.8 1.7
 -4 5 -8 42.1 1.7
 -4 -5 8 41.7 1.8
 4 -5 -8 39.4 2.7
 -4 5 -8 43 2
 4 5 8 42.9 2
 -4 5 -8 43.7 2.2
 -5 5 8 135.69 4.8
 -5 5 8 146.89 4.8
 -5 -5 -8 127.99 4.9
 5 5 -8 148.09 4.5
 5 5 -8 140.89 4.7
 -5 5 8 139.99 4.5
 -5 -5 -8 143.89 4.6
 5 5 -8 137.49 4.8
 -5 5 -8 148.99 5
 5 5 8 140.89 4.8
 -5 -5 8 148.29 4.7
 -5 5 -8 140.49 4.5
 5 -5 -8 140.99 4.6
 5 5 8 141.59 4.6
 0 -6 -8 120.69 4.4
 0 -6 8 126.09 5.9
 0 -6 8 119.99 4.4
 0 6 -8 116.39 4.1
 0 -6 -8 119.99 5.6
 0 -6 8 123.69 4.4
 0 6 -8 121.39 4.4
 0 6 -8 126.79 4.6
 0 -6 -8 117.49 4.3
 -1 -6 -8 15.1 1.1
 1 6 -8 15.6 0.8
 1 6 -8 14.5 1.1
 -1 -6 -8 14.5 1.8
 1 -6 8 16.4 1.1
 1 6 -8 14.7 1.1
 -1 -6 -8 16 1.6
 1 -6 8 14.9 1.9
 1 -6 8 18.6 3.9
 -1 -6 -8 15.5 1.1
 -1 -6 -8 15.2 1.1
 -1 6 -8 14.3 1.1
 1 -6 -8 15.4 1.9
 1 -6 -8 15.7 1.2
 -1 -6 8 15.7 1.2
 -1 -6 8 15.3 1.1
 -1 6 -8 14.8 0.8
 1 -6 -8 14.4 0.8
 -1 -6 8 14.5 1.8
 -1 6 -8 14.3 1.2
 -2 -6 -8 43.3 2
 -2 -6 -8 41.3 1.9
 2 6 -8 43.6 1.7
 -2 6 8 43.9 1.9
 -2 -6 -8 43 2
 2 -6 8 41.9 2
 -2 -6 -8 45.8 2.7
 -2 6 8 41.8 2
 2 6 -8 40.7 2
 -2 -6 -8 40.1 1.7
 2 6 -8 42.8 2.1
 2 -6 8 41.6 3.1
 -2 6 -8 41.6 2.2
 -2 -6 8 41.6 2
 -2 6 -8 43.5 2
 -2 -6 8 39.2 2.7
 -2 -6 8 42.3 1.9
 -2 6 -8 43.6 2.2
 2 -6 -8 42.4 2
 -2 6 -8 40.7 1.7
 2 -6 -8 41.5 1.7
 -3 -6 -8 11.8 0.9
 3 6 -8 11.3 0.9
 -3 6 8 13.4 1
 -3 6 8 11.7 0.9
 3 -6 8 10.5 1.4
 -3 -6 -8 10.7 0.9
 -3 6 8 12.7 0.7
 -3 -6 -8 11.5 0.8
 3 6 -8 12.1 0.7
 -3 -6 -8 13.2 1.4
 3 6 -8 11.9 1
 -3 6 -8 12.2 1
 3 -6 -8 11.8 0.7
 3 -6 -8 12.4 1.6
 -3 6 -8 11 1.1
 -3 -6 8 11.7 0.9
 -3 6 -8 11.9 0.7
 -3 6 -8 10.1 0.9
 -3 -6 8 13 0.9
 -4 6 8 320.67 9.6
 -4 -6 -8 297.17 10.2
 4 6 -8 303.67 9.8
 4 6 -8 307.77 9.5
 -4 -6 -8 305.47 9.7
 -4 6 8 313.17 9.8
 -4 6 -8 301.87 9.4
 -4 6 -8 297.57 9.7
 4 -6 -8 295.77 9.4
 -4 6 -8 298.77 9.8
 4 -6 -8 302.17 10.4
 -4 -6 8 314.17 9.5
 -4 -6 8 313.87 9.6
 0 -7 -8 113.19 4
 0 -7 8 116.19 4
 0 -7 -8 108.49 5.2
 0 7 -8 118.09 3.7
 0 7 -8 112.09 4.1
 0 7 -8 112.69 4
 0 -7 8 113.49 5.3
 1 -7 8 40 1.7
 -1 -7 -8 35.3 1.9
 1 7 -8 37.2 1.6
 -1 -7 -8 38.6 2.4
 1 7 -8 37.6 1.4
 -1 -7 -8 38.4 1.6
 1 7 -8 35 1.7
 1 -7 8 33.5 2.6
 -1 -7 -8 37.8 1.6
 -1 7 -8 35.9 1.8
 1 -7 -8 34.5 2.5
 -1 7 -8 38.8 1.7
 1 -7 -8 39.3 1.7
 -1 -7 8 38.7 1.7
 -1 -7 8 35.5 2.5
 -1 7 -8 37.7 1.4
 -2 -7 -8 27.2 1.1
 2 7 -8 27.3 1.2
 2 7 -8 26.6 1
 2 -7 8 21.7 2
 -2 -7 -8 26.6 1.2
 -2 -7 -8 27.1 1.6
 -2 -7 8 25.3 1.2
 2 -7 -8 25.9 2
 -2 7 -8 25.2 1
 -2 7 -8 27.8 1.3
 -2 -7 8 27.3 1.2
 -3 -7 -8 57.29 2.3
 -3 7 -8 68.89 2.3
 -3 -7 8 67.19 2.3
 3 -7 -8 70.49 3
 0 0 -9 1.4 0.4
 0 0 9 0.2 0.3
 0 0 -9 1 0.7
 0 0 -9 0.7 0.3
 -1 0 -9 1237.18 38.1
 1 0 -9 1192.08 37.8
 1 0 9 1203.58 37.8
 -1 0 9 1276.07 38.2
 1 0 -9 1236.88 37.8
 2 0 -9 15.3 1.2
 2 0 -9 13.9 1.2
 2 0 -9 16.9 2.6
 2 0 9 12.7 0.9
 2 0 9 16.2 1.8
 -2 0 -9 10.4 1.3
 -2 0 9 12.9 1.4
 2 0 9 13.4 1.2
 -3 0 9 466.85 16.4
 3 0 9 483.55 14.9
 3 0 9 468.65 15.7
 3 0 -9 420.66 14.7
 3 0 -9 510.45 18.6
 3 0 -9 460.85 15.8
 3 0 9 455.55 14.7
 3 0 -9 480.55 15.7
 -3 0 -9 451.75 16.4
 -3 0 9 462.85 14.8
 4 0 9 678.93 21.1
 -4 0 9 677.33 24
 -4 0 -9 653.23 24.2
 4 0 9 715.13 21.6
 4 0 -9 688.63 23.3
 -4 0 9 666.13 21.1
 4 0 9 704.43 23.2
 -4 0 9 626.94 21.7
 -4 0 9 673.63 21.3
 4 0 -9 689.43 21.8
 4 0 -9 655.93 22.8
 4 0 9 698.63 21.9
 4 0 -9 741.43 21.9
 -4 0 9 716.33 21.8
 4 0 -9 685.73 21.4
 5 0 9 93.89 3.8
 5 0 9 99.89 4.2
 -5 0 -9 93.19 3.5
 5 0 9 87.59 3.4
 -5 0 -9 101.79 3.8
 5 0 -9 101.49 4.1
 5 0 -9 89.59 3.9
 5 0 9 93.39 4.1
 5 0 9 90.49 4
 -5 0 9 101.99 4
 6 0 9 49.5 1.9
 -6 0 9 48.8 2.3
 6 0 -9 50.19 2.5
 6 0 9 45.8 2.4
 6 0 9 50.69 2.4
 0 1 9 1760.92 52.49
 0 -1 -9 1675.13 52.39
 0 -1 9 1718.13 52.89
 -1 1 9 1274.57 38.6
 -1 -1 -9 1185.58 38.6
 -1 -1 -9 1243.48 38.3
 1 -1 9 1249.18 38.4
 1 1 -9 1290.77 38.4
 1 1 -9 1221.28 37.8
 1 -1 -9 1282.97 39
 -1 1 -9 1234.28 39.1
 1 -1 -9 1233.68 38.4
 1 1 9 1263.17 38.5
 -1 -1 9 1266.67 39
 -2 1 9 721.03 22.8
 2 -1 9 734.63 25.9
 2 1 -9 745.63 25.4
 2 -1 9 732.13 23.4
 2 1 -9 702.53 23
 -2 -1 -9 750.02 23.6
 2 1 -9 717.73 22.8
 2 1 -9 749.03 23.4
 -2 1 9 766.62 23.9
 2 -1 -9 765.32 23.2
 -2 1 -9 743.43 24.1
 2 1 9 726.33 23.3
 2 -1 -9 727.93 23.7
 -2 -1 9 730.43 23.9
 2 1 9 729.33 22.8
 3 -1 9 314.67 11.3
 -3 1 9 321.07 10.4
 -3 1 9 327.17 10.3
 3 1 -9 323.67 10.5
 3 1 -9 328.27 11.3
 3 1 -9 288.47 14
 3 -1 9 327.37 10.5
 -3 -1 -9 310.17 11.7
 3 1 -9 313.77 10.3
 3 1 -9 304.87 10.9
 3 -1 9 320.57 14.2
 -3 1 9 336.37 12
 -3 -1 9 326.17 12.2
 3 -1 -9 306.57 11.8
 3 1 9 328.97 11.6
 3 1 9 343.97 10.8
 -3 1 -9 326.87 10.7
 3 -1 -9 332.17 14.2
 3 -1 -9 332.87 11.3
 3 1 9 317.27 10.6
 -3 1 -9 339.47 12.6
 4 -1 9 281.27 9.7
 4 -1 9 292.47 9.5
 -4 1 9 284.37 9.8
 4 1 -9 301.47 9.5
 4 1 -9 274.97 9.8
 4 1 -9 276.67 11
 -4 1 9 289.07 9.1
 -4 1 9 289.67 9.5
 4 -1 9 280.87 9.8
 4 1 -9 283.57 9.1
 4 -1 9 281.87 9.1
 -4 1 9 292.77 11.9
 4 1 -9 287.47 9.7
 -4 1 9 297.17 9.8
 4 1 -9 287.87 10.9
 4 -1 9 290.17 11.1
 4 1 9 287.67 9.7
 4 -1 -9 282.97 9.4
 -4 -1 9 274.07 9.5
 4 1 9 288.17 11
 4 -1 -9 281.07 11.3
 -4 1 -9 285.77 12.1
 4 -1 -9 271.57 9.5
 4 -1 -9 285.57 10.5
 4 -1 -9 297.57 14.4
 -4 -1 9 290.07 11.7
 -4 1 -9 275.57 9
 -4 1 -9 287.67 9.7
 4 1 9 287.27 9.5
 4 1 9 274.97 9
 -5 1 9 28.3 1.8
 5 -1 9 27.1 1.7
 -5 1 9 28.9 1.3
 5 1 -9 29.9 1.9
 -5 -1 -9 28.9 1.5
 5 -1 9 24.8 1.9
 5 1 -9 25.2 1.2
 5 1 -9 26.1 1.6
 5 1 -9 28.6 1.6
 5 -1 9 26.9 1.2
 -5 1 9 25.7 1.5
 5 1 9 29.1 1.7
 -5 1 -9 29.3 1.8
 5 1 9 25.9 1.3
 5 1 9 27.2 2
 5 1 9 28.3 2
 5 -1 -9 33.7 2.1
 5 -1 -9 26.4 1.7
 -5 -1 9 27.6 1.7
 6 -1 9 24.3 1.4
 6 1 -9 24.3 1.4
 6 -1 9 23.1 1.5
 6 1 -9 20.6 1.4
 -6 -1 -9 24.2 1.1
 -6 1 9 19.4 1.5
 6 -1 -9 23.5 1.4
 6 1 9 20.9 1
 -6 1 -9 20.9 1.3
 6 1 9 21.5 1.3
 6 1 9 22.1 1.6
 0 2 -9 609.34 18.9
 0 -2 9 529.45 17.7
 0 -2 9 624.64 18.4
 0 -2 9 572.14 18.8
 0 -2 -9 582.54 18.9
 0 2 9 574.34 18
 1 2 -9 1104.39 36.4
 1 -2 9 1227.88 36.5
 -1 -2 -9 1203.78 36.9
 -1 2 9 1193.88 36.5
 1 2 -9 1139.29 36.9
 1 2 -9 1179.78 36
 1 2 9 1096.79 35.8
 -1 2 -9 1181.58 36.7
 1 2 9 1155.28 35.7
 -1 -2 9 1188.38 36.5
 -1 2 -9 1174.78 35.7
 1 -2 -9 1193.68 36.7
 2 2 -9 351.86 12
 2 -2 9 373.96 15
 2 2 -9 347.27 11.3
 2 -2 9 355.56 12
 -2 2 9 348.37 11.3
 -2 2 9 348.57 12.3
 2 2 9 349.87 11.8
 -2 2 -9 361.16 11.4
 2 -2 -9 342.47 11.3
 2 -2 -9 346.57 13.9
 2 2 9 347.67 11.2
 -2 2 -9 369.46 12.9
 -2 -2 9 348.17 12.4
 2 -2 -9 367.56 12.6
 3 2 -9 52.49 3.2
 3 -2 9 62.99 5.3
 3 2 -9 56.99 2.4
 -3 2 9 57.19 2.4
 3 -2 9 49.7 3.1
 3 2 -9 54.09 2.5
 -3 2 9 57.39 3.7
 -3 2 9 56.29 2.5
 3 -2 -9 53.19 2.7
 -3 2 -9 56.79 2.4
 3 2 9 56.69 3.2
 3 -2 -9 57.49 3.7
 3 -2 -9 60.59 5
 -3 -2 9 50.79 3.6
 3 2 9 53.99 2.4
 -3 2 -9 55.09 3.9
 3 2 9 55.29 2.3
 -4 -2 -9 286.47 10.7
 4 -2 9 298.17 10.2
 4 -2 9 303.87 11.5
 -4 2 9 311.47 12.5
 -4 -2 -9 296.97 9.9
 4 -2 9 277.57 18.4
 -4 -2 -9 296.37 10
 4 2 -9 305.97 10.3
 -4 2 9 312.47 10.3
 -4 -2 -9 299.97 9.9
 -4 2 9 299.37 10.3
 4 2 -9 302.47 10
 4 2 -9 295.77 11.6
 4 2 -9 315.57 10.3
 4 2 -9 303.07 9.6
 4 -2 9 321.97 10.5
 4 2 9 301.37 9.7
 -4 2 -9 294.37 13
 4 2 9 304.87 10.1
 4 2 9 294.27 10.4
 4 2 9 297.87 11.8
 4 -2 -9 301.77 10
 4 -2 -9 307.67 15
 -4 2 -9 303.27 10.4
 4 2 9 296.77 10.3
 -4 2 -9 317.67 9.6
 4 -2 -9 311.37 12.4
 -4 2 -9 307.07 10.3
 4 -2 -9 303.97 10.8
 5 2 -9 66.99 2.5
 -5 -2 -9 64.39 2.7
 5 -2 9 69.89 3.2
 -5 2 9 68.29 2.5
 -5 2 9 70.99 3.1
 5 2 -9 60.89 3
 5 2 -9 62.59 2.8
 -5 2 9 60.79 2.7
 -5 -2 -9 57.29 2.6
 5 2 -9 74.29 3.2
 -5 2 9 66.39 3.1
 5 -2 9 65.89 3
 5 -2 -9 69.79 2.9
 5 2 9 57.99 3.1
 -5 2 -9 58.99 2.2
 5 2 9 66.89 3.2
 5 2 9 59.69 2.8
 -5 2 -9 73.49 3.1
 5 2 9 65.69 2.5
 -6 2 9 76.49 3.1
 -6 -2 -9 78.19 2.7
 6 2 -9 70.39 3.2
 6 2 -9 76.99 2.6
 6 -2 9 83.69 3.1
 -6 2 -9 80.19 3.1
 6 2 9 74.49 3
 6 2 9 88.39 3.3
 6 -2 -9 78.29 3.1
 6 2 9 78.49 2.7
 6 2 9 72.99 3.6
 0 -3 9 982.4 30.6
 0 -3 -9 1012.8 31.7
 0 3 -9 983 31.5
 0 3 -9 980.9 30.5
 -1 3 9 853.01 27.3
 1 -3 9 937.91 27.9
 1 -3 9 795.22 28
 1 3 -9 895.71 27.5
 -1 3 9 926.81 27.9
 -1 -3 -9 912.41 28.8
 1 3 -9 908.21 28.7
 -1 3 -9 903.91 29.4
 -1 3 -9 907.21 28.2
 1 -3 -9 933.11 29.6
 -1 -3 9 896.61 28.1
 2 3 -9 119.49 5.5
 -2 3 9 114.29 5.1
 2 3 -9 117.99 5
 2 3 -9 117.19 4.2
 2 -3 9 111.09 4.8
 2 -3 9 116.69 5.3
 2 3 -9 116.99 4.3
 -2 3 9 116.69 4.2
 2 3 9 115.49 4
 -2 3 -9 118.39 4.2
 -2 -3 9 117.29 4.2
 2 -3 -9 111.69 6.5
 2 -3 -9 117.79 5.7
 -2 3 -9 121.89 5.8
 -2 3 -9 118.39 4.4
 3 -3 9 337.97 13
 3 3 -9 328.07 11.8
 -3 -3 -9 344.77 10.8
 3 3 -9 343.37 13.2
 3 -3 9 336.97 12
 3 -3 9 319.87 11
 3 -3 9 333.37 16.2
 -3 -3 -9 333.07 10.9
 3 3 -9 344.47 11
 3 3 -9 341.57 11.2
 3 3 -9 318.37 10.6
 -3 3 9 357.06 13
 3 3 -9 325.27 12.2
 -3 -3 -9 321.77 10.6
 -3 -3 -9 338.67 11.9
 -3 -3 -9 336.07 11
 -3 3 9 338.57 11.1
 -3 -3 9 328.17 11.8
 -3 3 -9 336.87 10.6
 -3 3 -9 345.27 11.3
 3 -3 -9 311.17 14
 3 3 9 346.87 11.1
 -3 3 -9 326.57 11.3
 3 -3 -9 331.77 10.9
 3 3 9 343.07 11
 -3 3 -9 338.57 13.5
 -3 3 -9 351.96 11.1
 3 -3 -9 349.07 15.4
 3 -3 -9 344.27 13.2
 -4 -3 -9 422.16 13.6
 4 3 -9 413.66 13.4
 -4 3 9 433.56 14
 -4 3 9 439.66 13.9
 -4 3 9 409.76 16.2
 4 -3 9 409.16 15.1
 -4 3 9 434.96 14.1
 -4 3 9 443.46 13.4
 4 -3 9 431.86 16.6
 4 3 -9 411.56 14.1
 4 3 -9 432.76 13.9
 -4 -3 -9 428.56 13.5
 4 3 -9 447.46 14.2
 4 3 -9 415.56 16.6
 4 -3 9 406.06 13.9
 4 -3 9 410.56 20.5
 -4 -3 -9 435.36 14.8
 -4 -3 -9 412.76 13.7
 4 3 -9 412.76 15.6
 -4 -3 -9 452.15 13.9
 4 3 9 428.36 13.7
 4 3 9 409.16 13.2
 4 -3 -9 399.56 19.1
 4 3 9 400.66 13.9
 4 -3 -9 418.26 16.3
 -4 3 -9 416.16 14
 4 -3 -9 415.16 14.5
 4 -3 -9 414.26 13.5
 -4 3 -9 434.06 14
 -4 -3 9 422.96 14.3
 -4 3 -9 412.16 13.2
 -4 3 -9 438.86 17.2
 -4 3 -9 430.96 13.6
 4 3 9 439.36 14
 -5 3 9 91.09 3.4
 5 3 -9 83.39 3.6
 -5 3 9 91.79 3.7
 5 3 -9 82.59 3
 -5 -3 -9 85.69 3.8
 5 3 -9 82.99 3.6
 -5 -3 -9 86.59 3.3
 -5 -3 -9 83.59 3.3
 5 -3 9 85.49 3.5
 -5 -3 -9 81.39 3.1
 5 3 -9 89.99 3.4
 -5 3 9 80.99 3.1
 -5 3 9 90.09 3.8
 -5 3 -9 88.69 3.6
 5 3 9 87.19 3.1
 5 3 9 87.89 3.7
 5 3 9 86.89 3.5
 5 -3 -9 71.29 3.4
 -5 -3 9 90.39 3.3
 5 3 9 84.49 3.7
 6 3 -9 115.49 3.7
 -6 3 9 123.99 4.3
 -6 -3 -9 116.39 3.8
 6 3 -9 120.59 4.2
 6 -3 9 106.19 4.1
 6 3 9 116.79 4
 6 3 9 120.89 4.2
 -6 -3 9 114.09 3.9
 6 -3 -9 104.29 3.9
 6 3 9 121.09 3.8
 6 -3 -9 119.89 3.9
 -6 -3 9 117.19 3.9
 -6 3 -9 115.89 4.1
 0 4 -9 1780.42 54.99
 0 4 -9 1767.92 53.59
 0 4 -9 1674.53 53.49
 0 -4 -9 1773.32 55.29
 1 4 -9 56.29 2.4
 1 4 -9 55.29 3.3
 -1 -4 -9 55.89 3.6
 -1 4 9 52.99 2.1
 1 4 -9 56.79 2.3
 -1 4 -9 55.49 2.5
 1 -4 -9 55.59 3.6
 -1 4 -9 58.69 2.4
 1 -4 -9 52.19 3.5
 -1 4 -9 54.29 3.5
 -2 -4 -9 348.47 11
 2 -4 9 329.87 11
 -2 -4 -9 349.07 12.2
 -2 -4 -9 354.86 11.2
 2 -4 9 324.17 12.5
 -2 4 9 324.57 10.9
 -2 -4 -9 338.17 10.9
 -2 4 9 342.57 11.1
 2 4 -9 345.67 11.1
 2 -4 9 338.37 11.1
 2 -4 9 340.57 16
 2 -4 9 342.07 12.4
 -2 -4 -9 321.47 10.7
 2 4 -9 357.26 11.3
 -2 4 9 346.87 12
 2 4 -9 345.07 12.7
 -2 -4 -9 328.37 10.9
 -2 4 -9 327.77 11.3
 -2 -4 9 342.47 12.1
 -2 -4 9 352.26 11
 2 -4 -9 345.57 12.4
 -2 4 -9 356.36 11.2
 2 -4 -9 335.07 10.9
 -2 -4 9 335.97 10.9
 -2 -4 9 331.17 11
 2 -4 -9 350.16 14.6
 2 -4 -9 340.77 13.2
 -2 4 -9 354.46 11.4
 2 4 9 337.67 10.9
 -2 4 -9 326.87 10.7
 -2 4 -9 342.87 13.3
 2 -4 -9 342.67 11.1
 -3 -4 -9 142.29 6
 -3 4 9 136.29 6.5
 -3 4 9 131.69 5
 3 4 -9 130.69 5
 3 -4 9 124.09 6.9
 -3 4 9 126.39 5
 3 -4 9 126.69 5.8
 -3 -4 -9 131.69 4.5
 3 4 -9 131.19 6.6
 3 -4 9 132.39 4.7
 -3 -4 -9 131.69 4.7
 3 -4 9 127.89 9.4
 3 -4 9 131.89 4.9
 3 4 -9 132.59 5.1
 -3 4 9 122.59 4.4
 -3 -4 -9 141.19 5
 -3 -4 -9 132.49 4.8
 -3 -4 -9 134.59 4.7
 3 4 -9 129.39 4.5
 3 4 -9 135.09 4.9
 -3 -4 9 139.89 5.8
 -3 -4 9 133.09 4.7
 -3 4 -9 134.79 7.4
 3 -4 -9 130.09 8.4
 -3 -4 9 130.89 4.8
 -3 -4 9 136.49 4.7
 3 -4 -9 134.09 4.6
 -3 4 -9 130.89 5.2
 -3 4 -9 139.49 5
 -3 4 -9 129.99 4.5
 3 4 9 134.09 4.9
 3 -4 -9 127.59 6
 -3 4 -9 134.29 5.2
 3 -4 -9 132.89 4.6
 3 -4 -9 126.79 7
 3 4 9 130.69 4.8
 3 -4 -9 127.69 4.6
 -4 -4 -9 134.49 5.1
 -4 4 9 141.79 5.3
 -4 4 9 140.99 5.3
 -4 -4 -9 128.59 5.8
 4 4 -9 143.19 5.3
 4 4 -9 139.99 5.1
 4 -4 9 143.09 5.1
 -4 4 9 146.49 4.7
 4 -4 9 150.48 12.3
 4 4 -9 131.09 4.6
 -4 4 9 135.19 5
 4 4 -9 138.99 5.3
 -4 -4 -9 133.49 4.8
 -4 -4 -9 133.49 5
 4 4 9 134.59 5
 4 4 9 136.09 4.6
 4 -4 -9 129.99 4.9
 -4 4 -9 139.39 5.3
 -4 -4 9 133.39 5.5
 -4 -4 9 130.39 4.7
 4 4 9 139.29 5.2
 4 -4 -9 120.19 8.8
 4 -4 -9 138.69 4.7
 -4 -4 9 140.69 4.7
 -4 -4 9 134.39 4.8
 4 -4 -9 136.59 5.8
 -4 4 -9 142.69 5.1
 -4 4 -9 131.79 5.3
 -4 4 -9 141.59 4.6
 -5 4 9 82.99 3.3
 -5 4 9 80.69 3.4
 -5 4 9 80.09 2.8
 -5 -4 -9 74.09 2.7
 5 4 -9 74.79 3.3
 -5 4 9 76.69 3.1
 5 4 -9 80.89 3.3
 5 -4 9 79.39 3.1
 5 4 -9 78.79 2.7
 -5 -4 -9 72.99 3.4
 -5 -4 -9 80.09 3
 5 4 -9 79.09 3
 -5 -4 -9 80.59 3
 -5 -4 9 78.59 2.8
 -5 4 -9 75.39 3
 5 -4 -9 81.69 3
 -5 4 -9 73.39 3.3
 -5 -4 9 81.19 3
 5 4 9 82.29 3.3
 5 4 9 80.59 2.8
 5 4 9 79.19 3.1
 5 -4 -9 82.79 2.9
 5 4 9 91.89 3.4
 0 -5 -9 6.5 0.7
 0 -5 -9 6.1 0.7
 0 -5 9 6.5 0.8
 0 5 -9 7.2 1.6
 0 -5 -9 5.8 1.1
 0 -5 -9 6.6 0.8
 0 -5 9 7.3 1.6
 0 -5 -9 7.5 1.4
 0 -5 -9 6.8 0.8
 0 5 -9 5.7 0.8
 0 5 -9 5.7 0.7
 0 -5 -9 6.1 0.8
 0 -5 -9 6.8 0.9
 0 -5 9 7.3 0.9
 0 -5 -9 2.7 1.5
 0 -5 9 7 0.6
 1 -5 9 655.93 20.7
 -1 -5 -9 682.83 21
 1 -5 9 653.03 20.9
 1 5 -9 646.54 22.4
 -1 -5 -9 651.43 20.8
 -1 5 9 702.23 20.8
 -1 -5 -9 669.33 21.1
 -1 -5 -9 637.34 20.6
 -1 -5 -9 639.84 23.1
 1 -5 9 687.33 22.8
 -1 -5 -9 714.53 22.2
 -1 -5 -9 640.64 22.1
 -1 -5 -9 687.13 20.9
 1 5 -9 653.13 20.9
 1 5 -9 684.53 21.2
 1 -5 -9 644.64 22.8
 -1 5 -9 629.54 20.1
 -1 5 -9 609.74 20.7
 -1 -5 9 684.63 20.6
 -1 -5 9 693.93 21.7
 -1 5 -9 664.13 22.6
 -1 -5 9 575.44 20.2
 1 -5 -9 661.93 20.5
 -1 -5 9 660.93 20.5
 1 -5 -9 641.14 23
 -1 5 -9 679.03 20.8
 -1 -5 9 669.13 22.2
 -1 5 -9 666.03 20.6
 1 -5 -9 653.93 20.2
 -2 -5 -9 96.29 3.7
 -2 -5 -9 89.89 3.4
 2 -5 9 95.99 7.6
 2 5 -9 98.29 3.9
 2 -5 9 88.39 4.9
 2 5 -9 97.19 3.7
 2 5 -9 95.29 3.4
 -2 -5 -9 102.29 4.8
 -2 -5 -9 101.59 3.6
 2 5 -9 89.19 4
 -2 -5 -9 97.59 3.6
 -2 5 9 95.49 3.6
 -2 -5 -9 99.99 3.8
 -2 5 9 97.39 3.7
 2 -5 9 94.79 3.6
 2 -5 9 96.19 3.7
 -2 5 -9 95.59 3.4
 -2 -5 9 96.89 3.7
 2 -5 -9 98.79 3.8
 -2 5 -9 94.59 4
 2 5 9 98.09 3.6
 -2 -5 9 89.69 4.7
 2 -5 -9 98.39 5.1
 -2 5 -9 97.79 4
 -2 -5 9 97.39 3.7
 -2 -5 9 105.39 4.7
 2 -5 -9 100.79 6.5
 -2 5 -9 102.09 3.8
 2 -5 -9 94.79 3.5
 -3 -5 -9 26.7 1.4
 3 -5 9 27.3 2.3
 -3 -5 -9 27.3 1.5
 3 5 -9 27.9 1.6
 3 5 -9 27.6 1.6
 -3 -5 -9 27.3 1.6
 3 5 -9 28.2 1.7
 -3 5 9 26.1 1.3
 3 -5 9 26.1 1.5
 3 5 -9 27.1 1.3
 -3 -5 -9 27.8 1.7
 -3 5 9 27.2 1.7
 -3 -5 -9 27.9 2.3
 3 -5 9 20.9 4.1
 3 5 9 25.8 1.5
 -3 5 -9 28.3 1.3
 -3 5 -9 24.6 1.6
 -3 5 -9 27.8 1.8
 -3 -5 9 33.7 2.4
 -3 5 -9 25.2 1.8
 3 -5 -9 26 1.3
 -3 -5 9 26.1 1.5
 3 5 9 26.3 1.6
 3 -5 -9 29.7 3.8
 3 -5 -9 26.7 2.3
 -3 -5 9 28 1.6
 4 5 -9 29.3 1.3
 -4 5 9 31.1 1.6
 -4 -5 -9 27.2 1.3
 4 5 -9 27.9 1.6
 4 5 -9 29.3 1.5
 4 -5 9 29.7 1.4
 4 5 -9 27 1.7
 -4 5 9 28.6 1.7
 -4 -5 -9 27.8 1.5
 -4 -5 -9 27.5 2
 -4 5 9 30.2 1.7
 -4 -5 -9 26.1 1.5
 4 5 9 29.8 1.3
 4 5 9 30.1 1.6
 -4 5 -9 29.7 1.8
 4 5 9 27.2 1.5
 -4 5 -9 27.3 1.8
 4 -5 -9 30 1.3
 -4 5 -9 27.6 1.5
 -4 5 -9 28.9 1.3
 4 -5 -9 27.9 2.1
 -4 -5 9 26.9 1.3
 -4 -5 9 30.6 1.5
 5 5 -9 75.09 2.8
 5 5 -9 81.89 2.6
 -5 5 9 79.89 2.6
 -5 -5 -9 79.79 2.7
 -5 5 9 76.59 2.8
 5 5 -9 79.29 2.8
 -5 5 9 76.19 2.8
 -5 -5 -9 70.89 2.9
 5 5 9 77.59 2.8
 5 -5 -9 83.59 2.7
 -5 5 -9 82.29 3
 -5 5 -9 82.09 2.6
 5 5 9 77.49 2.6
 -5 -5 9 77.89 2.8
 0 -6 9 9.2 0.9
 0 -6 -9 10.2 1.7
 0 -6 -9 8.3 0.9
 0 6 -9 8.7 0.6
 0 -6 -9 8.4 0.9
 0 6 -9 6.9 0.8
 0 6 -9 7.1 0.9
 0 -6 9 7.2 0.9
 0 -6 9 8.7 1.6
 -1 6 9 26.4 1.4
 1 -6 9 24.2 1.4
 1 6 -9 24.6 1.1
 1 6 -9 22.8 1.4
 1 -6 9 24.1 2.3
 1 6 -9 25.1 1.5
 -1 -6 -9 25.8 1.4
 -1 -6 -9 25.6 1.4
 -1 -6 -9 24.3 1.4
 -1 -6 -9 25 2
 -1 -6 -9 24.6 2.1
 -1 6 -9 23.8 1.6
 1 -6 -9 25.6 1.5
 -1 6 -9 24.2 1.4
 1 -6 -9 24.5 1.2
 -1 -6 9 25.9 2.3
 1 -6 -9 27.2 2.4
 -1 6 -9 23.9 1.1
 -1 -6 9 26 1.5
 -1 -6 9 23.4 1.4
 -1 6 -9 24.7 1.6
 -2 -6 -9 42.8 2
 2 6 -9 42.1 2
 2 6 -9 43.6 2.1
 2 -6 9 42.3 2
 -2 -6 -9 38.5 1.7
 -2 -6 -9 42.7 2
 2 -6 9 46.4 3.1
 -2 -6 -9 44.7 1.9
 2 6 -9 43.4 1.7
 -2 6 9 42.9 2
 -2 -6 -9 42.5 2.7
 -2 -6 9 42.4 2
 2 -6 -9 41.7 1.7
 -2 -6 9 45.1 3
 2 -6 -9 45.3 2.1
 -2 -6 9 45.8 2
 -2 6 -9 43.6 2.2
 -2 6 -9 43.1 2.2
 -2 6 -9 42.7 2
 -2 6 -9 40.7 1.7
 -3 6 9 74.09 2.6
 -3 -6 -9 76.99 3.6
 -3 -6 -9 78.99 2.9
 3 6 -9 74.89 2.6
 3 -6 9 80.69 3.9
 3 6 -9 73.19 2.9
 -3 6 9 73.69 3
 -3 6 9 72.99 2.9
 3 6 -9 73.89 3
 -3 -6 -9 75.39 2.9
 -3 -6 -9 74.99 2.7
 -3 -6 9 71.39 2.8
 -3 6 -9 78.89 3.1
 -3 6 -9 77.79 3.2
 3 -6 -9 71.49 3.9
 -3 6 -9 75.89 2.6
 -3 6 -9 74.89 2.9
 -3 -6 9 67.29 2.8
 3 -6 -9 74.79 2.6
 4 6 -9 27.2 1.1
 -4 6 9 28.7 1.3
 4 6 -9 29.1 1.3
 -4 6 9 30.3 1.1
 -4 -6 -9 29.1 1.3
 -4 -6 -9 26.9 1.6
 -4 6 -9 27.7 1.1
 -4 6 -9 28.2 1.3
 -4 -6 9 27.3 1.2
 -4 6 -9 26.3 1.3
 4 -6 -9 28.4 2
 4 -6 -9 26.7 1
 0 7 -9 188.58 6.3
 0 -7 9 197.78 7.8
 0 7 -9 196.88 6.7
 0 -7 -9 221.38 7.9
 0 -7 -9 197.58 6.5
 0 7 -9 189.88 6.5
 0 -7 9 197.78 6.5
 -1 -7 -9 91.99 3.8
 1 7 -9 102.69 3.5
 -1 -7 -9 98.79 3.4
 1 -7 9 103.59 3.5
 1 7 -9 96.89 3.7
 -1 -7 -9 96.69 3.4
 1 -7 9 105.59 4.7
 1 7 -9 99.59 3.3
 -1 -7 9 102.69 3.5
 -1 -7 9 85.69 4.5
 -1 7 -9 99.09 3.2
 -1 7 -9 100.59 3.5
 1 -7 -9 99.79 3.5
 -1 7 -9 98.09 3.7
 2 7 -9 83.89 2.8
 -2 -7 -9 81.09 3.4
 -2 -7 -9 82.89 2.9
 2 7 -9 84.39 3
 -2 -7 -9 86.89 3
 2 -7 9 93.99 4
 -2 7 -9 86.09 3.1
 -2 7 -9 85.69 2.9
 -2 -7 9 87.99 3.1
 2 -7 -9 90.39 4
 0 0 -10 6.3 0.8
 0 0 10 6.6 0.7
 0 0 -10 6.4 0.7
 0 0 -10 7.7 1.4
 1 0 10 1845.22 55.19
 -1 0 10 1829.42 55.49
 -1 0 -10 1786.72 55.49
 1 0 -10 1749.22 55.19
 -2 0 -10 1152.18 35.4
 2 0 -10 1105.29 34.7
 2 0 10 1096.29 36.5
 -2 0 10 1103.29 34.2
 2 0 10 1105.59 34.2
 2 0 -10 1090.29 34.7
 2 0 10 1115.29 34.8
 -2 0 10 1129.79 35.3
 3 0 -10 21.2 1.9
 -3 0 -10 21.2 2.3
 3 0 -10 23.8 1.4
 3 0 -10 19.4 1.7
 3 0 10 22.8 1.4
 3 0 10 22.1 1.9
 3 0 10 19.4 1.2
 -3 0 10 21.3 2.2
 -3 0 10 22.4 1.4
 3 0 -10 21.2 2.8
 -4 0 10 50.89 1.9
 4 0 -10 48.2 2.4
 4 0 10 51.19 2.5
 4 0 -10 47.3 2.3
 -4 0 10 47.9 2.4
 4 0 10 52.49 2
 4 0 -10 51.79 1.9
 4 0 -10 49.6 3.3
 4 0 10 50.39 2.3
 -4 0 10 46.4 2.4
 -4 0 10 51.69 4
 -4 0 -10 45.8 4.4
 4 0 10 49.5 3.4
 -4 0 10 53.29 2.2
 4 0 -10 49.3 3.5
 4 0 -10 45.9 2.2
 5 0 10 92.49 4.1
 5 0 10 103.79 3.9
 5 0 -10 101.29 3.9
 -5 0 -10 98.79 3.6
 5 0 10 91.39 4
 5 0 10 98.89 4.2
 5 0 10 101.39 3.5
 -5 0 10 97.89 4
 -5 0 -10 90.29 3.7
 5 0 -10 99.79 4.1
 6 0 10 1.4 0.6
 6 0 -10 0.9 0.5
 6 0 -10 1.8 0.7
 -6 0 10 1.4 0.6
 6 0 10 1.5 0.6
 6 0 10 2.1 0.4
 0 -1 -10 4028.7 126.99
 0 1 -10 3984.7 130.09
 0 -1 10 4669.13 132.99
 0 1 -10 3812.72 124.39
 0 -1 10 4083.39 148.79
 0 1 10 4020.3 127.29
 0 1 -10 3806.22 146.79
 0 -1 -10 3953.2 138.69
 0 1 10 4040.9 138.79
 -1 -1 -10 3239.38 98.69
 1 -1 -10 3163.88 96.59
 -2 -1 -10 90.09 3.9
 2 -1 10 87.39 5.4
 2 1 -10 82.29 3.2
 2 -1 10 87.79 3.7
 2 1 -10 88.59 5
 2 1 -10 86.79 3.7
 -2 1 10 83.69 3.1
 -2 1 10 87.89 4
 2 1 -10 82.19 3.3
 -2 -1 10 84.39 4
 2 -1 -10 91.59 4
 -2 1 -10 89.19 4.2
 2 -1 -10 89.09 3.5
 2 1 10 83.99 3.6
 2 1 10 84.69 3.1
 2 -1 -10 88.29 5.1
 3 1 -10 221.38 11.8
 3 1 -10 229.88 7.7
 -3 1 10 247.68 7.7
 3 -1 10 232.58 8.7
 3 1 -10 221.78 8.3
 3 1 -10 229.38 7.8
 3 1 -10 235.58 8.7
 3 -1 10 227.18 7.8
 3 -1 10 226.48 7.7
 3 -1 10 233.38 11.4
 -3 1 10 237.78 9.4
 -3 1 10 236.28 7.8
 3 1 10 232.98 7.9
 3 -1 -10 242.88 8.5
 3 -1 -10 241.68 9.2
 3 1 10 224.68 7.7
 3 1 10 232.58 8.7
 -3 1 -10 213.68 9.5
 3 -1 -10 239.48 11.2
 -3 1 -10 234.88 7.9
 -3 -1 10 245.98 9.4
 4 1 -10 246.38 8.6
 4 1 -10 253.07 8.8
 4 1 -10 249.58 8.7
 -4 1 10 260.17 8.1
 4 -1 10 240.58 8.6
 4 -1 10 254.37 10
 -4 1 10 257.77 8.4
 4 -1 10 246.28 8.1
 4 1 -10 258.17 9.9
 4 1 -10 243.58 8
 -4 1 10 256.37 8.7
 -4 1 10 266.57 11
 4 1 -10 257.97 8.5
 -4 1 10 252.27 8.7
 4 -1 10 243.28 8.4
 4 -1 10 258.57 8.8
 4 -1 -10 254.07 8.5
 -4 1 -10 245.18 7.9
 4 1 10 246.58 10
 4 1 10 235.98 8
 4 1 10 256.67 8.5
 4 -1 -10 244.98 8.5
 4 -1 -10 256.97 9.6
 4 -1 -10 265.77 13.5
 4 1 10 257.17 8.7
 -4 1 -10 252.67 11.3
 -4 -1 10 250.97 8.5
 4 -1 -10 243.98 10.3
 -4 1 -10 246.28 8.6
 -4 -1 10 248.88 10.7
 -5 1 10 80.29 3.4
 5 1 -10 76.09 3.2
 5 1 -10 76.79 3.1
 5 -1 10 79.49 3.6
 5 1 -10 73.79 2.8
 -5 1 10 77.89 2.7
 -5 -1 -10 75.89 3
 -5 1 10 77.39 3
 5 -1 10 73.59 2.7
 5 -1 10 77.89 3.4
 5 1 -10 78.39 3.5
 5 1 10 79.69 3
 5 -1 -10 75.79 3.3
 5 1 10 79.39 3.6
 -5 -1 10 76.09 3.2
 5 -1 -10 80.89 3.3
 5 1 10 80.49 3.4
 -5 1 -10 79.69 3.5
 5 1 10 83.69 3.7
 6 -1 10 54.29 2.6
 -6 -1 -10 62.79 2.2
 6 1 -10 65.79 2.7
 -6 1 10 56.39 2.7
 6 1 -10 55.19 2.7
 6 -1 10 58.89 2.7
 6 1 10 60.39 2.4
 6 1 10 67.09 2.8
 6 -1 -10 54.29 2.6
 6 1 10 58.19 2.2
 0 2 10 2675.73 82.19
 0 -2 10 2733.43 83.09
 1 -2 10 204.48 7
 -1 -2 -10 179.88 7.3
 1 2 -10 197.38 6.6
 1 2 -10 201.98 7.5
 -1 -2 -10 195.28 7.2
 1 2 -10 208.18 7.1
 -1 -2 -10 198.68 7.4
 -1 2 10 210.48 7.1
 -1 -2 10 211.28 7.5
 -1 2 -10 205.58 7.6
 1 -2 -10 209.08 7.6
 -1 2 -10 199.08 6.7
 1 2 10 185.68 7.3
 1 2 10 196.58 6.7
 1 -2 -10 207.98 8.1
 -2 2 10 467.15 15.6
 -2 2 10 453.45 14.5
 2 2 -10 456.85 14.6
 2 2 -10 453.85 15.2
 2 -2 10 475.65 15.3
 2 -2 10 452.15 18.2
 -2 2 -10 495.85 16.2
 -2 -2 10 450.35 15.6
 2 2 10 452.25 15
 2 -2 -10 478.85 15.9
 2 2 10 454.35 14.4
 -2 2 -10 468.45 14.6
 2 -2 -10 429.76 14.4
 2 -2 -10 447.36 17.2
 -3 2 10 26.7 2.4
 -3 2 10 26.6 1.5
 3 -2 10 25.1 2.2
 3 -2 10 29.6 3.6
 3 2 -10 26.5 1.6
 3 2 -10 25.2 2.2
 -3 2 10 25.3 1.4
 3 2 -10 25.7 1.4
 3 -2 -10 20.8 2.3
 3 2 10 24.5 1.4
 -3 -2 10 22.5 2.5
 -3 2 -10 24.1 2.6
 3 -2 -10 23.3 1.7
 3 2 10 24.8 1.3
 3 -2 -10 24.3 3.3
 3 2 10 23.7 2.2
 -3 2 -10 26.7 1.4
 -4 -2 -10 759.02 24.4
 -4 2 10 803.92 24.7
 4 2 -10 773.52 24.4
 4 -2 10 779.52 26.1
 -4 -2 -10 773.32 24.3
 4 2 -10 766.82 24
 -4 2 10 786.72 24.7
 -4 -2 -10 766.02 24.3
 -4 -2 -10 757.42 25.2
 4 2 -10 794.02 24.7
 4 2 -10 782.12 26.2
 4 2 -10 767.22 24.7
 4 -2 10 794.02 24.6
 -4 2 10 793.72 24.5
 -4 2 10 780.32 27.1
 4 2 10 802.22 24.2
 4 -2 -10 752.62 26.4
 4 -2 -10 746.23 29.7
 -4 2 -10 747.03 27.3
 -4 2 -10 767.32 24.1
 4 2 10 757.12 23.9
 -4 2 -10 776.42 23.4
 4 2 10 745.33 25.7
 4 -2 -10 737.13 24.6
 4 2 10 761.72 23.5
 5 2 -10 146.69 5.2
 -5 2 10 156.08 5.9
 -5 2 10 162.78 5.2
 5 2 -10 164.98 5.6
 5 2 -10 152.08 5.9
 -5 2 10 155.18 5.9
 -5 -2 -10 154.88 5.4
 5 -2 10 152.68 5.8
 -5 -2 -10 152.88 5.4
 -5 2 10 159.48 5.5
 5 2 -10 153.88 5.9
 -5 -2 -10 149.99 5.2
 5 -2 10 163.98 5.9
 5 2 10 159.28 6.1
 5 2 10 159.08 5.8
 5 -2 -10 166.38 5.8
 5 2 10 150.68 5.3
 5 2 10 157.88 6.1
 -5 2 -10 157.48 5.9
 6 -2 10 20.2 1.4
 6 2 -10 22.3 1.4
 6 -2 10 22.2 1.3
 -6 -2 -10 23.3 1.1
 -6 2 10 19.1 1.3
 6 2 10 23.5 1.2
 -6 2 -10 18 1.2
 6 -2 -10 17.8 1
 6 2 10 20.3 0.9
 6 -2 -10 18 1.2
 6 2 10 21.2 1.3
 0 3 -10 803.92 25.2
 0 3 -10 767.32 24.1
 0 -3 -10 780.02 25.4
 0 -3 10 762.42 24.3
 -1 3 10 199.68 6.8
 1 3 -10 209.48 8.1
 -1 3 10 216.68 7.4
 1 -3 10 221.08 7.5
 1 3 -10 218.28 7.1
 -1 -3 -10 217.98 8.3
 -1 -3 -10 211.08 7.4
 -1 -3 -10 214.48 7.3
 1 -3 10 210.28 7.6
 -1 -3 10 221.28 7.4
 -1 3 -10 225.78 8.5
 1 -3 -10 212.88 8.7
 -1 3 -10 214.98 7.3
 1 -3 -10 223.48 8.6
 2 3 -10 22.3 2.2
 2 -3 10 22.1 1.8
 2 -3 10 20.4 2.1
 -2 3 10 20 1.9
 -2 3 10 21 1.4
 2 3 -10 23.4 1.9
 2 3 -10 22.1 1.4
 -2 3 10 21.4 1.2
 2 3 -10 21.3 1.2
 -2 3 -10 21.8 1.4
 2 -3 -10 23.8 2.8
 -2 3 -10 21.4 1.3
 -2 3 -10 20.4 2.2
 2 3 10 21.4 1.1
 2 -3 -10 22.2 2.2
 -2 -3 10 21.7 1.5
 -3 3 10 404.56 13.3
 -3 -3 -10 415.06 13.2
 3 -3 10 408.56 13.2
 -3 -3 -10 408.26 13
 3 -3 10 408.96 15.3
 3 -3 10 408.46 18.8
 3 3 -10 420.36 13.4
 3 3 -10 399.86 12.7
 3 3 -10 408.76 14.5
 -3 -3 -10 417.76 14.2
 -3 3 10 413.06 15
 3 3 -10 424.16 15.5
 -3 -3 -10 415.16 13.1
 -3 3 10 379.16 13
 3 -3 10 426.56 14.3
 -3 3 10 400.26 13.1
 3 3 -10 396.26 13.4
 -3 3 10 393.06 14.7
 -3 -3 -10 392.16 12.8
 3 3 -10 398.66 13.1
 3 3 10 423.66 13.4
 -3 -3 10 402.26 14.1
 -3 3 -10 425.36 13.3
 -3 3 -10 428.16 13.6
 3 -3 -10 402.16 13.1
 -3 3 -10 413.26 16
 3 -3 -10 413.56 15.5
 -3 3 -10 411.76 13.6
 3 -3 -10 415.06 17.8
 3 -3 -10 404.46 14.4
 3 3 10 397.36 13.2
 -3 3 -10 418.16 12.9
 -4 -3 -10 353.06 12.6
 4 -3 10 350.26 18.4
 4 3 -10 346.67 15.3
 -4 3 10 370.56 12
 4 3 -10 355.86 13.8
 4 3 -10 349.77 11.7
 4 3 -10 365.56 12
 -4 -3 -10 364.46 11.7
 4 3 -10 355.96 11.2
 4 -3 10 360.36 11.8
 4 -3 10 335.37 13
 -4 -3 -10 367.26 11.6
 4 3 -10 361.16 12
 -4 3 10 346.47 11.3
 -4 3 10 366.86 12
 -4 3 10 352.06 15
 -4 -3 -10 353.16 11.5
 -4 -3 -10 333.37 11.3
 4 3 10 373.66 12
 4 -3 -10 359.56 11.5
 -4 3 -10 356.66 12
 4 -3 -10 349.37 12.5
 -4 3 -10 355.56 11.9
 -4 -3 10 346.17 12.2
 4 3 10 350.36 11.6
 -4 3 -10 366.46 11.7
 4 3 10 332.87 11.2
 4 -3 -10 342.97 14.4
 4 3 10 363.76 12.1
 -4 3 -10 364.66 11.2
 -4 3 -10 330.97 15
 4 -3 -10 360.56 17.1
 5 3 -10 0.3 0.4
 -5 -3 -10 0.1 0.4
 5 3 -10 0.5 0.3
 -5 3 10 0.8 0.5
 -5 3 10 0.9 0.6
 -5 3 10 0.6 0.6
 5 -3 10 0.7 0.6
 5 3 -10 1.2 0.6
 5 3 -10 1.3 0.6
 -5 -3 -10 1.3 0.5
 -5 3 10 0.8 0.4
 -5 -3 -10 0.7 0.4
 -5 -3 -10 0.6 0.6
 -5 3 -10 0.5 0.6
 5 3 10 1.7 0.5
 5 3 10 0.4 0.4
 5 -3 -10 0.4 0.5
 5 3 10 0.5 0.6
 -5 -3 10 0.5 0.4
 5 3 10 0.7 0.3
 6 3 -10 2 0.3
 -6 3 10 2.3 0.5
 -6 -3 -10 1.8 0.3
 6 -3 10 1.7 0.5
 6 3 -10 2.5 0.5
 -6 -3 10 1.6 0.4
 6 3 10 2.7 0.5
 -6 -3 10 2.2 0.4
 6 -3 -10 1.9 0.3
 6 3 10 1.4 0.4
 6 -3 -10 2.1 0.4
 6 3 10 2.2 0.3
 -6 3 -10 2.1 0.5
 0 -4 -10 11.9 1.9
 0 -4 -10 15.2 1
 0 4 -10 11.1 1
 0 4 -10 7.5 1.4
 0 4 -10 12.1 0.9
 1 4 -10 553.44 18.5
 -1 4 10 541.05 16.8
 1 4 -10 526.85 17
 -1 -4 -10 533.75 18.8
 1 4 -10 547.15 17.2
 -1 4 -10 555.94 17.6
 -1 4 -10 553.84 17.4
 1 -4 -10 548.75 19.3
 1 -4 -10 545.65 19.5
 -1 4 -10 558.34 19.2
 -2 4 10 29.7 1.6
 -2 -4 -10 32.2 1.5
 2 -4 10 30.9 1.6
 2 4 -10 31.5 2
 -2 4 10 31.6 1.5
 2 -4 10 28 2.4
 -2 -4 -10 29.4 1.4
 2 4 -10 31.7 1.7
 -2 -4 -10 31.9 1.6
 2 4 -10 32.4 1.8
 -2 -4 -10 30.3 1.6
 -2 4 10 31.5 2.4
 2 4 -10 34.5 2.8
 2 -4 10 31.2 4
 2 -4 10 30 1.7
 -2 -4 -10 33.8 2.4
 -2 -4 -10 33.1 1.7
 2 4 -10 30.4 1.4
 -2 -4 10 31 2.3
 -2 4 -10 30 1.8
 2 -4 -10 31.6 1.5
 -2 -4 10 30.2 1.5
 -2 4 -10 32 3.1
 2 -4 -10 28.3 2.9
 2 -4 -10 30.3 1.4
 -2 4 -10 31.1 1.4
 2 -4 -10 28.1 3.2
 -2 4 -10 32.1 1.8
 2 -4 -10 29.9 1.6
 -2 4 -10 31.2 1.7
 -2 -4 10 31.3 1.6
 2 -4 -10 29 2.5
 2 4 10 29.6 1.5
 -2 -4 10 30 1.6
 -3 4 10 277.67 9.5
 -3 -4 -10 290.37 9.3
 -3 -4 -10 287.37 9.4
 -3 4 10 288.67 9.6
 3 4 -10 268.07 11.4
 -3 -4 -10 266.47 9.1
 3 -4 10 251.27 11.3
 3 4 -10 281.87 8.9
 3 4 -10 285.07 9.4
 3 -4 10 291.67 9.4
 -3 -4 -10 284.67 10.5
 -3 -4 -10 281.27 9.2
 -3 -4 -10 283.77 9
 3 4 -10 284.87 9.6
 3 4 -10 283.97 9.6
 3 -4 10 268.87 14.9
 3 -4 10 264.27 10.3
 -3 4 10 274.67 8.9
 -3 4 10 269.77 11.1
 3 4 10 275.87 9.2
 -3 4 -10 272.47 8.8
 -3 4 -10 272.67 9.5
 3 -4 -10 284.17 13.7
 3 -4 -10 274.57 8.9
 3 -4 -10 256.27 8.9
 3 4 10 269.57 9
 -3 4 -10 283.07 9.5
 3 -4 -10 272.87 8.8
 -3 -4 10 263.67 9
 -3 -4 10 278.27 9
 3 -4 -10 268.67 10.4
 -3 -4 10 280.17 9.1
 -3 4 -10 280.97 9.2
 -3 4 -10 279.67 12
 -3 -4 10 280.97 10.1
 -4 -4 -10 5.1 0.8
 -4 -4 -10 5 0.7
 4 4 -10 5.2 0.8
 4 -4 10 5.6 0.9
 4 4 -10 5.1 0.9
 4 4 -10 5.4 0.6
 -4 4 10 5.3 0.6
 -4 4 10 5.9 0.9
 -4 -4 -10 4.5 0.6
 -4 -4 -10 4.5 1.1
 -4 4 10 5.1 0.8
 -4 4 10 4.7 0.8
 -4 -4 -10 6.1 0.9
 4 4 -10 6.2 1
 4 4 10 6 0.6
 4 -4 -10 6.2 0.7
 -4 -4 10 4.9 0.7
 4 -4 -10 5.4 1.3
 4 4 10 5 0.7
 -4 4 -10 4.1 0.9
 4 -4 -10 5.1 0.7
 -4 4 -10 4.4 0.8
 4 -4 -10 8 2.6
 4 4 10 4 0.8
 -4 -4 10 5.9 0.8
 -4 4 -10 4.5 0.6
 -4 4 -10 5.6 1
 -4 -4 10 6.4 0.7
 5 -4 10 87.19 3.3
 5 4 -10 82.29 3.5
 -5 -4 -10 82.29 2.9
 5 4 -10 86.29 3.2
 -5 4 10 91.19 3.6
 -5 -4 -10 84.49 3.1
 -5 4 10 95.29 3.3
 5 4 -10 87.39 2.9
 -5 4 10 82.49 2.9
 5 4 -10 82.49 3.4
 -5 4 10 74.69 3.5
 -5 -4 -10 84.59 3.6
 -5 -4 -10 87.09 3.1
 5 4 10 90.59 3
 5 -4 -10 90.49 3.4
 5 4 10 84.89 3.5
 5 4 10 91.29 3.5
 5 4 10 88.49 3.4
 -5 4 -10 92.69 3.6
 -5 4 -10 78.19 3.2
 -5 -4 10 86.19 3.2
 -5 -4 10 86.29 3
 5 -4 -10 83.39 3.1
 0 5 -10 29.6 1.3
 0 5 -10 29.5 1.6
 0 -5 10 29 1.6
 0 -5 10 30.6 1.4
 0 -5 -10 28.2 1.7
 0 -5 10 30.8 2.6
 0 5 -10 27.5 1.6
 0 5 -10 24.1 2.7
 0 -5 -10 29.3 1.5
 0 -5 -10 26.8 1.4
 0 -5 10 30 1.6
 0 -5 -10 30.4 2.5
 0 -5 -10 26.8 3.1
 0 -5 -10 25.9 1.5
 0 -5 -10 29 2.1
 0 -5 -10 27.8 1.5
 0 -5 -10 27.3 1.4
 1 5 -10 175.18 5.9
 -1 -5 -10 173.18 5.9
 1 5 -10 171.48 7.6
 1 -5 10 180.68 6.1
 -1 -5 -10 178.18 6.1
 -1 -5 -10 178.18 6.2
 1 -5 10 164.68 6.1
 1 5 -10 188.98 6.5
 1 5 -10 178.58 6.3
 -1 -5 -10 186.38 6.3
 -1 -5 -10 180.88 8.4
 -1 -5 -10 179.78 7.3
 -1 -5 -10 180.68 6.3
 -1 -5 -10 190.38 7.3
 1 -5 10 195.18 7.9
 1 -5 -10 171.28 8.3
 -1 5 -10 181.38 6.5
 -1 5 -10 173.38 5.9
 -1 -5 10 186.58 7.3
 1 -5 -10 178.78 6
 -1 5 -10 169.88 8
 1 -5 -10 187.88 7.7
 1 -5 -10 170.38 6
 -1 5 -10 176.48 6.3
 1 -5 -10 189.18 8.4
 1 -5 -10 178.88 6.2
 -1 -5 10 186.68 6.3
 -1 -5 10 173.88 5.9
 -1 -5 10 182.88 6.2
 -1 -5 10 189.88 7.8
 -1 5 -10 186.88 6.5
 2 5 -10 192.18 6.7
 -2 -5 -10 189.28 6.4
 -2 5 10 192.88 6.5
 -2 -5 -10 177.98 6.2
 -2 -5 -10 195.18 7.7
 -2 -5 -10 184.38 6.4
 -2 -5 -10 193.28 6.7
 2 -5 10 184.08 6.4
 2 -5 10 190.08 6.4
 2 -5 10 188.88 8.1
 -2 -5 -10 202.98 6.6
 2 5 -10 182.28 6.6
 2 5 -10 193.98 6.8
 2 5 -10 188.18 6.2
 -2 5 10 190.28 6.6
 2 -5 10 179.58 11.4
 -2 5 -10 181.98 6.2
 2 -5 -10 191.68 6.5
 2 -5 -10 188.48 6.2
 -2 -5 10 189.48 7.8
 -2 5 -10 190.28 6.6
 2 -5 -10 195.38 8
 -2 5 -10 194.68 6.9
 -2 5 -10 182.28 6.8
 -2 -5 10 184.58 6.4
 -2 -5 10 184.88 6.1
 -2 -5 10 193.18 6.5
 2 -5 -10 178.78 9.6
 -2 -5 10 189.58 7.5
 -3 -5 -10 239.08 7.7
 -3 -5 -10 226.18 8.7
 -3 5 10 223.38 7.9
 3 5 -10 225.48 7.7
 3 5 -10 235.58 8
 -3 -5 -10 228.48 7.6
 3 -5 10 196.58 13.3
 -3 -5 -10 237.38 7.9
 -3 5 10 229.28 7.7
 3 -5 10 222.88 8.8
 3 -5 10 227.58 7.6
 3 5 -10 223.28 7.3
 -3 -5 -10 226.98 7.5
 3 5 -10 224.78 7.8
 -3 5 10 226.38 7.3
 -3 5 -10 231.18 7.3
 3 -5 -10 203.88 11.4
 -3 -5 10 229.98 7.6
 -3 5 -10 232.88 8.1
 3 -5 -10 236.88 9
 -3 5 -10 230.28 7.8
 -3 -5 10 230.88 8.6
 3 5 10 218.68 7.6
 3 -5 -10 212.48 7.4
 3 5 10 228.38 7.7
 -3 -5 10 227.68 7.6
 -3 5 -10 225.68 8.1
 -4 5 10 34.7 1.7
 -4 5 10 28.5 1.8
 4 -5 10 31.2 1.5
 4 5 -10 31.2 1.7
 4 5 -10 35.2 1.4
 -4 5 10 31.3 1.8
 4 5 -10 35 1.7
 -4 -5 -10 33.6 1.7
 4 5 -10 31.7 1.8
 -4 -5 -10 34.3 1.6
 -4 -5 -10 35.8 2.2
 -4 -5 -10 32.9 1.4
 -4 -5 10 34 1.6
 4 -5 -10 33.9 1.5
 -4 5 -10 34.4 1.4
 -4 5 -10 29.4 1.8
 4 5 10 35.7 1.7
 4 5 10 35.8 1.4
 4 5 10 32.2 1.7
 4 -5 -10 31.5 2.3
 -4 5 -10 34.4 1.9
 -4 -5 10 36.5 1.6
 -4 5 -10 35.6 1.7
 5 5 -10 6.4 0.6
 -5 -5 -10 6.7 0.5
 -5 5 10 6.7 0.6
 -5 5 10 6.7 0.6
 -5 5 10 6.6 0.5
 5 5 -10 6.2 0.6
 -5 -5 -10 5.9 0.7
 5 5 -10 6.7 0.4
 5 5 10 6.8 0.8
 -5 5 -10 6.1 0.7
 -5 5 -10 8 0.5
 5 5 10 6.2 0.4
 5 -5 -10 6 0.4
 -5 -5 10 6.5 0.6
 0 6 -10 1 0.3
 0 -6 10 0.6 0.9
 0 -6 -10 0.6 0.4
 0 -6 -10 0.2 0.3
 0 -6 -10 1.4 1
 0 -6 10 0.8 0.5
 0 -6 10 1.1 0.5
 0 6 -10 0.8 0.4
 0 6 -10 0 0.4
 0 -6 -10 0.8 0.5
 1 -6 10 27.3 1.5
 -1 6 10 29.4 1.4
 1 6 -10 26.7 1.2
 -1 -6 -10 27.6 1.5
 1 6 -10 26.6 1.5
 -1 -6 -10 26.7 2
 1 6 -10 24.7 1.6
 -1 -6 -10 28.1 1.5
 -1 -6 -10 26.4 1.3
 -1 -6 -10 24.8 2.2
 -1 -6 -10 27.3 1.5
 1 -6 10 27.2 2.5
 -1 -6 10 25.5 1.5
 -1 6 -10 28.3 1.7
 -1 6 -10 25.5 1.2
 -1 6 -10 25.7 1.5
 1 -6 -10 22.5 2.3
 -1 -6 10 27.3 1.5
 1 -6 -10 27.2 1.5
 -1 -6 10 23 2.3
 1 -6 -10 25.8 1.2
 -1 6 -10 28.2 1.5
 -2 -6 -10 35.7 1.6
 2 -6 10 40.2 2.8
 2 -6 10 33.7 1.7
 -2 -6 -10 34.4 1.6
 -2 -6 -10 34.7 1.8
 2 6 -10 34.8 1.5
 -2 6 10 34.8 1.8
 -2 -6 -10 34.7 1.7
 2 6 -10 35.9 1.7
 -2 -6 -10 35.6 2.4
 2 6 -10 36.7 1.9
 -2 6 -10 34.2 1.5
 -2 6 -10 38.4 2
 2 -6 -10 34.4 1.4
 2 -6 -10 33.7 2.7
 2 -6 -10 34.8 1.8
 -2 6 -10 34.1 1.8
 -2 -6 10 35.4 1.7
 -2 -6 10 36.1 1.7
 -2 6 -10 32.3 1.7
 -2 -6 10 33.9 2.5
 -3 -6 -10 89.39 3.9
 -3 -6 -10 79.99 3.1
 3 6 -10 85.79 3.2
 3 6 -10 84.99 2.9
 3 6 -10 81.69 3.3
 -3 -6 -10 84.89 3.2
 -3 -6 -10 81.29 2.9
 3 -6 10 78.59 3.9
 -3 6 10 87.59 2.9
 -3 6 10 86.99 3.2
 -3 6 10 85.09 3.3
 -3 6 -10 83.99 3.4
 3 -6 -10 81.39 2.9
 -3 -6 10 88.19 3.1
 -3 6 -10 87.49 2.9
 -3 6 -10 85.99 3.5
 -3 -6 10 83.29 3.1
 -3 6 -10 86.49 3.3
 4 6 -10 16.3 0.9
 -4 6 10 17 0.8
 4 6 -10 18.3 0.7
 -4 6 10 16.9 0.9
 -4 -6 -10 16.2 1.2
 -4 -6 -10 18.5 0.9
 -4 -6 10 17.1 0.9
 -4 6 -10 14.5 0.9
 -4 6 -10 17.1 0.8
 4 -6 -10 17.6 0.7
 -4 6 -10 17.4 1
 0 7 -10 83.39 2.7
 0 -7 -10 66.39 3.8
 0 7 -10 82.29 3
 0 -7 10 85.69 3
 0 -7 -10 83.99 2.9
 0 7 -10 82.29 3.1
 1 -7 10 15.8 1.6
 1 7 -10 12.5 0.8
 1 7 -10 14.2 0.7
 -1 -7 -10 13.9 0.8
 1 -7 10 13.5 0.9
 -1 -7 -10 14.6 0.8
 1 7 -10 12.5 1.3
 -1 -7 -10 12.3 1
 -1 7 -10 12.5 0.9
 -1 -7 10 12.2 1.6
 -1 7 -10 14.7 1.1
 -1 -7 10 14.2 0.9
 -1 7 -10 13.3 0.7
 1 -7 -10 15.9 1.6
 1 -7 -10 13.8 0.9
 -2 -7 -10 120.09 3.9
 2 -7 10 112.49 4.8
 2 7 -10 124.29 4
 2 7 -10 119.19 3.8
 -2 -7 -10 115.09 3.8
 -2 -7 -10 117.09 4.3
 -2 -7 10 126.89 4.3
 -2 7 -10 124.69 4.4
 2 -7 -10 138.99 5.4
 -2 7 -10 122.09 4.1
 0 0 -11 1.4 0.5
 0 0 -11 0.4 0.3
 0 0 11 0.7 0.4
 0 0 -11 -0.5 0.5
 -1 0 11 988.6 30.1
 1 0 -11 973.3 29.7
 1 0 -11 931.51 30.1
 -1 0 -11 969.7 30.1
 1 0 11 938.21 29.7
 1 0 -11 939.71 29.7
 -2 0 11 0.4 0.3
 2 0 11 0.5 0.5
 2 0 11 1.9 0.8
 -2 0 11 -0.3 0.5
 -2 0 -11 2.6 0.8
 2 0 -11 1.6 1.1
 2 0 -11 1 0.5
 2 0 11 0.4 0.3
 2 0 -11 0.6 0.5
 3 0 -11 61.09 4.8
 3 0 11 53.39 3.1
 3 0 11 63.29 2.5
 3 0 -11 52.09 2.4
 -3 0 11 57.99 2.4
 -3 0 11 58.09 2.5
 3 0 -11 58.79 3.1
 3 0 -11 57.79 3.2
 -3 0 11 65.79 3.8
 -3 0 -11 53.59 3.8
 3 0 11 58.39 2.6
 4 0 11 45 1.8
 -4 0 11 44.8 2.3
 4 0 -11 43.2 2.2
 4 0 -11 44.4 3.4
 -4 0 -11 41.1 4.4
 4 0 11 45.5 3.3
 -4 0 11 42.2 2
 4 0 -11 46.1 2.3
 4 0 -11 44.4 1.7
 4 0 11 45.6 2.2
 4 0 -11 42.8 3.1
 4 0 11 47.1 2.4
 -4 0 11 42.8 1.7
 -4 0 11 42.1 2.3
 -4 0 11 41.2 3.7
 -4 0 -11 47.1 2.3
 5 0 11 725.63 22.4
 -5 0 11 730.13 22.1
 5 0 -11 693.93 22.1
 5 0 11 708.13 21.9
 5 0 11 641.54 22
 5 0 11 650.83 21.4
 5 0 -11 703.83 21.9
 5 0 11 688.53 22.3
 6 0 11 8.2 0.8
 6 0 11 5.8 1
 -6 0 11 6.7 0.8
 6 0 -11 6.9 0.9
 -6 0 -11 8.8 0.7
 6 0 11 6.7 0.5
 6 0 -11 6.7 0.8
 0 -1 11 242.08 8.4
 0 1 -11 243.38 9.5
 0 1 -11 243.68 8.4
 0 -1 -11 248.18 8.7
 0 -1 -11 238.28 8.3
 0 -1 -11 232.68 7.9
 0 1 11 239.38 8
 -1 -1 -11 2.9 1
 -1 1 11 3.7 0.7
 1 1 -11 3.6 0.7
 1 1 -11 3.1 0.8
 1 1 -11 2.9 0.4
 -1 -1 -11 3.8 0.8
 1 -1 11 3.8 0.7
 1 1 -11 4.3 1.3
 -1 -1 -11 2.7 0.6
 -1 -1 11 3.9 0.8
 1 -1 -11 3.5 0.7
 1 -1 -11 3.6 1.1
 -1 1 -11 3.6 1.4
 -1 1 -11 3.1 0.8
 1 -1 -11 2.7 0.6
 1 1 11 4.3 0.6
 -2 1 11 186.38 7
 -2 1 11 180.78 6
 2 1 -11 179.08 6.6
 2 1 -11 183.18 8.3
 -2 -1 -11 172.38 6.8
 2 1 -11 183.38 6.1
 -2 -1 -11 166.78 8
 2 1 -11 175.98 6.1
 2 -1 11 182.18 8.7
 2 -1 11 174.58 6
 2 -1 11 180.48 6.7
 2 -1 -11 186.48 6.5
 -2 1 -11 181.18 7.4
 2 1 11 180.38 6.6
 2 -1 -11 185.28 7
 2 1 11 181.58 6.1
 -2 -1 11 185.58 7.2
 2 -1 -11 182.68 8.4
 3 -1 11 2.2 0.5
 3 1 -11 3.7 1
 3 1 -11 2.9 0.6
 3 -1 11 1.8 0.8
 -3 1 11 4.3 1.3
 -3 -1 -11 -0.5 1.2
 3 1 -11 2.1 0.5
 -3 1 11 2.9 0.5
 3 1 -11 2.5 0.8
 3 -1 11 3.3 1.4
 3 -1 11 3.1 0.6
 -3 1 11 2.8 0.5
 3 1 -11 3.4 2
 3 -1 -11 2.9 0.8
 3 -1 -11 2.4 1.5
 3 1 11 1.3 0.4
 3 -1 -11 1.1 0.8
 -3 1 -11 0.5 0.6
 3 1 11 0.7 0.8
 -3 -1 11 2.6 1
 3 1 11 2.2 0.5
 -3 1 -11 0.6 1
 4 -1 11 111.19 3.9
 -4 1 11 116.79 4.5
 4 1 -11 109.89 4.5
 4 -1 11 116.49 4.6
 -4 1 11 118.79 4.3
 -4 -1 -11 110.39 4.8
 -4 1 11 116.89 6.4
 -4 1 11 115.49 3.9
 4 1 -11 118.99 4.3
 4 1 -11 120.19 5.6
 4 1 -11 113.69 4.5
 4 -1 11 110.59 5.7
 4 1 -11 114.29 4.4
 4 -1 11 110.09 4.4
 4 1 -11 114.79 3.9
 4 -1 11 115.89 4.3
 -4 1 11 111.79 4.5
 4 1 11 118.69 4.4
 4 1 11 124.19 4.7
 4 -1 -11 115.39 4.4
 4 1 11 111.19 3.9
 4 -1 -11 120.09 8.3
 4 1 11 112.99 5.8
 4 -1 -11 114.39 6
 4 -1 -11 121.39 5.4
 -4 1 -11 107.99 6.7
 -4 -1 11 116.19 4.4
 -4 1 -11 113.79 4.5
 -4 -1 11 105.59 6.2
 -4 1 -11 111.59 3.8
 4 -1 -11 113.29 4.3
 5 1 -11 57.69 2.2
 5 -1 11 61.29 2.8
 -5 -1 -11 58.49 2.5
 5 -1 11 59.59 3
 -5 1 11 61.19 2.5
 -5 1 11 59.69 2.2
 5 -1 11 57.69 2.2
 5 1 -11 61.09 2.7
 -5 1 11 58.59 2.9
 5 1 -11 61.69 3
 -5 -1 11 56.79 2.6
 5 -1 -11 60.79 2.8
 5 -1 -11 61.99 2.7
 -5 1 -11 60.29 2.8
 5 1 11 59.39 3
 5 1 11 64.29 2.8
 5 1 11 57.49 2.3
 5 1 11 59.69 3
 -6 1 11 45.1 2.3
 6 1 -11 51.89 2.2
 6 -1 11 54.39 2.3
 -6 -1 -11 51.49 1.9
 6 -1 11 45 2.4
 6 1 -11 46.5 2.3
 6 1 11 54.99 2.5
 6 -1 -11 41.9 2.1
 6 1 11 48 1.8
 6 1 11 50.09 2.1
 0 2 -11 169.48 5.8
 0 2 -11 172.48 7.6
 0 -2 -11 174.78 6.6
 0 -2 -11 183.38 6.4
 0 -2 11 171.48 6.6
 0 2 -11 178.48 6.7
 0 -2 11 188.48 6.2
 0 2 11 170.78 5.9
 -1 -2 -11 1527.95 48.2
 1 2 -11 1520.05 47.7
 1 2 -11 1569.24 48.3
 1 -2 11 1564.74 47.7
 -1 2 11 1573.74 47.7
 1 2 -11 1500.05 47.2
 1 2 11 1520.55 48.7
 -1 2 -11 1555.44 48.7
 -1 -2 11 1640.14 49.7
 1 -2 -11 1668.13 49.8
 -1 2 -11 1574.64 49.8
 2 2 -11 1548.45 49
 -2 2 11 1549.24 48.1
 -2 2 11 1581.34 49.3
 2 -2 11 1590.24 49
 2 2 -11 1584.04 49.8
 2 2 -11 1573.84 48.2
 2 2 11 1527.85 48.2
 2 2 11 1530.95 47.5
 -2 -2 11 1522.05 48.9
 -2 2 -11 1555.94 49.3
 -2 2 -11 1589.24 47.7
 2 -2 -11 1603.24 49.1
 -3 2 11 703.33 23.8
 3 2 -11 677.33 21.8
 3 2 -11 700.13 22.1
 3 -2 11 701.13 23.1
 3 -2 11 703.43 27.2
 3 2 -11 723.23 23.2
 -3 2 11 683.13 22
 -3 2 11 694.53 21.8
 3 -2 -11 741.13 27
 3 -2 -11 731.63 24.4
 -3 -2 11 696.03 24.2
 3 2 11 677.73 22.3
 3 2 11 739.43 22.6
 3 -2 -11 704.23 22.8
 3 2 11 737.23 23.7
 -3 2 -11 705.13 22.4
 -3 2 -11 725.83 24.9
 4 2 -11 125.79 5.1
 4 2 -11 131.99 4.5
 4 2 -11 125.59 6.2
 4 2 -11 135.29 5.1
 4 -2 11 126.79 5
 -4 -2 -11 137.79 4.8
 -4 -2 -11 126.89 4.7
 -4 -2 -11 138.29 5.7
 4 2 -11 135.59 4.9
 -4 2 11 132.09 5.1
 -4 2 11 126.79 6.9
 -4 -2 -11 133.79 4.8
 -4 2 11 140.59 4.5
 -4 2 11 144.59 4.9
 -4 2 11 125.49 5.1
 4 -2 11 114.49 6.1
 -4 2 -11 129.59 4.7
 4 2 11 132.99 4.8
 4 2 11 127.79 5
 -4 2 -11 130.79 5.1
 -4 2 -11 132.99 4.3
 -4 2 -11 130.89 7.6
 4 -2 -11 126.79 4.7
 4 2 11 135.19 6.6
 4 -2 -11 116.39 5.4
 4 -2 -11 130.09 9
 4 -2 -11 133.39 6.9
 4 2 11 125.89 4.4
 5 2 -11 26.2 1.2
 -5 2 11 24.6 1.7
 5 2 -11 25.1 1.5
 5 2 -11 23.5 1.7
 5 -2 11 21.9 1.7
 -5 -2 -11 26.8 1.3
 5 2 -11 21.3 1.7
 -5 -2 -11 27.3 1.8
 5 -2 11 22.5 1.6
 -5 2 11 20 1.7
 -5 -2 -11 25.8 1.4
 -5 2 11 25 1.2
 -5 2 11 25.3 1.5
 5 2 11 23.5 1.7
 5 2 11 24.9 1.6
 5 2 11 28.5 1.3
 5 2 11 25.9 1.8
 5 -2 -11 24.7 1.6
 -5 2 -11 24.1 1.7
 6 2 -11 41.4 2.1
 6 -2 11 45.1 2
 -6 2 11 48.8 2.1
 -6 -2 -11 47.3 1.8
 6 -2 11 43.2 2.1
 6 2 11 49.1 1.7
 6 -2 -11 43.5 1.7
 6 2 11 49.9 2
 6 2 11 43 2.2
 -6 2 -11 44.9 2
 6 -2 -11 41.7 1.9
 0 3 -11 36.5 2.4
 0 -3 -11 33.7 2.4
 0 3 -11 34.4 1.6
 0 -3 -11 33.7 1.7
 0 -3 11 32.7 1.8
 1 -3 11 195.48 6.9
 1 3 -11 190.88 6.5
 1 3 -11 182.78 7.5
 -1 -3 -11 198.88 7.7
 -1 3 11 192.68 6.7
 -1 -3 -11 191.58 6.8
 1 -3 11 188.28 6.9
 -1 -3 -11 186.88 7
 -1 3 -11 192.48 6.7
 1 -3 -11 200.88 8
 -1 3 -11 195.08 7.9
 -1 3 -11 193.48 6.6
 -1 -3 11 198.88 6.8
 1 -3 -11 208.08 8.3
 2 3 -11 411.96 14
 -2 3 11 422.96 14.1
 -2 3 11 402.56 12.9
 2 -3 11 388.26 14.2
 2 3 -11 408.46 13.1
 2 3 -11 395.06 12.9
 -2 3 11 406.06 13
 2 3 -11 400.16 14.7
 2 -3 11 411.06 13.7
 2 -3 -11 418.66 15
 2 3 11 399.26 13
 -2 3 -11 405.46 13.2
 2 -3 -11 415.66 16.3
 -2 3 -11 435.56 15.4
 -2 3 -11 403.46 13.3
 -3 3 11 88.89 3.6
 -3 3 11 95.99 5.1
 -3 -3 -11 90.19 3.5
 -3 -3 -11 90.69 3.6
 3 3 -11 88.99 4.7
 -3 -3 -11 88.59 3.3
 3 -3 11 102.29 7.7
 3 3 -11 93.19 5.4
 -3 -3 -11 88.69 3.4
 -3 -3 -11 92.89 4.4
 3 -3 11 87.39 4.5
 3 3 -11 89.69 3.7
 3 -3 11 88.69 5.3
 3 3 -11 86.89 3.7
 -3 3 11 94.59 3.5
 3 -3 11 85.99 3.6
 3 3 -11 92.29 3.6
 -3 3 11 88.29 3.1
 3 3 -11 88.09 3.2
 -3 3 11 85.19 3.7
 3 3 11 90.09 3.6
 -3 3 -11 90.99 3.8
 3 -3 -11 85.59 3.4
 3 -3 -11 87.69 4.5
 3 3 11 88.49 3.4
 3 -3 -11 88.89 5.3
 -3 3 -11 95.89 3.6
 -3 -3 11 93.19 4.2
 -3 3 -11 95.19 3.8
 3 -3 -11 85.39 6.5
 -3 3 -11 89.79 3.2
 -3 3 -11 97.09 5.7
 -4 3 11 83.09 3.8
 -4 -3 -11 89.59 3.4
 4 -3 11 86.79 3.7
 -4 -3 -11 84.19 3.2
 -4 -3 -11 87.89 4.3
 -4 3 11 93.49 3.6
 -4 -3 -11 88.39 3.6
 4 3 -11 89.39 3.8
 4 3 -11 87.49 3.6
 4 -3 11 87.09 3.7
 -4 -3 -11 93.19 3.5
 4 3 -11 84.99 3.1
 4 3 -11 88.39 3.8
 -4 3 11 95.59 3.9
 4 -3 -11 76.89 6.8
 4 3 11 91.59 3.8
 -4 3 -11 95.79 3.6
 -4 3 -11 88.19 3.1
 4 3 11 85.39 3.8
 4 -3 -11 85.79 4.3
 4 3 11 84.09 3.1
 -4 3 -11 86.89 3.9
 4 3 11 90.79 3.6
 4 -3 -11 90.29 3.5
 -4 3 -11 88.49 3.8
 -5 3 11 5.8 0.6
 -5 -3 -11 6.5 1.1
 -5 -3 -11 8.4 0.8
 5 3 -11 8.3 0.6
 -5 -3 -11 7.8 0.9
 5 -3 11 7.1 1
 -5 3 11 6.8 0.9
 -5 3 11 8.9 1
 5 3 -11 7.4 1
 5 3 -11 6.1 0.9
 -5 3 11 7.1 1
 5 3 -11 6.8 0.8
 -5 -3 11 7.7 0.8
 -5 3 -11 7.5 1
 5 3 11 8 1
 5 3 11 7.1 0.7
 5 3 11 6 1
 5 3 11 7 0.9
 5 -3 -11 7.5 0.7
 6 -3 11 51.09 2
 -6 -3 -11 46.6 1.8
 6 3 -11 48.5 2.1
 -6 3 11 50.59 2.1
 6 -3 -11 46.6 1.7
 6 3 11 47.7 1.9
 6 -3 -11 47.5 1.8
 6 3 11 46.9 1.7
 -6 -3 11 48.3 1.8
 -6 3 -11 48.1 2
 6 3 11 48.7 2
 -6 -3 11 48.7 1.8
 0 4 -11 253.47 9.6
 0 -4 -11 241.28 9.7
 0 -4 -11 240.68 8.4
 0 4 -11 242.18 8.2
 0 4 -11 243.68 8.1
 1 4 -11 190.48 6.5
 -1 4 11 187.78 6.2
 1 4 -11 191.28 7.9
 -1 -4 -11 190.38 8.1
 1 4 -11 193.48 6.6
 -1 -4 -11 189.28 6.8
 1 -4 -11 200.48 8.5
 -1 4 -11 206.18 7
 -1 4 -11 200.98 8.5
 1 -4 -11 195.48 8.6
 -1 4 -11 195.98 6.8
 2 4 -11 443.36 13.8
 2 -4 11 422.36 19
 -2 -4 -11 420.36 13.5
 2 4 -11 407.96 13.2
 2 4 -11 426.36 15.4
 -2 -4 -11 434.66 13.5
 -2 -4 -11 403.06 13.4
 2 -4 11 415.66 14.9
 -2 -4 -11 436.46 13.7
 -2 4 11 444.66 14.6
 2 -4 11 406.26 13.4
 2 4 -11 406.46 13.8
 -2 -4 -11 384.36 13.2
 2 4 -11 435.26 13.6
 2 -4 11 430.26 13.6
 -2 -4 -11 441.96 14.8
 -2 4 11 402.26 13.4
 -2 4 11 437.46 13.6
 2 -4 -11 453.05 16.3
 -2 -4 11 434.26 13.7
 2 -4 -11 439.86 13.6
 2 -4 -11 448.56 17.5
 -2 4 -11 424.36 16.2
 -2 4 -11 415.46 14.1
 -2 -4 11 426.76 13.7
 2 -4 -11 421.36 13.8
 2 -4 -11 392.06 13.6
 -2 -4 11 449.06 14.9
 -2 4 -11 437.96 14.1
 2 4 11 424.86 13.6
 2 -4 -11 444.56 15.3
 -2 -4 11 426.16 13.7
 -2 4 -11 438.66 13.9
 -2 4 -11 422.76 13.5
 3 4 -11 153.58 5.2
 3 -4 11 161.58 10.7
 -3 4 11 160.58 5.8
 -3 4 11 151.48 5.5
 3 -4 11 157.48 5.6
 -3 4 11 150.28 5.6
 3 4 -11 157.38 7.6
 3 4 -11 159.98 5.9
 -3 -4 -11 159.48 5.7
 3 4 -11 155.58 5.6
 -3 4 11 153.38 5.2
 3 4 -11 156.08 5.8
 -3 -4 -11 155.18 5.5
 -3 -4 -11 159.58 5.5
 -3 -4 -11 163.48 6.7
 -3 4 11 150.28 7.1
 -3 -4 -11 144.79 5.3
 -3 -4 -11 144.29 5.2
 3 -4 11 155.68 6.5
 3 -4 -11 165.58 8.2
 -3 4 -11 157.88 5.3
 3 4 11 162.68 5.6
 3 -4 -11 162.58 5.4
 -3 4 -11 154.98 5.7
 3 4 11 157.68 5.7
 3 -4 -11 172.38 9.8
 -3 4 -11 155.38 6
 -3 4 -11 154.18 8.3
 -3 -4 11 160.58 5.6
 3 -4 -11 150.78 5.4
 -3 4 -11 159.28 6
 -3 -4 11 151.38 5.5
 3 -4 -11 165.48 6.9
 -3 -4 11 160.38 5.5
 -3 -4 11 167.78 6.6
 3 -4 -11 151.18 5.2
 -4 -4 -11 89.69 3.4
 -4 4 11 93.49 3.6
 -4 -4 -11 86.19 3.6
 4 4 -11 84.19 3.7
 -4 -4 -11 89.09 4.3
 4 4 -11 87.69 3.6
 -4 -4 -11 90.99 3.5
 4 4 -11 93.39 3.8
 4 4 -11 89.89 3.2
 4 -4 11 92.49 3.6
 -4 4 11 93.29 3.8
 -4 -4 -11 82.39 3.2
 -4 4 11 93.99 3.8
 4 4 11 86.89 3.2
 -4 -4 11 88.59 3.4
 -4 4 -11 90.49 3.8
 4 4 11 95.19 3.8
 4 -4 -11 89.49 3.3
 4 -4 -11 83.39 3.2
 -4 4 -11 94.09 3.9
 -4 -4 11 91.49 3.3
 4 -4 -11 81.09 7.7
 4 4 11 92.99 3.6
 4 -4 -11 87.89 4.3
 -4 4 -11 88.29 3.6
 4 -4 -11 91.69 3.3
 -4 4 -11 90.39 3.2
 -5 -4 -11 62.59 2.4
 -5 4 11 59.59 2.5
 -5 -4 -11 59.29 2.8
 5 4 -11 59.59 2.5
 -5 -4 -11 61.99 2.4
 5 -4 11 63.79 2.5
 -5 4 11 64.19 2.2
 5 4 -11 57.99 2.6
 5 4 -11 57.29 2.6
 5 4 -11 60.09 2.1
 5 -4 11 55.59 2.1
 -5 4 11 57.49 2.7
 -5 4 11 66.39 2.7
 5 4 11 62.69 2.7
 5 4 11 66.49 2.6
 -5 -4 11 63.29 2.5
 5 -4 -11 66.99 2.4
 -5 -4 11 61.49 2.3
 -5 4 -11 60.59 2.8
 5 4 11 67.09 2.7
 5 4 11 64.89 2.3
 0 -5 -11 80.79 3.2
 0 -5 -11 82.99 3.4
 0 5 -11 82.99 3.4
 0 -5 -11 82.99 4.3
 0 -5 11 82.19 3
 0 -5 -11 78.69 3.2
 0 5 -11 79.59 3.2
 0 -5 11 81.49 3.2
 0 -5 -11 83.19 3.9
 0 -5 -11 81.09 3.1
 0 5 -11 78.89 3.4
 0 5 -11 77.89 2.9
 0 -5 -11 78.69 3.1
 0 -5 -11 82.89 3
 0 -5 11 82.49 3.2
 0 5 -11 80.99 4.7
 0 -5 11 91.89 4.7
 0 -5 -11 83.69 5.1
 1 -5 11 7.1 0.9
 -1 -5 -11 7.1 0.7
 1 -5 11 7.2 0.8
 1 5 -11 7.9 0.7
 1 -5 11 7.2 1.7
 -1 -5 -11 4.2 2
 -1 -5 -11 8.2 0.9
 1 5 -11 7.5 0.9
 -1 -5 -11 8.2 0.8
 1 5 -11 8.1 0.9
 1 5 -11 6.9 0.8
 1 5 -11 5.6 1.6
 -1 -5 -11 6.9 1.3
 -1 -5 -11 10.4 0.9
 -1 -5 -11 7.5 0.9
 -1 -5 -11 7.7 1.4
 -1 5 -11 6.5 0.6
 -1 5 -11 6.7 0.8
 -1 5 -11 7 1
 -1 5 -11 7.2 2
 -1 -5 11 6.8 0.7
 -1 -5 11 7.5 0.9
 1 -5 -11 7.5 0.8
 1 -5 -11 6.4 1.9
 1 -5 -11 7.2 0.7
 -1 -5 11 8.4 1
 -1 -5 11 7.9 1.3
 -1 5 -11 7.5 1
 1 -5 -11 6.8 1.6
 -1 -5 11 6.4 1.6
 1 -5 -11 7.6 1.7
 1 -5 -11 7.3 0.9
 2 5 -11 118.19 4.3
 -2 -5 -11 105.69 3.9
 -2 -5 -11 122.39 5.3
 -2 -5 -11 115.39 4.1
 2 5 -11 109.29 4.4
 2 5 -11 115.59 4.5
 -2 -5 -11 114.99 4.4
 -2 -5 -11 115.59 4.2
 2 -5 11 107.49 8.4
 2 -5 11 107.69 5.4
 2 5 -11 107.99 3.9
 -2 -5 -11 109.19 4.1
 2 -5 11 106.09 4.1
 2 -5 11 115.79 4.1
 -2 5 11 115.29 4.3
 -2 5 11 110.39 4.1
 -2 -5 11 110.99 5.3
 -2 5 -11 112.69 4.5
 -2 5 -11 114.39 3.9
 -2 -5 11 119.29 4.3
 2 -5 -11 114.19 5.6
 2 -5 -11 111.69 4
 -2 -5 11 109.49 3.9
 -2 -5 11 121.09 5.3
 -2 5 -11 109.19 4.5
 -2 5 -11 116.09 4.3
 -2 -5 11 110.79 4.2
 2 -5 -11 116.09 7
 2 -5 -11 118.39 4.3
 3 5 -11 134.59 5.1
 -3 -5 -11 143.89 6
 3 5 -11 134.79 4.6
 3 -5 11 128.79 5.8
 -3 -5 -11 136.59 4.8
 3 5 -11 141.69 5
 -3 5 11 142.79 5
 -3 -5 -11 132.29 4.7
 -3 5 11 139.19 5.1
 3 5 -11 136.39 5.2
 -3 -5 -11 142.49 5.1
 3 -5 11 136.19 4.9
 -3 -5 -11 130.69 4.9
 -3 5 11 137.39 4.6
 -3 5 -11 142.89 5.1
 -3 -5 11 130.79 4.5
 3 -5 -11 137.19 4.7
 -3 -5 11 143.69 4.9
 3 5 11 142.39 4.9
 -3 5 -11 136.49 5.3
 3 5 11 138.89 5
 -3 -5 11 139.19 4.8
 3 -5 -11 135.99 6.1
 3 -5 -11 124.59 8.3
 -3 5 -11 142.59 4.6
 -3 5 -11 137.09 5.3
 -4 5 11 54.19 2.3
 4 5 -11 47.6 2.3
 4 5 -11 49 2.1
 -4 5 11 46.4 2.1
 4 5 -11 46.3 2.2
 4 5 -11 47 1.8
 4 -5 11 48.9 2
 -4 -5 -11 44.3 2.1
 -4 -5 -11 45.1 1.8
 -4 -5 -11 44.6 2.6
 -4 5 11 48.2 1.8
 -4 5 11 46.9 2.3
 -4 -5 -11 47.8 2.1
 -4 5 -11 49.9 1.8
 4 5 11 51.09 1.8
 -4 -5 11 47.1 2
 -4 -5 11 51.19 2
 -4 5 -11 48.4 2.1
 -4 5 -11 46.8 2.4
 4 5 11 49.3 2.2
 4 -5 -11 48.3 1.9
 4 -5 -11 49.8 2.9
 -4 5 -11 46.2 2.3
 4 5 11 47.9 2.1
 -5 5 11 57.49 2
 -5 -5 -11 58.19 2.1
 -5 -5 -11 53.49 2.3
 -5 5 11 52.29 2.2
 5 5 -11 58.79 2.1
 -5 5 11 64.19 2.5
 5 5 -11 59.49 1.9
 -5 5 -11 58.19 2.3
 5 5 11 58.79 2
 -5 -5 11 60.89 2.1
 5 -5 -11 59.99 2
 0 -6 -11 2.8 0.5
 0 6 -11 2.2 0.6
 0 -6 -11 2.5 0.4
 0 -6 11 3 0.6
 0 6 -11 2.2 0.4
 0 -6 -11 2.1 1
 0 6 -11 1.7 0.5
 0 -6 -11 2.6 0.6
 0 -6 11 1.7 1.1
 0 6 -11 2.2 0.6
 1 -6 11 1.7 0.5
 -1 -6 -11 2.9 0.9
 1 -6 11 1.7 1.1
 1 6 -11 1.9 0.4
 1 6 -11 0.8 0.5
 -1 -6 -11 2.8 0.6
 -1 -6 -11 2.9 0.6
 -1 -6 -11 3.2 0.5
 -1 -6 -11 2.2 0.6
 1 6 -11 1.9 0.5
 -1 -6 -11 2.1 0.9
 -1 -6 11 2.9 0.6
 -1 6 -11 1 0.5
 -1 6 -11 2.5 0.4
 -1 -6 11 3.4 0.7
 -1 6 -11 1.9 0.6
 -1 6 -11 2.4 0.5
 1 -6 -11 2.6 0.4
 1 -6 -11 2.1 1.1
 -1 -6 11 1.2 0.9
 1 -6 -11 2.5 0.6
 -2 -6 -11 8.9 0.9
 2 6 -11 7.8 0.6
 2 6 -11 8.6 0.9
 2 6 -11 7.3 0.8
 -2 -6 -11 9 0.8
 -2 6 11 6.5 0.8
 -2 -6 -11 7.1 0.7
 -2 -6 -11 7.2 1.2
 2 -6 11 7.3 1.5
 -2 -6 -11 7.1 0.8
 2 -6 11 8.3 0.9
 -2 6 11 6.5 0.8
 -2 6 -11 8.2 1
 2 -6 -11 7.3 0.6
 -2 6 -11 6.6 0.8
 -2 6 -11 8.6 0.9
 -2 6 -11 7.9 0.6
 2 -6 -11 7 0.9
 2 -6 -11 8.6 1.5
 -2 -6 11 8 0.8
 -2 -6 11 8.6 1.4
 -2 -6 11 9.1 0.9
 -3 -6 -11 50.19 1.9
 -3 -6 -11 51.29 2.2
 3 6 -11 54.89 2.3
 -3 6 11 50.59 2.2
 -3 -6 -11 50.59 2.7
 -3 -6 -11 51.29 2.1
 3 -6 11 49.6 2.9
 -3 6 11 49.3 2.1
 3 6 -11 51.89 1.9
 3 6 -11 50.09 2.1
 3 6 -11 54.79 2.2
 -3 6 -11 51.49 2.3
 3 -6 -11 51.59 1.8
 -3 6 -11 51.19 2.1
 3 -6 -11 44.7 3.1
 -3 -6 11 48.3 2
 -3 6 -11 48.5 2.3
 -3 6 -11 50.09 1.8
 -3 -6 11 49.5 2
 -4 6 11 48.6 1.6
 4 6 -11 47 1.8
 -4 6 11 48.3 1.9
 -4 -6 -11 41.3 2.1
 -4 -6 -11 47.6 1.8
 4 6 -11 48.2 1.6
 -4 6 -11 43.9 1.8
 4 -6 -11 45.3 1.5
 -4 -6 11 47.5 1.7
 -4 6 -11 43.2 1.6
 0 7 -11 78.39 2.6
 0 -7 11 76.49 2.8
 0 -7 11 76.69 3.9
 0 7 -11 76.79 3
 0 7 -11 77.39 2.9
 0 -7 -11 79.99 2.8
 0 -7 -11 76.69 3.9
 1 7 -11 25 1.2
 1 -7 11 20.8 2
 1 7 -11 25.9 1
 -1 -7 -11 26.3 1.1
 1 -7 11 27.5 1.2
 -1 -7 -11 27 1.2
 -1 7 -11 25.2 1
 1 -7 -11 25.5 2.1
 -1 -7 11 27.2 1.2
 -1 7 -11 25.4 1.9
 1 -7 -11 27.8 1.3
 -1 -7 11 24.3 1.9
 -1 7 -11 25 1.3
 -2 -7 -11 26.6 1.2
 2 7 -11 27.6 1
 2 7 -11 27.2 1.2
 -2 -7 -11 27.2 1.5
 2 -7 11 26.1 1.8
 -2 7 -11 27.4 1.1
 -2 7 -11 27.1 1.3
 -2 -7 11 28.8 1.2
 2 -7 -11 28.1 1.9
 0 0 -12 378.36 12.3
 0 0 -12 387.46 12.5
 0 0 12 376.56 12.5
 -1 0 12 470.55 15.4
 1 0 -12 452.45 15.4
 1 0 12 474.15 15.4
 1 0 -12 452.25 14.9
 1 0 12 481.15 15
 1 0 -12 488.75 15
 -1 0 -12 458.05 15.3
 1 0 12 469.75 16.4
 -2 0 -12 82.19 4
 2 0 12 76.09 4.7
 -2 0 12 85.99 4
 2 0 12 86.09 3.6
 2 0 -12 91.09 5.3
 2 0 -12 70.59 3.4
 -2 0 12 84.19 3.1
 2 0 -12 88.99 3.6
 2 0 12 83.99 3.1
 3 0 12 399.76 12.5
 3 0 -12 386.16 13.2
 3 0 -12 349.77 15.7
 3 0 12 391.76 13.4
 3 0 12 384.76 12.3
 -3 0 -12 377.56 14.1
 3 0 -12 368.26 13.2
 -3 0 12 385.06 12.3
 -3 0 12 393.66 14.1
 -3 0 12 372.06 12.1
 4 0 -12 44.4 1.6
 -4 0 -12 41.7 4.5
 4 0 -12 45.3 3.5
 -4 0 12 44.5 1.7
 -4 0 12 43.1 3.8
 4 0 12 48.4 2.4
 -4 0 12 41.8 2
 4 0 12 41.3 2.1
 4 0 12 41.8 3.3
 -4 0 12 43.9 2.3
 4 0 12 44.3 1.8
 4 0 -12 43.4 2.2
 4 0 -12 44.5 2.3
 4 0 -12 47 3.1
 -4 0 -12 44.3 2.2
 -4 0 12 46.7 2.3
 5 0 12 40.5 1.7
 5 0 -12 36.4 2.1
 -5 0 12 39.4 2.2
 5 0 12 33.7 2.3
 5 0 12 44 2.1
 5 0 12 38.4 2.4
 5 0 -12 37.6 2
 5 0 12 37.4 2.1
 6 0 -12 11 1.1
 -6 0 -12 9.1 0.7
 6 0 -12 9.2 0.9
 -6 0 12 9.4 0.9
 6 0 12 8.7 0.9
 6 0 12 6.8 1
 0 -1 -12 2398.76 73.29
 -1 -1 -12 2988.7 91.39
 1 1 -12 2998 90.69
 1 -1 -12 2985 90.89
 1 1 12 2954.7 90.49
 -2 1 12 137.19 4.8
 2 -1 12 136.19 4.9
 2 -1 12 135.59 7.4
 2 1 -12 144.69 5.4
 2 -1 12 145.19 5.5
 2 1 -12 138.09 4.8
 -2 -1 -12 131.79 5.6
 2 1 -12 136.59 4.9
 -2 -1 -12 136.39 6.9
 -2 1 12 137.99 5.8
 2 1 -12 151.38 7.2
 2 -1 -12 143.89 7.2
 2 -1 -12 140.59 5.7
 2 1 12 135.39 4.8
 2 -1 -12 143.29 5.2
 2 1 12 142.49 5.4
 -2 -1 12 138.09 5.8
 -2 1 -12 135.19 6
 -3 1 12 80.99 3.2
 3 -1 12 84.99 4.1
 3 -1 12 71.19 5.7
 3 1 -12 76.89 3.6
 3 1 -12 80.69 3.2
 3 1 -12 75.89 7.8
 -3 1 12 82.29 3.1
 3 -1 12 79.09 3.3
 3 -1 12 76.99 3.1
 3 1 -12 82.29 4
 3 1 -12 82.89 3.1
 -3 1 12 83.69 4.6
 3 1 12 79.29 4
 -3 1 -12 77.39 4.7
 3 -1 -12 83.19 3.7
 -3 -1 12 77.99 4.5
 3 1 12 84.59 3.3
 3 -1 -12 82.29 4.2
 3 1 12 76.59 3
 -3 1 -12 66.89 3.3
 3 -1 -12 80.69 5.8
 4 1 -12 17 2.1
 4 -1 12 15.8 1.5
 4 -1 12 18.3 2.3
 -4 -1 -12 19.7 1.7
 4 1 -12 17.1 1.3
 4 -1 12 17.5 1
 4 1 -12 18.2 1.2
 4 -1 12 17.3 1.2
 4 1 -12 20 1.5
 4 1 -12 18.3 1.5
 -4 1 12 16.4 2.6
 4 1 -12 18.2 1
 -4 1 12 17.3 1
 -4 1 12 18.4 1.3
 -4 1 12 16.7 1.4
 4 -1 12 18.1 1.4
 -4 1 12 18.3 1.4
 4 1 12 16.9 1
 -4 -1 12 12.6 2.3
 4 1 12 16.6 1.4
 4 -1 -12 25.3 4.8
 4 -1 -12 15.9 2.4
 4 1 12 16.9 2.3
 4 -1 -12 17.5 1.3
 4 -1 -12 15.3 2
 4 1 12 17.9 1.3
 -4 1 -12 18 1.4
 4 -1 -12 18.7 1.3
 -4 1 -12 21.2 3.3
 -4 -1 12 17.7 1.4
 5 -1 12 93.09 3.2
 5 -1 12 97.39 4
 -5 1 12 89.09 3.2
 5 1 -12 93.39 3.8
 -5 1 12 90.69 3.5
 5 1 -12 92.89 3.2
 -5 -1 -12 91.39 3.5
 5 1 -12 96.69 3.9
 5 -1 12 95.59 3.9
 -5 1 12 83.79 3.9
 -5 -1 12 95.59 3.8
 5 -1 -12 84.79 3.8
 -5 1 -12 96.99 3.9
 5 1 12 97.29 3.4
 5 1 12 96.79 3.8
 5 1 12 93.19 4.1
 5 -1 -12 93.49 3.8
 5 1 12 97.39 4.2
 6 1 -12 5.4 0.8
 -6 1 12 4.1 0.8
 6 -1 12 5 0.8
 6 1 -12 6.4 0.7
 6 -1 12 5.3 0.8
 -6 -1 -12 5.5 0.6
 6 -1 -12 4.9 0.7
 6 1 12 5.8 0.9
 6 1 12 5.5 0.7
 6 1 12 4.9 0.5
 0 -2 -12 48.9 2.5
 0 2 12 47.6 2.1
 0 -2 -12 48.9 2.7
 0 2 -12 45.6 3.3
 0 2 -12 45.7 2
 0 -2 12 50.19 2.3
 0 -2 12 49.7 2.7
 0 2 -12 45.1 2.6
 1 2 -12 884.31 32.4
 -1 2 12 1016 30.8
 -1 2 12 964.3 30.2
 1 -2 12 1011.5 30.8
 1 2 -12 975.1 30.2
 1 2 -12 1010.4 31.4
 -1 -2 -12 985.5 31.3
 1 2 12 889.51 29.8
 -1 -2 12 1002.6 30.8
 -1 2 -12 970.2 29.7
 1 -2 -12 988.9 30.8
 -1 2 -12 965.5 30.9
 2 2 -12 457.25 14.8
 -2 2 12 467.15 15.9
 2 -2 12 491.85 15.6
 2 -2 12 463.35 18.7
 -2 -2 -12 453.45 17
 2 2 -12 472.45 14.8
 -2 2 12 463.45 14.7
 2 2 -12 463.65 15.5
 2 2 -12 449.26 16.3
 2 2 12 438.96 15.1
 2 -2 -12 486.35 16.1
 -2 -2 12 444.16 15.8
 -2 2 -12 461.95 14.7
 -2 2 -12 453.75 16.2
 2 2 12 450.05 14.4
 2 -2 -12 489.95 17.7
 3 2 -12 344.37 12.6
 3 2 -12 348.97 11.6
 3 -2 12 359.16 12.7
 -3 2 12 352.26 11.6
 -3 2 12 361.46 13.3
 3 2 -12 353.16 11.4
 3 -2 12 353.46 16.5
 -3 2 12 340.57 11.4
 3 -2 -12 334.47 11.5
 3 -2 -12 361.36 13.2
 -3 2 -12 353.86 13.7
 3 -2 -12 342.37 15.3
 3 2 12 348.77 11.2
 -3 -2 12 325.17 12.9
 3 2 12 357.86 12.6
 -3 2 -12 350.46 11.2
 3 2 12 343.97 11.4
 -4 -2 -12 96.19 3.7
 -4 -2 -12 98.69 3.7
 4 2 -12 95.79 5.2
 4 -2 12 94.59 5.2
 -4 2 12 102.49 4.1
 -4 2 12 103.69 3.9
 4 -2 12 94.89 4
 -4 2 12 98.19 3.4
 4 2 -12 93.39 4
 4 2 -12 100.19 3.8
 -4 -2 -12 96.49 4.5
 4 2 -12 96.19 4.1
 4 2 -12 95.49 3.4
 -4 -2 -12 94.09 3.7
 -4 2 12 96.69 4
 -4 2 12 92.79 5.8
 4 -2 -12 94.59 7.3
 -4 2 -12 96.09 4
 4 -2 -12 92.79 5.6
 -4 2 -12 95.89 3.6
 4 2 12 88.69 5.5
 -4 2 -12 95.59 6.4
 4 -2 -12 81.49 5.9
 4 2 12 100.29 3.8
 4 2 12 95.39 3.4
 4 2 12 95.59 4
 4 -2 -12 93.79 3.7
 -4 2 -12 96.29 3.3
 -5 2 12 52.09 2.1
 -5 -2 -12 53.69 2.3
 5 -2 12 58.59 2.8
 5 2 -12 54.19 2.1
 5 2 -12 50.09 2.7
 5 2 -12 52.39 2.7
 5 -2 12 50.29 2.6
 -5 2 12 57.19 2.6
 -5 -2 -12 48.9 2.7
 5 2 -12 52.89 2.3
 -5 -2 -12 51.19 2.8
 -5 2 12 53.89 2.3
 -5 2 12 54.29 2.7
 5 2 12 53.29 2.6
 5 2 12 56.49 2.8
 5 -2 -12 58.89 2.5
 5 2 12 54.19 2.2
 5 2 12 57.49 2.9
 -5 2 -12 56.79 2.7
 -6 2 12 29.8 1.6
 6 -2 12 29.6 1.5
 6 2 -12 29.7 1.6
 -6 -2 -12 28.9 1.3
 6 2 12 25.4 1.4
 6 -2 -12 27.2 1.4
 6 2 12 26.7 1.5
 6 -2 -12 27.9 1.2
 6 2 12 25.5 1.1
 -6 2 -12 26.3 1.4
 0 3 -12 152.58 5.3
 0 -3 -12 147.89 5.6
 0 -3 -12 169.08 6.6
 0 -3 12 149.88 5.5
 0 3 -12 139.49 6.2
 -1 3 12 699.03 22.2
 1 3 -12 684.63 22.4
 1 3 -12 746.83 23.9
 -1 3 12 707.33 22.8
 1 3 -12 756.12 22.5
 1 -3 12 729.83 23
 -1 -3 -12 742.13 23.9
 1 -3 12 693.93 22.9
 -1 -3 12 754.82 23.8
 1 -3 -12 782.02 25.1
 -1 3 -12 712.93 23.4
 -1 3 -12 757.82 25
 -1 3 -12 770.22 23.6
 2 3 -12 81.09 3.1
 2 -3 12 72.79 4.1
 2 3 -12 79.59 4.5
 2 -3 12 82.69 3.8
 2 3 -12 81.39 3.2
 -2 3 12 80.09 4
 -2 3 12 79.29 3.1
 -2 3 12 73.99 2.9
 2 3 -12 83.49 4
 -2 3 -12 77.89 3.1
 2 -3 -12 81.29 4.5
 -2 3 -12 80.69 4.7
 2 3 12 78.79 2.9
 2 -3 -12 72.69 5.1
 -2 3 -12 80.69 3.3
 -3 -3 -12 342.57 11.4
 3 3 -12 347.47 11.2
 -3 -3 -12 357.26 11.5
 -3 3 12 345.27 11.2
 -3 3 12 340.97 11.7
 -3 3 12 368.76 11.8
 3 3 -12 383.36 11.9
 3 -3 12 357.26 12.8
 -3 -3 -12 356.76 12.6
 3 3 -12 341.17 11.8
 -3 -3 -12 339.67 11.3
 3 -3 12 351.16 13.7
 -3 -3 -12 354.06 11.6
 -3 3 12 361.46 13.5
 3 -3 12 370.06 17.5
 -3 3 12 353.56 11.6
 3 3 -12 348.27 13
 3 3 -12 360.66 11.6
 3 -3 12 353.96 11.7
 3 3 -12 367.86 14
 -3 3 -12 361.46 14.6
 3 3 12 358.86 11.8
 3 3 12 372.26 12
 3 -3 -12 365.96 13.2
 -3 3 -12 368.06 11.5
 3 -3 -12 376.26 14.3
 -3 3 -12 375.86 12.3
 -3 3 -12 370.96 12
 3 -3 -12 368.26 11.8
 -3 -3 12 352.76 12.7
 -3 3 -12 363.56 12.3
 3 -3 -12 373.66 16.5
 4 3 -12 179.88 6
 -4 3 12 175.78 6.7
 4 3 -12 193.38 6.8
 -4 -3 -12 183.98 7.3
 -4 -3 -12 182.48 6.5
 4 3 -12 185.88 6.5
 4 -3 12 185.28 6.6
 -4 3 12 170.08 6.6
 -4 -3 -12 182.68 6.4
 4 -3 12 184.78 6.7
 4 3 -12 181.28 6.8
 -4 3 12 187.08 6.5
 -4 -3 -12 190.48 6.3
 4 3 12 184.38 6.5
 -4 3 -12 188.28 6
 -4 3 -12 179.48 6.7
 -4 3 -12 188.78 6.4
 4 -3 -12 187.58 6.3
 4 3 12 175.08 6.7
 -4 3 -12 179.88 6.8
 4 -3 -12 167.38 10.7
 4 3 12 184.78 6
 4 -3 -12 175.08 7.3
 4 3 12 187.08 6.7
 -5 3 12 122.19 4.9
 -5 3 12 127.49 4.7
 5 3 -12 125.79 4.8
 -5 -3 -12 124.09 5
 5 3 -12 129.89 4.9
 5 3 -12 120.69 4.2
 -5 -3 -12 127.19 4.5
 5 -3 12 129.79 4.7
 -5 -3 -12 126.69 4.5
 -5 3 12 134.79 4.3
 5 3 -12 122.79 4.6
 5 3 12 121.29 4.8
 5 -3 -12 130.09 4.5
 -5 3 -12 127.69 4.9
 5 3 12 124.59 4.7
 5 -3 -12 124.09 4.3
 -5 -3 12 127.99 4.4
 5 3 12 125.79 4.9
 5 3 12 124.39 4.3
 6 -3 12 91.49 3.2
 -6 -3 -12 86.39 3
 6 3 -12 86.19 3.2
 -6 3 12 94.09 3.3
 -6 3 -12 80.89 3.1
 -6 -3 12 83.39 2.9
 6 3 12 82.19 3.2
 -6 -3 12 91.69 3
 6 -3 -12 96.59 3.1
 6 3 12 88.39 3.1
 6 -3 -12 85.59 2.9
 6 3 12 90.09 2.9
 0 4 -12 69.59 2.8
 0 -4 -12 70.69 3.2
 0 -4 -12 70.39 4.2
 0 4 -12 72.39 4.1
 0 4 -12 74.79 3
 1 -4 12 125.69 4.6
 1 -4 12 127.79 6
 -1 -4 -12 115.19 4.7
 -1 -4 -12 137.39 6.3
 -1 -4 -12 114.29 4.7
 1 4 -12 126.09 5.9
 1 4 -12 124.29 4.5
 1 4 -12 131.39 4.7
 -1 -4 -12 118.79 4.9
 1 -4 -12 131.69 5.8
 1 -4 -12 122.79 6.3
 -1 4 -12 128.39 4.6
 1 -4 -12 132.39 6.4
 -1 4 -12 129.29 6.3
 -1 4 -12 128.79 4.8
 1 -4 -12 139.79 4.6
 -1 -4 12 125.49 4.6
 -1 -4 12 120.49 5.4
 -2 -4 -12 114.09 4
 -2 -4 -12 119.39 4.3
 -2 -4 -12 110.59 4.1
 -2 4 12 116.39 4.3
 2 4 -12 116.89 4.5
 -2 4 12 112.39 4.1
 2 -4 12 115.29 5.4
 -2 -4 -12 117.39 5.2
 2 -4 12 121.69 8.5
 2 -4 12 115.79 4.2
 2 -4 12 114.79 4.3
 2 4 -12 113.69 4.3
 -2 4 12 113.49 5.1
 2 4 -12 115.99 4.5
 -2 -4 -12 118.89 4.4
 2 4 -12 112.99 5.9
 -2 -4 -12 116.69 4.2
 2 4 -12 109.89 3.9
 2 -4 -12 123.89 6.3
 -2 -4 12 116.89 4.2
 2 4 12 109.89 4
 -2 -4 12 113.89 4.1
 2 -4 -12 112.19 4.2
 -2 4 -12 110.99 3.9
 -2 4 -12 119.09 4.3
 2 -4 -12 116.39 5.5
 -2 -4 12 113.19 4.1
 2 -4 -12 108.39 4.1
 2 -4 -12 116.09 4
 -2 4 -12 113.89 4.5
 -2 -4 12 111.49 5.1
 2 -4 -12 112.29 6.9
 -2 4 -12 122.49 4.6
 -2 4 -12 111.59 6.2
 3 4 -12 293.97 10.4
 3 4 -12 315.37 10.3
 -3 -4 -12 296.17 9.9
 -3 -4 -12 329.77 10.4
 -3 -4 -12 315.17 10.2
 -3 4 12 298.27 11.8
 3 4 -12 299.37 9.8
 3 4 -12 293.57 12.4
 -3 4 12 320.97 9.8
 3 -4 12 306.87 10.3
 3 -4 12 286.27 11.2
 -3 4 12 303.57 10.4
 -3 4 12 313.67 10.4
 -3 4 12 316.87 10.2
 3 -4 12 278.47 15.8
 -3 -4 -12 331.47 10.2
 3 4 -12 316.27 10.5
 -3 -4 -12 303.57 9.9
 -3 -4 -12 335.57 11.5
 3 -4 -12 298.07 12.9
 3 4 12 301.77 10.1
 3 -4 -12 296.87 9.8
 -3 4 -12 315.87 9.9
 -3 4 -12 305.37 13.3
 3 -4 -12 318.47 11.6
 3 4 12 310.87 10.3
 -3 4 -12 318.07 10.3
 -3 4 -12 317.07 10.7
 3 -4 -12 308.07 10
 3 -4 -12 300.07 14.7
 -3 -4 12 298.07 10
 -3 -4 12 313.27 10.1
 -3 4 -12 312.97 10.6
 -3 -4 12 329.47 11.2
 -3 -4 12 306.77 10.1
 3 -4 -12 314.47 10
 4 4 -12 23.2 1.6
 -4 4 12 24 1.6
 -4 -4 -12 22.3 1.3
 4 4 -12 24.9 1.6
 4 4 -12 24 1.5
 -4 -4 -12 24.3 1.5
 4 -4 12 22.5 1.5
 -4 -4 -12 23 2
 -4 4 12 24.4 1.6
 -4 4 12 22.6 1.5
 -4 -4 -12 23.4 1.5
 4 4 -12 23.3 1.2
 4 4 12 22.6 1.4
 -4 -4 12 23.4 1.3
 4 -4 -12 23.7 1.3
 -4 4 -12 22.4 1.4
 -4 4 -12 23.1 1.7
 4 4 12 25.1 1.6
 -4 -4 12 24.4 1.4
 4 -4 -12 23.5 1.3
 4 -4 -12 24.1 2.2
 -4 4 -12 23.5 1.1
 4 4 12 24.2 1.2
 4 -4 -12 20.8 1.2
 -4 4 -12 23.5 1.7
 5 4 -12 3.3 0.7
 -5 -4 -12 2.5 0.7
 5 4 -12 2.3 0.6
 5 4 -12 3.1 0.5
 -5 4 12 3.5 0.7
 5 -4 12 3.2 0.6
 -5 4 12 3.1 0.6
 5 4 -12 2.8 0.4
 -5 4 12 1.9 0.6
 -5 -4 -12 3.4 0.5
 -5 4 12 2.8 0.4
 -5 -4 -12 3.5 0.6
 -5 4 -12 3.1 0.7
 5 4 12 3.4 0.4
 -5 -4 12 3.8 0.5
 5 4 12 3.2 0.6
 5 -4 -12 4.3 0.5
 5 4 12 2.6 0.5
 -5 -4 12 3.5 0.5
 0 -5 12 140.79 4.9
 0 -5 -12 134.69 4.8
 0 -5 -12 130.69 4.8
 0 -5 -12 123.19 6.8
 0 -5 -12 132.09 5.6
 0 -5 12 137.09 4.7
 0 -5 -12 138.49 6.2
 0 -5 -12 134.99 4.7
 0 -5 12 131.39 4.8
 0 -5 -12 135.19 4.8
 0 5 -12 132.09 5.1
 0 5 -12 142.49 5.1
 0 -5 12 133.09 6.3
 0 5 -12 136.19 4.5
 0 -5 -12 125.49 4.8
 0 -5 -12 139.49 4.6
 0 5 -12 138.59 6.8
 0 5 -12 138.19 4.9
 -1 -5 -12 453.55 14
 -1 -5 -12 428.86 13.7
 -1 -5 -12 436.36 13.9
 -1 -5 -12 430.96 13.8
 1 5 -12 437.66 14.2
 1 -5 12 433.76 13.9
 1 5 -12 417.26 15.8
 1 5 -12 421.16 13.6
 -1 -5 -12 425.06 15.1
 1 -5 12 478.65 16
 -1 -5 -12 434.56 15
 1 5 -12 431.36 14
 1 5 -12 427.76 14.2
 1 -5 12 439.56 13.9
 -1 -5 -12 432.76 16.5
 -1 -5 -12 440.66 14.1
 -1 5 12 431.46 13.8
 -1 5 -12 445.56 14.3
 -1 -5 12 430.06 13.8
 1 -5 -12 468.35 15.7
 -1 5 -12 441.46 14.1
 1 -5 -12 418.66 13.9
 -1 5 -12 429.36 14.3
 -1 5 -12 424.36 13.6
 -1 5 -12 426.06 16.4
 -1 -5 12 443.06 14
 1 -5 -12 418.06 13.8
 1 -5 -12 437.86 16.6
 1 -5 -12 456.25 16.3
 1 -5 -12 420.36 13.7
 -1 -5 12 456.45 15.7
 -1 -5 12 436.16 14
 2 -5 12 55.89 3.6
 2 -5 12 57.89 2.5
 -2 -5 -12 61.39 2.7
 2 5 -12 57.19 2.7
 -2 -5 -12 62.49 3.5
 -2 5 12 58.49 2.6
 -2 -5 -12 57.89 2.4
 2 -5 12 55.29 5.9
 -2 -5 -12 59.19 2.4
 2 5 -12 58.29 2.8
 2 5 -12 59.89 2.6
 -2 -5 -12 56.29 2.3
 2 5 -12 55.19 2.2
 -2 -5 -12 59.19 2.6
 2 -5 12 56.99 2.5
 2 -5 -12 54.69 2.2
 -2 -5 12 53.69 2.1
 2 -5 -12 56.39 3.6
 -2 5 -12 55.49 2.1
 2 -5 -12 58.09 2.5
 -2 5 -12 54.89 2.7
 -2 -5 12 55.29 2.4
 -2 -5 12 51.09 3.3
 -2 5 -12 55.49 2.5
 -2 -5 12 55.99 2.4
 -2 -5 12 56.49 3.2
 2 -5 -12 54.79 2.2
 -2 5 -12 51.49 2.6
 2 -5 -12 53.49 4.5
 3 5 -12 29.2 1.7
 3 5 -12 26.7 1.6
 -3 -5 -12 28.4 1.5
 -3 -5 -12 28.9 1.6
 -3 5 12 28.6 1.3
 -3 5 12 29.3 1.7
 -3 5 12 27.7 1.6
 3 5 -12 30.6 1.8
 3 -5 12 29.8 1.5
 -3 -5 -12 26.6 1.4
 3 -5 12 28 2.2
 -3 -5 -12 29.6 1.7
 -3 -5 -12 30.9 2.3
 3 5 -12 27.4 1.3
 -3 -5 12 33.1 1.6
 3 5 12 27.9 1.6
 3 5 12 25.9 1.5
 3 -5 -12 30.3 2.5
 -3 5 -12 27.9 1.8
 -3 5 -12 28.6 1.3
 3 -5 -12 30.2 1.4
 -3 -5 12 28.9 1.5
 -3 5 -12 28.2 1.6
 -3 -5 12 28.8 1.2
 -3 5 -12 27.3 1.8
 -4 -5 -12 21.1 1.2
 -4 -5 -12 21.3 1.7
 -4 5 12 20.6 1.4
 -4 5 12 18.7 1.3
 -4 5 12 19.7 1.2
 4 5 -12 20.8 1.2
 4 5 -12 20.5 1.4
 4 5 -12 18 1.2
 4 -5 12 20.4 1.1
 -4 -5 -12 19.4 1.2
 -4 5 12 19.8 1
 4 5 -12 20.4 1
 4 5 12 17.3 1.2
 -4 5 -12 21.3 1.5
 4 5 12 20.5 1.2
 -4 5 -12 19.4 1.4
 -4 5 -12 20.7 1
 -4 -5 12 22.5 1.2
 4 5 12 21.4 1
 -4 -5 12 22.2 1.3
 4 -5 -12 20.2 1
 4 -5 -12 19 1.8
 5 5 -12 62.19 2
 -5 -5 -12 62.79 2.1
 -5 -5 -12 52.69 2.3
 5 5 -12 59.89 2.2
 -5 5 12 59.29 2
 5 5 12 60.89 2.1
 5 -5 -12 63.59 2.1
 -5 5 -12 66.59 2.4
 -5 -5 12 63.19 2.2
 0 6 -12 6.7 0.8
 0 -6 -12 6.4 0.6
 0 -6 12 5.6 1.4
 0 6 -12 8.1 0.6
 0 6 -12 6.5 0.9
 0 -6 -12 6.9 0.8
 0 -6 12 7 0.8
 0 -6 -12 6.9 1.5
 0 -6 -12 7.7 0.7
 0 6 -12 8.2 0.9
 1 6 -12 33.9 1.7
 1 6 -12 34.9 1.9
 1 -6 12 36.2 1.7
 1 -6 12 33.2 2.8
 -1 -6 -12 36.6 1.8
 -1 -6 -12 32.6 1.5
 -1 -6 -12 31.8 1.4
 1 6 -12 35.8 1.8
 -1 -6 -12 37.2 1.7
 -1 -6 -12 30.2 2.3
 -1 -6 -12 34.7 2.3
 1 6 -12 35.4 1.4
 -1 -6 -12 34.8 1.6
 -1 -6 12 36.9 1.7
 -1 6 -12 35.3 1.9
 -1 -6 12 33.6 1.7
 -1 6 -12 34.2 1.8
 -1 6 -12 35.4 1.5
 1 -6 -12 36.4 1.7
 -1 -6 12 33.5 2.7
 -1 6 -12 34.4 1.8
 1 -6 -12 33.8 2.8
 1 -6 -12 32.6 1.5
 -2 -6 -12 197.68 7.5
 2 6 -12 197.38 6.7
 2 6 -12 195.08 6.3
 2 6 -12 194.18 6.7
 2 6 -12 205.98 6.9
 2 -6 12 185.28 6.5
 -2 6 12 203.48 6.6
 -2 6 12 192.18 6.6
 -2 -6 -12 203.58 6.7
 -2 -6 -12 193.98 6.4
 2 -6 12 192.98 8
 -2 -6 -12 191.28 6.4
 -2 -6 -12 197.28 6.6
 -2 6 -12 204.58 7
 -2 6 -12 193.38 6.7
 -2 -6 12 198.28 6.6
 -2 -6 12 187.58 6.6
 -2 6 -12 192.78 6.3
 2 -6 -12 194.18 6.4
 2 -6 -12 208.58 8
 -2 6 -12 195.78 6.8
 -2 -6 12 196.78 7.7
 3 6 -12 4.4 0.4
 3 -6 12 3.9 1
 -3 -6 -12 4.1 0.6
 -3 -6 -12 4.5 0.4
 -3 -6 -12 4.9 1
 -3 6 12 3.5 0.5
 -3 -6 -12 4 0.6
 3 6 -12 5 0.6
 -3 6 12 4.5 0.4
 3 6 -12 3.1 0.6
 -3 6 12 3.3 0.6
 3 6 -12 4.6 0.6
 -3 6 -12 3.5 0.5
 -3 -6 12 4.3 0.6
 -3 6 -12 3.2 0.6
 3 -6 -12 4.5 0.5
 -3 6 -12 4 0.5
 3 -6 -12 3.1 1.1
 -3 6 -12 4.2 0.7
 -3 -6 12 4.2 0.6
 4 6 -12 6 0.4
 -4 6 12 5.5 0.4
 -4 -6 -12 4 0.6
 4 6 -12 4.5 0.6
 -4 -6 -12 5.8 0.5
 4 -6 -12 7.3 0.4
 -4 6 -12 6 0.6
 -4 -6 12 5.9 0.5
 -4 6 -12 5.6 0.4
 0 7 -12 34.5 1.8
 0 7 -12 37.1 1.6
 0 -7 -12 38.1 1.6
 0 -7 -12 40 2.5
 0 -7 12 42.5 2.6
 0 -7 12 35.9 1.6
 0 7 -12 35.8 1.4
 -1 -7 -12 8.6 0.6
 1 7 -12 8.5 0.5
 1 7 -12 8.2 0.7
 -1 -7 -12 8.6 0.6
 1 -7 12 8.6 0.7
 1 -7 12 8.7 1.3
 -1 -7 12 8.8 1.2
 -1 -7 12 9.3 0.7
 1 -7 -12 7.8 1.2
 -1 7 -12 8.6 0.5
 -1 7 -12 9.1 0.7
 2 -7 12 21.6 1.6
 2 7 -12 22.9 1.1
 -2 -7 -12 20.5 1.2
 -2 -7 -12 23 1
 2 7 -12 23.5 0.9
 2 -7 -12 19.5 1.6
 -2 7 -12 23.5 1.1
 -2 7 -12 24.3 0.9
 -2 -7 12 24.3 1
 0 0 -13 -0.2 0.3
 0 0 13 0.7 0.4
 0 0 -13 0.2 0.4
 0 0 -13 0 0.6
 1 0 -13 20.2 1.6
 -1 0 13 20.5 1.5
 1 0 -13 18.8 1.2
 1 0 13 18.6 1.8
 -1 0 -13 16.1 2
 1 0 13 19.9 1.5
 -1 0 -13 21 1.5
 1 0 13 18.4 1.3
 1 0 -13 17.8 2.1
 -2 0 13 4 0.6
 2 0 -13 5.6 1.7
 2 0 13 3.9 0.8
 -2 0 -13 2.3 0.8
 2 0 13 3.3 0.5
 2 0 -13 4.1 0.8
 2 0 13 4.1 1.6
 2 0 -13 3.5 0.8
 3 0 13 946.81 30.7
 -3 0 13 974.9 31.4
 3 0 -13 919.71 30.5
 3 0 13 968.9 29.7
 3 0 -13 931.11 33.6
 -3 0 13 901.31 29.3
 3 0 -13 956 30.5
 3 0 13 968.3 29.5
 -3 0 13 950.6 29.6
 -3 0 -13 988.8 31.7
 -4 0 -13 198.58 7
 -4 0 13 211.28 6.5
 4 0 -13 201.58 8.5
 4 0 13 214.48 7.1
 4 0 13 195.08 7.2
 4 0 -13 203.68 7
 4 0 -13 195.48 7.1
 4 0 13 194.98 8.6
 4 0 -13 196.58 6.4
 4 0 13 205.78 6.6
 -4 0 13 197.88 9.2
 -4 0 13 196.48 7.1
 -4 0 13 195.88 6.8
 4 0 -13 204.88 8.2
 4 0 13 203.98 7.4
 -5 0 13 167.08 5.8
 5 0 13 164.88 6
 5 0 -13 136.79 5.6
 5 0 13 146.79 5.9
 5 0 -13 163.28 5.8
 5 0 13 160.58 5.2
 5 0 13 150.38 5.6
 5 0 13 151.18 5.9
 6 0 -13 128.59 4.4
 -6 0 -13 123.79 4.1
 6 0 -13 121.99 4.1
 -6 0 13 116.89 4.4
 6 0 -13 121.59 4.5
 6 0 13 120.09 4.6
 0 -1 -13 100.89 4.1
 0 1 -13 85.29 4.1
 0 1 -13 96.59 5.2
 0 1 13 105.39 4
 0 -1 13 112.99 4.3
 0 -1 -13 104.49 4.8
 0 -1 -13 100.49 3.8
 1 1 -13 595.24 18.2
 1 1 -13 579.74 20.8
 1 1 -13 593.64 18.9
 1 1 -13 589.84 19.5
 -1 -1 -13 583.54 19
 -1 -1 -13 603.14 19.4
 -1 1 13 600.44 19.2
 1 -1 13 598.24 19
 1 -1 -13 565.54 19.1
 -1 -1 13 612.94 19.5
 1 1 13 583.44 18.8
 -1 1 -13 632.34 21.4
 -1 1 -13 579.04 19.5
 1 -1 -13 600.04 19.3
 2 1 -13 514.05 19.2
 -2 1 13 513.05 16.2
 2 -1 13 530.35 17
 -2 1 13 539.15 17.4
 -2 -1 -13 492.35 17.1
 2 1 -13 510.25 16.2
 2 -1 13 522.25 19.6
 2 -1 13 498.65 16.2
 2 1 -13 542.75 16.9
 2 1 -13 485.25 16.2
 -2 -1 -13 505.65 18.9
 2 -1 -13 529.65 16.6
 2 -1 -13 505.55 19.1
 2 1 13 512.15 16.9
 -2 -1 13 517.75 17.5
 2 -1 -13 500.95 17.2
 -2 1 -13 527.85 17.8
 2 1 13 517.55 16.2
 3 -1 13 25.7 2.2
 -3 1 13 24.4 1.4
 -3 1 13 23.3 1.5
 3 -1 13 23.7 1.4
 3 1 -13 23.1 1.3
 3 -1 13 25.4 1.5
 -3 1 13 25 2.4
 3 1 -13 25 2.1
 3 1 -13 25.1 1.5
 3 -1 13 27.1 3.5
 -3 -1 13 21.7 2.4
 3 -1 -13 25.3 3.2
 -3 1 -13 20.3 2.5
 3 1 13 24.3 1.5
 3 1 13 25 2.2
 3 -1 -13 23.6 2.2
 3 -1 -13 24.1 1.9
 3 1 13 24.2 1.3
 -4 1 13 69.69 3.1
 -4 1 13 72.49 2.6
 -4 1 13 65.29 4.7
 4 1 -13 69.39 4.1
 4 -1 13 67.09 3.2
 4 -1 13 62.99 2.8
 4 1 -13 69.29 3.1
 4 1 -13 68.49 2.5
 4 -1 13 69.09 2.5
 4 1 -13 67.19 2.8
 4 -1 13 66.49 3.1
 -4 1 13 71.19 3.1
 4 -1 13 72.89 4.3
 -4 -1 -13 66.59 2.7
 -4 1 13 65.79 2.8
 4 1 -13 68.69 3
 -4 -1 -13 64.29 3.4
 4 1 -13 69.69 3
 -4 -1 13 65.99 4.8
 -4 1 -13 63.29 5.3
 -4 1 -13 69.59 3.1
 4 -1 -13 66.69 3.8
 4 1 13 63.49 4.3
 4 -1 -13 63.99 4.3
 4 1 13 62.99 2.5
 -4 -1 13 72.29 3
 4 -1 -13 69.89 6.4
 4 1 13 63.29 2.9
 4 1 13 68.99 3.1
 4 -1 -13 70.79 2.9
 4 -1 -13 66.79 2.9
 5 -1 13 168.88 5.5
 -5 1 13 178.48 5.6
 5 1 -13 154.88 6
 5 1 -13 179.88 6.3
 -5 1 13 154.38 6.2
 5 -1 13 179.88 6.4
 -5 -1 -13 166.78 5.8
 -5 1 13 170.38 5.8
 5 1 -13 170.98 5.5
 5 -1 13 164.68 6.2
 5 1 13 190.08 6
 5 -1 -13 182.38 6.3
 5 1 13 175.78 6.4
 5 1 13 175.48 6.8
 5 -1 -13 168.48 6.5
 -5 -1 13 179.08 6.3
 5 1 13 179.18 6.7
 -5 1 -13 178.98 6.4
 -6 1 13 10.1 1
 -6 -1 -13 8.8 0.7
 6 -1 13 10.1 1
 6 -1 13 8.9 0.9
 6 1 -13 11.4 0.9
 6 1 -13 11.6 0.9
 6 1 13 9.3 0.8
 6 -1 -13 9 0.6
 6 -1 -13 11.3 0.9
 6 1 13 10 1
 6 1 13 9.9 0.6
 0 2 -13 599.84 19
 0 2 13 574.14 18.1
 0 2 -13 553.74 20.4
 0 -2 13 554.24 18.9
 0 2 -13 560.34 17.9
 0 -2 13 584.44 18.4
 0 -2 -13 586.44 18.9
 -1 2 13 695.43 21.7
 1 2 -13 676.13 21.1
 1 -2 13 701.53 21.7
 1 2 -13 699.63 22.4
 1 2 -13 639.64 23.7
 -1 -2 -13 664.93 22.2
 -1 2 13 662.93 20.9
 -1 2 -13 700.53 22.7
 -1 -2 13 691.33 22.5
 1 2 13 665.93 21.6
 -1 2 -13 691.03 21.5
 1 -2 -13 699.73 22.6
 -2 -2 -13 102.19 5.7
 2 2 -13 103.69 5.1
 2 2 -13 98.69 3.7
 2 2 -13 104.89 4.5
 2 -2 13 101.59 6.8
 2 2 -13 98.39 3.8
 -2 2 13 102.39 4.7
 2 -2 13 105.79 4.5
 -2 2 13 98.49 3.7
 -2 2 -13 87.89 3.6
 -2 -2 13 88.79 4.6
 -2 2 -13 99.39 5
 2 -2 -13 107.19 4.9
 2 2 13 101.49 3.5
 -2 2 -13 102.19 3.8
 2 -2 -13 104.49 6
 2 2 13 99.09 4.1
 -3 2 13 295.17 11.5
 -3 2 13 296.57 9.6
 3 -2 13 291.17 10.9
 -3 2 13 287.07 9.8
 3 2 -13 290.87 9.6
 3 2 -13 290.27 9.8
 3 -2 13 299.17 14.8
 3 2 -13 290.27 10.8
 3 2 13 293.37 9.5
 3 2 13 280.77 9.4
 3 -2 -13 293.07 13.5
 3 -2 -13 277.17 11.2
 -3 2 -13 293.37 11.9
 3 2 13 282.87 10.7
 -3 2 -13 290.37 9.4
 -3 -2 13 275.77 11.2
 -4 -2 -13 28.6 2.3
 4 2 -13 31.4 1.7
 -4 2 13 33.6 3.5
 -4 2 13 34.7 2
 4 -2 13 31.5 3
 4 2 -13 35.9 2.1
 4 2 -13 34 2
 4 -2 13 31.4 1.9
 4 2 -13 31 3
 4 2 -13 34.1 1.5
 -4 2 13 34 1.5
 -4 2 13 33.4 2
 -4 -2 -13 29.6 1.6
 -4 -2 -13 33.7 1.7
 -4 2 13 30.1 1.7
 -4 -2 -13 30.9 1.7
 4 -2 -13 37.7 4.5
 4 2 13 30.7 3.6
 4 -2 -13 35.2 1.8
 4 2 13 28.7 1.7
 -4 2 -13 25.4 1.6
 -4 -2 13 32.7 1.7
 -4 2 -13 33.1 2
 4 2 13 31.5 2
 4 -2 -13 35 3.5
 -4 2 -13 27.1 3.9
 -4 2 -13 32 1.4
 4 2 13 29.5 1.4
 5 2 -13 68.69 2.6
 5 2 -13 70.19 3.3
 5 -2 13 76.79 3.3
 -5 2 13 63.09 2.6
 -5 2 13 75.59 3.3
 -5 2 13 67.19 3.2
 5 2 -13 65.39 2.8
 5 2 -13 70.59 3.2
 -5 -2 -13 77.49 2.9
 -5 2 13 77.09 3
 5 -2 13 74.19 3.2
 5 2 -13 70.89 3.1
 -5 -2 -13 71.49 3.3
 5 2 13 74.79 3.3
 5 2 13 77.69 3.1
 5 2 13 69.79 2.7
 -5 2 -13 75.59 3.2
 5 -2 -13 63.29 2.9
 5 2 13 75.59 3.4
 6 2 -13 33.6 1.7
 -6 2 13 30.9 1.7
 -6 -2 -13 33 1.4
 6 -2 13 36.5 1.7
 -6 2 -13 31.4 1.5
 6 -2 -13 33.8 1.5
 6 2 13 30.2 1.3
 -6 -2 13 31.8 1.4
 6 -2 -13 32.8 1.3
 6 2 13 31.4 1.5
 6 2 13 33.5 1.7
 0 -3 -13 33.1 2
 0 3 -13 32.8 1.7
 0 3 -13 32.2 1.5
 0 3 -13 33.2 2.5
 0 -3 -13 35.9 2.6
 0 -3 13 36.2 2
 1 3 -13 109.59 5.1
 -1 3 13 103.59 4.1
 1 -3 13 106.39 4.4
 -1 -3 -13 97.19 4.5
 1 3 -13 109.99 4
 1 3 -13 105.59 3.8
 -1 3 13 100.49 3.6
 -1 -3 -13 106.09 5.1
 -1 3 -13 114.49 4
 1 -3 -13 104.09 5.4
 -1 3 -13 107.59 4.1
 -1 -3 13 110.69 4.4
 -1 3 -13 109.59 5.3
 1 -3 -13 107.89 5.3
 2 3 -13 78.89 3.2
 -2 3 13 75.39 3.9
 2 -3 13 76.39 4.1
 2 -3 13 73.89 3.8
 2 3 -13 75.99 3
 -2 3 13 74.19 3
 2 3 -13 72.09 3.9
 2 3 -13 76.79 4.4
 -2 3 -13 77.59 3
 -2 3 -13 77.09 3.2
 2 3 13 75.09 2.9
 2 -3 -13 80.79 4.6
 2 -3 -13 75.79 5.3
 -2 3 -13 76.89 4.7
 3 3 -13 664.33 22.5
 -3 -3 -13 668.33 21.9
 -3 3 13 642.44 21
 -3 3 13 638.64 21
 3 3 -13 675.53 20.9
 -3 3 13 654.33 20.4
 3 -3 13 664.13 22.1
 -3 -3 -13 645.44 20.6
 -3 3 13 688.13 22.9
 3 -3 13 642.04 23
 -3 -3 -13 677.23 20.8
 -3 -3 -13 672.73 20.9
 -3 -3 -13 664.13 20.8
 3 3 -13 682.13 21.2
 3 -3 13 685.53 27.6
 3 3 -13 673.23 23.5
 3 3 -13 659.43 21.2
 3 -3 13 653.33 21
 -3 3 13 652.73 20.8
 3 3 -13 635.34 20.4
 -3 3 -13 660.53 24.1
 3 -3 -13 661.43 26
 3 -3 -13 657.43 23.4
 3 -3 -13 667.53 22.3
 3 -3 -13 658.73 20.8
 3 3 13 685.63 21.2
 -3 3 -13 660.53 21.1
 3 -3 -13 685.73 20.8
 -3 -3 13 666.43 21.9
 3 3 13 655.53 20.9
 -3 3 -13 693.53 21.4
 -3 3 -13 664.73 21.4
 4 3 -13 233.98 8.1
 -4 -3 -13 237.58 7.8
 -4 3 13 233.08 7.8
 4 -3 13 229.38 8
 -4 3 13 222.78 8
 -4 -3 -13 237.68 7.8
 -4 -3 -13 231.38 7.7
 -4 -3 -13 229.88 8.7
 -4 3 13 224.58 7.4
 4 3 -13 222.18 7.4
 4 -3 13 212.98 8
 -4 3 13 215.78 7.9
 4 3 -13 229.68 8.1
 4 3 -13 228.38 7.8
 -4 3 -13 214.08 8
 -4 3 -13 228.78 7.2
 -4 3 -13 220.48 7.6
 4 3 13 226.88 7.7
 4 3 13 214.68 7.3
 4 -3 -13 222.98 8.6
 4 -3 -13 228.98 7.5
 4 3 13 228.78 8
 4 -3 -13 213.98 12.3
 4 -3 -13 233.08 7.4
 -4 3 -13 239.18 8.1
 4 3 13 218.38 7.9
 -5 3 13 11.8 0.8
 -5 -3 -13 12.5 1.3
 -5 -3 -13 12.7 1
 -5 3 13 12.7 1.3
 -5 3 13 10.8 1.1
 -5 -3 -13 12.4 0.9
 5 -3 13 11.2 1.1
 5 3 -13 13 0.8
 5 3 -13 12.6 1
 -5 3 13 12.7 1
 5 3 -13 10.2 1.1
 5 3 -13 11.5 1.2
 -5 3 -13 12.3 0.6
 5 3 13 13.6 1.1
 -5 3 -13 11.6 1.2
 -5 -3 13 13.5 1
 5 3 13 14.2 0.8
 5 -3 -13 12.6 0.9
 5 3 13 12.6 1.2
 5 -3 -13 11.2 0.8
 5 3 13 11 1.1
 6 -3 13 43.5 1.8
 -6 3 13 40.8 1.8
 -6 -3 -13 42.7 1.6
 6 3 -13 45.5 1.8
 -6 3 -13 44.6 1.8
 6 3 13 46.6 1.8
 6 3 13 42.2 1.8
 -6 -3 13 47.5 1.7
 6 -3 -13 46.8 1.6
 6 3 13 44.4 1.6
 6 -3 -13 48.8 1.8
 -6 -3 13 45.9 1.7
 0 4 -13 108.59 4.2
 0 4 -13 104.59 4
 0 -4 13 127.49 4.7
 0 -4 -13 106.59 5.5
 0 -4 -13 99.49 4.4
 0 4 -13 108.19 5.4
 -1 -4 -13 580.04 18.6
 -1 -4 -13 604.54 19.9
 -1 -4 -13 602.14 20.9
 -1 4 13 582.14 18.6
 1 4 -13 590.14 18.9
 -1 -4 -13 612.84 19
 1 -4 13 599.04 20.4
 -1 -4 -13 603.94 19.6
 1 -4 13 594.44 18.9
 1 4 -13 621.54 19.1
 -1 -4 -13 580.14 18.7
 1 4 -13 623.14 20.8
 -1 -4 -13 586.04 19.6
 1 -4 -13 586.34 18.7
 -1 -4 13 591.04 19.9
 -1 4 -13 596.84 21.1
 -1 4 -13 628.84 19.2
 -1 4 -13 593.54 19
 -1 -4 13 567.94 18.8
 1 -4 -13 596.34 20.3
 -1 -4 13 591.54 18.9
 1 -4 -13 598.24 21.2
 1 -4 -13 623.04 21.2
 1 -4 -13 647.14 19.5
 2 -4 13 289.27 10.9
 2 4 -13 291.87 11.4
 2 4 -13 273.17 9.1
 -2 -4 -13 285.87 9.2
 2 4 -13 290.37 9.7
 2 4 -13 288.67 9.5
 -2 -4 -13 298.97 9.7
 2 -4 13 268.07 9.3
 -2 4 13 292.47 10.4
 -2 4 13 289.67 9.5
 -2 -4 -13 297.77 10.6
 -2 -4 -13 269.37 9.2
 2 -4 13 289.77 14.8
 -2 -4 -13 288.07 9.4
 -2 -4 -13 289.67 9.4
 2 4 -13 279.57 9.7
 2 -4 13 288.47 9.5
 -2 -4 13 275.97 9.5
 -2 4 -13 299.37 12.2
 2 -4 -13 301.27 13.2
 2 -4 -13 284.07 9.4
 -2 -4 13 298.77 10.6
 -2 4 -13 288.57 9.3
 -2 4 -13 297.77 9.7
 2 -4 -13 292.47 12
 -2 -4 13 293.67 9.5
 -2 4 -13 307.17 10
 2 -4 -13 293.77 9.5
 2 -4 -13 276.87 9.5
 -2 -4 13 294.57 9.5
 2 -4 -13 302.97 11.1
 -2 4 -13 282.17 9.9
 2 4 13 283.57 9.4
 3 -4 13 449.36 22
 3 4 -13 500.05 16
 -3 -4 -13 499.85 15.6
 3 4 -13 501.25 15.7
 3 -4 13 476.45 16.7
 -3 -4 -13 499.75 15.6
 -3 -4 -13 510.95 15.8
 -3 4 13 480.85 15.8
 -3 4 13 489.85 15.6
 -3 4 13 484.25 15.2
 3 -4 13 494.55 15.8
 -3 -4 -13 490.75 15.3
 -3 -4 -13 452.95 15.3
 3 4 -13 503.05 15.9
 -3 4 13 462.15 15.7
 -3 -4 -13 517.65 16.9
 3 4 -13 476.65 15.2
 3 -4 -13 471.95 15.5
 -3 -4 13 506.15 15.7
 3 -4 -13 473.35 15.3
 -3 -4 13 491.55 16.7
 3 4 13 483.15 15.8
 -3 4 -13 497.25 15.9
 3 -4 -13 501.45 20.8
 3 -4 -13 511.45 17.2
 3 4 13 482.65 15.7
 -3 4 -13 497.35 16.2
 -3 -4 13 507.05 15.7
 3 -4 -13 505.35 15.5
 -3 4 -13 493.25 16.2
 -3 -4 13 478.75 15.5
 -3 4 -13 503.45 15.4
 -4 4 13 14 1.2
 -4 4 13 17 1.3
 -4 -4 -13 14.2 1.1
 4 -4 13 15.1 1.2
 4 4 -13 15.7 1.2
 -4 -4 -13 14.3 1.1
 -4 -4 -13 15.5 1.6
 4 4 -13 16 1.4
 -4 -4 -13 15.1 1.1
 4 4 -13 19 1.4
 4 4 -13 15.9 0.9
 -4 4 13 15.6 0.9
 -4 4 13 18.2 1.4
 -4 -4 13 16.8 1.1
 4 -4 -13 17.7 1.1
 4 -4 -13 17.7 1.9
 4 -4 -13 16 1
 -4 4 -13 16.7 0.9
 4 4 13 18.5 1.4
 -4 4 -13 14.9 1.4
 -4 4 -13 15.2 1.2
 -4 -4 13 15.3 1.1
 4 -4 -13 15.2 1
 -4 4 -13 17.6 1.4
 4 4 13 14.5 1.1
 4 4 13 15.4 0.9
 -5 4 13 11.2 0.7
 -5 -4 -13 9.7 0.8
 5 -4 13 10.7 0.9
 -5 -4 -13 9.8 0.7
 -5 -4 -13 10.1 1.1
 -5 4 13 8.4 1
 5 4 -13 10 0.6
 -5 4 13 10.7 0.9
 -5 4 13 10.6 1
 5 4 -13 9.8 0.8
 5 4 -13 10.3 0.9
 5 4 13 9 0.8
 -5 4 -13 10.1 0.9
 5 4 13 9.2 1
 5 -4 -13 10.8 0.7
 5 4 13 8.8 0.6
 -5 4 -13 10 0.6
 -5 -4 13 9.9 0.6
 -5 -4 13 9.7 0.8
 0 -5 -13 293.07 9.4
 0 -5 -13 276.17 9.3
 0 -5 13 294.37 9.5
 0 5 -13 277.47 9.1
 0 5 -13 293.27 11.7
 0 -5 13 287.77 9.4
 0 -5 -13 288.27 11.9
 0 -5 -13 288.07 9.5
 0 -5 -13 292.97 9.4
 0 -5 -13 289.27 9.3
 0 -5 -13 280.27 9.5
 0 -5 -13 289.57 10.3
 0 5 -13 294.27 9.6
 0 -5 13 288.17 9.4
 0 5 -13 277.37 9.7
 0 5 -13 285.27 9.8
 0 -5 13 292.77 11.2
 0 -5 -13 298.17 10.9
 -1 -5 -13 119.49 4.2
 -1 -5 -13 104.19 6.4
 -1 -5 -13 115.89 5.1
 1 5 -13 102.69 5.8
 1 5 -13 110.29 3.9
 1 5 -13 115.79 4.3
 -1 5 13 116.69 4.1
 1 5 -13 114.39 4.5
 -1 -5 -13 112.79 3.9
 -1 -5 -13 108.09 5.1
 1 -5 13 116.19 4.1
 1 -5 13 109.29 4.1
 -1 -5 -13 111.29 4.1
 -1 -5 -13 115.49 4.3
 -1 -5 -13 110.39 4.1
 1 -5 13 111.69 5.7
 1 5 -13 109.69 4.4
 1 -5 -13 106.09 3.9
 1 -5 -13 99.59 6.1
 -1 -5 13 111.69 3.9
 -1 5 -13 108.99 4.3
 1 -5 -13 109.99 5.3
 -1 -5 13 107.39 5.4
 1 -5 -13 103.89 5.6
 1 -5 -13 106.39 3.8
 -1 5 -13 102.89 6.2
 -1 5 -13 113.09 4.2
 -1 5 -13 115.89 4.4
 -1 -5 13 112.89 4
 -1 -5 13 99.19 4
 1 -5 -13 112.29 4
 -1 5 -13 108.49 3.7
 -2 -5 -13 87.99 3.3
 -2 -5 -13 90.19 4.4
 -2 -5 -13 88.49 3.5
 2 5 -13 92.59 3.5
 2 5 -13 83.09 3.6
 2 5 -13 90.19 3.7
 -2 -5 -13 91.79 3.6
 2 -5 13 86.89 4.6
 -2 -5 -13 90.19 3.4
 2 -5 13 83.59 3.3
 2 -5 13 88.79 3.4
 -2 -5 -13 85.89 3.2
 2 -5 13 93.99 7.8
 2 5 -13 88.29 3.2
 -2 5 13 90.69 3.5
 -2 -5 13 86.89 3.3
 2 -5 -13 84.39 3.1
 2 -5 -13 79.39 5.6
 -2 5 -13 87.89 3.4
 -2 5 -13 80.89 3.6
 -2 -5 13 85.49 3.1
 -2 5 -13 86.79 3
 -2 -5 13 84.89 3.3
 -2 -5 13 84.49 4.4
 2 -5 -13 82.59 4.5
 -2 5 -13 82.19 3.6
 2 -5 -13 86.29 3.3
 2 -5 -13 82.49 3.1
 -3 5 13 52.49 2.3
 -3 -5 -13 58.09 3.2
 -3 -5 -13 54.99 2.5
 3 -5 13 52.99 3.2
 -3 5 13 52.99 2.1
 3 5 -13 52.59 2.1
 -3 5 13 55.59 2.5
 3 5 -13 53.69 2.4
 3 5 -13 51.99 2.5
 3 5 -13 56.19 2.6
 3 -5 13 54.39 2.3
 -3 -5 -13 53.19 2.4
 -3 -5 -13 53.89 2.3
 -3 -5 13 53.49 2
 -3 5 -13 52.69 2.6
 3 5 13 51.19 2.3
 -3 5 -13 54.49 2.1
 3 -5 -13 54.99 3.4
 -3 5 -13 50.19 2.6
 -3 -5 13 52.29 2.2
 -3 5 -13 50.99 2.4
 3 -5 -13 53.09 2.1
 3 5 13 55.59 2.4
 -3 -5 13 56.19 2.3
 4 5 -13 51.19 2.2
 -4 -5 -13 50.39 2.7
 -4 -5 -13 50.59 2.1
 4 5 -13 48.1 2.3
 4 -5 13 51.29 2.1
 4 5 -13 47.1 2.2
 -4 5 13 49 2.3
 -4 5 13 47.5 1.9
 -4 5 13 52.39 2.3
 -4 5 13 50.69 2.2
 4 5 -13 48.8 1.9
 -4 -5 -13 51.89 2.2
 -4 5 -13 51.49 2.4
 4 5 13 54.39 1.9
 -4 5 -13 52.09 1.9
 4 5 13 51.39 2.2
 4 -5 -13 50.99 2.9
 -4 5 -13 47.8 2.4
 4 5 13 50.49 2.1
 4 -5 -13 52.19 2
 -4 -5 13 49.5 2.1
 -5 -5 -13 2.3 0.5
 5 5 -13 2.6 0.4
 -5 5 13 2.5 0.3
 5 5 -13 2.3 0.3
 -5 -5 -13 2.8 0.4
 -5 5 -13 2.4 0.4
 5 -5 -13 2.5 0.3
 -5 -5 13 2.3 0.3
 0 -6 -13 24.3 1.2
 0 -6 -13 22 1.1
 0 6 -13 24.1 1.6
 0 -6 13 23.3 1.3
 0 6 -13 24.4 1.5
 0 6 -13 22.2 1.1
 0 -6 -13 23.8 1.3
 0 -6 -13 28.2 2.3
 0 -6 13 27.2 2.4
 0 6 -13 24 1.4
 -1 -6 -13 63.29 2.4
 -1 -6 -13 60.89 2.5
 -1 -6 -13 59.69 3.5
 -1 -6 -13 59.89 2.3
 1 -6 13 55.59 3.7
 1 6 -13 60.49 2.6
 1 -6 13 59.49 2.4
 -1 -6 -13 63.89 2.6
 1 6 -13 63.19 2.6
 -1 -6 -13 63.69 3.2
 -1 -6 -13 61.39 2.4
 1 6 -13 59.59 2.2
 1 6 -13 59.89 2.7
 1 -6 -13 64.19 3.6
 -1 -6 13 62.39 2.5
 -1 6 -13 60.29 2.7
 -1 6 -13 62.39 2.8
 1 -6 -13 61.79 2.3
 -1 -6 13 58.79 3.6
 1 -6 -13 61.89 2.5
 -1 -6 13 63.69 2.6
 -1 6 -13 63.29 2.3
 -1 6 -13 62.79 2.6
 -2 6 13 6.9 0.8
 2 -6 13 7.9 0.9
 2 6 -13 8.4 0.8
 -2 -6 -13 6.7 0.5
 -2 -6 -13 8.3 1.3
 2 6 -13 7.3 0.6
 -2 -6 -13 7.3 0.8
 2 -6 13 7.4 1.4
 2 6 -13 8.7 0.8
 -2 -6 -13 6.5 0.7
 -2 6 13 8 0.8
 -2 -6 -13 7.8 0.8
 2 6 -13 6.4 0.9
 -2 -6 -13 7.6 0.7
 2 -6 -13 6.1 1.5
 -2 6 -13 7.8 0.6
 -2 -6 13 7.2 0.8
 -2 -6 13 7.7 0.8
 -2 6 -13 8.3 0.9
 -2 6 -13 7.1 0.8
 -2 6 -13 7.4 1
 -2 -6 13 7.7 1.3
 2 -6 -13 7.1 0.6
 -3 -6 -13 59.29 2.3
 -3 -6 -13 59.69 2.9
 3 6 -13 61.29 2.3
 -3 6 13 60.79 2.1
 -3 -6 -13 60.49 2.4
 3 6 -13 60.79 2.1
 3 6 -13 60.99 2.4
 -3 6 13 58.19 2.5
 3 6 -13 60.09 2.6
 -3 6 13 58.79 2.3
 3 -6 13 57.89 2.9
 -3 6 -13 59.79 2.1
 3 -6 -13 59.19 3.2
 -3 -6 13 59.09 2.3
 -3 6 -13 62.29 2.4
 -3 6 -13 60.99 2.7
 3 -6 -13 60.69 2.2
 -3 6 -13 60.29 2.5
 -4 -6 -13 59.69 2.1
 -4 -6 -13 59.39 2.5
 4 6 -13 62.29 2
 -4 6 13 60.39 2
 4 -6 -13 63.89 2.2
 -4 6 -13 63.59 2.3
 -4 6 -13 61.89 2.1
 -4 -6 13 61.79 2.2
 0 7 -13 207.78 6.3
 0 -7 -13 208.88 7.6
 0 7 -13 204.78 6.6
 0 -7 13 202.98 6.5
 0 -7 -13 206.38 6.4
 0 -7 13 172.78 7.5
 1 7 -13 9.2 0.5
 1 -7 13 9.2 1.2
 -1 -7 -13 10.6 0.6
 1 7 -13 8.5 0.7
 -1 -7 -13 9.1 0.6
 1 -7 13 8.5 0.7
 -1 7 -13 9.3 0.5
 -1 -7 13 9.5 0.7
 -1 7 -13 9.3 0.7
 1 -7 -13 8.4 1.3
 -1 -7 13 7.5 1.2
 -2 -7 -13 10 0.8
 2 -7 13 9.2 1
 2 7 -13 10.2 0.5
 2 7 -13 8.9 0.6
 -2 -7 -13 9.7 0.6
 -2 7 -13 10.2 0.7
 -2 7 -13 9.5 0.5
 -2 -7 13 11 0.6
 2 -7 -13 9.5 1.2
 0 0 14 504.95 16.5
 0 0 -14 512.95 16.6
 0 0 -14 508.95 16.3
 -1 0 -14 58.29 3
 1 0 -14 54.09 3.8
 1 0 14 63.29 3.7
 1 0 14 60.29 3
 1 0 -14 62.09 3.1
 -1 0 -14 62.39 4
 1 0 14 57.89 2.7
 -1 0 14 65.89 3
 -1 0 14 61.69 2.4
 1 0 14 59.09 2.3
 1 0 -14 62.29 2.7
 -2 0 -14 138.09 7.6
 2 0 14 146.09 5.8
 2 0 14 147.09 5.1
 -2 0 -14 151.48 6.3
 2 0 -14 144.09 5.6
 -2 0 14 152.58 6.2
 2 0 -14 151.48 7.6
 -2 0 14 148.69 5.1
 2 0 -14 148.59 5.6
 -3 0 14 253.07 9.2
 -3 0 14 294.87 11
 3 0 14 287.97 9.4
 3 0 14 282.07 10.3
 3 0 14 270.17 9.1
 3 0 -14 276.87 12.9
 -3 0 14 277.67 9
 -3 0 -14 279.27 11.2
 3 0 -14 266.87 10.1
 3 0 -14 288.27 10.1
 -4 0 -14 434.66 13.7
 -4 0 14 430.36 13.2
 -4 0 14 376.96 13.7
 4 0 -14 402.06 15.3
 -4 0 14 414.06 16.2
 4 0 14 440.86 14.1
 -4 0 14 431.76 13.8
 4 0 14 420.46 13.2
 4 0 14 437.96 14.1
 -4 0 14 411.46 13.5
 4 0 -14 431.46 13.7
 4 0 -14 431.86 13.9
 4 0 14 410.36 13.7
 4 0 14 429.96 15.5
 4 0 -14 425.96 15
 5 0 14 122.49 4.3
 5 0 14 122.19 5.1
 5 0 14 124.59 4.8
 5 0 -14 129.69 4.8
 5 0 -14 140.89 5.1
 5 0 14 125.99 5.1
 -5 0 14 129.39 4.9
 -6 0 -14 8.7 0.7
 6 0 -14 10.3 0.7
 6 0 -14 10.5 0.9
 6 0 14 10.6 1.1
 -6 0 14 10.1 0.9
 6 0 -14 12.5 1
 0 -1 -14 49.1 2.9
 0 1 14 40.5 2.1
 0 1 -14 42.1 2.4
 0 1 -14 42.6 3.3
 0 -1 -14 42.1 2.3
 0 -1 14 42 2.4
 0 -1 -14 39.3 2
 -1 1 14 1797.32 56.59
 1 -1 14 1892.11 57.29
 1 1 -14 1863.41 57.79
 -1 -1 -14 1816.92 57.29
 -1 1 14 1872.01 57.39
 -1 -1 -14 1896.11 57.69
 -1 1 -14 1815.82 56.09
 1 1 14 1835.82 55.39
 -1 -1 14 1809.92 55.99
 1 -1 -14 1767.02 55.69
 1 -1 -14 1805.62 55.79
 1 1 14 1774.52 54.89
 2 -1 14 124.89 5
 2 1 -14 115.89 4.2
 2 1 -14 116.49 6.6
 2 1 -14 119.29 5.5
 -2 -1 -14 117.29 6.4
 2 1 -14 123.49 4.9
 2 -1 14 109.09 6.7
 2 -1 14 119.39 4.3
 -2 1 14 115.29 5.2
 2 1 -14 109.89 4.1
 -2 -1 -14 110.79 5.1
 -2 1 14 118.89 4.2
 -2 -1 14 109.79 4.1
 2 -1 -14 108.49 5.1
 2 -1 -14 115.99 4.4
 2 1 14 116.79 4.1
 2 -1 -14 121.69 6.6
 2 1 14 116.19 4.7
 -2 1 -14 98.49 4.7
 2 -1 -14 121.99 5.1
 -2 -1 14 120.29 5.3
 -2 1 -14 120.49 5.4
 3 -1 14 163.88 6.9
 -3 1 14 167.28 5.7
 3 -1 14 155.68 5.7
 -3 1 14 168.18 7.4
 3 1 -14 166.38 5.8
 3 1 -14 165.28 5.7
 -3 1 14 162.08 5.8
 3 1 -14 168.88 6.8
 3 -1 14 163.78 5.9
 3 -1 -14 163.18 7.1
 3 1 14 170.08 6
 3 1 14 166.48 6.9
 -3 1 -14 157.38 7.7
 3 1 14 167.98 5.8
 3 -1 -14 160.08 9.2
 3 -1 -14 169.38 6.5
 -3 -1 14 176.08 7.6
 -4 1 14 523.25 16.7
 4 1 -14 510.75 16.8
 -4 1 14 526.15 16.9
 4 1 -14 526.85 16.6
 4 -1 14 535.25 17
 -4 1 14 530.35 16.9
 -4 1 14 514.95 16.2
 4 1 -14 518.45 16.9
 4 1 -14 514.25 16.8
 -4 -1 -14 542.15 16.5
 -4 -1 -14 523.05 17.5
 4 -1 14 509.25 16.9
 -4 1 14 519.15 19.3
 4 -1 14 536.05 18.7
 4 -1 14 526.15 16.7
 4 1 -14 509.95 18.3
 4 1 -14 525.25 16.2
 4 -1 14 521.85 16.3
 4 -1 -14 504.45 16.5
 4 -1 -14 517.35 22.4
 -4 -1 14 515.25 16.6
 4 -1 -14 483.75 18.3
 4 1 14 538.05 16.9
 -4 1 -14 487.45 19.6
 4 1 14 543.25 16.6
 -4 -1 14 535.45 19.3
 4 1 14 513.45 18.3
 4 1 14 525.25 16.1
 4 -1 -14 481.55 17.5
 -4 1 -14 511.05 16.7
 4 -1 -14 526.75 16.5
 5 1 -14 138.49 4.6
 -5 1 14 132.79 4.9
 5 -1 14 132.79 4.6
 5 -1 14 143.89 5.5
 5 -1 14 140.49 5.3
 5 1 -14 144.49 5.4
 -5 1 14 142.89 5.3
 -5 -1 -14 137.99 4.9
 -5 1 14 145.39 4.6
 5 1 14 136.79 5.5
 5 1 14 144.99 5.6
 -5 1 -14 143.49 5.3
 5 -1 -14 140.09 5.4
 -5 -1 14 141.39 5.2
 5 -1 -14 144.29 5.3
 5 1 14 142.49 4.8
 5 1 14 140.29 5.2
 -6 1 14 170.78 5.9
 6 1 -14 170.38 5.8
 6 -1 14 164.88 5.8
 6 -1 14 162.58 5.9
 6 1 -14 167.58 5.9
 -6 -1 -14 169.98 5.5
 6 1 14 168.28 5.4
 6 -1 -14 171.48 5.4
 6 1 14 183.68 6.1
 6 1 14 170.78 5.7
 -6 1 -14 169.78 5.4
 6 -1 -14 144.89 5.7
 0 -2 14 2049.09 61.49
 0 -2 14 2025.2 60.69
 0 -2 -14 1987.1 61.29
 0 2 -14 1844.72 62.99
 0 2 14 1996.4 60.49
 0 2 -14 1916.61 60.19
 0 2 -14 1972 61.39
 1 2 -14 547.55 21.1
 -1 2 14 604.14 19
 1 2 -14 607.74 18.4
 -1 2 14 575.44 18.1
 1 -2 14 585.64 19
 1 2 -14 596.44 19.6
 -1 -2 -14 573.84 19.5
 1 2 14 586.74 18.8
 -1 2 -14 584.94 18.7
 -1 -2 14 607.04 19.8
 -1 2 -14 601.54 20
 1 -2 -14 611.34 19.8
 1 2 14 578.74 18.3
 2 -2 14 275.77 9.9
 2 2 -14 276.37 9.9
 2 2 -14 265.67 9.1
 -2 2 14 284.97 9
 -2 2 14 271.27 9.1
 -2 2 14 280.07 10.2
 2 -2 14 267.87 12.9
 2 2 -14 272.17 9
 2 2 -14 278.17 10.7
 -2 -2 -14 272.57 11.5
 -2 2 -14 267.67 10.5
 -2 2 -14 267.47 8.7
 2 -2 -14 275.97 10.2
 -2 2 -14 271.67 8.9
 2 -2 -14 280.57 11.8
 2 2 14 264.87 8.7
 -2 -2 14 267.07 10.2
 2 2 14 253.67 9.4
 3 2 -14 142.89 6.1
 -3 2 14 137.99 5.1
 3 2 -14 144.29 7
 -3 -2 -14 142.89 4.8
 3 2 -14 138.29 5.1
 3 2 -14 133.59 4.5
 3 -2 14 133.99 6.1
 3 -2 14 130.89 9
 -3 2 14 130.79 6.5
 3 2 -14 137.19 4.9
 3 2 -14 128.99 5.2
 -3 2 14 133.79 4.9
 -3 -2 -14 134.99 4.8
 -3 2 -14 136.09 7.1
 3 -2 -14 133.69 6.5
 3 2 14 132.59 4.9
 3 2 14 139.89 6.1
 3 2 14 131.39 4.8
 3 -2 -14 126.99 8.2
 3 -2 -14 131.59 4.8
 -3 -2 14 133.99 6.6
 -3 2 -14 133.99 5.2
 -3 2 -14 138.09 4.8
 4 -2 14 513.05 16.3
 4 2 -14 520.45 16
 -4 2 14 498.05 16
 4 2 -14 507.05 16.3
 4 2 -14 502.45 15.5
 -4 2 14 519.15 16.3
 -4 2 14 538.65 15.6
 -4 -2 -14 483.65 15.9
 4 2 -14 507.65 16.3
 -4 2 14 483.45 18.5
 -4 -2 -14 494.55 16.9
 -4 -2 -14 497.05 15.8
 4 2 -14 492.85 19.1
 -4 -2 -14 498.85 15.9
 4 2 -14 434.56 16.9
 -4 2 14 484.45 16.2
 4 2 -14 504.25 17.8
 4 2 14 479.25 17.9
 4 -2 -14 514.85 15.8
 -4 2 -14 505.15 15.3
 -4 2 -14 478.25 19.4
 -4 2 -14 488.65 16.1
 4 2 14 496.85 15.9
 4 -2 -14 493.55 21.7
 -4 -2 14 464.95 15.7
 4 -2 -14 493.85 18.3
 4 2 14 521.95 16.2
 4 2 14 480.45 15.4
 -5 -2 -14 57.79 2.9
 -5 2 14 58.89 2.6
 -5 -2 -14 59.59 2.5
 5 -2 14 60.29 2.8
 5 -2 14 60.69 2.9
 -5 2 14 58.39 2.9
 5 2 -14 61.59 2.6
 5 2 -14 58.99 2.2
 5 2 -14 60.19 2.5
 5 2 -14 64.29 2.9
 -5 2 14 64.19 2.3
 -5 2 14 59.09 2.9
 5 2 14 65.59 2.4
 5 2 14 65.89 2.8
 5 2 14 64.99 3.1
 -5 2 -14 62.39 2.9
 5 2 14 62.79 3
 5 -2 -14 61.69 2.7
 -6 -2 -14 22.1 1
 6 -2 14 22.1 1.2
 6 2 -14 21.4 1.3
 -6 2 14 22.8 1.3
 -6 2 -14 20.1 1.2
 6 -2 -14 19.9 0.9
 6 2 14 22.1 1.3
 -6 -2 14 21.6 1
 6 2 14 22 1.1
 6 -2 -14 19.8 1.1
 6 2 14 21.4 0.9
 0 -3 14 334.07 11.5
 0 3 -14 339.67 11
 0 3 -14 329.57 10.9
 0 3 -14 348.07 12.5
 0 -3 -14 350.46 12.5
 0 -3 -14 335.57 11.9
 1 3 -14 590.64 20
 1 3 -14 585.94 18.6
 -1 3 14 558.34 18.2
 -1 -3 -14 600.84 20.1
 1 -3 14 602.04 19.2
 -1 3 14 589.84 18.9
 1 3 -14 581.44 18.4
 1 -3 -14 593.94 20.3
 -1 3 -14 589.54 18.8
 1 -3 -14 603.94 20.8
 -1 -3 14 605.54 19.2
 -1 3 -14 601.74 20.4
 -1 3 -14 574.44 18.6
 2 -3 14 246.98 12.5
 -2 3 14 234.58 7.9
 2 3 -14 244.78 8
 2 3 -14 244.48 9.9
 2 -3 14 228.08 9.2
 -2 3 14 240.88 9.1
 2 -3 14 240.08 9
 -2 3 14 238.68 8
 2 3 -14 241.18 8.2
 2 3 14 229.78 7.8
 2 -3 -14 220.78 10.8
 -2 3 -14 246.88 8.2
 -2 3 -14 250.47 10.1
 2 -3 -14 239.48 9.8
 -3 -3 -14 58.49 2.6
 -3 -3 -14 62.69 3.5
 -3 3 14 61.89 2.7
 3 3 -14 59.79 2.3
 -3 3 14 63.69 2.8
 -3 3 14 62.09 2.3
 -3 3 14 60.19 4
 3 3 -14 65.89 4.6
 -3 -3 -14 62.09 2.6
 3 -3 14 63.49 3.8
 3 3 -14 63.09 2.7
 -3 3 14 59.59 2.8
 3 -3 14 64.99 6.4
 3 3 -14 62.29 3.9
 -3 -3 -14 62.89 2.7
 -3 -3 -14 62.49 2.5
 3 -3 14 56.69 2.8
 3 3 -14 64.99 2.9
 3 3 -14 61.19 2.9
 3 -3 -14 58.09 3.6
 -3 3 -14 61.89 2.9
 3 -3 -14 62.39 2.4
 3 -3 -14 48 4.9
 3 -3 -14 67.09 4.5
 -3 3 -14 61.79 2.6
 -3 3 -14 57.29 2.9
 3 3 14 58.59 2.7
 3 3 14 59.59 2.5
 -3 3 -14 58.49 4.7
 -3 -3 14 59.79 2.5
 3 -3 -14 60.29 2.4
 -3 3 -14 61.29 2.3
 -4 3 14 205.48 7.2
 -4 -3 -14 200.48 7
 4 3 -14 202.58 6.6
 4 -3 14 205.08 7.2
 -4 3 14 187.28 6.6
 4 -3 14 197.08 7.2
 4 3 -14 214.68 7.4
 -4 -3 -14 204.58 8
 -4 3 14 197.68 7
 4 3 -14 199.88 7
 -4 -3 -14 197.28 6.9
 4 3 -14 211.48 7.4
 -4 -3 -14 204.68 7
 -4 3 14 207.18 7.3
 4 3 14 205.18 6.8
 4 -3 -14 210.98 8.2
 -4 3 -14 191.88 7.5
 4 3 14 193.78 7.2
 4 3 14 207.58 7.5
 4 3 14 213.38 7.5
 -4 -3 14 205.88 7
 4 -3 -14 216.98 12.1
 -4 3 -14 214.38 6.8
 4 -3 -14 221.48 7
 -4 3 -14 214.98 7.6
 4 -3 -14 224.58 7.2
 -5 -3 -14 22.3 1.3
 5 -3 14 21 1.4
 5 3 -14 23.3 1.1
 5 3 -14 22.3 1.5
 -5 3 14 25.9 1.2
 -5 3 14 20.6 1.6
 5 3 -14 22 1.6
 -5 3 14 25.7 1.4
 5 3 -14 22.5 1.3
 -5 -3 -14 23.8 1.3
 -5 -3 -14 24.8 1.7
 5 3 14 25.6 1.6
 -5 3 -14 22 1.5
 5 3 14 25.3 1.2
 5 3 14 25.3 1.6
 -5 -3 14 24.9 1.3
 5 -3 -14 22.9 1.4
 5 -3 -14 21.3 1.2
 5 3 14 25 1.5
 5 -3 -14 24 1.2
 -6 3 14 6 0.6
 -6 -3 -14 5.7 0.4
 6 -3 14 6 0.6
 6 3 -14 6.4 0.6
 6 -3 -14 6.1 0.4
 -6 -3 14 7.7 0.5
 6 3 14 7.2 0.4
 -6 -3 14 7.2 0.5
 6 3 14 7.3 0.6
 0 -4 -14 553.44 17.7
 0 4 -14 591.44 18
 0 4 -14 588.94 18.2
 0 4 -14 591.14 19.9
 0 -4 -14 564.74 20
 0 -4 -14 534.75 21.4
 0 -4 -14 580.84 17.8
 0 -4 14 546.25 17.8
 0 -4 14 557.94 17.9
 1 -4 14 228.18 7.7
 -1 -4 -14 220.88 7.4
 -1 -4 -14 233.98 7.8
 -1 -4 -14 224.48 7.6
 -1 4 14 219.68 7.4
 -1 -4 -14 220.58 7.6
 1 -4 14 242.38 9.2
 -1 -4 -14 230.38 9.6
 -1 -4 -14 232.68 8.5
 1 4 -14 218.68 7.3
 1 4 -14 226.18 9.4
 1 4 -14 234.38 7.9
 1 4 -14 229.58 7.7
 -1 -4 -14 227.08 8.7
 1 4 -14 226.98 7.9
 -1 -4 14 215.58 7.5
 1 -4 -14 220.88 7.5
 1 -4 -14 233.98 8
 -1 4 -14 238.38 7.9
 1 -4 -14 225.28 7.4
 1 -4 -14 243.38 9.8
 -1 -4 14 229.58 7.6
 -1 4 -14 224.28 7.6
 -1 4 -14 213.48 7.2
 -1 4 -14 218.78 9.6
 -1 4 -14 219.28 7.8
 -1 -4 14 210.78 7.5
 1 -4 -14 249.28 9.1
 1 -4 -14 229.88 9.6
 -2 -4 -14 251.27 8.1
 2 -4 14 237.08 8.1
 2 4 -14 253.77 8.4
 -2 4 14 246.28 8.3
 -2 -4 -14 250.17 8.2
 2 4 -14 248.68 10.4
 -2 -4 -14 264.67 9.5
 2 -4 14 245.48 8.4
 2 -4 14 240.48 9.6
 -2 4 14 252.07 9.2
 -2 -4 -14 257.57 8.5
 -2 -4 -14 245.68 8.3
 2 4 -14 242.78 7.9
 2 4 -14 233.08 8.5
 2 -4 14 236.38 13.4
 2 4 -14 251.57 8.6
 2 -4 -14 242.78 8.1
 2 -4 -14 238.88 11.5
 -2 4 -14 246.88 10.8
 -2 4 -14 260.67 8.4
 2 -4 -14 247.98 8.2
 2 -4 -14 253.67 8.1
 2 4 14 256.37 8.1
 -2 -4 14 234.88 8.1
 2 -4 -14 248.28 10.7
 -2 4 -14 238.78 8.6
 -2 -4 14 251.27 8.2
 -2 4 -14 236.58 7.9
 -2 -4 14 244.18 8.2
 2 -4 -14 246.18 9.7
 -2 4 -14 258.77 8.7
 -2 -4 14 252.87 9.3
 3 -4 14 59.69 6.5
 -3 -4 -14 55.89 3.3
 -3 4 14 60.89 2.5
 -3 -4 -14 53.49 2.4
 -3 4 14 51.69 2.6
 3 4 -14 53.99 2.7
 -3 4 14 52.79 2.1
 -3 -4 -14 55.89 2.5
 3 -4 14 52.19 2.5
 3 4 -14 56.69 2.5
 3 4 -14 55.09 2.1
 3 4 -14 52.89 2.7
 -3 4 14 49.4 2.5
 3 -4 14 47.5 3.2
 -3 -4 -14 56.09 2.6
 -3 -4 -14 53.29 2.2
 3 -4 -14 51.79 2
 3 -4 -14 51.09 3.4
 3 4 14 50.89 2.4
 3 4 14 55.49 2.4
 3 -4 -14 57.99 2.3
 -3 -4 14 52.29 2.2
 -3 -4 14 54.09 2.4
 -3 4 -14 52.99 2.7
 -3 4 -14 55.79 2.8
 3 -4 -14 54.99 2.3
 -3 -4 14 55.69 2.4
 -3 4 -14 55.99 2.1
 3 -4 -14 49.99 4.9
 -3 4 -14 58.49 2.5
 -4 -4 -14 10.7 1.5
 -4 -4 -14 13.2 1.1
 4 4 -14 11.5 1
 -4 4 14 13.8 1.2
 -4 -4 -14 13.3 1
 -4 4 14 10.9 1.1
 4 -4 14 13 1.1
 -4 -4 -14 11.9 1.1
 4 4 -14 11.3 1.2
 4 4 -14 12.7 1.2
 -4 4 14 12 1.2
 -4 4 14 12.7 0.8
 4 4 -14 11.5 0.8
 4 -4 -14 13.9 0.9
 4 -4 -14 11.5 0.9
 -4 4 -14 14.5 1.3
 4 4 14 13 0.8
 4 -4 -14 16.1 1.8
 -4 -4 14 10.9 1
 -4 4 -14 11.5 1
 -4 4 -14 12.5 0.8
 -4 4 -14 10.7 1.3
 4 -4 -14 11.6 0.9
 4 4 14 12.3 1
 4 4 14 11 1.1
 -4 -4 14 13.3 1
 -5 -4 -14 19.7 1.4
 5 4 -14 19.1 1.3
 -5 4 14 19 1.1
 5 4 -14 20.9 0.9
 -5 -4 -14 21.7 1.1
 5 -4 14 20.8 1.2
 5 4 -14 20 1.1
 -5 4 14 20.6 1.3
 -5 4 14 21.4 1
 -5 -4 -14 20.4 1.1
 5 4 14 21.9 1
 -5 -4 14 22.1 1.1
 5 -4 -14 24 1.1
 5 4 14 22 1.4
 -5 -4 14 21.6 1
 5 4 14 21.6 1.2
 -5 4 -14 20.6 1.4
 0 -5 14 1.8 0.5
 0 5 -14 2.1 0.4
 0 -5 -14 3.3 1.2
 0 -5 14 1 0.5
 0 5 -14 2.3 1.5
 0 -5 14 2 1.1
 0 -5 -14 1.6 0.5
 0 -5 14 2 0.6
 0 -5 -14 2.9 0.5
 0 5 -14 1.9 0.7
 0 -5 -14 2.2 0.5
 0 -5 -14 0.8 1.6
 0 5 -14 1.7 0.6
 0 5 -14 1.2 0.5
 0 -5 -14 1.3 0.5
 0 -5 -14 1.2 0.8
 0 -5 -14 1.1 0.4
 0 -5 -14 1 0.5
 1 -5 14 535.55 17
 -1 -5 -14 511.95 16.8
 1 5 -14 521.55 17.2
 -1 -5 -14 539.45 16.8
 1 5 -14 544.35 22.8
 -1 -5 -14 547.15 18.1
 1 5 -14 513.65 16.6
 -1 -5 -14 519.55 18.1
 1 -5 14 507.55 16.8
 1 5 -14 531.25 17.1
 -1 -5 -14 554.74 17
 -1 -5 -14 543.85 17.2
 1 5 -14 550.64 17.4
 -1 5 14 542.85 16.9
 1 -5 14 560.94 18.9
 -1 -5 -14 554.54 17
 -1 -5 14 520.25 16.9
 1 -5 -14 533.95 16.8
 -1 -5 14 539.45 16.7
 1 -5 -14 547.35 18.5
 1 -5 -14 522.95 16.8
 -1 5 -14 519.65 17
 -1 -5 14 527.35 16.8
 1 -5 -14 543.45 16.7
 -1 5 -14 520.35 16.6
 -1 5 -14 511.05 17.2
 -1 5 -14 536.35 17.3
 1 -5 -14 524.75 19
 1 -5 -14 563.64 23.5
 -1 -5 14 560.54 18.7
 -2 -5 -14 55.29 2.5
 2 -5 14 52.19 2.3
 -2 5 14 54.79 2.3
 2 -5 14 56.99 6
 -2 -5 -14 55.09 2.3
 2 -5 14 54.49 3.5
 2 -5 14 51.59 2.3
 2 5 -14 56.69 2.5
 2 5 -14 50.59 2.5
 -2 -5 -14 56.49 3.3
 2 5 -14 52.59 2.6
 2 5 -14 52.39 2.1
 -2 -5 -14 50.69 2.1
 -2 -5 -14 52.49 2.2
 -2 5 14 52.79 2.4
 -2 -5 -14 56.69 2.4
 -2 -5 14 48.2 3.2
 -2 5 -14 49.7 2.5
 -2 5 -14 54.79 2.4
 2 -5 -14 47.7 4.1
 2 -5 -14 51.89 2.3
 -2 5 -14 51.19 2.6
 -2 -5 14 50.89 2.2
 -2 5 -14 54.29 2
 2 -5 -14 47.9 3.3
 2 -5 -14 51.59 2.1
 -2 -5 14 55.59 2.3
 -2 -5 14 51.29 2.1
 2 -5 -14 50.19 2.1
 -3 5 14 94.79 3.8
 3 -5 14 92.99 4.5
 3 -5 14 95.89 3.7
 3 5 -14 98.99 4
 -3 -5 -14 105.19 3.7
 -3 5 14 97.29 3.7
 3 5 -14 94.19 3.9
 3 5 -14 104.49 3.8
 -3 -5 -14 102.19 4.7
 -3 -5 -14 97.99 3.7
 3 5 -14 97.79 3.4
 3 -5 -14 89.49 4.7
 -3 5 -14 100.29 3.8
 3 5 14 97.29 3.7
 -3 5 -14 96.79 4
 -3 5 -14 99.89 3.4
 -3 -5 14 99.79 3.5
 -3 -5 14 96.89 3.6
 -3 5 -14 95.99 3.9
 3 -5 -14 97.29 3.4
 3 5 14 92.19 3.8
 -3 -5 14 93.19 3.3
 4 -5 14 48.1 2
 -4 5 14 45.6 1.8
 -4 5 14 45.8 2.2
 -4 -5 -14 48 2.1
 -4 -5 -14 47.5 2.6
 4 5 -14 46.7 2.2
 -4 5 14 48.8 2
 -4 -5 -14 49.6 2
 4 5 -14 49.5 2.1
 4 5 -14 46.9 1.8
 4 5 -14 47.5 2.1
 -4 5 14 47.5 2.2
 -4 5 -14 46.4 2.2
 -4 5 -14 47.9 1.8
 4 -5 -14 46.9 1.9
 -4 -5 14 50.19 2
 4 5 14 45.6 2.1
 4 5 14 46.9 2
 4 -5 -14 49.3 2.8
 4 5 14 49.4 1.8
 0 6 -14 264.97 9
 0 -6 14 261.27 8.7
 0 -6 -14 277.67 10.1
 0 6 -14 272.07 8.5
 0 -6 -14 252.57 8.6
 0 -6 14 285.37 10.5
 0 6 -14 269.77 9.1
 0 -6 -14 267.97 8.7
 0 6 -14 270.37 8.9
 0 -6 -14 265.47 8.6
 1 -6 14 61.99 3.7
 -1 -6 -14 59.59 2.2
 -1 -6 -14 62.79 2.4
 -1 -6 -14 60.09 3.1
 1 6 -14 60.39 2.7
 -1 -6 -14 50.79 3.2
 -1 -6 -14 57.19 2.3
 1 6 -14 60.49 2.6
 1 6 -14 60.89 2.2
 -1 -6 -14 58.99 2.3
 1 6 -14 61.09 2.6
 1 -6 14 58.89 2.4
 -1 -6 -14 61.89 2.5
 -1 -6 14 59.79 3.6
 -1 6 -14 62.19 2.6
 -1 6 -14 60.39 2.2
 1 -6 -14 59.69 2.4
 -1 -6 14 59.19 2.4
 -1 6 -14 61.09 2.7
 1 -6 -14 60.19 2.3
 -1 6 -14 56.39 2.6
 -2 -6 -14 118.89 4.1
 -2 -6 -14 125.19 5.1
 2 6 -14 122.09 4.1
 -2 -6 -14 122.89 4.3
 2 6 -14 125.29 4.5
 -2 6 14 130.89 4.3
 -2 6 14 116.99 4.3
 2 6 -14 127.49 4.5
 2 -6 14 126.99 5.5
 -2 -6 -14 129.09 4.5
 2 6 -14 125.69 4.6
 -2 -6 -14 113.49 4.1
 2 -6 14 117.39 4.2
 -2 -6 -14 120.69 4.2
 -2 -6 14 122.99 4.3
 -2 6 -14 129.99 4.8
 -2 -6 14 124.89 5.4
 -2 6 -14 123.39 4.5
 -2 6 -14 121.19 4.1
 2 -6 -14 121.49 4.1
 -2 -6 14 120.59 4.3
 -2 6 -14 120.59 4.5
 3 6 -14 170.88 6
 -3 -6 -14 170.18 5.9
 -3 6 14 176.98 5.8
 3 6 -14 178.98 5.6
 3 6 -14 172.98 5.8
 -3 6 14 182.78 5.6
 3 6 -14 172.38 5.8
 3 -6 14 160.88 6.4
 -3 -6 -14 176.58 5.8
 -3 -6 -14 177.28 6.5
 -3 6 -14 170.88 5.5
 -3 6 -14 176.28 5.8
 3 -6 -14 180.08 6.8
 -3 6 -14 168.08 6.4
 -3 6 -14 164.48 5.8
 3 -6 -14 169.28 5.5
 -3 -6 14 171.48 5.6
 -4 6 14 3.1 0.3
 4 6 -14 3 0.3
 -4 -6 -14 2.5 0.5
 -4 -6 14 3.2 0.3
 -4 6 -14 3.3 0.3
 -4 6 -14 4.5 0.5
 0 -7 14 24.4 1.1
 0 -7 -14 25.2 1.8
 0 7 -14 23.9 1
 0 7 -14 23.9 1.2
 0 -7 14 25.4 1.9
 0 -7 -14 23.6 1.1
 1 -7 14 12 1.3
 1 7 -14 11.9 0.8
 1 7 -14 13.3 0.6
 1 -7 14 12.2 0.7
 -1 -7 14 13.4 0.7
 -1 7 -14 13.4 0.7
 -1 -7 14 12.5 1.3
 -1 7 -14 14 0.9
 1 -7 -14 12.9 1.4
 -2 -7 -14 30.2 1.6
 2 -7 14 35.1 1.9
 2 7 -14 33.5 1.2
 -2 7 -14 34.5 1.2
 -2 -7 14 32.6 1.3
 2 -7 -14 34.7 2
 -2 7 -14 31.2 1.4
 0 0 -15 0 0.7
 0 0 -15 0 0.4
 0 0 15 0.1 0.4
 0 0 -15 0.6 0.4
 0 0 15 -0.1 0.3
 -1 0 15 881.01 27.3
 1 0 15 815.82 26.3
 -1 0 -15 860.61 27.3
 1 0 15 822.22 29.3
 1 0 15 878.91 27.4
 1 0 -15 825.02 26.7
 1 0 -15 861.41 27.3
 1 0 15 862.01 26.8
 -1 0 15 856.71 26.3
 -2 0 -15 419.76 14.9
 -2 0 -15 409.96 16.8
 2 0 -15 437.96 14.2
 -2 0 15 439.16 14.9
 2 0 -15 449.46 16.9
 2 0 -15 411.76 14.1
 2 0 -15 415.56 15
 2 0 15 415.06 13.6
 2 0 15 431.96 14.4
 -2 0 15 440.66 13.6
 -3 0 15 258.47 8.3
 -3 0 -15 226.88 10.3
 3 0 15 254.17 8.4
 -3 0 15 259.07 8.5
 -3 0 15 252.37 10.2
 3 0 -15 240.98 9.3
 3 0 -15 261.47 12.4
 3 0 15 262.97 8.7
 3 0 -15 255.97 9.3
 3 0 15 260.67 9.7
 -4 0 15 768.02 24.8
 4 0 15 826.32 25.1
 -4 0 -15 690.23 25.6
 4 0 -15 775.02 24.7
 4 0 -15 784.02 26
 -4 0 15 803.92 24.1
 -4 0 15 799.72 24.5
 4 0 15 780.82 26.6
 4 0 15 826.22 24.8
 4 0 15 812.52 24.2
 4 0 -15 766.52 24.8
 4 0 15 793.92 25.1
 5 0 15 154.38 5.4
 5 0 15 148.49 5.7
 5 0 -15 149.79 5.4
 5 0 -15 137.89 5.4
 -5 0 15 138.69 5.4
 5 0 15 146.49 5.7
 5 0 15 158.68 5
 -6 0 -15 249.58 7.6
 6 0 15 222.48 8.3
 6 0 -15 206.08 7.9
 -6 0 15 247.88 8
 6 0 -15 270.57 8.2
 0 -1 -15 1.6 0.9
 0 -1 -15 1.5 0.6
 0 1 15 2.9 0.6
 0 -1 15 1.2 0.6
 0 1 -15 2 1.2
 0 1 -15 1.1 0.6
 0 -1 -15 1.2 0.5
 0 1 15 1.6 0.5
 1 -1 15 52.69 2.2
 -1 1 15 52.09 2.1
 -1 -1 -15 49.99 2.7
 -1 1 15 55.19 2.8
 1 1 -15 54.59 2.3
 1 -1 15 52.79 2.7
 1 1 -15 56.99 3.1
 -1 -1 -15 57.39 3
 -1 -1 -15 51.29 3.5
 1 1 -15 58.39 4.1
 -1 -1 15 53.39 2.8
 -1 1 -15 53.69 2.9
 -1 1 -15 50.59 4
 1 1 15 49.6 2.4
 1 1 15 49.8 2
 1 -1 -15 49.3 3.5
 1 -1 -15 52.09 2.7
 1 -1 -15 48.9 2.6
 2 1 -15 59.39 2.5
 2 -1 15 61.29 3.2
 2 1 -15 64.59 4.6
 -2 1 15 58.19 2.5
 2 1 -15 62.89 3.1
 2 -1 15 58.09 2.5
 -2 1 15 58.79 3.3
 -2 -1 -15 60.59 4.5
 2 1 -15 65.19 3.7
 2 -1 15 59.79 4.7
 -2 -1 15 56.59 2.4
 2 -1 -15 61.79 4.5
 2 -1 -15 61.79 3.2
 2 -1 -15 50.19 3.2
 -2 -1 15 56.79 3.4
 2 1 15 59.89 2.4
 -2 1 -15 57.39 3.5
 2 1 15 59.49 3
 -2 1 -15 56.99 2.7
 3 1 -15 52.89 2.3
 3 -1 15 56.99 2.6
 3 1 -15 55.49 3.2
 3 -1 15 53.99 2.4
 -3 1 15 53.99 2.4
 3 1 -15 53.99 2.5
 -3 1 15 58.59 2.6
 -3 1 15 59.09 3.8
 3 -1 15 59.59 3.5
 -3 1 -15 59.09 4.2
 3 1 15 54.69 3.3
 3 -1 -15 60.49 3
 3 1 15 56.69 2.4
 3 1 15 54.79 2.5
 -3 -1 15 54.99 3.8
 3 -1 -15 53.69 3.4
 3 -1 -15 61.69 5.2
 -3 -1 15 44.5 2.3
 4 -1 15 621.04 19.9
 -4 1 15 637.24 23
 -4 -1 -15 635.94 20.1
 4 -1 15 636.54 22.3
 -4 1 15 653.53 20.3
 4 -1 15 658.33 20.8
 -4 1 15 658.73 19.9
 -4 -1 -15 627.44 21.1
 4 1 -15 634.94 20.2
 4 -1 15 631.74 20.3
 4 -1 15 650.53 20.6
 4 -1 15 630.24 20.6
 4 1 -15 651.93 20.6
 4 1 -15 654.83 19.8
 4 1 -15 633.14 21.9
 4 1 -15 617.84 20.4
 -4 1 15 668.23 20.6
 -4 1 15 657.13 20.6
 -4 -1 15 618.64 22.8
 -4 1 -15 656.83 20.4
 4 -1 -15 666.93 20.2
 4 1 15 618.74 19.7
 4 -1 -15 623.64 26.1
 4 1 15 639.34 20.2
 4 -1 -15 635.74 21.2
 4 1 15 654.03 20.6
 4 1 15 627.24 22.1
 4 -1 -15 619.64 20.1
 4 1 15 642.04 20.5
 -4 1 -15 622.14 23.6
 4 -1 -15 625.84 22.1
 -4 -1 15 650.93 20.3
 -5 1 15 172.58 6
 5 1 -15 183.28 6.4
 5 -1 15 188.18 6.6
 -5 1 15 169.68 5.8
 5 -1 15 185.88 5.7
 5 -1 15 168.18 6.4
 -5 -1 -15 185.08 6.1
 5 1 -15 170.18 5.6
 5 1 -15 171.28 6.2
 -5 1 15 169.38 6.4
 5 1 15 184.88 6.8
 5 -1 -15 174.98 6.4
 5 1 15 190.18 6
 5 1 15 180.48 6.8
 5 1 15 184.78 6.5
 -5 -1 15 173.68 6.4
 -5 1 -15 183.98 6.4
 -6 1 15 167.08 5.3
 -6 -1 -15 146.19 4.8
 6 -1 15 141.39 5
 6 1 -15 135.19 5
 6 1 -15 133.49 5
 6 -1 15 145.29 5.1
 6 1 15 135.29 4.8
 -6 1 -15 145.49 4.5
 6 -1 -15 155.78 4.9
 6 1 15 137.19 4.5
 6 -1 -15 133.49 4.5
 6 1 15 130.69 5.1
 0 2 15 1489.05 47
 0 2 15 1531.15 47.6
 0 -2 15 1587.24 48.6
 0 -2 15 1597.14 47.9
 0 -2 -15 1556.94 48.4
 0 2 -15 1538.25 50.49
 0 2 -15 1515.35 48.5
 0 2 -15 1522.25 47.3
 1 2 -15 1060.79 33.5
 1 2 -15 985.9 35.5
 -1 2 15 1018.1 31.9
 -1 -2 -15 1023.3 33.3
 1 2 -15 1046.9 32.1
 -1 2 15 1105.19 32.9
 1 -2 15 1023.2 32.8
 1 2 15 997.8 31.7
 -1 2 -15 1026.4 32.9
 -1 2 -15 1030.2 31.5
 1 2 15 979.5 31.1
 1 -2 -15 1074.59 32.8
 -1 -2 15 997.3 32.6
 2 2 -15 400.36 12.9
 -2 2 15 406.46 12.8
 -2 2 15 393.56 14
 2 2 -15 392.06 12.7
 2 -2 15 408.36 17.2
 2 2 -15 394.36 13.7
 -2 -2 -15 398.86 15.6
 2 2 -15 396.56 14.5
 2 -2 15 406.56 13.8
 -2 2 15 382.16 12.6
 2 2 15 386.66 13.3
 -2 -2 15 379.46 14.1
 -2 2 -15 408.56 14.6
 2 -2 -15 403.36 15.9
 2 2 15 388.16 12.5
 -2 2 -15 388.06 12.6
 -2 2 -15 398.06 12.8
 2 -2 -15 405.76 14.2
 3 2 -15 207.88 7.2
 -3 2 15 194.88 8.2
 3 2 -15 199.68 6.6
 3 2 -15 207.08 8.3
 -3 -2 -15 205.48 6.8
 -3 -2 -15 196.68 7
 -3 2 15 188.58 6.8
 3 -2 15 207.08 11.9
 -3 -2 -15 207.38 6.9
 3 -2 15 200.58 7.3
 3 -2 15 216.18 8.4
 3 -2 15 198.58 7.2
 3 2 -15 201.28 7.2
 3 2 -15 211.48 7
 -3 -2 -15 202.18 7.8
 3 2 -15 215.08 9.3
 -3 2 15 212.68 8.9
 -3 2 15 215.18 7
 -3 -2 -15 201.88 6.9
 -3 2 15 205.48 7.1
 -3 -2 15 202.38 9
 -3 2 -15 207.08 9.6
 3 2 15 206.98 7.1
 3 -2 -15 199.98 7
 3 -2 -15 215.98 9
 -3 2 -15 218.38 7.1
 3 2 15 206.48 8.5
 3 -2 -15 208.48 10.9
 -3 2 -15 206.38 7.4
 3 2 15 206.98 7.2
 -3 2 -15 219.78 6.7
 -4 -2 -15 305.27 9.8
 4 2 -15 311.87 10.2
 4 2 -15 297.07 10.2
 -4 2 15 274.87 12.2
 -4 -2 -15 291.97 10.8
 -4 2 15 307.47 9.5
 4 -2 15 292.87 10.1
 4 2 -15 298.47 9.4
 4 2 -15 297.77 11.7
 -4 2 15 300.57 10.2
 -4 2 15 302.57 9.9
 4 -2 15 285.17 11.6
 4 2 -15 309.07 13.1
 -4 2 15 292.87 10.1
 -4 -2 -15 294.57 9.8
 -4 -2 -15 303.77 9.8
 4 2 -15 284.97 9.9
 4 2 -15 306.27 9.9
 4 -2 -15 279.37 14.7
 -4 -2 15 284.37 9.7
 4 -2 -15 288.97 12.1
 -4 2 -15 298.37 9.2
 4 2 15 286.57 9.4
 -4 2 -15 288.97 10.1
 4 2 15 298.37 10.1
 4 2 15 302.37 9.9
 4 -2 -15 315.27 9.8
 -4 2 -15 280.27 13.1
 5 -2 15 8.6 1.1
 5 2 -15 7.9 0.9
 5 2 -15 8.1 0.9
 -5 2 15 5.9 0.6
 -5 2 15 7.3 0.9
 -5 -2 -15 7.6 0.9
 -5 2 15 7 1
 -5 -2 -15 9.3 1.3
 5 2 -15 7.8 1.1
 5 2 -15 7.9 0.6
 -5 2 15 7.8 1.1
 5 -2 15 7.7 1
 5 -2 -15 9.5 0.9
 5 2 15 7.9 1.1
 5 2 15 7.9 0.9
 5 -2 -15 9.7 0.8
 -5 2 -15 8.1 1
 5 2 15 6.3 1
 5 2 15 8.2 0.7
 -6 2 15 1 0.4
 6 2 -15 1.1 0.5
 6 -2 15 1 0.4
 -6 -2 -15 1.1 0.3
 6 2 15 1.3 0.4
 6 2 15 1.3 0.3
 6 -2 -15 0.8 0.3
 6 -2 -15 1.8 0.4
 -6 -2 15 0.8 0.3
 6 2 15 1.5 0.5
 0 -3 -15 565.14 19.8
 0 -3 15 595.24 18.8
 0 3 -15 580.44 18.2
 0 3 -15 608.64 19.9
 0 3 -15 581.44 18.3
 0 3 15 542.85 17.8
 -1 3 15 40.5 2.2
 -1 3 15 35.7 1.6
 -1 -3 -15 38.4 2.9
 1 -3 15 35.9 2.4
 1 3 -15 34.4 1.8
 1 3 -15 36.1 2.8
 1 3 -15 37.7 1.7
 -1 -3 -15 36.8 2.6
 -1 -3 15 38.2 2.2
 -1 3 -15 38.4 1.7
 1 3 15 34.5 1.5
 -1 3 -15 37.2 1.9
 1 -3 -15 36.3 2.8
 1 -3 -15 36.7 3
 -1 3 -15 36.6 2.8
 -2 3 15 80.39 3.1
 -2 -3 -15 83.89 3.4
 -2 3 15 81.29 3.2
 2 3 -15 84.59 4.8
 2 -3 15 77.09 4.4
 2 -3 15 77.89 6.4
 -2 -3 -15 96.69 3.9
 -2 3 15 85.69 4.2
 2 -3 15 81.79 4.2
 2 3 -15 83.69 3.3
 -2 -3 -15 81.19 4.3
 2 3 -15 84.79 3.5
 2 -3 -15 81.99 5.7
 2 -3 -15 85.89 4.9
 2 3 15 81.99 3.1
 -2 3 -15 86.49 5.1
 -2 3 -15 84.79 3.3
 2 -3 -15 82.59 3.5
 -3 -3 -15 157.58 5.4
 -3 3 15 155.88 5.6
 3 3 -15 156.08 5.2
 3 -3 15 151.68 10.6
 3 -3 15 161.98 5.8
 -3 -3 -15 150.48 5.5
 -3 -3 -15 156.28 5.7
 3 3 -15 149.29 7
 3 3 -15 160.08 5.9
 -3 3 15 140.79 5.6
 -3 3 15 160.08 5.8
 -3 3 15 153.88 7.2
 -3 -3 -15 166.88 6.7
 3 3 -15 152.78 7.8
 -3 -3 -15 162.48 5.6
 3 3 -15 163.08 5.7
 3 3 -15 159.78 5.9
 3 -3 15 155.78 6.9
 3 -3 -15 160.08 5.4
 3 3 15 153.38 5.5
 3 3 15 165.08 5.8
 3 -3 -15 141.09 9.1
 3 -3 -15 149.79 7.7
 -3 3 -15 156.08 5.2
 -3 3 -15 162.18 5.6
 3 -3 -15 155.68 6.8
 -3 3 -15 158.68 6
 -3 3 -15 159.78 8.3
 -3 -3 15 160.68 5.5
 -3 3 -15 162.68 6
 3 -3 -15 159.68 5.4
 -4 -3 -15 617.04 20
 -4 3 15 573.24 19.1
 -4 3 15 553.54 18.5
 4 3 -15 609.74 19
 4 -3 15 576.34 19.1
 4 -3 15 583.74 19.1
 4 3 -15 612.94 19.3
 -4 -3 -15 608.04 19
 -4 3 15 606.04 19.3
 -4 3 15 606.04 19
 -4 -3 -15 617.14 18.9
 -4 -3 -15 610.14 18.8
 4 3 -15 586.44 19.2
 4 3 15 578.44 19.1
 -4 -3 15 596.44 18.6
 -4 3 -15 601.54 18.3
 4 3 15 580.64 18.4
 4 -3 -15 540.45 24.4
 4 3 15 610.24 19.2
 4 -3 -15 603.14 19.9
 4 -3 -15 601.34 18.5
 -4 3 -15 603.94 19.2
 4 -3 -15 587.14 18.6
 4 3 15 604.14 18.9
 -5 3 15 25.4 1.2
 5 3 -15 24 1.6
 5 -3 15 25.7 1.5
 -5 -3 -15 23.4 1.2
 5 3 -15 26.1 1.1
 -5 -3 -15 26.9 1.8
 -5 3 15 26.2 1.4
 -5 3 15 20 1.5
 5 3 -15 22 1.7
 5 3 -15 22.6 1.3
 -5 -3 -15 25.4 1.3
 -5 3 15 22.1 1.6
 5 3 15 26.2 1.7
 -5 -3 15 25.8 1.3
 -5 -3 15 24 1.4
 5 3 15 26.9 1.6
 5 -3 -15 24.7 1.2
 5 -3 -15 24.8 1.3
 5 3 15 25.6 1.2
 5 -3 -15 25.7 1.2
 5 3 15 25.5 1.5
 -5 3 -15 25.1 1.6
 -6 3 15 0.3 0.3
 6 -3 15 0.4 0.3
 -6 -3 -15 0.5 0.2
 6 3 -15 0 0.3
 -6 -3 15 0.3 0.2
 6 -3 -15 0.1 0.2
 6 3 15 0.5 0.3
 -6 -3 15 0.2 0.2
 6 3 15 0.4 0.2
 0 4 -15 2.3 0.7
 0 4 -15 1.6 1
 0 -4 -15 3.1 0.5
 0 -4 -15 3.2 1.3
 0 -4 15 3.2 0.7
 0 -4 -15 2.1 1
 0 4 -15 2.6 0.4
 0 -4 -15 4.5 0.7
 0 4 -15 1.4 0.5
 0 -4 -15 2.7 0.6
 0 4 -15 2.3 0.6
 0 -4 -15 1.9 0.8
 0 -4 15 2.5 0.6
 1 4 -15 659.43 22.4
 -1 -4 -15 649.14 20
 1 4 -15 608.64 20.5
 1 4 -15 650.63 20.4
 1 -4 15 630.24 20.3
 -1 -4 -15 661.33 21.4
 1 -4 15 663.93 22
 -1 -4 -15 667.93 20.2
 -1 -4 -15 680.93 20.5
 -1 -4 -15 643.34 21.5
 1 4 -15 621.94 20.5
 -1 4 15 638.24 20.1
 1 4 -15 633.24 19.9
 -1 -4 -15 656.53 22.6
 -1 -4 -15 616.84 20.2
 -1 -4 15 625.34 20.2
 -1 -4 15 647.64 20.3
 1 -4 -15 644.64 20.1
 1 -4 -15 642.64 20.2
 -1 4 -15 678.33 20.4
 1 -4 -15 607.64 20.2
 -1 4 -15 627.54 20.6
 1 -4 -15 683.23 21.9
 -1 -4 15 628.14 20.2
 1 -4 -15 659.03 22.8
 -1 4 -15 681.33 22.9
 1 -4 -15 670.13 22.7
 -1 4 -15 642.94 20.6
 -1 4 -15 625.34 20
 -2 -4 -15 439.36 13.9
 2 4 -15 439.06 14.1
 2 4 -15 426.96 14.2
 2 4 -15 434.86 14.3
 2 -4 15 428.46 14.1
 2 -4 15 445.36 14.5
 2 -4 15 435.26 20.2
 -2 4 15 424.96 14
 -2 -4 -15 439.96 14
 -2 4 15 402.96 14.8
 -2 -4 -15 465.25 15.3
 2 4 -15 444.66 16.3
 2 -4 15 426.56 15.4
 -2 4 15 418.56 13.9
 -2 -4 -15 445.86 13.7
 2 4 -15 435.76 13.6
 -2 -4 -15 446.96 14.2
 -2 -4 15 428.46 13.7
 2 -4 -15 453.85 13.6
 2 4 15 437.76 13.6
 -2 4 -15 425.26 13.4
 -2 4 -15 426.16 14.1
 2 -4 -15 415.36 13.7
 2 -4 -15 422.66 16.2
 -2 4 -15 415.86 16.5
 -2 4 -15 446.06 14.2
 -2 -4 15 400.26 13.6
 -2 -4 15 423.36 13.7
 2 -4 -15 425.26 13.6
 2 -4 -15 428.06 17.5
 -2 4 -15 441.16 13.9
 2 -4 -15 436.86 15.3
 -3 -4 -15 87.09 3.5
 -3 -4 -15 84.19 3.3
 3 4 -15 80.49 3
 3 4 -15 85.99 3.6
 3 4 -15 84.89 3.6
 -3 -4 -15 80.79 4.2
 3 -4 15 74.69 7.5
 -3 -4 -15 83.19 3.1
 -3 4 15 85.19 3.5
 -3 4 15 83.39 3.4
 -3 -4 -15 82.59 3.3
 3 4 -15 82.99 3.4
 -3 4 15 82.29 3.3
 3 -4 15 79.69 3.4
 3 -4 -15 72.99 3
 3 -4 -15 83.29 3.1
 -3 4 -15 83.19 3.6
 3 -4 -15 88.59 6.6
 3 4 15 81.29 3.3
 -3 4 -15 78.89 3.6
 -3 4 -15 78.59 2.9
 3 -4 -15 80.19 3.1
 -3 -4 15 82.99 3.2
 3 4 15 77.19 3.1
 -3 4 -15 79.59 3.3
 -3 -4 15 78.59 3
 -3 -4 15 82.09 3.2
 3 -4 -15 86.09 4.4
 -4 -4 -15 165.88 6.6
 4 4 -15 170.18 5.8
 4 4 -15 161.58 6
 -4 4 15 161.98 6
 -4 4 15 155.78 5.9
 -4 4 15 169.88 5.8
 -4 -4 -15 170.28 5.7
 -4 -4 -15 163.58 5.7
 4 -4 15 167.68 5.9
 4 4 -15 166.98 5.4
 -4 4 15 156.58 5.4
 4 4 -15 165.68 6.1
 -4 -4 -15 163.18 5.8
 -4 4 -15 163.18 5.7
 4 4 15 176.28 5.5
 4 -4 -15 165.88 5.6
 -4 -4 15 163.28 5.6
 4 -4 -15 161.68 5.5
 4 4 15 166.58 6
 -4 4 -15 167.18 5.4
 4 -4 -15 159.18 6.6
 -4 -4 15 161.38 5.6
 4 -4 -15 164.18 5.5
 -4 4 -15 153.78 6
 4 4 15 168.78 5.8
 5 -4 15 50.29 2.1
 -5 4 15 52.49 2.1
 -5 4 15 53.89 2.2
 -5 -4 -15 51.19 2
 5 4 -15 52.69 2.2
 5 4 -15 50.99 2
 -5 4 15 53.59 1.9
 5 4 -15 50.69 1.8
 -5 -4 -15 50.19 2
 -5 -4 -15 50.99 2.4
 -5 -4 15 53.39 2
 5 4 15 53.69 2
 -5 -4 15 53.69 2.1
 5 -4 -15 58.09 2
 5 4 15 60.79 3.1
 5 4 15 55.59 2.2
 -5 4 -15 52.59 2.3
 0 -5 -15 190.78 6.9
 0 -5 -15 179.68 9.2
 0 5 -15 206.78 7.2
 0 5 -15 201.18 9.7
 0 -5 -15 183.98 6.6
 0 -5 -15 190.48 7.5
 0 5 -15 195.98 6.5
 0 -5 15 205.68 6.7
 0 5 -15 195.58 7.1
 0 -5 -15 204.38 6.9
 0 -5 -15 210.28 8.2
 0 5 -15 209.28 6.9
 0 -5 -15 202.68 6.7
 0 -5 15 202.48 6.7
 0 -5 -15 196.38 6.6
 0 -5 15 211.48 8.6
 1 5 -15 219.98 7.6
 -1 -5 -15 221.08 7.4
 1 -5 15 218.88 7.3
 -1 5 15 210.88 7.1
 -1 -5 -15 206.18 7.1
 -1 -5 -15 218.08 7.2
 1 5 -15 223.58 7.4
 1 5 -15 218.58 7
 -1 -5 -15 201.18 8.2
 -1 -5 -15 220.88 8.3
 1 -5 15 220.78 9
 -1 -5 -15 217.08 7.1
 1 -5 15 202.68 7.1
 1 5 -15 203.38 7.5
 -1 -5 -15 214.38 7.2
 -1 -5 15 205.28 7.2
 -1 5 -15 216.18 7
 -1 -5 15 226.48 9
 1 -5 -15 222.98 8.8
 -1 5 -15 205.68 7.6
 -1 -5 15 207.18 7.2
 1 -5 -15 217.88 7.2
 1 -5 -15 208.58 9.1
 1 -5 -15 216.98 7.1
 -1 -5 15 215.48 7.2
 1 -5 -15 218.68 7.2
 -1 5 -15 216.58 7.7
 -1 5 -15 224.58 7.4
 2 -5 15 223.78 7.8
 -2 -5 -15 248.68 9.1
 -2 -5 -15 240.38 7.9
 -2 5 15 231.18 8
 -2 -5 -15 247.98 8.2
 2 5 -15 230.78 8.2
 2 5 -15 242.78 8.1
 -2 -5 -15 234.58 7.7
 2 -5 15 236.28 9.4
 2 -5 15 230.18 8
 -2 5 15 240.88 7.9
 2 5 -15 231.58 7.6
 -2 -5 -15 248.28 8
 2 5 -15 243.88 8.3
 -2 5 -15 241.78 7.7
 2 -5 -15 226.48 11
 -2 -5 15 230.98 7.9
 2 -5 -15 242.98 9.4
 -2 5 -15 247.48 8.4
 2 -5 -15 231.58 7.8
 -2 -5 15 236.78 9.3
 -2 -5 15 243.48 8
 -2 -5 15 239.28 7.8
 2 -5 -15 241.78 7.8
 -2 5 -15 234.88 8.3
 -2 5 -15 242.88 8.1
 3 5 -15 40 2.1
 -3 5 15 39.7 1.9
 -3 -5 -15 35.9 2.5
 -3 5 15 39.9 2
 3 -5 15 38.9 2.5
 3 -5 15 41.3 1.9
 3 5 -15 38.8 2
 -3 -5 -15 39.6 1.8
 -3 5 15 37.5 1.6
 3 5 -15 41.2 1.9
 3 5 -15 40 1.6
 -3 -5 -15 38.4 2
 -3 -5 -15 38.2 1.9
 -3 -5 15 34.6 1.6
 -3 5 -15 37.1 2
 3 -5 -15 33.3 1.5
 3 5 15 35.1 1.8
 -3 -5 15 35.7 2.3
 3 -5 -15 37.6 2.8
 -3 5 -15 36.2 1.5
 -3 -5 15 37.3 1.5
 3 -5 -15 34.9 1.6
 -3 5 -15 36.2 1.8
 3 5 15 32.3 1.9
 -3 -5 15 34.8 1.7
 4 5 -15 111.59 3.6
 -4 5 15 109.39 3.9
 4 5 -15 108.59 3.8
 -4 -5 -15 105.49 3.9
 4 -5 15 105.09 3.7
 4 5 -15 105.09 4.1
 -4 -5 -15 104.69 4.4
 4 5 -15 106.69 3.9
 -4 5 15 105.49 3.6
 -4 -5 -15 109.39 3.8
 -4 5 15 106.99 4
 -4 5 15 104.99 3.9
 -4 -5 15 104.19 3.7
 4 5 15 106.29 3.8
 -4 5 -15 103.09 3.5
 4 5 15 110.89 4.6
 -4 5 -15 98.39 4
 4 5 15 112.49 3.6
 4 -5 -15 108.79 3.6
 4 -5 -15 108.89 4.6
 0 -6 15 26.8 1.4
 0 6 -15 27.1 1.2
 0 -6 -15 27.2 1.4
 0 -6 -15 28.7 1.3
 0 -6 -15 33 2.5
 0 -6 -15 25 1.3
 0 6 -15 32.2 1.8
 0 6 -15 28.8 1.7
 0 6 -15 30 1.6
 1 -6 15 116.39 4.1
 1 6 -15 111.89 4.5
 -1 -6 -15 114.39 4.1
 -1 -6 -15 121.89 4.3
 -1 -6 -15 114.29 4.1
 -1 -6 -15 117.19 4
 1 6 -15 120.39 4.4
 -1 -6 -15 103.69 5.1
 -1 -6 -15 112.59 4
 1 6 -15 121.19 3.9
 -1 -6 -15 125.79 4.9
 1 6 -15 123.19 4.3
 -1 6 -15 120.49 4
 -1 6 -15 117.49 4.5
 1 -6 -15 120.49 4.2
 1 -6 -15 124.19 5.5
 1 -6 -15 117.29 4
 -1 -6 15 122.49 5.6
 -1 -6 15 118.09 4.2
 -1 6 -15 117.89 4.6
 -1 6 -15 116.69 4.4
 2 6 -15 92.69 3.6
 -2 -6 -15 85.29 3.2
 -2 6 15 88.39 3.3
 2 6 -15 87.59 3.4
 -2 -6 -15 90.29 4
 2 -6 15 89.29 4.4
 -2 -6 -15 90.19 3.4
 -2 -6 -15 90.99 3.3
 2 6 -15 90.29 3.1
 -2 -6 -15 85.99 3
 2 6 -15 89.49 3.4
 -2 6 15 92.29 3.3
 -2 6 -15 89.49 3.5
 2 -6 -15 100.69 4.6
 -2 6 -15 92.89 3.6
 -2 6 -15 94.69 3.8
 -2 -6 15 92.49 4.3
 -2 -6 15 87.79 3.3
 2 -6 -15 88.89 3.2
 -2 6 -15 89.39 3.1
 -3 -6 -15 25.7 1.7
 3 -6 15 28 1.8
 3 6 -15 25.2 1.3
 3 6 -15 26.6 1.1
 3 6 -15 26.7 1.3
 -3 6 15 25.6 1.2
 -3 6 15 25.6 1.1
 -3 -6 -15 24.6 1.3
 -3 -6 -15 25.4 1.2
 3 -6 -15 24.6 1.1
 3 -6 -15 22.5 2
 -3 6 -15 24.8 1
 -3 6 -15 27.2 1.3
 -3 -6 15 23.9 1.2
 -3 6 -15 26.3 1.4
 0 7 -15 197.68 6.6
 0 7 -15 202.08 6.4
 0 -7 15 208.98 7.5
 0 -7 15 198.98 6.4
 0 -7 -15 208.58 7.5
 1 7 -15 37.2 1.3
 1 7 -15 36.9 1.6
 1 -7 15 36.5 2.2
 -1 -7 15 36.2 2.1
 1 -7 -15 40.1 2.3
 -1 7 -15 36.8 1.4
 -1 7 -15 38.2 1.6
 -1 -7 15 36 1.4
 2 7 -15 31.7 1.2
 2 -7 15 34.9 1.8
 -2 7 -15 32.4 1.2
 2 -7 -15 31.4 1.8
 0 0 -16 855.91 27.4
 0 0 16 876.71 26.8
 0 0 16 874.21 27.7
 0 0 -16 868.81 27.7
 1 0 16 239.58 7.9
 1 0 -16 249.18 9
 -1 0 -16 245.78 10.5
 -1 0 16 247.28 8
 1 0 16 234.68 8.5
 1 0 16 245.68 9
 1 0 -16 255.87 10.5
 1 0 -16 239.28 8.4
 -1 0 16 248.98 8.9
 -1 0 -16 236.68 8.9
 2 0 -16 1997.7 63.99
 2 0 -16 2114.69 64.09
 -2 0 16 2098.39 63.49
 2 0 16 2084.69 64.29
 2 0 -16 2014.2 64.89
 -2 0 16 2128.79 64.89
 2 0 16 2104.89 63.49
 -2 0 -16 2054.09 64.99
 3 0 16 29.6 2.5
 -3 0 16 28 2.7
 3 0 -16 30.3 3.9
 -3 0 16 31.5 1.5
 -3 0 16 26.7 1.6
 3 0 -16 28.6 2.3
 3 0 16 27.9 1.7
 3 0 -16 29.8 2.2
 3 0 16 28.7 1.6
 -3 0 -16 29.8 3.1
 4 0 16 113.79 6
 -4 0 16 107.39 6.4
 4 0 -16 115.19 4.4
 4 0 16 108.89 4.3
 4 0 16 112.69 4.6
 4 0 16 106.09 3.9
 4 0 16 119.59 4.7
 4 0 -16 113.19 5.4
 -4 0 16 104.09 4.1
 4 0 -16 113.89 4.3
 -4 0 -16 101.49 5.1
 -4 0 16 113.39 3.8
 -4 0 16 115.69 4.5
 -5 0 16 2.1 0.7
 5 0 16 -0.2 0.8
 5 0 16 1.2 0.8
 5 0 -16 2.1 0.7
 5 0 -16 1.5 0.6
 5 0 16 0.1 0.4
 5 0 16 1.3 0.4
 6 0 16 125.69 4.6
 6 0 -16 134.69 4.5
 -6 0 -16 125.19 4.2
 -6 0 16 120.49 4.5
 0 -1 16 2420.06 72.59
 0 1 16 2395.66 73.29
 0 -1 -16 2395.86 73.49
 0 1 -16 2401.76 73.69
 0 -1 16 2428.66 73.79
 0 1 16 2331.37 72.49
 0 -1 -16 2310.47 73.09
 -1 1 16 281.47 9.7
 -1 -1 -16 270.17 9.5
 1 -1 16 276.27 9.5
 1 1 -16 255.77 11.4
 -1 -1 -16 277.97 11
 -1 -1 -16 273.97 9.9
 1 1 -16 274.47 10
 -1 1 16 282.17 8.8
 1 1 -16 267.07 8.8
 1 -1 16 263.07 8.9
 1 1 16 277.67 9
 1 -1 -16 279.47 11.3
 -1 -1 16 288.97 10.2
 -1 1 -16 288.77 12.2
 1 1 16 283.77 9.5
 1 -1 -16 282.67 9.9
 -1 -1 16 273.47 9.1
 -1 1 -16 276.17 10.2
 1 -1 -16 274.57 9.8
 2 -1 16 229.68 11.4
 2 1 -16 246.68 8.2
 -2 -1 -16 251.47 11.2
 -2 1 16 244.28 8
 2 -1 16 251.07 9.1
 -2 1 16 253.57 9.4
 2 1 -16 247.68 11.3
 2 -1 16 216.18 8.3
 2 -1 16 239.88 8.2
 -2 1 16 254.07 8.2
 2 1 -16 257.87 9.8
 2 1 -16 257.67 8.9
 -2 -1 16 256.37 9.6
 -2 1 -16 243.78 9.7
 2 1 16 244.48 8.9
 2 1 16 246.58 8.2
 2 -1 -16 266.07 11.4
 -2 -1 16 239.48 8.2
 2 -1 -16 241.78 9.4
 2 -1 -16 252.77 9.3
 3 1 -16 1.7 0.6
 3 -1 16 2.6 0.7
 3 -1 16 2 0.5
 3 1 -16 2.3 0.5
 3 1 -16 3.1 1.4
 3 1 -16 1 0.7
 -3 1 16 2.5 0.6
 -3 1 16 1.8 0.5
 3 -1 16 0.7 0.8
 -3 1 16 2.7 1.2
 3 -1 -16 3.1 1.2
 3 -1 -16 3.8 1.9
 3 1 16 1.9 0.5
 3 1 16 2.7 1.1
 3 1 16 2.4 0.6
 3 -1 -16 0.7 0.7
 -3 -1 16 1.6 0.5
 -3 -1 16 2.5 1.2
 3 -1 -16 0 1.4
 -3 1 -16 1.4 1.4
 4 1 -16 119.29 4.7
 -4 1 16 112.79 4.7
 4 -1 16 119.79 4.5
 -4 1 16 126.79 4.5
 4 -1 16 111.49 4.8
 4 -1 16 114.49 6.1
 4 -1 16 118.49 4
 -4 1 16 122.49 4.1
 4 1 -16 118.99 4
 -4 -1 -16 126.09 5.2
 -4 1 16 115.79 6.6
 -4 -1 -16 127.79 4.3
 4 1 -16 121.89 4.3
 -4 1 16 121.09 4.7
 4 1 -16 114.99 4.5
 4 1 -16 115.89 5.8
 4 1 -16 122.09 7.1
 4 -1 16 113.19 4.7
 4 -1 16 111.69 4.7
 4 -1 -16 112.19 5.4
 4 -1 -16 118.29 8.6
 4 -1 -16 118.09 4.4
 -4 1 -16 118.99 7.6
 4 1 16 111.39 4.7
 4 -1 -16 118.59 6.3
 -4 -1 16 115.49 4.5
 -4 -1 16 114.29 6.8
 4 1 16 126.99 4.5
 4 -1 -16 111.99 4.4
 4 1 16 122.19 4.8
 4 1 16 116.79 6.1
 4 1 16 123.39 4.1
 -4 1 -16 112.79 4.6
 5 -1 16 204.38 7.2
 -5 1 16 190.08 6.8
 -5 1 16 201.68 7.2
 -5 1 16 205.18 6.5
 5 -1 16 215.08 7.4
 -5 -1 -16 204.78 6.9
 5 -1 16 197.48 6.5
 5 1 -16 212.98 7.3
 5 1 -16 202.58 7
 -5 1 -16 203.18 7
 5 -1 -16 204.78 7
 5 1 16 212.68 7.5
 5 1 16 214.08 7.4
 -5 -1 16 198.48 7.1
 5 1 16 196.58 6.6
 5 1 16 197.88 7.1
 6 -1 16 70.69 2.8
 -6 -1 -16 76.69 2.6
 6 -1 16 79.09 2.9
 6 1 -16 76.69 2.9
 -6 1 16 64.89 2.9
 6 1 -16 74.99 2.8
 -6 1 -16 76.39 2.6
 6 1 16 79.69 3.1
 6 1 16 76.39 2.6
 6 -1 -16 78.19 2.6
 6 -1 -16 78.29 2.9
 6 1 16 73.09 2.8
 0 2 -16 36.5 3.4
 0 2 16 31.5 1.4
 0 2 -16 34.7 1.7
 0 -2 -16 34.8 2.4
 0 -2 -16 32.5 2.6
 0 -2 16 34.1 2.1
 0 2 -16 41.7 2.6
 0 2 16 34.7 2
 0 -2 16 34.3 2.5
 1 2 -16 258.37 14.2
 1 -2 16 243.98 8.5
 1 2 -16 235.28 7.8
 -1 -2 -16 234.58 9.5
 1 2 -16 232.78 9.1
 -1 2 16 225.88 7.6
 -1 2 16 236.88 8.4
 -1 -2 -16 211.18 8.8
 1 2 16 220.78 7.3
 1 -2 -16 232.88 9.7
 1 -2 -16 238.78 8.8
 -1 -2 16 225.38 8.8
 -1 2 -16 227.58 9
 1 2 16 223.98 7.9
 -1 2 -16 227.88 7.6
 2 -2 16 302.17 14.4
 2 2 -16 309.57 10.1
 -2 -2 -16 309.47 13
 -2 2 16 308.17 10.1
 2 -2 16 316.57 11.2
 2 2 -16 318.27 10.3
 2 2 -16 305.97 11.1
 2 2 -16 305.87 11.9
 -2 2 16 317.67 11.4
 -2 2 16 298.97 10
 -2 2 -16 307.07 10.1
 2 -2 -16 317.57 11.7
 2 2 16 305.37 10.1
 -2 2 -16 317.17 10.3
 2 2 16 307.87 10.9
 -2 2 -16 311.97 12.1
 -2 -2 16 303.47 11.7
 2 -2 -16 322.97 13.4
 -3 2 16 136.19 4.9
 -3 -2 -16 129.59 5.6
 -3 -2 -16 135.49 4.9
 3 -2 16 126.29 9.1
 3 2 -16 132.59 5
 3 2 -16 136.39 4.9
 -3 2 16 134.29 5
 3 2 -16 136.79 6.2
 3 2 -16 139.79 7
 3 2 -16 130.49 5.1
 -3 2 16 132.29 6.5
 -3 -2 -16 134.39 4.6
 3 2 -16 133.09 4.5
 -3 -2 -16 134.49 4.8
 -3 2 16 129.89 5
 3 -2 16 133.09 5
 -3 2 16 133.29 4.5
 -3 -2 -16 135.79 4.7
 3 -2 16 140.69 6.2
 3 -2 16 129.49 5.1
 -3 -2 16 131.09 4.9
 -3 2 -16 134.39 4.4
 3 -2 -16 132.39 4.5
 3 2 16 134.29 4.9
 -3 2 -16 132.79 7.2
 -3 2 -16 135.79 4.8
 -3 -2 16 130.39 6.7
 3 2 16 138.79 6.3
 3 2 16 131.59 4.7
 3 -2 -16 123.59 8.1
 -3 2 -16 136.19 5.1
 3 -2 -16 127.59 4.7
 3 -2 -16 130.99 5.8
 3 -2 -16 130.89 6.4
 4 -2 16 78.69 5
 4 2 -16 76.49 3.4
 -4 -2 -16 82.79 4.1
 4 2 -16 83.59 2.9
 4 2 -16 87.79 3.7
 4 -2 16 87.99 3.6
 -4 2 16 81.39 3
 -4 2 16 85.49 3.4
 4 2 -16 80.39 3.3
 -4 2 16 88.09 3.7
 -4 2 16 79.09 3.5
 4 2 -16 85.59 3.6
 -4 2 16 77.29 5.3
 -4 -2 -16 82.99 3.3
 -4 -2 -16 84.29 3.3
 -4 -2 -16 82.89 3.2
 4 2 16 86.59 3.7
 4 -2 -16 83.29 5.6
 -4 2 -16 80.39 3.6
 4 -2 -16 85.19 3.1
 4 2 16 81.89 3
 -4 -2 16 82.29 3.3
 4 -2 -16 84.59 3.3
 4 2 16 86.09 3.4
 -4 2 -16 80.49 2.8
 -4 2 -16 76.49 6.3
 4 -2 -16 89.79 7.4
 5 -2 16 154.88 5.9
 -5 2 16 159.98 6
 -5 2 16 171.78 6.1
 -5 -2 -16 166.58 5.7
 5 -2 16 168.48 6
 -5 2 16 174.48 5.4
 5 2 -16 164.68 5.9
 5 2 -16 158.28 6
 -5 -2 -16 170.28 6.3
 5 2 -16 169.08 5.4
 -5 2 16 161.18 5.7
 5 -2 -16 169.58 5.9
 5 2 16 167.28 6.2
 5 2 16 172.58 6.1
 5 2 16 173.18 6.4
 5 -2 -16 165.58 5.6
 5 2 16 173.98 5.6
 -5 2 -16 167.08 6.1
 6 2 -16 16.9 1
 -6 -2 -16 17.7 0.9
 6 -2 16 17 1
 -6 2 16 18 1.1
 6 -2 -16 15.5 0.7
 6 -2 -16 16.9 0.8
 -6 -2 16 16.2 0.8
 6 -2 -16 16.3 0.9
 6 2 16 16.1 1
 6 2 16 16 0.9
 6 2 16 17 0.8
 -6 -2 16 16.9 0.9
 0 -3 -16 0.6 0.8
 0 3 16 1.9 0.4
 0 3 -16 1.2 0.4
 0 3 -16 1.4 0.4
 0 -3 -16 1.4 0.8
 0 -3 16 1.6 0.7
 0 3 -16 1.7 0.8
 1 -3 16 3.2 1
 -1 -3 -16 2.6 1.1
 -1 -3 -16 7.8 1.6
 1 3 -16 2.8 0.5
 1 3 -16 1.9 1
 -1 3 16 3.2 0.9
 1 3 -16 3.6 0.6
 -1 3 16 3.8 0.5
 -1 3 -16 3.6 1.2
 -1 -3 16 2.1 0.8
 1 -3 -16 1.7 0.9
 -1 3 -16 4.4 0.7
 1 3 16 2.9 0.4
 -1 -3 16 1.1 1.2
 -1 3 -16 3.2 0.6
 1 -3 -16 3.6 1.3
 2 -3 16 749.33 24.1
 -2 -3 -16 727.53 22.7
 2 3 -16 734.93 23.1
 2 -3 16 739.73 28.8
 -2 -3 -16 719.03 22.6
 2 -3 16 734.73 23
 -2 3 16 735.73 22.9
 -2 -3 -16 737.23 24
 2 3 -16 741.53 25.1
 -2 -3 -16 718.33 22.8
 -2 3 16 736.53 24.1
 -2 -3 -16 724.73 23
 2 3 -16 701.83 23.1
 -2 3 16 714.03 22.7
 2 3 -16 759.22 22.9
 2 3 -16 709.73 22.5
 -2 3 -16 751.22 23.3
 -2 3 -16 734.23 25.6
 2 -3 -16 754.32 22.8
 -2 3 -16 742.93 23.1
 -2 3 -16 725.63 22.7
 -2 3 -16 717.83 23.3
 2 -3 -16 753.52 26.9
 2 -3 -16 749.42 25.3
 -2 -3 16 736.13 23.7
 2 3 16 714.43 22.9
 -2 -3 16 743.93 23.1
 2 -3 -16 715.63 22.9
 -3 3 16 934.01 28.5
 3 -3 16 932.81 30
 3 3 -16 872.71 31.1
 -3 3 16 931.01 28.7
 3 3 -16 928.51 28.5
 3 -3 16 916.41 36.2
 -3 3 16 889.01 30.5
 -3 3 16 881.71 28.6
 3 -3 16 916.91 28.7
 3 3 -16 930.81 28.8
 3 -3 -16 912.01 28.5
 -3 -3 16 909.01 28.6
 3 3 16 916.71 28.7
 -3 3 -16 908.91 28.8
 3 -3 -16 955.8 34.3
 -3 3 -16 933.81 29.1
 -3 3 -16 894.51 32.1
 3 -3 -16 951.6 31.5
 3 3 16 929.81 28.9
 -4 -3 -16 18.6 1.2
 -4 3 16 18.8 1.1
 4 3 -16 19.7 1.6
 -4 -3 -16 19.2 1.3
 4 3 -16 20.2 1
 -4 3 16 19.8 1.4
 -4 3 16 15.8 1.4
 -4 -3 -16 17 1.8
 -4 -3 -16 19.9 1.4
 -4 3 16 19 1.5
 4 3 -16 21.5 1.4
 4 -3 16 19.3 1.5
 4 -3 16 20.8 1.5
 4 3 16 19.6 1.1
 4 -3 -16 20.1 2.1
 4 3 16 20.8 1.5
 4 3 16 20 1.5
 -4 -3 16 20 1.3
 -4 3 -16 19.1 1.6
 -4 3 -16 19.8 1
 4 -3 -16 20.9 1.2
 4 -3 -16 21.5 4.1
 4 -3 -16 22.8 1.3
 4 3 16 20.5 1.4
 -5 -3 -16 14.8 1.4
 -5 -3 -16 15.5 1
 -5 3 16 15.6 1.3
 5 3 -16 17.1 1.3
 -5 3 16 17.6 1.3
 5 3 -16 17.2 0.8
 -5 -3 -16 15.2 0.9
 5 -3 16 18 1.2
 -5 3 16 15.3 0.9
 5 3 -16 15.3 1
 -5 3 16 16.5 1.1
 -5 -3 16 17.5 1
 5 -3 -16 18.5 1
 5 -3 -16 17.4 1
 5 3 16 18 1.4
 -5 3 -16 16.7 1.3
 5 3 16 17.1 1.2
 5 3 16 16.5 0.9
 5 -3 -16 15.7 1
 5 3 16 16.3 1.1
 -5 -3 16 16 1.1
 -6 3 16 3.7 0.5
 6 -3 16 3.5 0.4
 6 3 -16 3.5 0.5
 6 3 16 3.8 0.3
 -6 -3 16 3.4 0.4
 -6 -3 16 3.8 0.4
 6 -3 -16 3.9 0.3
 0 -4 -16 569.64 18.1
 0 -4 16 564.54 18
 0 -4 -16 566.24 17.7
 0 4 -16 547.65 18.2
 0 -4 -16 569.44 19.3
 0 -4 16 569.64 17.9
 0 4 -16 548.85 17.6
 0 -4 -16 548.95 18.9
 0 4 -16 590.04 18.3
 0 -4 -16 593.44 20.4
 0 -4 -16 565.54 17.9
 0 4 -16 603.24 20.3
 0 -4 -16 569.14 19.3
 0 4 -16 564.54 18
 -1 -4 -16 189.48 6.4
 -1 -4 -16 193.98 8.6
 -1 -4 -16 190.58 7.5
 1 4 -16 193.98 6.7
 -1 -4 -16 184.98 7.7
 -1 -4 -16 194.38 6.6
 1 4 -16 196.68 8.4
 -1 -4 -16 178.58 7.3
 1 -4 16 183.78 6.5
 1 4 -16 184.08 6.1
 -1 -4 -16 184.18 6.2
 -1 4 16 185.78 6.3
 -1 -4 -16 176.78 6.3
 1 4 -16 187.28 6.5
 1 4 -16 186.78 6.7
 1 -4 -16 173.58 6.2
 -1 4 -16 188.88 6.6
 -1 4 -16 182.28 6.6
 1 -4 -16 182.08 6.2
 -1 -4 16 190.98 6.3
 1 -4 -16 190.68 7.7
 -1 4 -16 185.88 8.5
 1 -4 -16 183.78 8.3
 1 -4 -16 182.58 8.4
 -1 4 -16 176.88 5.9
 -1 -4 16 171.08 6.1
 -1 -4 16 180.08 6.2
 -1 4 -16 191.98 6.4
 1 -4 -16 168.38 6.1
 1 -4 -16 180.38 6.1
 -2 -4 -16 555.54 17.4
 2 4 -16 531.75 17.5
 -2 -4 -16 567.24 18.6
 -2 4 16 517.95 17.1
 -2 4 16 534.75 17.3
 2 4 -16 537.75 16.9
 -2 -4 -16 540.65 17
 2 4 -16 540.95 17.3
 2 4 -16 547.65 19.8
 -2 -4 -16 554.14 17.2
 -2 -4 -16 555.54 17.2
 2 4 -16 528.45 17.5
 2 -4 16 547.45 17.4
 2 -4 16 520.25 23.6
 2 -4 16 548.45 18.7
 2 -4 -16 552.54 18.6
 2 -4 -16 528.35 20.8
 -2 -4 16 515.45 16.9
 -2 4 -16 553.24 16.7
 2 4 16 525.25 16.9
 -2 -4 16 545.25 17
 -2 4 -16 558.04 17.2
 2 -4 -16 545.15 19.8
 2 -4 -16 532.15 16.8
 -2 4 -16 514.75 20
 -2 4 -16 532.55 17.4
 -2 -4 16 531.55 17
 2 -4 -16 540.15 16.9
 -2 4 -16 539.85 17.4
 3 4 -16 52.69 2.6
 -3 -4 -16 56.09 2.5
 3 -4 16 53.69 2.5
 3 4 -16 50.99 2.6
 -3 -4 -16 53.59 3.2
 -3 -4 -16 52.79 2.4
 -3 4 16 51.39 2.3
 -3 4 16 52.49 2.5
 3 4 -16 53.59 2.4
 3 4 -16 52.19 2.1
 3 -4 16 49.3 6
 -3 4 16 48.2 2.4
 -3 -4 -16 51.39 2.2
 -3 -4 -16 51.39 2.3
 -3 -4 16 50.29 2.2
 -3 4 -16 53.49 2.7
 3 4 16 50.99 2.3
 3 4 16 51.39 2.4
 -3 4 -16 49 2.6
 -3 4 -16 51.89 2.4
 -3 -4 16 52.19 2.3
 3 -4 -16 51.89 4.9
 3 -4 -16 51.19 2.1
 -3 4 -16 51.09 2
 3 -4 -16 50.89 2.2
 -3 -4 16 47.7 2.1
 3 -4 -16 50.49 3.3
 4 4 -16 18.7 0.9
 -4 -4 -16 18.1 1.7
 -4 4 16 15.4 0.9
 -4 4 16 20.2 1.3
 4 4 -16 16.3 1.4
 -4 -4 -16 18.6 1.1
 -4 -4 -16 19.2 1.2
 4 4 -16 16.7 1.3
 4 -4 16 15.2 1.2
 -4 4 16 16.3 1.3
 4 4 -16 17.2 1.2
 -4 4 16 15.9 1.3
 -4 -4 -16 17.2 1.2
 -4 4 -16 17.6 1.6
 -4 4 -16 16.9 0.9
 4 4 16 19.5 1
 4 4 16 14.7 1.3
 4 -4 -16 13.9 1.8
 4 -4 -16 17 1
 -4 -4 16 18.5 1.1
 -4 -4 16 17.9 1.1
 4 4 16 19.1 1.2
 -4 4 -16 14.4 1.3
 4 -4 -16 16.6 1
 -5 -4 -16 45.6 1.8
 5 4 -16 46.2 2.1
 -5 4 16 51.49 2.1
 -5 4 16 48.8 1.7
 -5 -4 -16 47.1 1.9
 5 4 -16 44.9 1.8
 5 4 -16 48 1.6
 -5 -4 -16 45.4 2.2
 -5 4 16 46.5 1.9
 5 -4 16 46 1.9
 -5 -4 16 50.79 1.9
 -5 -4 16 50.89 1.8
 5 4 16 50.89 2.1
 -5 4 -16 52.29 2.2
 5 -4 -16 50.99 1.9
 5 4 16 50.29 1.8
 0 -5 -16 646.24 21.3
 0 -5 -16 643.64 21
 0 -5 -16 638.94 20.8
 0 -5 -16 686.83 20.8
 0 -5 -16 662.83 20.9
 0 -5 -16 660.03 21.8
 0 5 -16 672.13 20.6
 0 5 -16 640.44 21.1
 0 -5 16 682.23 20.9
 0 5 -16 688.13 21.3
 0 5 -16 716.23 21.4
 0 -5 16 642.24 20.8
 0 -5 -16 701.73 22.5
 1 5 -16 160.78 5.7
 1 -5 16 158.18 5.6
 1 -5 16 151.78 5.4
 -1 -5 -16 160.68 6.5
 -1 -5 -16 158.98 5.4
 1 5 -16 161.38 5.9
 1 5 -16 155.48 5.8
 -1 5 16 159.18 5.4
 1 -5 16 168.78 7.2
 -1 -5 -16 153.48 5.5
 -1 -5 -16 161.48 5.7
 -1 -5 -16 163.48 5.5
 -1 -5 -16 144.39 6.5
 1 -5 -16 157.38 5.4
 -1 -5 16 162.18 7.1
 -1 -5 16 160.68 5.4
 -1 -5 16 160.28 5.5
 1 -5 -16 152.88 5.4
 -1 5 -16 156.18 5.2
 1 -5 -16 155.88 6.9
 -1 5 -16 161.88 5.9
 1 -5 -16 155.28 5.3
 -1 -5 16 154.68 5.4
 -1 5 -16 160.98 5.7
 1 -5 -16 151.48 7.3
 -1 5 -16 156.18 5.8
 2 -5 16 4.8 0.7
 -2 -5 -16 3.5 0.6
 2 5 -16 3.8 0.8
 -2 5 16 6.1 0.8
 2 -5 16 5.7 1.5
 2 -5 16 7.2 2.8
 2 5 -16 5.5 0.6
 2 5 -16 3.4 0.7
 -2 -5 -16 4.4 0.7
 2 5 -16 4.2 0.7
 -2 -5 -16 4.7 0.8
 -2 5 16 5.4 0.8
 -2 -5 -16 4.7 0.8
 2 -5 16 4.6 0.8
 -2 -5 -16 5.8 1.2
 -2 5 -16 4.4 0.9
 -2 -5 16 4.5 1.3
 2 -5 -16 5.5 1.4
 2 -5 -16 4.6 1.6
 -2 5 -16 4.5 0.8
 2 -5 -16 5.4 0.7
 -2 5 -16 3.7 0.7
 -2 -5 16 6.8 0.7
 2 -5 -16 5.8 0.7
 -2 -5 16 5 0.7
 -2 -5 16 6.1 0.8
 -2 5 -16 4.3 0.5
 -3 -5 -16 27.9 1.5
 -3 -5 -16 27.5 1.4
 3 5 -16 27.1 1.6
 3 -5 16 28.7 2.1
 -3 -5 -16 27.1 1.6
 -3 5 16 26.8 1.5
 -3 -5 -16 27.9 2.1
 -3 5 16 28 1.6
 3 5 -16 26.7 1.7
 -3 5 16 25.1 1.2
 3 -5 16 26.9 1.5
 3 5 -16 27.3 1.2
 3 5 -16 30.9 1.6
 -3 -5 16 26.8 1.2
 -3 -5 16 29.3 1.9
 3 5 16 25.7 1.5
 -3 -5 16 28.9 1.4
 -3 5 -16 28.1 1.7
 -3 5 -16 25.8 1.5
 3 5 16 28.2 1.9
 3 -5 -16 27.6 2.3
 3 -5 -16 27.1 1.3
 -3 5 -16 27.8 1.2
 3 -5 -16 27.2 1.3
 -3 -5 16 26.5 2
 -4 -5 -16 46.8 1.9
 -4 5 16 46.6 1.8
 4 -5 16 46.2 1.9
 -4 5 16 50.99 2
 -4 -5 -16 49.4 2.5
 4 5 -16 47.9 2
 -4 5 16 48.8 2.1
 -4 5 16 40.8 2.1
 4 5 -16 47.3 1.7
 4 5 -16 46.6 2.3
 4 5 -16 46.8 2.1
 -4 -5 -16 47.2 2
 -4 -5 16 46.4 1.8
 -4 5 -16 44.1 1.9
 -4 5 -16 42.9 2.1
 4 5 16 48.3 1.7
 -4 5 -16 45.5 1.6
 4 5 16 45 1.9
 4 -5 -16 47 1.8
 0 6 -16 180.48 5.9
 0 -6 -16 173.68 6
 0 -6 -16 181.98 5.9
 0 6 -16 180.98 6.5
 0 -6 16 172.08 6
 0 6 -16 177.18 6.3
 0 -6 -16 175.88 6
 0 6 -16 188.98 6.3
 0 -6 -16 194.68 7.5
 0 -6 16 187.38 7.6
 1 6 -16 99.79 3.7
 1 -6 16 100.49 4.8
 1 6 -16 94.69 3.8
 1 6 -16 97.89 3.3
 -1 -6 -16 97.69 4.2
 -1 -6 -16 93.29 3.6
 -1 -6 -16 92.89 3.3
 -1 -6 -16 90.49 3.4
 1 6 -16 95.59 3.7
 -1 -6 -16 96.89 3.4
 1 -6 16 90.89 3.4
 1 -6 -16 98.19 4.8
 1 -6 -16 95.39 3.4
 -1 -6 16 90.69 3.4
 -1 -6 16 92.79 4.7
 1 -6 -16 89.79 3.3
 -1 6 -16 93.79 3.7
 -1 6 -16 96.59 3.2
 1 -6 -16 95.69 3.3
 -1 6 -16 96.59 3.6
 -1 6 -16 95.19 3.8
 -2 -6 -16 276.47 8.8
 -2 6 16 277.87 9
 2 6 -16 264.67 9.2
 -2 -6 -16 275.67 8.9
 2 6 -16 273.07 9
 -2 6 16 276.47 8.9
 2 -6 16 269.77 10
 -2 -6 -16 278.07 9.7
 2 6 -16 275.77 9
 -2 -6 -16 267.17 8.7
 -2 -6 -16 292.77 9.1
 2 6 -16 279.17 8.7
 -2 6 -16 280.87 9.2
 -2 -6 16 277.57 9
 -2 -6 16 279.57 10.1
 -2 6 -16 283.17 9.3
 2 -6 -16 276.17 8.9
 -2 6 -16 283.17 8.8
 -2 6 -16 287.27 9.5
 -3 6 16 40.9 1.7
 -3 -6 -16 42.5 1.8
 -3 -6 -16 42.5 2.2
 -3 6 16 43.5 1.5
 3 6 -16 40.6 1.7
 3 6 -16 40.1 1.7
 -3 -6 -16 42.4 1.7
 3 6 -16 40.8 1.5
 -3 6 -16 38.9 1.8
 -3 6 -16 37.3 1.4
 3 -6 -16 37.9 2.3
 3 -6 -16 39.4 1.5
 -3 6 -16 39.4 1.7
 -3 -6 16 38.7 1.5
 0 7 -16 1 0.2
 0 7 -16 0.9 0.3
 0 -7 16 2 0.3
 0 -7 -16 1.4 0.7
 0 -7 16 0.6 0.6
 1 -7 16 89.19 3.8
 1 7 -16 87.39 3.1
 1 7 -16 89.19 2.9
 -1 -7 16 79.99 2.8
 -1 -7 16 83.99 3.6
 1 -7 -16 93.69 3.8
 -1 7 -16 86.29 2.8
 -1 7 -16 86.79 3.1
 2 7 -16 24.5 0.9
 2 -7 -16 23.3 1.5
 -2 7 -16 23.8 0.9
 0 0 -17 0.2 0.5
 0 0 17 0.9 0.3
 0 0 17 0.6 0.5
 0 0 -17 -0.2 0.7
 0 0 -17 -0.2 0.5
 -1 0 -17 883.01 28.5
 -1 0 17 867.51 27.4
 1 0 17 878.61 27.4
 1 0 17 855.71 28
 1 0 17 907.81 28.7
 1 0 -17 896.81 27.9
 -1 0 17 920.41 28.6
 1 0 -17 883.21 28.6
 2 0 17 643.64 20.4
 -2 0 -17 667.73 22.2
 -2 0 17 675.53 20.6
 -2 0 -17 631.84 24.3
 -2 0 17 641.34 20.4
 2 0 17 644.04 21.4
 2 0 -17 632.74 21.1
 2 0 -17 671.43 22.2
 2 0 -17 644.24 24.2
 -2 0 17 685.73 22.1
 2 0 17 661.33 20.6
 3 0 -17 1.4 1.4
 3 0 17 0.8 0.4
 -3 0 17 0.5 0.8
 3 0 17 0.3 0.9
 -3 0 -17 0.2 1.4
 -3 0 17 0.8 0.5
 3 0 -17 1.4 1.1
 -3 0 17 0.9 0.4
 3 0 -17 1.5 1.3
 3 0 17 0.4 0.4
 3 0 -17 1 0.7
 4 0 17 110.89 4.1
 4 0 -17 98.59 5.2
 4 0 -17 96.79 6.6
 -4 0 17 109.29 3.6
 -4 0 17 96.49 6.1
 -4 0 17 109.09 3.9
 4 0 17 101.79 4.4
 4 0 -17 102.69 4.1
 4 0 17 109.49 5.8
 4 0 17 109.69 3.7
 -4 0 -17 101.99 4.6
 -4 0 17 102.39 4.2
 4 0 17 107.39 4.4
 4 0 -17 100.29 4
 5 0 -17 356.56 12.3
 5 0 17 393.76 12.7
 5 0 17 378.86 11.9
 5 0 -17 389.56 12.3
 5 0 17 384.06 12.3
 -5 0 17 394.06 12.5
 5 0 -17 361.76 11.9
 5 0 17 361.36 12.6
 -6 0 -17 19.4 1
 6 0 -17 19.1 1.2
 6 0 17 21.5 1.4
 -6 0 17 23.8 1.3
 0 1 -17 3395.46 102.99
 0 -1 17 3346.07 101.79
 0 -1 17 3418.06 102.99
 0 1 17 3364.96 102.59
 0 -1 -17 3212.08 102.39
 -1 -1 -17 355.86 14.2
 -1 1 17 375.46 11.9
 -1 -1 -17 404.76 13.3
 -1 1 17 384.16 12.9
 1 -1 17 361.66 12
 1 1 -17 378.86 13.3
 -1 -1 -17 361.36 12.7
 1 1 -17 367.96 12
 1 -1 17 373.26 12.7
 1 1 -17 385.46 15.1
 1 1 17 376.36 11.7
 -1 -1 17 390.56 13.1
 1 -1 -17 352.36 12.5
 -1 1 -17 363.26 13
 -1 -1 17 351.96 11.7
 -1 1 -17 366.66 15.1
 1 1 17 377.76 12.3
 1 -1 -17 374.86 14.3
 1 -1 -17 357.96 12.6
 2 1 -17 379.46 13.9
 2 1 -17 390.86 13.1
 -2 1 17 372.26 12.1
 -2 -1 -17 388.06 15.7
 2 1 -17 364.66 12.2
 2 1 -17 379.26 15.7
 2 -1 17 362.56 12.1
 -2 1 17 375.46 13.6
 2 -1 17 363.06 16
 -2 1 17 384.46 12.3
 2 -1 17 400.46 13.3
 2 -1 17 400.16 12.4
 2 -1 -17 395.86 13.3
 -2 -1 17 364.66 13.5
 2 1 17 368.86 11.9
 2 1 17 369.56 12.9
 2 1 17 368.06 12.1
 2 -1 -17 360.56 13.4
 -2 -1 17 371.76 12.1
 -2 1 -17 376.96 13.8
 2 -1 -17 411.86 15.8
 3 1 -17 181.88 8.5
 3 -1 17 184.88 6.6
 3 1 -17 190.38 6.8
 -3 1 17 185.88 8.1
 3 1 -17 180.08 7.4
 -3 1 17 182.78 6.5
 3 1 -17 174.68 6.4
 3 -1 17 170.18 6.6
 3 1 -17 179.18 6.2
 3 -1 17 180.28 6
 3 -1 17 173.88 7.6
 3 -1 17 190.18 6.4
 -3 1 17 193.48 6.2
 -3 1 17 188.38 6.3
 -3 -1 -17 177.68 6.1
 3 -1 -17 174.88 6
 3 1 17 175.28 6.1
 3 1 17 172.78 7.3
 -3 1 -17 172.28 8.4
 3 -1 -17 178.58 10
 -3 -1 17 177.08 8
 -3 -1 17 163.58 5.8
 3 1 17 178.48 6.3
 3 -1 -17 174.98 7.4
 -4 1 17 363.66 11.5
 4 1 -17 328.27 14.8
 -4 1 17 385.16 12.3
 4 -1 17 368.56 14
 -4 -1 -17 351.16 12.7
 4 -1 17 371.36 11.5
 4 1 -17 373.36 12.2
 -4 -1 -17 357.46 11.7
 4 1 -17 366.66 13.6
 4 -1 17 368.56 12.4
 4 -1 17 362.06 11.9
 4 1 -17 373.26 11.4
 -4 1 17 364.06 11.9
 4 -1 17 363.86 12.3
 4 -1 17 382.76 12.3
 -4 1 17 368.86 12.2
 -4 1 -17 385.16 12.3
 4 1 17 378.56 11.7
 4 1 17 372.46 14.1
 4 -1 -17 378.86 18.1
 -4 1 -17 337.17 15.5
 4 1 17 375.16 12.5
 4 1 17 394.16 12.3
 4 -1 -17 345.17 12
 4 -1 -17 371.46 12.1
 4 1 17 378.86 12.6
 4 -1 -17 358.26 14.1
 -4 -1 17 387.16 12.3
 -4 -1 17 354.46 14.8
 5 -1 17 40.7 2.1
 -5 1 17 39.7 1.9
 -5 -1 -17 38.7 1.9
 -5 1 17 40.6 1.6
 5 -1 17 43.8 1.6
 5 1 -17 39.3 2
 5 1 -17 40.4 2.1
 5 -1 17 38.9 2.3
 -5 1 17 42.2 2.3
 5 1 17 41.2 2.1
 5 1 17 38.2 2.3
 5 1 17 38.8 2.3
 -5 -1 17 39 2
 -5 1 -17 36.3 1.9
 5 -1 -17 40.2 1.7
 5 1 17 41.4 1.7
 5 -1 -17 38.1 1.9
 6 -1 17 6.7 0.7
 -6 1 17 7.3 0.7
 6 1 -17 7.7 0.7
 6 -1 17 6.6 0.7
 -6 -1 -17 7.1 0.6
 6 1 -17 8.1 0.7
 6 -1 -17 6 0.7
 6 -1 -17 7.9 0.5
 -6 1 -17 7.8 0.6
 6 1 17 7 0.5
 6 1 17 8.7 0.9
 0 -2 17 915.81 28.5
 0 2 17 904.51 28.2
 0 2 17 848.12 27.5
 0 2 -17 879.41 27.7
 0 -2 -17 900.71 29
 0 2 -17 908.81 31.6
 0 2 -17 899.11 29.2
 0 -2 17 899.41 29.2
 -1 -2 -17 172.68 7.8
 -1 -2 -17 171.98 7.1
 1 2 -17 172.38 7.2
 1 -2 17 170.58 6.6
 -1 2 17 163.98 5.7
 1 2 -17 173.48 5.9
 1 2 -17 170.78 5.8
 -1 2 17 166.98 6.5
 -1 -2 17 164.28 6.9
 -1 2 -17 167.18 7.1
 1 2 17 157.18 6
 1 -2 -17 171.48 7
 -1 2 -17 162.48 5.7
 1 -2 -17 168.78 7.8
 1 2 17 162.48 5.5
 -1 2 -17 166.58 5.6
 2 2 -17 354.26 11.7
 2 2 -17 371.46 11.9
 -2 -2 -17 365.06 15
 -2 2 17 350.66 11.6
 -2 2 17 370.86 11.8
 2 -2 17 366.86 16.5
 2 2 -17 373.76 13.7
 2 -2 17 359.96 12.9
 -2 2 17 356.06 13
 2 2 17 333.07 11.3
 2 -2 -17 365.56 15
 -2 2 -17 352.26 11.6
 -2 2 -17 356.76 11.4
 2 2 17 354.66 11.4
 2 -2 -17 367.26 13.2
 -2 -2 17 344.17 13.2
 2 2 17 367.46 12.5
 -2 2 -17 352.36 13.5
 3 -2 17 38.3 2.1
 3 2 -17 41.9 3.7
 -3 2 17 43.5 2
 -3 -2 -17 42.4 2
 -3 -2 -17 41 2.6
 -3 -2 -17 43.3 2.1
 3 2 -17 42 2.2
 -3 2 17 39.8 1.7
 3 -2 17 40.2 2.2
 3 2 -17 41.3 2.2
 3 2 -17 40.9 1.7
 -3 -2 -17 39.7 1.8
 -3 -2 -17 41.6 1.9
 -3 2 17 37.7 3.2
 3 2 -17 43 2
 3 2 -17 38.3 3
 -3 2 17 39.1 2.1
 3 -2 17 45.6 3.2
 3 -2 17 42.5 1.6
 -3 2 17 40.2 2.1
 3 2 17 39.6 1.9
 3 -2 -17 41.4 2.9
 3 -2 -17 42.9 4.5
 3 -2 -17 39.8 1.9
 -3 -2 17 39 3.6
 3 2 17 39.6 2.4
 -3 2 -17 41.9 1.9
 -3 2 -17 42.5 2.3
 3 2 17 30.9 3.2
 -3 2 -17 41.7 1.6
 -3 -2 17 40.8 2.1
 3 -2 -17 43.6 3.5
 3 2 17 41.5 1.7
 3 2 17 41.9 2.1
 -3 2 -17 41.8 3.9
 3 -2 -17 41.2 1.8
 -3 2 -17 41.4 2.2
 4 2 -17 16.3 0.9
 -4 -2 -17 14.4 1.7
 -4 2 17 16.1 1.4
 -4 2 17 16.1 1.4
 4 2 -17 15.5 1.1
 -4 -2 -17 15.2 1.2
 -4 2 17 14.1 1.2
 4 2 -17 15 1.2
 4 -2 17 15.1 1.4
 4 2 -17 16.8 1.5
 4 2 -17 15.4 1.4
 -4 -2 -17 14.8 1.1
 -4 -2 -17 15.4 1.1
 -4 2 17 14.6 0.9
 4 2 17 13.4 1.1
 4 -2 -17 13.9 1
 4 2 17 14.6 0.9
 4 -2 -17 20.2 4.4
 4 -2 -17 16.5 1.2
 -4 2 -17 14.8 0.7
 -4 2 -17 16.7 1.4
 4 2 17 15.5 1.4
 -4 -2 17 16 1.2
 -5 -2 -17 25 1.4
 -5 2 17 21.5 1.1
 -5 2 17 21 1.7
 5 2 -17 25.9 1.6
 -5 -2 -17 21.6 1.7
 5 -2 17 25.9 1.6
 -5 2 17 22.9 1.6
 5 -2 17 24.9 1.6
 5 2 -17 22.9 1.1
 5 2 -17 24.1 1.5
 -5 2 17 20.7 1.3
 5 2 17 20.1 1.1
 -5 2 -17 23.7 1.5
 5 2 17 20.1 1.4
 5 -2 -17 24.1 1.3
 5 -2 -17 22.5 1.2
 5 2 17 23.8 1.7
 5 2 17 23.2 1.6
 6 2 -17 3.2 0.5
 6 -2 17 3.5 0.5
 -6 2 17 3.7 0.6
 -6 -2 -17 3.1 0.4
 6 2 17 2.8 0.6
 -6 -2 17 3.5 0.5
 6 2 17 3.1 0.5
 6 2 17 2.7 0.3
 6 -2 -17 2.4 0.3
 6 -2 -17 2.5 0.3
 6 -2 -17 3.3 0.4
 -6 -2 17 2.8 0.4
 0 -3 17 125.59 5.3
 0 -3 -17 126.39 6
 0 3 -17 130.69 4.6
 0 -3 -17 129.19 6.1
 0 3 -17 132.79 4.8
 0 3 17 126.19 4.4
 0 3 -17 136.19 6.3
 1 3 -17 220.08 7.4
 1 3 -17 213.78 9.1
 1 3 -17 223.18 7.6
 -1 -3 -17 237.18 9.3
 -1 3 17 212.98 7.3
 1 -3 17 224.38 8.4
 -1 -3 -17 213.38 9.2
 -1 3 17 223.58 8
 1 -3 -17 240.58 9.5
 -1 3 -17 230.58 7.8
 1 -3 -17 223.98 9.8
 -1 3 -17 230.78 7.7
 -1 3 -17 230.08 9.5
 1 3 17 218.38 7.3
 -1 -3 17 222.58 8.3
 2 3 -17 67.29 2.9
 -2 3 17 66.89 2.8
 2 3 -17 65.79 2.8
 -2 3 17 63.79 2.6
 -2 -3 -17 69.29 3.6
 2 -3 17 70.29 6.3
 -2 -3 -17 64.09 2.7
 2 -3 17 65.19 3.7
 -2 -3 -17 64.99 2.6
 2 -3 17 65.99 2.9
 -2 -3 -17 66.89 2.8
 2 3 -17 64.99 3
 2 3 -17 70.79 4.4
 -2 3 17 62.19 3.6
 2 3 -17 66.49 2.4
 -2 -3 -17 64.19 2.6
 -2 3 -17 67.09 3.1
 2 -3 -17 66.49 4.4
 -2 3 -17 66.49 4.5
 -2 3 -17 66.99 3
 -2 3 -17 69.49 2.5
 -2 -3 17 67.39 2.8
 2 -3 -17 71.09 3.9
 2 -3 -17 66.99 2.6
 2 -3 -17 65.69 5.1
 -2 -3 17 65.49 3.5
 -2 3 -17 71.49 2.9
 2 -3 -17 66.79 2.7
 2 3 17 68.19 2.7
 3 3 -17 1269.07 39.9
 -3 3 17 1322.17 39.8
 3 -3 17 1226.08 47.4
 3 3 -17 1290.47 42.6
 -3 3 17 1264.97 39.8
 3 3 -17 1327.47 39.7
 -3 3 17 1251.87 41.6
 -3 3 17 1296.97 39.6
 3 -3 17 1263.57 41.2
 -3 3 -17 1327.57 43.6
 3 3 17 1286.27 40
 -3 3 -17 1307.27 39.9
 3 -3 -17 1237.98 45.1
 3 3 17 1295.77 39.8
 -3 3 -17 1283.77 40.2
 4 -3 17 180.38 6.6
 4 3 -17 189.98 6.4
 -4 -3 -17 188.08 6.3
 4 3 -17 189.28 6
 -4 3 17 177.58 6
 4 3 -17 182.08 6.7
 4 -3 17 170.68 6.5
 4 3 -17 182.68 6.7
 -4 3 17 178.88 6.4
 -4 3 17 178.38 6.6
 -4 -3 -17 188.88 7.3
 -4 -3 -17 186.28 6.3
 -4 -3 -17 189.38 6.4
 -4 3 17 175.68 6.6
 4 -3 -17 176.48 10.9
 -4 3 -17 178.88 5.8
 -4 3 -17 172.78 6.6
 4 -3 -17 182.68 6.1
 -4 -3 17 181.08 6.3
 4 3 17 175.68 6.5
 4 -3 -17 184.68 6
 4 3 17 183.28 6.6
 4 3 17 176.78 5.9
 -4 -3 17 178.08 6.1
 4 3 17 185.18 6.4
 -5 -3 -17 9.4 1.1
 -5 -3 -17 9.8 0.8
 5 3 -17 9.1 0.6
 5 3 -17 8.4 1
 -5 3 17 8.7 0.6
 5 -3 17 8.9 0.9
 -5 3 17 10.3 1.2
 -5 3 17 9.1 0.9
 5 3 -17 8 0.8
 -5 -3 -17 8.4 0.7
 -5 3 17 8.8 0.9
 5 3 17 10.6 0.9
 5 -3 -17 10.1 0.7
 5 3 17 10.2 1
 5 -3 -17 9.5 0.9
 -5 -3 17 10.5 0.9
 -5 -3 17 9.6 0.8
 5 -3 -17 11.2 0.8
 -5 3 -17 9.4 1
 5 3 17 10.5 0.7
 5 3 17 10.5 1.1
 0 4 -17 45 2.3
 0 -4 -17 47.9 1.9
 0 4 -17 43.1 2.1
 0 -4 -17 47.9 2.2
 0 4 -17 49.6 2.3
 0 4 -17 47.9 3.6
 0 -4 -17 44.2 2
 0 4 -17 46 1.8
 0 4 17 42.6 1.9
 0 -4 -17 43.3 2.7
 0 -4 -17 43.5 3.6
 0 -4 -17 43.8 2.9
 0 -4 -17 45.1 3.1
 0 -4 17 45.1 2.1
 1 -4 17 514.45 16.4
 -1 -4 -17 507.95 16.1
 -1 -4 -17 484.85 17.3
 1 4 -17 522.55 18.6
 -1 -4 -17 504.55 17.9
 -1 -4 -17 501.65 16.2
 1 4 -17 493.45 16.6
 1 4 -17 536.85 16.7
 1 4 -17 511.65 16.4
 -1 -4 -17 528.15 16.5
 1 4 -17 504.55 16
 -1 -4 -17 524.85 18.8
 -1 4 17 531.05 16.2
 -1 -4 -17 516.55 17.4
 -1 -4 -17 517.15 16.2
 -1 -4 17 525.15 16.3
 1 -4 -17 508.25 16.1
 1 -4 -17 516.55 16.2
 -1 4 -17 515.95 16
 1 -4 -17 487.85 16.1
 -1 4 -17 523.65 19
 -1 -4 17 488.95 16.1
 -1 4 -17 519.95 16.4
 -1 4 -17 502.95 16.6
 -1 -4 17 508.85 16.2
 1 -4 -17 537.35 18.9
 1 -4 -17 542.75 17.9
 1 -4 -17 508.85 19
 1 -4 -17 492.65 16.3
 -1 4 -17 525.15 16.7
 2 4 -17 101.49 5.9
 2 4 -17 104.19 4.2
 2 4 -17 97.49 4.1
 -2 -4 -17 106.19 4.1
 -2 -4 -17 104.49 4.9
 -2 -4 -17 100.29 3.8
 2 -4 17 102.79 5.1
 2 -4 17 99.19 8.2
 -2 4 17 103.39 4
 2 4 -17 103.69 4
 2 4 -17 102.49 3.6
 -2 -4 -17 102.29 3.9
 -2 4 17 100.59 3.8
 2 -4 17 102.09 4
 -2 -4 -17 106.49 3.7
 -2 -4 17 103.29 3.9
 -2 4 -17 103.89 3.6
 -2 -4 17 98.99 3.7
 2 4 17 100.69 3.8
 2 -4 -17 102.79 3.8
 2 -4 -17 106.49 6.6
 2 -4 -17 100.99 6
 -2 4 -17 99.39 4.2
 2 -4 -17 108.99 5.3
 2 -4 -17 100.89 3.7
 -2 4 -17 99.29 6.3
 -2 4 -17 102.99 4
 -2 4 -17 100.59 4.2
 -2 -4 17 96.89 3.7
 -3 4 17 110.59 4.3
 -3 -4 -17 110.19 4.1
 -3 -4 -17 107.49 3.9
 3 4 -17 120.79 4.6
 -3 4 17 107.29 3.8
 3 4 -17 110.39 4.2
 3 -4 17 109.09 4.3
 -3 4 17 109.29 4.1
 3 4 -17 109.79 3.8
 -3 -4 -17 111.39 5.2
 -3 4 17 111.29 4.3
 3 4 -17 107.09 4.4
 3 -4 17 103.19 9.2
 -3 -4 -17 110.39 4.3
 -3 -4 -17 110.99 4.1
 3 -4 -17 110.49 3.9
 3 -4 -17 107.79 5.3
 -3 4 -17 114.79 3.8
 -3 4 -17 109.09 4.5
 3 -4 -17 108.69 4
 -3 -4 17 110.59 4
 -3 4 -17 113.19 4.2
 3 4 17 107.69 4.1
 -3 4 -17 114.79 4.5
 3 -4 -17 106.29 7.5
 -3 -4 17 113.69 4.1
 3 4 17 114.09 4.3
 4 4 -17 128.99 4.6
 -4 -4 -17 125.59 4.5
 -4 4 17 123.09 4.6
 4 4 -17 127.99 4.2
 -4 4 17 123.39 4.6
 -4 -4 -17 120.59 5.3
 -4 -4 -17 131.89 4.6
 -4 -4 -17 127.09 4.6
 -4 4 17 129.99 4.9
 4 4 -17 126.69 4.8
 -4 4 17 140.19 4.4
 4 4 -17 124.69 4.8
 4 -4 17 132.89 4.7
 -4 4 -17 130.59 5
 4 -4 -17 127.69 5.5
 4 4 17 132.59 4.8
 4 -4 -17 134.89 4.5
 4 4 17 130.19 4.9
 4 -4 -17 129.29 4.5
 -4 -4 17 134.89 4.6
 -4 -4 17 129.09 4.6
 -4 4 -17 135.09 4.3
 4 4 17 135.39 4.4
 -5 -4 -17 8.9 0.7
 5 -4 17 10.4 0.8
 -5 -4 -17 8.4 0.6
 5 4 -17 9.1 0.5
 -5 4 17 9.4 0.6
 -5 -4 -17 9.1 0.9
 5 4 -17 9.9 0.8
 -5 4 17 9.6 0.9
 -5 4 17 8.7 0.7
 -5 -4 17 9.1 0.6
 5 -4 -17 7 0.6
 5 4 17 9.2 0.7
 5 4 17 8.9 0.6
 -5 -4 17 9.3 0.6
 5 -4 -17 9.6 0.6
 -5 4 -17 9.6 0.8
 0 -5 17 439.46 14.4
 0 -5 -17 466.25 14.3
 0 -5 17 453.65 14.5
 0 5 -17 459.35 14.2
 0 -5 -17 416.46 14.9
 0 -5 -17 460.15 14.4
 0 -5 -17 426.96 14.3
 0 5 -17 460.05 14.7
 0 -5 -17 455.15 14.6
 0 5 -17 454.75 14.8
 0 -5 17 465.25 16.4
 0 -5 -17 466.95 15.9
 0 5 -17 478.75 15
 -1 5 17 50.19 2.1
 -1 -5 -17 46 2.1
 1 5 -17 48 2.3
 1 -5 17 45.3 2
 -1 -5 -17 47.7 2
 -1 -5 -17 47 2.3
 -1 -5 -17 46.7 2.9
 1 5 -17 50.29 2.5
 1 -5 17 47.9 2.2
 1 5 -17 46.9 1.9
 1 -5 17 48.2 3.3
 -1 -5 -17 49.5 2.1
 1 5 -17 48 2.4
 -1 -5 -17 47.3 2.9
 -1 -5 17 47.4 2.2
 -1 -5 17 50.09 2.1
 -1 5 -17 51.69 2.6
 1 -5 -17 47.7 2.1
 1 -5 -17 50.99 2
 1 -5 -17 44.1 3.3
 -1 5 -17 48.3 1.9
 -1 -5 17 46.7 2.1
 1 -5 -17 48.1 2.1
 -1 5 -17 48.2 2.5
 -1 -5 17 53.69 3.5
 1 -5 -17 49.1 3.2
 -1 5 -17 48.6 2.3
 -2 -5 -17 133.99 4.9
 -2 5 17 142.29 4.9
 2 5 -17 136.19 4.6
 2 5 -17 133.59 5.1
 2 5 -17 143.09 5.3
 2 -5 17 137.39 6.2
 -2 -5 -17 141.99 5.9
 -2 -5 -17 139.99 5.1
 2 -5 17 141.79 5
 -2 -5 -17 137.59 4.7
 -2 5 17 134.19 4.9
 2 5 -17 143.09 5.1
 2 -5 17 121.79 11.8
 -2 -5 -17 136.99 4.9
 -2 -5 17 138.39 4.8
 -2 -5 17 131.79 4.8
 -2 -5 17 139.29 6.2
 2 -5 -17 139.29 4.7
 2 -5 -17 133.29 4.7
 -2 -5 17 132.69 4.8
 -2 5 -17 139.29 5.3
 -2 5 -17 140.49 4.6
 -2 5 -17 138.49 5.3
 2 -5 -17 131.39 7.4
 2 -5 -17 143.79 6.3
 -2 5 -17 144.29 5.1
 3 -5 17 82.69 3.8
 3 5 -17 80.89 2.8
 3 5 -17 76.69 3.1
 -3 -5 -17 77.69 3.9
 -3 -5 -17 76.99 3.2
 3 -5 17 80.19 3.1
 -3 -5 -17 77.99 3
 -3 5 17 77.19 2.8
 3 5 -17 80.39 3.3
 3 5 -17 80.59 3.3
 -3 5 17 80.09 3.1
 -3 5 17 80.29 3.3
 -3 -5 -17 77.39 3
 3 -5 -17 83.39 4.3
 -3 5 -17 76.19 2.8
 -3 -5 17 79.19 3.8
 3 -5 -17 84.79 2.9
 -3 -5 17 78.69 2.8
 3 -5 -17 73.49 2.8
 3 5 17 79.09 3.1
 -3 5 -17 77.59 3.1
 -3 5 -17 79.99 3.4
 -3 -5 17 78.79 3
 3 5 17 85.29 3.5
 4 5 -17 28.5 1.4
 -4 5 17 26.7 1.3
 -4 5 17 28.6 1.6
 4 5 -17 28.2 1.1
 -4 -5 -17 24.8 1.8
 -4 5 17 33.1 1.5
 4 5 -17 29.8 1.5
 -4 -5 -17 28 1.3
 4 -5 17 28.9 1.3
 -4 -5 -17 27 1.4
 -4 5 17 27.3 1.2
 -4 -5 17 28.3 1.3
 -4 5 -17 24 1.3
 4 5 17 25.2 1.3
 4 -5 -17 28.4 1.2
 -4 5 -17 29.3 1.5
 4 5 17 31.2 1.1
 -4 5 -17 29 1.1
 0 -6 17 4.7 0.6
 0 6 -17 4.6 0.8
 0 6 -17 3.8 0.6
 0 -6 -17 5.1 1.3
 0 -6 -17 4.4 0.5
 0 -6 -17 4 0.6
 0 6 -17 4.7 0.8
 0 6 -17 4.8 0.5
 0 -6 17 4.2 1.2
 -1 -6 -17 35.1 1.5
 1 6 -17 37.8 1.5
 1 6 -17 35.6 1.8
 1 -6 17 39 2.7
 -1 -6 -17 35.4 1.6
 -1 -6 -17 39.4 1.7
 1 6 -17 36.9 2
 1 -6 17 37.5 1.6
 -1 -6 -17 39.9 1.8
 -1 -6 -17 39.7 2.3
 1 6 -17 38.6 1.8
 -1 6 -17 37.8 1.9
 1 -6 -17 35.6 2.7
 -1 -6 17 38 1.7
 1 -6 -17 37.3 1.6
 -1 6 -17 38.2 1.8
 -1 6 -17 38.7 2
 -1 6 -17 38.5 1.5
 1 -6 -17 36.3 1.6
 -1 -6 17 40.3 2.7
 -2 -6 -17 17.3 1.1
 -2 -6 -17 16.4 1.5
 -2 -6 -17 16 1
 2 -6 17 15.9 1.7
 -2 6 17 16.4 1
 2 6 -17 17.4 1.1
 2 6 -17 18.5 1.1
 -2 -6 -17 17.5 1
 2 6 -17 18.6 1.2
 -2 -6 -17 16.5 0.9
 2 6 -17 17.8 0.9
 -2 -6 17 16.4 1.6
 -2 6 -17 17.8 0.9
 -2 6 -17 16.5 1.1
 -2 -6 17 17.9 1
 2 -6 -17 18.7 1.8
 -2 6 -17 18.3 1.2
 -2 6 -17 16.2 1.3
 2 -6 -17 18.1 0.9
 3 6 -17 88.19 3.1
 -3 -6 -17 88.19 3.1
 -3 -6 -17 90.19 3.2
 3 6 -17 87.79 2.9
 3 6 -17 89.99 3.2
 -3 -6 -17 89.89 3.7
 -3 6 17 84.39 3.1
 -3 6 17 91.29 2.9
 -3 -6 17 83.39 2.9
 -3 6 -17 87.89 3.1
 -3 6 -17 88.49 2.9
 3 -6 -17 89.09 2.9
 -3 6 -17 89.79 3.2
 3 -6 -17 81.19 3.9
 0 7 -17 61.39 2
 0 7 -17 58.89 2.2
 0 -7 -17 51.49 2.8
 0 -7 17 61.39 2.9
 1 7 -17 17.1 0.9
 1 7 -17 18.8 0.8
 1 -7 17 19.3 1.5
 -1 7 -17 17.3 0.9
 -1 7 -17 18.8 0.8
 -1 -7 17 17.4 1.3
 1 -7 -17 17.1 1.4
 0 0 -18 36.1 3.2
 0 0 -18 31.1 2.2
 0 0 18 36.1 1.6
 0 0 18 35.9 2.3
 0 0 -18 36 2.1
 1 0 18 116.59 4.6
 1 0 -18 115.09 6.5
 1 0 -18 106.79 4.9
 -1 0 -18 114.09 6.6
 1 0 18 109.09 4
 1 0 -18 111.59 4.5
 -1 0 18 114.59 5
 1 0 18 108.99 5
 -1 0 -18 113.59 5
 -1 0 18 113.39 4
 2 0 18 1194.28 37.4
 2 0 18 1206.18 36.5
 2 0 18 1141.69 36.3
 2 0 -18 1184.58 38.2
 -2 0 18 1204.88 38
 -2 0 18 1186.88 36.3
 -2 0 18 1216.78 36.5
 -2 0 -18 1156.68 38.1
 2 0 -18 1187.88 40.7
 2 0 -18 1120.69 37
 3 0 -18 73.89 6.1
 3 0 -18 62.69 3.7
 3 0 18 63.59 2.9
 3 0 18 70.99 4.1
 -3 0 18 63.19 2.8
 3 0 18 61.49 2.4
 3 0 -18 61.29 3.4
 -3 0 18 64.29 2.9
 3 0 18 62.39 2.7
 3 0 -18 65.79 4.5
 -3 0 18 63.59 4.2
 -3 0 18 65.39 2.6
 -3 0 18 64.89 2.3
 3 0 18 64.49 3.9
 4 0 18 90.59 5.2
 4 0 18 83.49 3.6
 -4 0 18 78.29 3.1
 -4 0 -18 76.49 3.8
 -4 0 18 78.39 2.8
 -4 0 18 74.19 5.4
 4 0 -18 83.39 3.4
 4 0 18 79.39 2.9
 4 0 18 76.69 3.3
 4 0 18 81.29 3.7
 4 0 -18 69.39 5.8
 4 0 -18 76.69 3.2
 -4 0 18 79.99 3.5
 4 0 -18 78.89 4.6
 5 0 18 63.59 2.7
 -5 0 18 65.69 2.9
 5 0 18 64.59 2.4
 5 0 -18 59.89 2.7
 5 0 -18 69.49 3.2
 5 0 18 59.89 3.1
 -6 0 -18 290.57 9.5
 6 0 18 295.87 9.9
 6 0 -18 320.07 9.8
 -6 0 18 310.77 9.9
 0 -1 18 645.34 21.3
 0 1 -18 648.64 23.4
 0 1 18 626.54 19.9
 0 1 -18 647.04 21.3
 0 -1 -18 649.34 21
 0 1 18 655.03 20.8
 0 -1 18 634.94 20
 0 -1 -18 610.74 20.6
 -1 -1 -18 257.67 9.6
 -1 -1 -18 252.87 10.9
 1 1 -18 251.57 9.7
 1 1 -18 253.57 8.4
 1 -1 18 264.47 9.2
 -1 1 18 254.27 8.4
 -1 1 18 261.37 9.4
 1 1 -18 247.98 11.3
 1 -1 18 253.87 8.5
 1 -1 -18 237.08 9.1
 -1 1 -18 251.77 9.6
 1 -1 -18 257.27 10.9
 -1 -1 18 266.07 9.6
 1 1 18 253.87 8.8
 1 -1 -18 254.77 9.2
 1 1 18 251.37 8.2
 -1 -1 18 246.48 8.3
 -1 1 -18 257.97 11.7
 -2 1 18 83.49 3.1
 2 1 -18 84.29 4.7
 2 1 -18 79.09 3
 -2 -1 -18 83.69 5.8
 2 -1 18 80.99 4
 -2 1 18 83.09 3.2
 2 -1 18 75.49 3.1
 2 1 -18 79.99 3.2
 2 1 -18 82.49 5.8
 2 -1 18 81.19 3.3
 -2 1 18 81.29 4.3
 -2 -1 18 78.99 3
 2 -1 -18 85.99 5.7
 2 -1 -18 77.79 4
 2 1 18 78.79 3
 2 1 18 80.49 3.1
 2 1 18 79.99 3.9
 2 -1 -18 73.29 4.2
 -2 -1 18 79.59 4.4
 -2 -1 18 79.59 3.2
 -2 1 -18 86.79 4.7
 3 -1 18 163.58 6
 -3 -1 -18 160.08 6.4
 -3 1 18 156.18 5.8
 -3 1 18 168.98 5.6
 3 1 -18 163.68 6.8
 3 1 -18 157.08 7.8
 3 1 -18 155.28 5.2
 3 1 -18 154.78 5.7
 -3 -1 -18 161.98 5.4
 3 -1 18 166.08 5.7
 3 1 -18 159.58 5.8
 3 1 -18 150.88 6.1
 -3 1 18 161.78 5.2
 3 -1 18 158.08 6
 -3 1 18 166.58 5.8
 3 1 -18 158.68 5.5
 3 -1 18 150.28 5.2
 3 -1 18 156.88 7
 -3 1 18 161.98 7.5
 3 1 18 148.99 7
 -3 -1 18 157.08 5.7
 -3 1 -18 158.58 5.8
 -3 1 -18 159.78 7.9
 -3 -1 18 158.58 7.4
 3 -1 -18 157.88 9.3
 -3 -1 18 150.88 5.3
 3 1 18 142.29 5.3
 3 1 18 162.08 6.9
 3 1 18 162.08 5.7
 3 -1 -18 154.88 5.5
 3 -1 -18 153.18 6.9
 3 1 18 156.78 5.5
 4 1 -18 21.6 1
 4 -1 18 19 1.4
 4 -1 18 18.5 1.7
 4 1 -18 14.1 2.9
 4 1 -18 24 1.5
 -4 1 18 18.9 1.6
 -4 1 18 21.5 1.1
 -4 1 18 18.4 2.9
 -4 -1 -18 20 1.2
 -4 1 18 22.2 1.6
 4 -1 18 20.9 1.6
 4 1 -18 22.2 1.6
 4 -1 18 19.5 1.1
 4 -1 18 22.5 1.7
 -4 1 18 20.4 1.4
 4 -1 18 17 2.5
 -4 -1 -18 19 1.8
 4 1 -18 22.2 2.7
 4 -1 -18 21.9 1.2
 4 -1 -18 25.4 5.1
 4 1 18 19.8 1.4
 4 1 18 21.1 1.7
 4 1 18 25.3 1.8
 4 -1 -18 19 3.8
 4 -1 -18 23 1.5
 -4 -1 18 18 3.1
 -4 -1 18 24.3 1.6
 4 1 18 21.1 1.2
 -4 1 -18 23.9 1.6
 4 1 18 23 3
 5 1 -18 4.3 0.8
 -5 1 18 2.8 0.4
 -5 1 18 4.1 0.8
 5 1 -18 3.5 0.7
 -5 1 18 3 0.6
 5 -1 18 4.5 0.5
 -5 -1 -18 4.1 0.7
 5 -1 18 5.6 1
 5 -1 18 5.4 1
 5 1 18 3.1 0.8
 5 1 18 3.1 0.5
 5 -1 -18 3.9 0.5
 5 -1 -18 4.8 0.7
 5 1 18 4.7 1
 5 1 18 2.8 0.6
 -5 -1 18 4.9 0.8
 -6 -1 -18 2.8 0.4
 6 -1 18 2.5 0.5
 -6 1 18 2.8 0.5
 6 1 -18 2.5 0.5
 6 1 -18 2.1 0.4
 6 -1 18 2.9 0.5
 6 1 18 3.2 0.6
 6 -1 -18 2.6 0.5
 -6 1 -18 2.9 0.4
 6 1 18 3.1 0.3
 0 -2 18 189.68 7.1
 0 -2 -18 188.38 7.6
 0 2 -18 188.68 6.4
 0 2 -18 187.58 7.7
 0 2 -18 188.98 9.7
 0 2 -18 180.48 6.3
 0 2 18 191.88 7
 0 -2 -18 192.48 8.3
 0 -2 18 186.98 7.8
 0 2 18 190.78 6.2
 -1 2 18 1108.49 34.4
 1 2 -18 1133.29 36.2
 -1 2 18 1132.09 35.4
 1 2 -18 1123.09 34.6
 1 -2 18 1130.49 35.4
 1 2 -18 1094.09 34.4
 -1 -2 -18 1097.99 36.1
 1 -2 -18 1137.39 35.5
 -1 2 -18 1141.89 35.8
 1 2 18 1074.99 34.4
 -1 2 -18 1127.09 34
 -1 -2 18 1065.89 35.5
 1 2 18 1070.99 33.7
 -1 2 -18 1070.09 33.8
 -2 2 18 16.5 1.2
 -2 -2 -18 18.6 3.3
 2 2 -18 20.3 2.3
 2 2 -18 15.8 1.2
 2 -2 18 12.3 1.7
 2 2 -18 17.5 1.1
 2 -2 18 18 3.6
 -2 2 18 15.6 1.1
 -2 2 18 16.7 1.9
 2 -2 18 17.4 1.9
 2 -2 -18 22.3 2.3
 2 2 18 18.9 1.1
 2 -2 -18 19.9 3.4
 -2 -2 18 15.2 2.3
 2 2 18 17.2 2
 -2 2 -18 15.5 1.1
 2 2 18 15.4 1
 -2 2 -18 14.9 1.3
 -2 2 -18 16.6 2.3
 -3 -2 -18 138.19 4.7
 -3 2 18 134.99 6.6
 3 -2 18 126.89 5.1
 3 -2 18 134.69 4.4
 -3 2 18 137.69 4.9
 3 2 -18 129.19 4.4
 3 2 -18 128.19 4.9
 -3 -2 -18 133.79 4.9
 -3 -2 -18 133.49 5.7
 -3 -2 -18 134.19 4.8
 -3 -2 -18 134.49 4.6
 -3 2 18 127.79 5
 3 -2 18 130.89 6.2
 3 2 -18 131.59 5
 -3 2 18 134.99 5
 3 2 -18 131.39 7
 3 -2 18 130.59 5.1
 3 2 -18 138.09 4.8
 3 2 -18 132.59 6.1
 -3 2 18 134.39 4.5
 3 2 -18 132.29 5.1
 3 -2 -18 125.89 4.7
 3 -2 -18 129.89 5.9
 3 -2 -18 137.49 8.6
 3 -2 -18 133.79 4.5
 3 2 18 133.09 4.8
 3 -2 -18 135.49 6.7
 3 2 18 133.29 5
 -3 2 -18 138.99 7.5
 -3 -2 18 126.59 4.9
 -3 -2 18 134.09 6.9
 -3 2 -18 135.79 4.7
 -3 2 -18 134.29 4.4
 3 2 18 128.09 5.1
 3 2 18 127.09 4.4
 -3 2 -18 132.09 5.1
 4 2 -18 56.89 2.7
 -4 2 18 60.99 2.3
 4 2 -18 61.09 2.9
 -4 2 18 64.49 2.7
 4 -2 18 61.79 2.9
 -4 -2 -18 63.09 3.4
 -4 -2 -18 60.79 2.6
 4 2 -18 62.29 2.3
 -4 2 18 58.39 2.8
 4 2 -18 60.19 2.6
 4 2 -18 65.19 3
 -4 -2 -18 60.99 2.6
 -4 2 18 61.39 2.9
 -4 -2 -18 63.59 2.6
 4 -2 -18 59.79 6
 -4 2 -18 61.49 2.9
 4 -2 -18 61.29 2.6
 4 -2 -18 59.59 2.4
 4 2 18 63.89 2.8
 -4 -2 18 58.79 2.6
 4 2 18 62.79 3
 4 2 18 60.69 2.3
 -5 2 18 204.48 7.1
 -5 -2 -18 210.88 7.5
 5 2 -18 203.28 6.5
 5 -2 18 205.08 7.1
 -5 2 18 193.88 6.6
 -5 2 18 203.58 6.9
 5 -2 18 213.08 7.2
 -5 -2 -18 209.38 6.9
 5 2 -18 184.78 7
 5 2 -18 221.38 7.3
 -5 2 18 209.28 7.4
 5 -2 -18 207.28 7
 5 -2 -18 207.18 6.8
 5 2 18 212.28 7.2
 -5 2 -18 207.88 7.2
 5 2 18 211.38 7.5
 5 2 18 212.98 6.8
 5 2 18 207.88 7.4
 -6 -2 -18 77.09 2.6
 6 2 -18 78.79 2.9
 6 -2 18 77.89 2.8
 -6 2 18 77.09 2.9
 -6 -2 18 79.39 2.7
 6 -2 -18 73.69 2.5
 6 -2 -18 77.19 2.5
 6 -2 -18 71.79 2.7
 -6 -2 18 74.49 2.6
 6 2 18 79.99 2.5
 6 2 18 77.79 2.8
 0 -3 -18 204.88 9.1
 0 -3 -18 223.78 9.1
 0 3 -18 226.58 7.6
 0 -3 18 219.88 8.2
 0 3 -18 218.48 7.4
 0 3 -18 235.18 9.3
 0 3 18 209.48 7.1
 1 3 -18 56.59 2.4
 -1 3 18 55.89 2.9
 1 3 -18 55.39 3.8
 -1 3 18 52.29 2.2
 -1 -3 -18 54.59 3.8
 1 -3 18 56.19 3.3
 1 3 -18 56.49 2.5
 -1 -3 -18 60.39 3.9
 -1 3 18 56.09 2.3
 1 3 18 52.89 2.2
 1 -3 -18 56.59 4.1
 -1 3 -18 54.89 3.8
 -1 -3 18 56.79 3.1
 1 -3 -18 58.49 3.8
 -1 3 -18 54.99 2.4
 -1 3 -18 56.29 2.6
 2 3 -18 344.77 10.9
 2 3 -18 349.77 11.6
 -2 -3 -18 337.67 11.2
 -2 3 18 346.67 11.2
 2 3 -18 357.16 11.6
 2 -3 18 348.77 11.5
 2 -3 18 366.76 17.5
 -2 -3 -18 332.97 11.2
 -2 -3 -18 351.66 14.6
 2 3 -18 348.57 11.3
 2 3 -18 361.76 13.7
 -2 -3 -18 348.47 11.5
 -2 -3 -18 340.77 12.3
 2 -3 18 352.96 12.7
 -2 -3 -18 345.27 11.1
 2 -3 18 353.06 12.6
 -2 3 18 339.07 12.5
 2 -3 18 337.57 11.5
 -2 3 18 347.57 11.4
 2 -3 -18 354.46 13.5
 -2 -3 18 313.27 11
 2 -3 -18 370.26 15.2
 -2 3 -18 358.26 11.3
 -2 -3 18 367.66 12.1
 2 -3 -18 366.16 12.7
 2 3 18 347.87 11.2
 2 3 18 325.47 11
 -2 -3 18 348.57 11.3
 -2 3 -18 343.87 11.6
 2 -3 -18 344.67 11
 -2 3 -18 340.07 10.8
 -2 3 -18 342.77 13.8
 2 -3 -18 337.17 11.1
 -2 3 -18 343.17 11.5
 2 -3 -18 336.27 10.9
 3 3 -18 34.7 1.9
 -3 3 18 35.5 1.9
 -3 -3 -18 37.2 1.8
 -3 3 18 33.4 2
 3 3 -18 36.8 2.1
 -3 3 18 36.1 3.3
 3 -3 18 35.1 3.3
 -3 -3 -18 37.6 2.7
 3 3 -18 37 3.7
 -3 3 18 38.5 2.1
 -3 -3 -18 37.1 2
 3 -3 18 36.7 2.1
 3 3 -18 38.1 1.6
 -3 -3 -18 39.9 1.9
 -3 -3 -18 35.9 1.7
 3 -3 18 34.5 2
 -3 3 18 36.2 1.6
 3 3 -18 34.4 2.1
 3 -3 -18 36 2.9
 -3 -3 18 35.4 1.9
 -3 -3 18 35.2 1.7
 3 -3 -18 38 1.7
 -3 3 -18 35.3 1.8
 -3 3 -18 36.6 1.5
 3 -3 -18 35.5 1.8
 -3 3 -18 34.6 2.2
 3 3 18 36.5 2
 3 -3 -18 34.1 3.6
 3 3 18 35.8 1.8
 -3 3 -18 40.9 4.2
 3 -3 -18 34.7 1.6
 3 -3 -18 34 4.1
 -4 3 18 335.97 11.2
 -4 3 18 334.97 10.6
 -4 -3 -18 328.97 12
 4 3 -18 344.17 10.6
 -4 -3 -18 341.97 11
 4 3 -18 337.77 11.3
 -4 3 18 334.67 11
 4 -3 18 326.57 11.1
 -4 3 18 344.47 11.3
 -4 -3 -18 335.97 11
 -4 -3 -18 332.87 10.9
 4 3 -18 338.77 11
 4 -3 18 337.17 11.2
 4 3 -18 330.37 11.3
 4 -3 -18 349.27 10.7
 4 3 18 338.47 11.2
 4 3 18 325.77 10.6
 -4 -3 18 350.26 11
 4 -3 -18 327.97 10.8
 4 3 18 346.77 11.4
 -4 3 -18 336.07 10.5
 -4 -3 18 333.67 10.8
 4 -3 -18 327.87 10.8
 -4 3 -18 353.96 11.4
 4 3 18 327.77 11.1
 4 -3 -18 299.37 16.1
 -5 3 18 12.4 1
 -5 3 18 12.4 1.2
 5 3 -18 9.3 1
 -5 -3 -18 10.7 0.8
 5 -3 18 12.2 1
 -5 -3 -18 11 1.1
 -5 -3 -18 10.8 0.9
 5 3 -18 11.7 0.6
 -5 3 18 10.7 0.7
 -5 3 18 11.6 0.9
 5 3 18 11.3 0.7
 5 -3 -18 12.1 0.8
 5 3 18 11.9 1.1
 -5 -3 18 12.2 0.9
 5 3 18 13 1
 5 -3 -18 11.8 0.8
 -5 3 -18 11.2 1
 5 -3 -18 11.8 0.8
 5 3 18 10.5 0.9
 -5 -3 18 11.3 0.8
 0 4 -18 21.6 1.5
 0 -4 -18 21.4 2.1
 0 4 18 19.8 1.1
 0 -4 -18 20.6 1.4
 0 4 -18 20.9 1.3
 0 4 -18 20.3 1.5
 0 -4 -18 24.1 2.2
 0 -4 -18 19.9 1.8
 0 -4 18 20.7 1.4
 0 4 -18 19.2 2.6
 0 -4 -18 19.6 2.7
 0 -4 -18 19.8 1.1
 0 -4 -18 20.5 1.2
 0 4 -18 20.8 1
 -1 -4 -18 4.9 0.7
 -1 -4 -18 6.1 1.4
 1 4 -18 4 0.7
 1 4 -18 5.6 1
 -1 -4 -18 4.3 1.2
 -1 -4 -18 4.5 1.2
 1 4 -18 4.1 1.4
 -1 -4 -18 4.9 0.7
 1 4 -18 4.4 0.8
 -1 4 18 5 0.7
 1 4 -18 3.2 0.5
 -1 -4 -18 4 1.7
 -1 -4 -18 6.2 0.9
 1 -4 18 5.3 0.9
 -1 -4 -18 4.5 0.7
 -1 -4 18 4.6 0.7
 1 -4 -18 4.3 1.7
 -1 4 -18 3.2 0.7
 1 -4 -18 4.6 0.7
 1 -4 -18 4.7 1.4
 -1 -4 18 4.4 0.6
 1 -4 -18 4.5 0.7
 -1 4 -18 6 0.6
 -1 4 -18 4.8 0.9
 1 -4 -18 5.3 1.7
 -1 -4 18 5.7 0.8
 1 -4 -18 4.4 0.7
 -1 4 -18 3.4 1.4
 -1 4 -18 4.1 0.8
 1 4 18 4.3 0.6
 -2 -4 -18 596.04 18.9
 2 4 -18 570.04 17.7
 2 -4 18 503.65 24
 -2 -4 -18 580.94 17.8
 2 -4 18 518.05 18.9
 2 4 -18 550.34 20.2
 -2 -4 -18 531.45 17.5
 -2 4 18 521.95 17.4
 -2 -4 -18 574.24 17.5
 -2 -4 -18 555.14 17.3
 2 -4 18 551.94 17.7
 2 4 -18 550.64 17.2
 2 4 -18 573.34 18
 -2 4 18 562.74 17.7
 2 4 -18 549.35 17.9
 2 -4 -18 511.65 21.2
 -2 4 -18 550.34 17.8
 2 -4 -18 555.54 18.9
 2 4 18 545.35 17.3
 -2 4 -18 549.74 17.8
 2 -4 -18 531.25 17.1
 -2 4 -18 575.14 17.5
 -2 -4 18 518.25 17.2
 -2 4 -18 556.64 17
 -2 -4 18 516.75 17.2
 2 -4 -18 558.74 20.2
 -2 4 -18 552.34 20.7
 2 -4 -18 570.24 17.3
 -2 -4 18 566.64 17.4
 3 4 -18 211.18 7.5
 -3 -4 -18 214.78 7.2
 -3 -4 -18 205.88 7
 -3 -4 -18 219.98 7.4
 -3 -4 -18 219.08 7.2
 -3 4 18 193.38 7.3
 -3 4 18 211.38 7.4
 -3 4 18 206.38 6.9
 3 4 -18 218.88 7.3
 -3 -4 -18 220.58 8.4
 3 4 -18 219.58 7.6
 -3 4 18 209.98 7.2
 3 4 -18 214.38 6.9
 3 -4 18 212.78 7.4
 3 -4 -18 207.98 11.1
 3 -4 -18 199.58 8.4
 -3 -4 18 205.68 7.1
 -3 4 -18 205.78 7.5
 3 -4 -18 220.08 7
 3 4 18 213.58 7.1
 -3 4 -18 211.58 7.2
 -3 4 -18 207.78 7.5
 -3 4 -18 211.78 6.8
 3 4 18 206.38 7.3
 3 -4 -18 214.68 7
 -3 -4 18 211.78 7
 4 -4 18 76.49 3.1
 4 4 -18 73.29 3.2
 -4 -4 -18 70.59 2.9
 4 4 -18 73.69 2.9
 -4 4 18 76.59 3.2
 -4 -4 -18 73.99 2.9
 -4 -4 -18 76.99 3.7
 4 4 -18 74.39 2.6
 4 4 -18 74.29 3.1
 -4 4 18 70.59 2.6
 -4 4 18 76.89 3.1
 -4 -4 -18 72.29 3
 -4 4 18 79.39 3
 4 4 18 74.59 3
 -4 4 -18 75.69 3.2
 -4 -4 18 76.09 2.8
 4 4 18 75.49 2.7
 4 -4 -18 79.99 2.8
 4 -4 -18 72.89 2.8
 -4 4 -18 74.29 2.6
 4 4 18 78.69 3.2
 -4 -4 18 75.29 2.9
 -4 4 -18 66.99 2.8
 -5 -4 -18 20.1 1
 -5 -4 -18 19.8 1.3
 -5 4 18 22 0.9
 -5 4 18 25 1.2
 5 4 -18 23.5 1.2
 5 -4 18 23 1.1
 -5 4 18 21.3 1.1
 -5 -4 -18 22.9 1.1
 5 4 -18 22.6 0.9
 -5 4 -18 22.1 1.2
 5 4 18 21 0.9
 -5 -4 18 21 1
 5 4 18 21 1.1
 5 -4 -18 23.1 1
 -5 -4 18 22 0.9
 0 5 -18 103.19 3.6
 0 5 -18 96.89 4.1
 0 -5 -18 105.69 3.7
 0 5 -18 102.99 4.2
 0 -5 18 99.09 3.8
 0 -5 -18 104.19 3.9
 0 -5 18 109.49 5.4
 0 -5 18 96.39 3.7
 0 -5 -18 109.99 3.8
 0 -5 -18 95.19 4.3
 0 -5 -18 105.69 5
 0 5 -18 104.99 4
 -1 -5 -18 53.99 2.3
 1 5 -18 56.79 2.7
 1 5 -18 54.19 2.6
 1 -5 18 55.59 2.4
 -1 -5 -18 51.99 3.1
 -1 -5 -18 52.79 2.2
 -1 -5 -18 53.09 3.1
 1 5 -18 54.99 2.5
 -1 5 18 53.29 2.3
 1 -5 18 57.09 3.6
 -1 -5 -18 53.99 2.5
 -1 -5 -18 56.09 2.3
 1 5 -18 53.79 2.1
 -1 5 -18 54.29 2.5
 -1 -5 18 52.89 2.2
 -1 -5 18 55.79 3.6
 1 -5 -18 51.09 3.7
 1 -5 -18 56.79 2.2
 -1 5 -18 54.59 2.1
 1 -5 -18 52.99 2.3
 -1 5 -18 54.09 2.6
 -1 -5 18 55.69 2.3
 1 -5 -18 52.49 2.3
 1 -5 -18 57.19 3.5
 -1 5 -18 56.89 2.7
 2 -5 18 42.2 2
 -2 5 18 41.7 2
 -2 -5 -18 42.4 1.9
 -2 -5 -18 41.2 2.1
 -2 -5 -18 40.6 1.9
 2 5 -18 38.8 2
 -2 -5 -18 40 1.8
 -2 5 18 40 1.9
 2 5 -18 40.3 2.1
 2 5 -18 41.4 2.2
 2 -5 18 41.5 2.9
 -2 -5 -18 39.2 2.7
 2 5 -18 40.9 1.7
 2 -5 -18 39.1 1.7
 -2 -5 18 40.9 1.8
 -2 5 -18 42.4 2.2
 -2 5 -18 40.6 2
 2 -5 -18 41.4 3
 2 -5 -18 39.6 1.8
 -2 -5 18 37 1.8
 -2 5 -18 39 1.6
 -2 -5 18 39.7 2.8
 -2 5 -18 41.2 2.2
 3 5 -18 132.39 4.5
 3 -5 18 138.39 6
 -3 5 18 130.19 4.8
 -3 -5 -18 136.69 4.8
 3 -5 18 132.29 4.8
 -3 -5 -18 137.89 4.7
 -3 5 18 138.19 4.5
 -3 5 18 136.89 4.9
 3 5 -18 142.39 4.9
 3 5 -18 133.69 5
 -3 -5 -18 136.79 5.7
 3 5 -18 140.09 5.1
 -3 -5 18 134.79 4.6
 -3 5 -18 140.09 4.5
 -3 -5 18 132.39 4.5
 3 -5 -18 132.79 5.8
 3 -5 -18 130.89 4.5
 3 5 18 137.89 4.8
 -3 -5 18 130.39 5.5
 3 5 18 138.79 5
 -3 5 -18 136.19 5
 -3 5 -18 135.19 4.8
 3 -5 -18 137.49 4.6
 -4 5 18 116.19 3.7
 4 5 -18 113.89 3.7
 4 5 -18 111.89 3.9
 -4 5 18 115.79 4
 -4 -5 -18 110.29 4.5
 -4 -5 -18 113.89 3.9
 4 -5 18 116.69 3.9
 4 5 -18 115.59 4.1
 -4 -5 -18 113.99 4
 -4 5 -18 115.49 4.2
 -4 5 -18 114.89 3.6
 4 -5 -18 120.39 3.8
 -4 -5 18 109.19 3.8
 4 5 18 114.39 3.7
 4 5 18 113.69 3.9
 0 6 -18 0.3 0.3
 0 -6 -18 -0.1 0.3
 0 -6 -18 -0.1 0.7
 0 6 -18 0.1 0.4
 0 6 -18 0.3 0.4
 0 6 -18 0.6 0.4
 0 -6 18 0.1 0.4
 0 -6 -18 0.4 0.3
 0 -6 18 -0.1 0.7
 1 -6 18 255.17 8.4
 1 6 -18 274.07 9
 1 6 -18 266.97 8.4
 1 6 -18 262.57 8.8
 1 6 -18 260.67 8.8
 -1 -6 -18 261.37 9.2
 -1 -6 -18 258.97 8.5
 -1 -6 -18 275.97 8.7
 1 -6 18 279.37 10
 -1 -6 -18 267.17 8.5
 -1 -6 -18 268.47 8.6
 -1 6 -18 265.57 8.9
 1 -6 -18 280.37 10
 1 -6 -18 259.57 8.6
 -1 6 -18 270.67 9.1
 1 -6 -18 264.37 8.5
 -1 -6 18 259.37 8.6
 -1 -6 18 279.47 10.1
 -1 6 -18 274.77 9
 -1 6 -18 272.17 8.5
 -2 -6 -18 84.09 3
 2 6 -18 87.59 3.2
 2 6 -18 83.99 3.3
 -2 6 18 82.49 3
 -2 -6 -18 83.89 2.9
 2 6 -18 83.89 3.2
 -2 -6 -18 82.69 3
 -2 -6 -18 83.69 3.1
 2 6 -18 85.09 2.9
 -2 -6 -18 81.69 3.6
 2 -6 18 83.09 3.9
 -2 6 -18 82.69 3.4
 -2 6 -18 85.79 3.2
 -2 -6 18 84.19 2.9
 -2 6 -18 85.69 3.3
 2 -6 -18 86.49 2.9
 -2 6 -18 82.09 2.8
 -2 -6 18 79.39 3.8
 -3 -6 -18 24.8 1.2
 3 6 -18 26.8 1
 -3 -6 -18 24.5 1.5
 3 6 -18 25.9 1.2
 3 6 -18 27.1 1.2
 -3 6 18 27.9 1
 -3 -6 -18 25.6 1.1
 -3 6 -18 23.7 1.2
 -3 6 -18 24.9 1
 -3 6 -18 26 1.3
 -3 -6 18 23.7 1
 3 -6 -18 24.5 1
 3 -6 -18 28.5 1.9
 0 7 -18 7.6 0.6
 0 7 -18 7.6 0.4
 0 -7 18 7.4 0.9
 1 7 -18 52.39 1.7
 1 -7 18 50.39 2.4
 -1 7 -18 51.49 1.8
 -1 -7 18 52.29 2.4
 1 -7 -18 53.99 2.5
 0 0 19 0.8 0.7
 0 0 -19 0.8 0.6
 0 0 19 1.4 0.4
 0 0 -19 0.6 0.9
 -1 0 -19 7.4 2.2
 -1 0 19 2.4 0.9
 1 0 19 3 0.6
 -1 0 -19 2.3 0.9
 1 0 -19 2.5 1.3
 1 0 19 2.5 0.9
 1 0 -19 3.5 1.1
 -1 0 19 2.7 0.5
 1 0 -19 2.6 0.8
 1 0 19 0.9 0.6
 2 0 -19 22.2 2.3
 2 0 -19 16.9 1.7
 2 0 19 20.4 1.9
 -2 0 19 18.3 2
 -2 0 -19 16 2.2
 2 0 19 18.9 1.3
 -2 0 -19 18.7 3.6
 -2 0 19 19.3 1.2
 2 0 19 20.3 1.2
 -2 0 19 17.4 1.2
 2 0 -19 20.5 3.7
 3 0 19 74.49 3.1
 -3 0 19 74.59 2.7
 -3 0 19 77.69 4.7
 3 0 19 73.39 3.3
 3 0 -19 84.49 6.7
 -3 0 19 69.59 3.2
 3 0 19 76.29 4.3
 3 0 19 76.79 3.3
 3 0 -19 70.49 4.8
 3 0 -19 76.39 3
 3 0 19 75.89 2.7
 3 0 -19 72.89 3.2
 -3 0 19 75.59 3
 -3 0 19 76.89 3.2
 4 0 -19 9 3
 4 0 -19 12.3 1.1
 -4 0 19 12.7 1.3
 4 0 19 11.2 1.3
 4 0 19 11 1.1
 -4 0 19 14.5 0.8
 4 0 19 12.1 2.2
 4 0 19 11 0.8
 -4 0 -19 10.3 1.4
 4 0 19 10.1 1.3
 4 0 -19 12.5 1.2
 -4 0 19 7.7 2.2
 -4 0 19 10.3 1
 5 0 19 9.9 1
 5 0 19 7.3 1.1
 5 0 19 8.1 0.7
 5 0 -19 8.5 0.9
 5 0 -19 9.6 1.1
 -5 0 19 7.1 1
 -6 0 19 26 1.4
 6 0 19 25.3 1.4
 6 0 -19 24.6 1.3
 -6 0 -19 24.5 1.1
 0 1 -19 59.19 3.4
 0 -1 -19 57.39 3.1
 0 1 19 58.89 2.4
 0 -1 19 57.49 2.4
 0 -1 -19 61.39 3.2
 0 1 19 57.69 3.1
 0 -1 -19 59.19 4.1
 0 1 -19 66.39 4.9
 0 -1 19 61.19 3.5
 1 1 -19 151.08 7.8
 -1 -1 -19 139.89 7.3
 1 1 -19 133.29 4.9
 1 1 -19 139.09 6.1
 -1 1 19 142.19 5.9
 1 -1 19 135.39 4.9
 1 -1 19 142.29 5.7
 -1 1 19 134.99 4.8
 1 1 19 137.89 4.8
 -1 1 -19 140.89 8.1
 1 -1 -19 146.39 7.5
 -1 -1 19 143.89 6.2
 1 -1 -19 143.39 5.8
 -1 1 -19 140.59 6.2
 1 1 19 135.79 5.5
 1 -1 -19 135.69 5.8
 -1 -1 19 139.19 5
 2 -1 19 7.4 1.3
 2 -1 19 7.7 0.9
 2 1 -19 11 2.6
 -2 1 19 7.8 1.5
 2 1 -19 7.4 0.9
 -2 -1 -19 8.4 2.5
 2 1 -19 9.7 1.9
 2 1 -19 6.1 0.7
 2 -1 19 7.5 0.8
 -2 1 19 6.5 0.8
 -2 1 19 6.5 0.7
 2 1 19 7 0.8
 2 -1 -19 6.9 1.4
 -2 -1 19 7.2 1.5
 2 1 19 5.8 0.7
 -2 -1 19 7.6 0.8
 2 -1 -19 13.6 3
 -2 1 -19 8.6 1.8
 -2 -1 19 7 0.9
 2 1 19 6.7 1.3
 3 1 -19 70.49 3.9
 3 -1 19 68.29 2.5
 3 -1 19 72.39 4.2
 -3 -1 -19 69.79 2.7
 3 -1 19 69.19 3.2
 -3 -1 -19 69.69 3.6
 -3 1 19 70.79 3.1
 -3 1 19 76.59 4.6
 3 1 -19 67.59 3
 3 1 -19 70.09 4.8
 -3 1 19 72.59 2.9
 -3 -1 -19 69.39 2.7
 -3 1 19 66.49 3
 3 -1 19 77.29 3.8
 3 -1 19 65.89 3.2
 3 1 -19 67.39 2.7
 -3 -1 -19 65.29 3.3
 3 1 -19 67.49 2.4
 3 1 -19 64.49 2.9
 3 -1 19 76.59 3
 -3 1 19 69.69 2.5
 3 -1 -19 65.69 4.1
 3 1 19 68.89 2.8
 -3 -1 19 67.29 2.4
 3 1 19 70.79 2.5
 3 1 19 67.79 4.1
 3 -1 -19 67.59 2.5
 -3 -1 19 73.09 4.7
 3 -1 -19 64.79 5.7
 3 1 19 65.59 3.1
 -3 -1 19 71.39 3
 -3 -1 19 62.99 2.6
 3 -1 -19 66.49 2.8
 -3 1 -19 61.99 4.8
 -3 1 -19 68.89 3
 3 1 19 68.59 3
 4 -1 19 159.48 5.2
 4 1 -19 165.18 10.7
 -4 1 19 155.18 5.9
 -4 1 19 156.38 5.9
 -4 1 19 168.08 5.7
 4 -1 19 163.58 5.7
 -4 -1 -19 157.68 6.4
 4 -1 19 148.99 6
 4 -1 19 152.58 5.9
 4 1 -19 174.98 9.7
 -4 -1 -19 158.48 5.4
 4 1 -19 151.18 5.7
 4 1 -19 147.89 5.1
 4 -1 19 151.28 6
 4 1 -19 156.68 5.8
 -4 1 19 170.58 5.3
 -4 1 -19 154.38 5.7
 4 1 19 154.98 9.7
 4 1 19 159.88 6
 4 1 19 153.18 5.2
 4 -1 -19 156.98 5.6
 -4 -1 19 156.58 5.7
 4 -1 -19 153.88 5.2
 4 1 19 149.88 5.9
 4 1 19 157.28 5.7
 4 -1 -19 148.39 10.4
 5 1 -19 257.37 8.3
 5 1 -19 235.98 8.4
 -5 -1 -19 253.87 8.1
 -5 1 19 244.68 7.8
 5 -1 19 240.28 8.6
 5 -1 19 246.88 8.4
 5 -1 19 241.58 7.7
 -5 1 19 250.47 8.5
 5 1 19 246.78 8.7
 5 1 19 248.98 8.6
 -5 -1 19 236.78 8.2
 5 1 19 243.88 8.3
 5 -1 -19 253.57 8
 5 -1 -19 250.27 8.2
 5 1 19 242.68 7.9
 6 1 -19 59.19 2.3
 -6 -1 -19 58.69 2.1
 6 -1 19 55.09 2.3
 -6 1 19 60.09 2.3
 6 -1 19 56.99 2.2
 6 1 -19 62.89 2.3
 -6 -1 19 53.69 2
 6 1 19 59.89 2.4
 6 1 19 57.59 2
 -6 -1 19 61.39 2.2
 6 -1 -19 60.89 2.2
 -6 1 -19 55.89 2
 0 2 -19 443.06 15.4
 0 -2 19 418.76 15.4
 0 2 19 458.95 14.5
 0 -2 -19 445.56 15.3
 0 2 -19 427.06 13.8
 0 -2 19 444.66 14.7
 0 2 -19 396.36 17.5
 0 2 -19 414.96 13.6
 0 2 19 419.56 13.6
 -1 -2 -19 284.57 11.6
 -1 2 19 276.57 8.9
 1 2 -19 278.17 8.9
 1 2 -19 283.17 10.7
 -1 -2 -19 259.27 10.5
 1 2 -19 255.07 9
 -1 2 19 259.17 8.8
 1 -2 19 280.37 10
 -1 2 19 281.77 9.9
 1 -2 -19 278.17 11.5
 1 2 19 275.37 8.7
 -1 -2 19 256.27 10.3
 1 2 19 268.67 9.5
 -1 2 -19 279.67 10.6
 -1 2 -19 268.17 9
 -1 2 -19 260.57 8.8
 1 -2 -19 269.17 10.3
 -2 2 19 35.7 1.7
 -2 2 19 38.4 1.9
 -2 2 19 35.4 2.7
 2 2 -19 36.5 1.7
 2 -2 19 37.7 2.7
 2 -2 19 38.9 4.5
 -2 -2 -19 38.1 3.8
 2 2 -19 35.3 1.9
 2 -2 19 31.1 1.9
 2 2 -19 40.1 3.1
 -2 -2 19 35.3 3.2
 -2 2 -19 36.9 2
 2 2 19 37.3 1.7
 2 2 19 39.8 1.8
 2 2 19 36.9 2.9
 2 -2 -19 39.5 3.1
 2 -2 -19 34.6 3.8
 -2 2 -19 42.3 3.5
 -2 2 -19 37.7 1.8
 3 2 -19 189.38 6.5
 3 2 -19 192.48 9
 -3 2 19 182.58 8.4
 3 -2 19 185.48 8.1
 3 -2 19 187.68 6.1
 -3 2 19 179.38 6.7
 3 2 -19 183.08 6.6
 -3 -2 -19 194.48 6.5
 -3 2 19 199.48 6.6
 3 2 -19 184.48 6.8
 -3 -2 -19 191.98 6.3
 -3 -2 -19 190.28 6.4
 3 -2 19 193.68 6.8
 -3 2 19 193.78 6.8
 -3 2 19 188.58 6.1
 3 2 -19 179.08 6.7
 -3 -2 -19 194.68 7.6
 3 -2 19 184.38 6.9
 3 2 -19 186.68 6.1
 -3 -2 -19 186.08 6.6
 -3 -2 19 187.58 6.6
 3 2 19 190.38 6.5
 -3 2 -19 189.68 6.8
 -3 2 -19 189.48 9.4
 3 -2 -19 194.18 7.8
 3 -2 -19 183.28 10.6
 -3 2 -19 180.88 6.3
 3 2 19 182.78 6.8
 3 -2 -19 182.78 8.5
 3 -2 -19 192.08 6.4
 3 -2 -19 188.88 6.2
 3 2 19 176.08 6.1
 -3 2 -19 186.28 6
 3 2 19 189.18 6.7
 -3 -2 19 185.28 8.9
 -4 -2 -19 188.18 6.3
 -4 2 19 183.38 6
 -4 2 19 179.68 6.6
 4 -2 19 194.88 6.8
 4 2 -19 175.38 6.5
 4 2 -19 179.68 5.9
 4 2 -19 181.78 6.3
 -4 2 19 183.68 6.7
 -4 -2 -19 182.98 7.3
 -4 -2 -19 187.78 6.4
 -4 -2 -19 186.78 6.4
 -4 2 19 187.78 6.5
 4 2 -19 189.48 6.7
 4 2 19 181.68 6.2
 4 -2 -19 178.48 11.3
 -4 -2 19 188.08 6.5
 -4 2 -19 185.58 6.8
 4 2 19 196.28 7
 4 -2 -19 188.68 6.2
 4 -2 -19 193.98 6.5
 4 2 19 186.68 6.6
 5 2 -19 11.9 1.1
 5 2 -19 11.7 1
 -5 2 19 11 0.7
 5 -2 19 12.9 1.1
 -5 -2 -19 10.5 1
 -5 2 19 11.7 1
 -5 2 19 12.7 1.1
 5 -2 19 11.3 1.1
 -5 -2 -19 11.6 1.2
 -5 2 19 11.3 1.3
 -5 2 -19 11.9 1
 5 2 19 12.3 0.8
 5 -2 -19 12.1 0.8
 5 2 19 12.5 1.1
 5 -2 -19 12.3 1
 5 2 19 12.3 1.2
 5 2 19 10.2 1.2
 -6 2 19 37.2 1.5
 6 2 -19 32.9 1.4
 -6 -2 -19 34.4 1.3
 6 -2 19 32.1 1.4
 -6 -2 19 32 1.2
 6 -2 -19 29.6 1.2
 6 2 19 32.4 1.2
 6 -2 -19 33.7 1.3
 6 2 19 35.6 1.5
 -6 -2 19 33 1.4
 0 3 -19 13.9 1.1
 0 -3 19 12.4 1.6
 0 3 19 11.8 0.8
 0 -3 -19 14.6 1.9
 0 -3 -19 10 1.8
 0 3 -19 11.9 1.9
 -1 3 19 169.98 5.8
 -1 -3 -19 168.88 7.7
 1 -3 19 160.48 6
 1 3 -19 180.78 5.9
 1 3 -19 171.58 5.5
 -1 -3 -19 168.98 6
 1 3 -19 179.18 6.1
 1 -3 19 168.98 6.9
 -1 -3 -19 172.58 5.8
 -1 3 19 168.68 6.5
 1 3 -19 182.08 7.9
 -1 -3 -19 175.18 8.1
 -1 3 19 161.88 5.7
 -1 -3 -19 166.08 5.6
 1 3 -19 166.18 6.2
 -1 -3 -19 150.88 7.4
 1 -3 -19 163.88 8.2
 1 -3 -19 168.38 7.6
 -1 3 -19 170.88 5.8
 -1 3 -19 162.48 6
 1 -3 -19 166.18 5.6
 1 3 19 169.28 5.6
 -1 -3 19 170.58 6.7
 1 -3 -19 165.78 5.7
 -1 3 -19 173.08 6.1
 -1 -3 19 161.68 5.8
 1 -3 -19 161.98 6.9
 -1 3 -19 174.98 7.9
 2 -3 19 232.98 9.2
 -2 -3 -19 250.17 9.2
 2 3 -19 246.08 7.8
 2 -3 19 228.38 8.3
 -2 -3 -19 243.38 11.4
 -2 3 19 251.17 8.3
 -2 -3 -19 243.48 7.9
 2 -3 19 242.78 8.4
 2 3 -19 243.38 10.4
 2 3 -19 244.38 8.4
 -2 3 19 248.58 9.4
 -2 -3 -19 240.08 8.1
 -2 3 19 238.28 8.1
 2 -3 19 236.08 9.4
 -2 -3 -19 236.68 8
 -2 -3 -19 248.48 8.3
 2 3 -19 249.28 8.2
 2 -3 19 242.28 13.7
 2 3 -19 246.88 8.4
 2 -3 -19 228.78 7.7
 2 3 19 247.98 8.1
 2 -3 -19 243.28 8
 -2 3 -19 248.98 10.7
 -2 3 -19 254.77 8.4
 2 -3 -19 240.88 7.8
 -2 3 -19 241.68 7.7
 -2 -3 19 245.08 9
 -2 3 -19 241.08 8.4
 2 -3 -19 228.58 11.4
 -2 -3 19 223.88 7.8
 2 3 19 234.38 7.9
 -2 3 -19 243.78 8.1
 2 -3 -19 241.78 9.4
 2 -3 -19 244.98 10.2
 -2 -3 19 236.78 8.1
 -3 -3 -19 111.79 4.2
 3 -3 19 103.79 4.3
 3 3 -19 106.29 4.4
 3 3 -19 111.39 4.4
 -3 -3 -19 104.39 3.9
 -3 -3 -19 112.29 4.1
 -3 3 19 101.99 3.7
 3 3 -19 111.49 6.5
 3 -3 19 110.89 4.4
 -3 3 19 110.49 4.1
 -3 3 19 114.49 4.4
 3 3 -19 110.19 4.2
 -3 -3 -19 111.39 4.1
 3 3 -19 107.29 3.7
 3 -3 19 104.49 5.7
 -3 -3 -19 116.29 5.2
 -3 3 19 104.69 5.8
 -3 3 19 103.59 4.2
 3 -3 -19 104.69 7.5
 3 -3 -19 100.89 3.8
 -3 -3 19 107.39 4.1
 -3 3 -19 107.99 3.7
 3 -3 -19 98.99 6.1
 -3 3 -19 110.59 4.1
 3 -3 -19 114.49 4
 3 -3 -19 103.79 5.2
 -3 -3 19 105.39 3.9
 3 3 19 110.49 4.1
 -3 3 -19 106.39 6.9
 -3 3 -19 103.99 4.4
 3 3 19 105.69 4.2
 3 -3 -19 111.69 3.9
 4 3 -19 106.89 4
 4 -3 19 106.99 4.1
 4 3 -19 103.99 4.3
 -4 -3 -19 116.09 5
 4 -3 19 108.59 4.3
 4 3 -19 105.69 4.3
 -4 3 19 105.49 4.2
 -4 -3 -19 110.19 4.1
 -4 3 19 107.39 3.7
 -4 3 19 112.09 4.2
 -4 -3 -19 102.29 4
 4 3 -19 107.69 3.7
 -4 3 19 114.69 4.4
 -4 -3 19 104.09 4.1
 4 -3 -19 114.69 3.9
 4 3 19 106.79 3.7
 4 3 19 109.19 4.4
 4 -3 -19 108.89 3.9
 4 -3 -19 110.89 3.8
 -4 -3 19 105.69 3.9
 4 3 19 104.99 4.2
 -4 3 -19 104.99 3.5
 -4 3 -19 106.19 4.3
 4 3 19 110.89 4.2
 -5 3 19 153.88 5.1
 -5 -3 -19 158.88 5.3
 -5 -3 -19 154.88 5.2
 5 3 -19 158.58 5.6
 -5 -3 -19 157.58 5.8
 -5 3 19 173.28 5.6
 5 3 -19 163.08 5
 -5 3 19 160.48 5.4
 5 -3 19 146.39 5.5
 5 3 19 163.78 5.6
 5 -3 -19 164.88 5.3
 5 3 19 161.48 5.6
 5 -3 -19 160.48 5.4
 -5 -3 19 160.98 5.3
 5 3 19 160.48 5.2
 -5 -3 19 155.08 5.5
 5 3 19 164.58 5.8
 5 -3 -19 164.68 5.3
 -5 3 -19 160.28 5.6
 0 -4 -19 49.8 3.5
 0 4 -19 59.09 4.2
 0 -4 -19 55.79 2.5
 0 4 -19 58.19 2.7
 0 -4 19 55.29 2.5
 0 -4 -19 53.49 3.1
 0 -4 -19 56.79 2.4
 0 -4 -19 52.99 4.1
 0 4 -19 54.09 2.1
 0 4 -19 52.89 2.6
 0 4 -19 59.69 2.5
 0 4 19 54.29 2.2
 0 -4 -19 49.6 3.2
 0 -4 -19 56.99 2.2
 1 4 -19 74.89 4.9
 1 4 -19 73.89 3
 -1 -4 -19 72.59 2.9
 1 4 -19 70.59 2.6
 -1 -4 -19 71.69 3.8
 1 4 -19 76.59 3.3
 -1 -4 -19 72.59 4.9
 -1 -4 -19 70.29 3.1
 -1 4 19 74.39 2.9
 -1 -4 -19 70.89 4.3
 1 -4 19 76.19 3.1
 -1 -4 -19 74.29 2.9
 -1 -4 -19 67.09 3.7
 -1 -4 -19 70.09 2.8
 1 4 -19 72.69 3.2
 1 -4 -19 73.79 4.1
 -1 4 -19 71.69 3.2
 -1 -4 19 71.19 3
 -1 4 -19 71.79 5
 1 -4 -19 73.49 2.9
 1 -4 -19 74.49 4.9
 1 -4 -19 73.19 2.8
 1 -4 -19 69.69 2.9
 -1 4 -19 70.49 2.6
 1 4 19 70.29 2.7
 -1 -4 19 69.89 2.8
 -1 4 -19 74.59 3
 -1 4 -19 72.99 3.2
 1 -4 -19 70.39 4.8
 -2 4 19 542.05 17.7
 2 -4 19 558.84 17.9
 2 4 -19 551.54 18.1
 -2 4 19 552.64 17.8
 -2 -4 -19 573.84 17.6
 -2 -4 -19 564.14 17.7
 2 4 -19 554.54 18.1
 2 -4 19 545.35 25.1
 2 4 -19 564.14 17.9
 -2 -4 -19 585.64 17.7
 2 4 -19 560.94 17.4
 2 -4 19 548.75 19.1
 -2 -4 -19 574.54 18
 -2 -4 19 568.74 17.8
 2 -4 -19 546.75 17.6
 -2 4 -19 556.04 18.2
 2 -4 -19 547.35 21.7
 2 -4 -19 568.54 17.7
 -2 4 -19 607.64 25.5
 -2 4 -19 572.84 18.2
 2 4 19 566.44 17.7
 -2 -4 19 536.35 17.6
 -2 4 -19 577.54 17.9
 -2 -4 19 544.95 17.6
 3 4 -19 75.79 3.4
 -3 -4 -19 73.09 3
 -3 -4 -19 75.69 2.9
 -3 -4 -19 78.69 3.2
 -3 4 19 77.89 3.3
 -3 -4 -19 72.59 3.9
 3 -4 19 78.79 3.3
 3 4 -19 77.79 3.1
 -3 4 19 71.89 3.1
 -3 4 19 73.89 3.1
 -3 -4 -19 76.29 3
 3 4 -19 80.29 2.8
 -3 4 19 76.19 2.8
 3 4 -19 77.09 3.3
 -3 -4 19 77.29 3.1
 3 -4 -19 78.39 4.2
 3 4 19 74.69 3.1
 3 -4 -19 79.99 2.9
 -3 4 -19 79.39 2.8
 -3 -4 19 77.09 3
 3 -4 -19 76.89 3
 3 4 19 76.49 3.2
 -3 4 -19 73.99 3.1
 -3 4 -19 76.39 3.4
 3 -4 -19 75.19 6.1
 4 4 -19 8.5 0.8
 -4 4 19 7.1 0.9
 -4 -4 -19 7.1 1.2
 -4 4 19 7.6 0.9
 -4 4 19 7.4 0.6
 4 4 -19 8 0.6
 4 4 -19 9 1.1
 -4 -4 -19 5.9 0.7
 4 -4 19 7.1 0.9
 -4 -4 -19 7.4 0.8
 4 4 -19 7.3 0.9
 -4 4 19 6.8 0.8
 -4 -4 -19 7 0.8
 -4 4 -19 7.8 1
 -4 4 -19 8.1 0.5
 4 4 19 8 0.9
 4 -4 -19 6.8 0.7
 -4 -4 19 8.2 0.8
 4 -4 -19 7 0.7
 4 4 19 8 0.6
 4 4 19 6.9 0.8
 -4 -4 19 7.6 0.7
 -5 4 19 33.7 1.4
 -5 -4 -19 32.4 1.3
 -5 -4 -19 28.4 1.2
 -5 4 19 32 1.2
 5 -4 19 31.4 1.4
 -5 -4 -19 30.3 1.5
 5 4 -19 34 1.1
 -5 4 19 30.5 1.4
 5 4 -19 32.7 1.5
 -5 4 -19 32.4 1.5
 5 4 19 31 1.4
 5 4 19 31.2 1.2
 -5 -4 19 30.7 1.2
 5 -4 -19 33.5 1.2
 -5 -4 19 32.4 1.2
 0 -5 -19 39.7 2.8
 0 -5 19 39.9 1.8
 0 5 -19 38.9 2.1
 0 -5 19 39.6 3.1
 0 -5 -19 42.4 2
 0 5 -19 39.3 2.2
 0 -5 -19 38.8 1.9
 0 5 -19 42.7 2
 0 -5 -19 39.7 1.8
 0 -5 -19 36.1 2.3
 0 5 -19 41 1.7
 0 -5 19 40.7 1.9
 -1 5 19 90.09 3.3
 1 5 -19 85.19 3.6
 1 -5 19 83.49 3.3
 -1 -5 -19 84.69 3.3
 1 -5 19 90.09 4.7
 -1 -5 -19 82.89 4.1
 -1 -5 -19 83.09 3.2
 -1 -5 -19 86.09 3.1
 1 5 -19 83.89 3
 1 5 -19 87.39 3.7
 -1 -5 -19 86.49 3.5
 1 5 -19 83.49 3.4
 -1 5 -19 85.99 3.4
 1 -5 -19 79.29 3.1
 -1 5 -19 82.39 3
 -1 -5 19 86.29 3.2
 -1 5 -19 84.09 3.6
 1 -5 -19 83.39 4.9
 -1 -5 19 93.29 4.8
 1 -5 -19 76.59 3
 -1 5 -19 86.19 3.6
 -1 -5 19 75.39 3.1
 1 -5 -19 86.29 4.4
 -2 5 19 2.5 0.5
 -2 -5 -19 3.5 0.6
 -2 -5 -19 2.7 0.6
 2 -5 19 2 1
 -2 -5 -19 4.1 0.7
 2 5 -19 2.9 0.7
 2 5 -19 2.4 0.4
 2 5 -19 2.5 0.5
 -2 -5 -19 3 0.5
 -2 -5 -19 2.6 0.9
 2 5 -19 1.6 0.6
 -2 5 19 3.3 0.6
 2 -5 19 2.8 0.7
 2 -5 -19 4.6 0.6
 2 -5 -19 2.6 1.2
 -2 -5 19 3.2 0.6
 -2 5 -19 3.2 0.6
 -2 5 -19 1.8 0.6
 2 -5 -19 2.8 0.5
 -2 -5 19 3.8 1.2
 -2 5 -19 3.3 0.8
 -2 -5 19 3.8 0.6
 -2 5 -19 2.6 0.5
 -3 -5 -19 95.59 4.2
 -3 5 19 91.09 3.6
 3 5 -19 91.79 3.7
 -3 -5 -19 92.29 3.6
 -3 -5 -19 89.49 3.4
 3 5 -19 95.79 3.5
 3 5 -19 93.69 3.2
 -3 5 19 90.49 3.4
 3 -5 19 93.29 3.5
 -3 5 19 87.39 3.1
 -3 -5 -19 98.39 3.4
 3 5 -19 93.39 3.6
 -3 5 -19 90.39 3.8
 -3 5 -19 94.69 3.2
 -3 -5 19 91.79 4.2
 -3 -5 19 91.69 3.3
 -3 5 -19 93.59 3.7
 3 -5 -19 90.29 3.3
 -3 5 -19 93.29 3.5
 3 -5 -19 94.39 4.4
 3 -5 -19 96.49 3.3
 -3 -5 19 91.49 3.2
 3 5 19 91.99 3.5
 3 5 19 97.69 3.6
 -4 -5 -19 74.89 3.4
 -4 -5 -19 87.99 2.9
 -4 -5 -19 80.29 3
 4 -5 19 84.89 2.9
 4 5 -19 84.79 3.1
 4 5 -19 81.19 2.9
 -4 5 19 83.19 3
 4 5 -19 82.89 2.7
 -4 5 19 85.89 2.8
 4 -5 -19 86.59 2.8
 -4 -5 19 79.39 2.8
 -4 5 -19 85.09 3.2
 -4 5 -19 81.19 2.6
 4 5 19 80.39 2.7
 0 -6 -19 9.2 0.7
 0 6 -19 9.8 0.9
 0 -6 19 7.1 1.4
 0 6 -19 9.8 0.6
 0 6 -19 9.4 1
 0 -6 -19 6.6 1.5
 0 -6 -19 9.3 0.7
 0 -6 19 11.3 0.8
 0 6 -19 10.6 0.9
 1 6 -19 110.59 4
 -1 -6 -19 108.49 3.7
 1 6 -19 110.69 3.6
 -1 -6 -19 105.19 3.8
 1 -6 19 102.09 3.5
 1 6 -19 110.69 4.2
 1 6 -19 111.59 4
 -1 -6 -19 112.19 3.9
 1 -6 19 112.99 5
 -1 -6 -19 103.09 4.3
 1 -6 -19 104.39 3.6
 -1 6 -19 106.79 3.9
 -1 -6 19 107.49 4.9
 -1 6 -19 105.99 4.1
 -1 6 -19 108.39 4.1
 -1 -6 19 110.89 3.7
 1 -6 -19 101.39 3.6
 1 -6 -19 112.89 4.9
 -1 6 -19 106.39 3.6
 2 6 -19 53.09 2.2
 -2 -6 -19 51.99 1.9
 -2 -6 -19 50.59 2.1
 -2 -6 -19 51.19 2
 -2 6 19 50.99 2
 -2 -6 -19 51.09 2
 2 -6 19 52.39 2.8
 2 6 -19 51.09 1.9
 -2 -6 -19 51.39 2.6
 2 6 -19 51.69 2.3
 2 6 -19 52.89 2.2
 2 -6 -19 47.8 3
 -2 -6 19 49.9 1.9
 -2 6 -19 48.1 2.3
 -2 6 -19 51.29 1.8
 -2 6 -19 52.99 2.2
 -2 -6 19 51.79 2.7
 2 -6 -19 52.79 1.9
 -2 6 -19 49.6 2.1
 3 6 -19 4.8 0.5
 -3 -6 -19 5.3 0.7
 -3 6 19 7.3 0.5
 3 6 -19 5.3 0.5
 -3 -6 -19 5.8 0.5
 -3 -6 -19 5.2 0.5
 3 6 -19 5.5 0.4
 3 -6 -19 5.4 1
 3 -6 -19 6.7 0.5
 -3 6 -19 6.3 0.4
 -3 6 -19 5.5 0.6
 0 -7 19 12.7 1.1
 0 7 -19 12.2 0.6
 0 7 -19 12.3 0.9
 1 7 -19 52.29 1.7
 1 -7 19 47.2 2.2
 -1 -7 19 52.09 2.3
 -1 7 -19 52.29 1.7
 0 0 20 36.1 2.5
 0 0 -20 34.6 3.4
 0 0 -20 37.1 2.3
 0 0 20 41.3 1.8
 0 0 -20 37.2 2.5
 -1 0 -20 3.9 1.1
 1 0 -20 4.3 0.9
 -1 0 20 3 0.5
 1 0 20 3.3 0.6
 1 0 20 3.5 0.6
 1 0 -20 3.3 1.1
 -1 0 20 3.1 1
 -1 0 -20 5.9 1.9
 1 0 20 4 1.1
 1 0 -20 4.8 1.7
 -1 0 20 3.3 0.6
 -2 0 20 25.3 2.4
 2 0 -20 26.1 2.5
 -2 0 20 25.8 1.4
 2 0 20 28.1 1.6
 2 0 -20 25.4 2.1
 2 0 20 26.2 1.4
 -2 0 -20 27.7 2.8
 -2 0 20 25 1.5
 -2 0 -20 27.7 4.5
 2 0 20 23.7 2.1
 2 0 -20 29.6 3.5
 3 0 -20 3.2 1.6
 3 0 -20 6.6 0.9
 -3 0 20 4.7 0.8
 3 0 -20 12 3
 3 0 20 5.1 0.8
 3 0 20 6 1
 -3 0 20 6.6 1
 3 0 20 5.6 0.6
 -3 0 20 5 1.5
 -3 0 20 5.8 0.8
 -3 0 20 5.9 0.6
 3 0 20 6.6 1.6
 3 0 20 4.6 0.8
 3 0 -20 5.5 0.8
 4 0 20 19.7 1.1
 -4 0 20 19.4 1.5
 4 0 -20 19.5 1.4
 4 0 20 18.4 1.6
 4 0 -20 19.8 1.3
 4 0 20 18.5 1.6
 -4 0 20 17.4 1.2
 4 0 20 19.5 1.4
 -4 0 -20 19.7 1.8
 -4 0 20 19.1 1
 5 0 20 103.49 3.5
 5 0 -20 103.99 4.2
 5 0 -20 104.09 3.9
 5 0 20 97.69 3.8
 5 0 20 98.79 4.2
 -5 0 20 106.29 4
 -6 0 -20 9.6 0.6
 6 0 20 10.2 0.8
 -6 0 20 10.2 0.7
 6 0 -20 10.5 0.7
 0 1 20 186.58 6.9
 0 -1 20 172.88 5.9
 0 -1 20 175.08 7.3
 0 1 20 167.28 5.8
 0 1 -20 176.48 9.1
 0 -1 -20 169.68 6.9
 0 1 -20 168.78 7.2
 0 -1 -20 158.38 8.1
 -1 1 20 127.89 5.5
 1 1 -20 123.59 7.3
 -1 1 20 124.79 4.5
 1 -1 20 132.39 4.6
 1 -1 20 127.19 4.4
 -1 -1 -20 130.79 7.1
 1 1 -20 117.39 4.5
 1 1 -20 136.29 6
 1 -1 20 124.79 5.3
 -1 1 20 121.49 4.4
 1 1 20 123.39 4.6
 -1 1 -20 122.39 7.6
 1 -1 -20 125.99 5.5
 1 1 20 128.49 5.2
 -1 -1 20 123.49 4.4
 1 -1 -20 132.89 7.3
 -1 -1 20 137.59 6
 1 1 20 127.79 4.5
 -1 -1 20 131.69 4.6
 -1 1 -20 126.79 5.9
 2 1 -20 86.29 6.2
 2 1 -20 82.59 3.4
 -2 1 20 87.89 3.3
 -2 1 20 88.09 4.6
 2 1 -20 80.09 4.8
 -2 -1 -20 77.49 5.9
 2 1 -20 80.79 3.1
 2 -1 20 89.99 4.4
 -2 1 20 90.19 3.4
 2 -1 20 86.59 3.5
 2 -1 20 81.99 3.3
 -2 -1 20 83.59 4.7
 -2 -1 20 78.69 3.1
 2 -1 -20 91.99 6.3
 2 1 20 79.89 3.1
 2 -1 -20 84.69 4.3
 -2 1 -20 78.59 4.8
 -2 -1 20 79.39 3.3
 2 1 20 86.59 3.3
 2 1 20 84.09 4.1
 3 -1 20 57.19 2.1
 3 -1 20 59.09 2.5
 -3 1 20 54.99 2.1
 3 1 -20 53.59 2.5
 3 -1 20 58.59 2.8
 3 -1 20 54.89 2.7
 3 1 -20 45.3 2.5
 -3 -1 -20 56.99 2.3
 3 -1 20 57.49 2.8
 3 1 -20 53.69 2.6
 -3 1 20 58.19 4.1
 3 -1 20 59.59 3.8
 -3 -1 -20 54.89 2.4
 3 1 -20 57.69 4.4
 -3 1 20 59.59 2.7
 -3 -1 -20 55.49 3.1
 -3 -1 -20 56.39 2.3
 -3 1 20 58.39 2.5
 3 1 -20 53.69 2
 -3 1 20 54.89 2.6
 3 -1 -20 57.59 3.9
 3 -1 -20 60.19 5.6
 3 1 20 53.59 2.1
 3 1 20 55.79 2.7
 -3 1 -20 55.59 2.6
 -3 1 -20 52.29 4.5
 -3 -1 20 59.19 2.7
 3 1 20 53.49 3.8
 -3 -1 20 55.89 2
 -3 -1 20 50.29 4.1
 3 1 20 58.59 2.7
 3 1 20 57.89 2.5
 3 -1 -20 57.49 2.4
 3 -1 -20 54.39 2.2
 -3 -1 20 54.59 2.3
 -4 1 20 67.39 3.1
 4 1 -20 64.29 2.5
 4 -1 20 68.59 3.3
 4 -1 20 67.19 3.1
 -4 1 20 71.09 2.9
 4 -1 20 71.29 2.9
 -4 1 20 71.49 2.6
 4 1 -20 68.19 3
 -4 1 20 69.39 3.1
 -4 -1 -20 69.99 2.7
 4 1 -20 69.79 3.1
 -4 -1 -20 70.59 3.6
 4 -1 20 69.29 2.5
 4 1 20 73.09 3.1
 4 1 20 72.29 2.6
 4 -1 -20 70.79 2.9
 4 -1 -20 66.69 2.6
 4 1 20 72.99 3.4
 -4 1 -20 68.99 3
 4 -1 -20 70.79 6.9
 -4 -1 20 68.19 3.1
 4 1 20 69.19 3.3
 -5 1 20 124.29 4.5
 5 -1 20 115.89 3.8
 -5 1 20 115.89 3.9
 -5 -1 -20 116.49 4.2
 5 -1 20 115.99 4.6
 5 1 -20 118.69 4.5
 5 -1 20 118.49 4.5
 5 1 -20 108.69 4.3
 5 -1 -20 123.39 4.1
 -5 -1 20 117.49 4.4
 5 1 20 117.39 4.7
 5 1 20 129.39 4.5
 5 1 20 122.39 4.1
 5 -1 -20 121.49 4.4
 5 1 20 116.29 4.8
 -6 1 20 15 0.9
 -6 -1 -20 15.3 0.8
 6 -1 20 13.3 0.9
 6 1 -20 15.4 0.9
 6 -1 -20 13.3 0.8
 -6 -1 20 14.6 0.8
 6 1 20 14.2 0.6
 6 1 20 14.1 0.9
 -6 -1 20 13.6 0.7
 -6 1 -20 14.1 0.7
 0 2 20 656.03 20.8
 0 2 -20 630.74 19.8
 0 2 20 612.74 19.7
 0 -2 20 650.03 20.8
 0 -2 20 637.84 21.7
 0 -2 -20 648.24 21.5
 0 2 -20 639.04 21.7
 0 -2 -20 631.44 22.6
 0 2 -20 629.24 19.9
 0 2 -20 569.74 24.1
 -1 2 20 41.2 1.9
 -1 2 20 41.9 2.7
 1 2 -20 46.6 2.2
 -1 2 20 44.4 2
 -1 -2 -20 46 3.2
 1 2 -20 46.5 3.3
 1 -2 20 49.3 2.9
 1 2 -20 45 2
 -1 -2 -20 49.99 3.9
 1 2 20 45.3 2.6
 1 -2 -20 46.1 3.1
 1 2 20 43.9 1.9
 -1 -2 20 42 3.3
 1 -2 -20 45.3 3.8
 -1 2 -20 45.6 2
 -1 2 -20 45.4 3.3
 -1 2 -20 44.8 2.1
 1 2 20 41 1.8
 -2 -2 -20 47.4 2.4
 2 -2 20 40.9 2.1
 -2 -2 -20 46.2 2.8
 -2 -2 -20 45.8 4.3
 2 -2 20 47.1 5.1
 2 -2 20 46.5 3.1
 -2 2 20 46.4 3.1
 -2 2 20 43 2.1
 -2 -2 -20 45.6 2.2
 2 2 -20 46.1 2.1
 2 2 -20 44.7 1.8
 2 2 -20 47.7 2.3
 -2 -2 -20 44.6 1.9
 2 -2 20 50.49 2.5
 2 2 -20 47.7 3.6
 2 2 -20 43.9 2.2
 -2 2 20 44.3 2
 -2 -2 20 43.8 2.2
 -2 2 -20 45 3.7
 2 2 20 45.7 2
 -2 2 -20 45.8 2
 2 -2 -20 45.9 4.4
 -2 2 -20 45.2 2.3
 -2 2 -20 46.3 2.3
 2 2 20 45.1 2.1
 2 2 20 43 3.9
 -2 -2 20 39.6 3.5
 2 -2 -20 46.7 3.1
 2 -2 -20 39.2 3.1
 3 2 -20 213.28 7.2
 -3 -2 -20 212.78 7.4
 -3 2 20 207.38 9.3
 -3 -2 -20 218.18 7.2
 -3 2 20 214.78 6.9
 3 -2 20 208.18 6.8
 3 2 -20 215.48 7.6
 3 2 -20 218.08 7.5
 -3 2 20 205.28 7.4
 3 2 -20 215.78 6.9
 3 2 -20 207.88 7.4
 3 2 -20 201.78 9.7
 3 -2 20 211.28 7.6
 -3 -2 -20 210.78 7.2
 -3 -2 -20 217.48 7.1
 -3 2 20 224.78 7.4
 3 -2 20 218.78 7.7
 -3 -2 -20 217.18 8.3
 3 -2 20 209.08 9
 3 -2 -20 208.48 7.1
 3 2 20 213.78 7.3
 3 -2 -20 210.68 7
 3 -2 -20 218.58 9.4
 3 -2 -20 227.28 8.7
 3 -2 -20 219.98 11.7
 -3 2 -20 204.18 10.2
 3 2 20 201.08 6.9
 3 2 20 212.58 7.6
 -3 -2 20 209.28 7.4
 -3 2 -20 220.78 7.6
 -3 -2 20 201.28 9.8
 -3 2 -20 211.48 6.8
 3 2 20 214.18 7.5
 -4 2 20 94.29 3.3
 4 2 -20 94.49 3.2
 -4 -2 -20 99.89 4.5
 -4 -2 -20 96.09 3.6
 4 2 -20 89.09 3.8
 -4 2 20 89.59 3.9
 4 2 -20 93.89 3.5
 -4 2 20 85.29 3.8
 4 2 -20 90.99 3.7
 -4 2 20 98.39 3.7
 -4 -2 -20 96.29 3.5
 -4 -2 -20 94.49 3.6
 4 -2 20 88.29 3.8
 4 -2 -20 98.59 3.4
 4 -2 -20 89.49 7.6
 -4 2 -20 90.49 3.8
 4 2 20 91.69 3.9
 4 2 20 95.69 3.7
 4 -2 -20 88.49 3.5
 4 2 20 95.59 3.3
 -4 -2 20 85.99 3.6
 -5 2 20 143.49 5.5
 -5 2 20 148.79 5.2
 5 2 -20 160.28 9.2
 5 2 -20 143.29 5.4
 -5 2 20 156.78 4.9
 -5 2 20 148.49 5.5
 5 -2 20 149.39 5.4
 5 -2 20 151.18 5.4
 -5 -2 -20 158.68 5.2
 -5 -2 -20 149.19 5.6
 5 2 20 158.48 5.4
 -5 -2 20 145.69 5.3
 -5 -2 20 155.28 5.1
 5 2 20 161.48 5
 -5 2 -20 156.18 5.3
 5 2 20 151.38 5.5
 5 2 20 152.58 5.7
 5 -2 -20 146.19 5
 5 -2 -20 138.39 5.2
 -6 -2 -20 27.1 1.1
 -6 2 20 25.3 1.2
 6 -2 20 28.4 1.2
 6 2 20 26.8 1
 6 2 20 27 1.2
 6 -2 -20 30.2 1.1
 6 -2 -20 27.1 1.1
 -6 -2 20 28.1 1.2
 0 3 -20 186.08 8.3
 0 -3 20 177.48 6.4
 0 3 20 179.18 6.1
 0 3 -20 190.68 6.5
 0 3 -20 173.88 6.5
 0 3 -20 190.18 6.3
 0 3 -20 176.78 5.9
 0 -3 -20 192.28 8.3
 0 -3 -20 190.38 6.2
 0 -3 -20 178.68 6
 0 -3 -20 177.98 6.5
 0 -3 -20 182.08 8.5
 0 -3 20 181.78 7.2
 -1 3 20 30.9 1.6
 -1 -3 -20 32.7 1.6
 -1 -3 -20 32 1.5
 1 3 -20 33.8 3
 -1 -3 -20 32.8 1.8
 -1 -3 -20 34.1 2.3
 1 3 -20 29.6 1.8
 -1 -3 -20 30.3 3
 1 -3 20 28.8 2.5
 -1 3 20 29.8 2.2
 1 3 -20 32.1 1.8
 1 -3 20 29.6 1.7
 -1 -3 -20 34.1 3.1
 -1 3 20 29.8 1.5
 1 3 -20 31.5 1.7
 1 3 -20 31.3 1.4
 1 3 20 33 1.5
 1 -3 -20 34.6 3.3
 1 -3 -20 32.5 1.7
 -1 3 -20 30.9 1.8
 -1 3 -20 30.1 1.4
 -1 3 -20 29.9 3
 1 -3 -20 29.5 2.9
 -1 -3 20 30.1 1.7
 -1 3 -20 32.2 1.8
 1 -3 -20 36.6 1.6
 1 -3 -20 30.8 2.6
 -1 -3 20 29.3 2.4
 1 -3 -20 29.8 1.5
 -1 3 -20 32.9 1.7
 -2 -3 -20 96.29 6.4
 -2 -3 -20 101.89 3.6
 2 3 -20 98.59 3.4
 -2 -3 -20 96.79 3.9
 -2 3 20 95.09 3.8
 -2 3 20 96.99 4.9
 -2 3 20 97.69 3.7
 2 3 -20 106.19 4.1
 -2 -3 -20 101.09 4.8
 2 3 -20 97.19 4
 2 3 -20 105.59 5.9
 -2 -3 -20 100.19 3.7
 -2 3 20 90.69 3.6
 2 -3 20 101.39 8.3
 2 -3 20 96.19 4
 -2 -3 -20 103.79 3.7
 2 3 -20 105.99 3.9
 2 -3 20 101.09 5.1
 2 -3 20 95.39 4
 2 -3 -20 99.09 3.7
 -2 3 -20 98.19 4.1
 2 -3 -20 90.89 3.7
 2 -3 -20 101.29 5.7
 2 -3 -20 100.49 3.6
 2 -3 -20 93.89 3.4
 2 3 20 101.59 3.8
 -2 -3 20 96.09 4.7
 2 -3 -20 95.79 6.7
 -2 3 -20 101.99 3.4
 -2 3 -20 103.59 4.1
 -2 -3 20 90.19 3.8
 2 -3 -20 104.89 5.1
 2 3 20 99.29 3.6
 -2 -3 20 100.79 3.9
 -2 3 -20 102.19 3.8
 -2 3 -20 98.29 6
 3 3 -20 107.89 3.8
 -3 -3 -20 113.39 4.2
 -3 3 20 112.99 4.4
 -3 3 20 106.89 4.2
 3 -3 20 111.89 4.4
 -3 -3 -20 109.69 5.1
 3 -3 20 110.89 4.4
 3 3 -20 115.99 4.2
 -3 3 20 107.89 4.3
 3 3 -20 113.19 4.5
 -3 -3 -20 108.39 4.3
 -3 3 20 104.49 3.8
 3 3 -20 114.19 4.5
 -3 -3 -20 112.29 4.1
 -3 -3 -20 109.49 4
 3 3 20 109.29 4.2
 3 -3 -20 108.89 3.9
 3 -3 -20 117.59 5.5
 -3 -3 20 103.39 3.9
 3 3 20 114.39 4.3
 -3 3 -20 112.49 4.5
 3 -3 -20 113.29 7.8
 -3 3 -20 114.69 3.8
 -3 -3 20 113.39 4.2
 3 -3 -20 112.49 4.1
 -3 3 -20 109.39 4.1
 3 3 20 96.09 3.8
 3 -3 -20 113.09 3.9
 4 3 -20 80.69 2.8
 -4 -3 -20 80.09 3.2
 -4 3 20 83.09 3.5
 -4 3 20 77.39 2.9
 -4 3 20 77.19 3.2
 4 -3 20 78.09 3.2
 4 -3 20 86.89 3.5
 4 3 -20 74.79 3.4
 -4 3 20 80.99 3.4
 -4 -3 -20 79.99 4
 -4 -3 -20 83.29 3.2
 -4 -3 -20 84.69 3.1
 4 3 -20 80.69 3.4
 4 3 -20 82.99 3.2
 4 3 20 74.89 3.3
 4 3 20 78.59 3.2
 4 3 20 79.89 3.4
 4 -3 -20 79.79 2.9
 -4 3 -20 80.89 3.4
 -4 -3 20 81.39 3.2
 4 -3 -20 82.99 3
 -4 3 -20 74.29 2.6
 4 3 20 76.39 2.8
 4 -3 -20 85.29 3.1
 -4 -3 20 73.49 2.9
 -5 -3 -20 6.7 0.7
 -5 3 20 8.5 0.9
 5 3 -20 7.3 0.9
 -5 -3 -20 7.6 0.9
 5 -3 20 7.2 0.8
 5 3 -20 8.2 0.5
 -5 3 20 8.2 0.6
 -5 -3 -20 6.6 0.6
 -5 3 20 8 0.8
 5 3 20 7.3 0.7
 -5 -3 20 7.8 0.6
 5 3 20 8.9 0.8
 5 -3 -20 8.8 0.6
 5 -3 -20 9.1 0.7
 -5 -3 20 7.2 0.7
 5 -3 -20 7.9 0.6
 5 3 20 6.7 0.6
 5 3 20 8.6 1
 -5 3 -20 7.1 0.8
 0 4 -20 66.19 4.6
 0 -4 -20 62.59 3.4
 0 -4 20 66.49 2.8
 0 -4 -20 64.79 2.5
 0 -4 -20 64.69 3.7
 0 4 -20 64.09 2.4
 0 -4 -20 63.69 4.6
 0 4 -20 61.09 2.9
 0 -4 -20 67.39 2.9
 0 -4 -20 64.79 2.7
 0 -4 -20 65.69 4.1
 0 4 20 65.79 2.5
 0 4 -20 65.09 3
 -1 4 20 13.4 1.1
 -1 -4 -20 15.5 1.7
 -1 -4 -20 14.1 1
 1 4 -20 15.6 1.2
 1 4 -20 15.7 1.3
 1 4 -20 14.3 0.9
 1 4 -20 14.8 2.5
 -1 -4 -20 11.8 2.3
 -1 4 20 14.3 1.1
 -1 -4 -20 15 1.2
 -1 -4 -20 18.7 2.1
 -1 -4 -20 14.4 1.1
 -1 -4 -20 14.7 1.7
 1 4 -20 15.2 1.3
 1 -4 20 14.3 1.2
 -1 -4 -20 13.6 1
 1 -4 -20 16 2.8
 -1 4 -20 14.7 0.9
 1 4 20 12.6 0.9
 1 -4 -20 15.2 1
 -1 4 -20 15.9 2.7
 -1 4 -20 14.5 1.3
 -1 4 -20 14 1.3
 1 -4 -20 13.7 1.1
 1 -4 -20 15 1.1
 1 -4 -20 17.8 2.3
 -1 4 -20 14.6 1.1
 -1 -4 20 16.3 1.2
 1 -4 -20 15.3 2
 -2 -4 -20 48.7 2.1
 2 -4 20 47.3 2.3
 2 -4 20 45.4 5.8
 -2 4 20 44.9 2.1
 2 4 -20 47.7 2.5
 -2 4 20 51.19 2.3
 2 4 -20 51.89 2.6
 2 -4 20 48 3.2
 2 4 -20 46.6 1.9
 -2 -4 -20 46.3 2.3
 -2 -4 -20 48.4 3.1
 -2 -4 -20 45.7 2.1
 -2 -4 -20 47.3 2.2
 2 4 -20 46.5 2.3
 2 -4 -20 49 2.1
 -2 4 -20 47.6 2.6
 -2 4 -20 51.19 2.3
 2 -4 -20 53.89 3.5
 2 -4 -20 46.2 2.1
 -2 4 -20 48.7 2
 -2 -4 20 52.19 2.3
 -2 -4 20 46.5 2.1
 -2 4 -20 51.09 2.6
 2 -4 -20 54.49 4.6
 2 4 20 51.29 2.3
 -3 -4 -20 247.48 8.4
 3 4 -20 255.87 8.8
 3 4 -20 260.97 8.8
 -3 -4 -20 253.37 8.6
 -3 4 20 244.68 8.1
 -3 4 20 252.97 8.5
 3 4 -20 255.17 8.1
 -3 4 20 241.28 8.5
 -3 -4 -20 255.67 8.3
 3 4 -20 256.77 8.5
 3 -4 20 250.07 8.6
 -3 -4 -20 257.07 9.6
 -3 4 20 256.67 8.7
 -3 -4 -20 262.17 8.4
 -3 -4 20 235.68 8.2
 -3 4 -20 257.67 8
 3 -4 -20 236.88 13.3
 3 -4 -20 256.37 9.7
 -3 -4 20 253.47 8.4
 3 4 20 257.07 8.6
 -3 4 -20 257.07 8.8
 -3 4 -20 252.47 8.4
 3 -4 -20 253.07 8.3
 3 4 20 255.97 8.4
 3 -4 -20 255.17 8.2
 -4 -4 -20 23.2 1.2
 -4 4 20 23.1 1.3
 -4 -4 -20 22.6 1.3
 -4 4 20 21.7 1.4
 4 4 -20 23.1 1
 4 4 -20 21.2 1.2
 -4 4 20 21 1.4
 4 -4 20 23.3 1.4
 -4 4 20 21.7 1.1
 -4 -4 -20 21.5 1.7
 -4 -4 -20 21.5 1.3
 4 4 -20 24.3 1.5
 4 4 -20 24.4 1.5
 -4 -4 20 23.7 1.2
 4 4 20 22.7 1.4
 -4 4 -20 22.7 1.5
 -4 4 -20 23 0.9
 4 -4 -20 22 1.1
 -4 -4 20 21.2 1.1
 4 4 20 22.6 1.3
 4 -4 -20 22.7 1.1
 4 4 20 24.2 1.1
 -5 -4 -20 7.2 0.7
 -5 4 20 8.5 0.5
 -5 4 20 8.9 0.6
 5 -4 20 7.5 0.6
 5 4 -20 8.4 0.7
 -5 -4 -20 7.9 0.6
 5 4 20 7.3 0.4
 5 4 20 7.9 0.8
 -5 4 -20 7.1 0.6
 -5 -4 20 8.3 0.5
 5 -4 -20 7.4 0.5
 0 -5 -20 478.15 15.5
 0 -5 20 485.95 17.2
 0 -5 -20 479.85 15.2
 0 -5 20 489.45 15.4
 0 5 -20 484.05 15.7
 0 5 -20 483.65 15.1
 0 5 -20 501.75 15.9
 0 -5 -20 451.35 16.4
 0 5 -20 488.35 15.5
 0 -5 -20 481.95 16.6
 0 -5 -20 502.65 15.4
 1 -5 20 47.3 3.2
 -1 -5 -20 46.5 2
 -1 -5 -20 50.19 2.3
 1 5 -20 50.69 2.3
 -1 -5 -20 47.8 2
 1 5 -20 48.3 2.5
 1 5 -20 44.8 2.3
 1 -5 20 47.1 2.2
 -1 -5 -20 47.6 2.9
 -1 5 20 48.3 2.1
 -1 -5 -20 48.9 2.1
 1 5 -20 45.4 1.9
 -1 5 -20 46.9 2.4
 -1 -5 20 44.2 1.9
 -1 5 -20 48.1 2.2
 -1 -5 20 46.2 2.1
 1 -5 -20 43.2 3.4
 1 -5 -20 48.2 2
 -1 -5 20 49.7 3.3
 -1 5 -20 45.6 2.4
 1 -5 -20 47.4 3.2
 -1 5 -20 43.8 1.8
 1 -5 -20 48.5 2.1
 2 5 -20 84.69 3.3
 -2 5 20 80.69 3.2
 -2 -5 -20 87.89 4.1
 2 5 -20 81.89 3.5
 2 5 -20 81.09 2.9
 -2 -5 -20 81.69 3
 2 -5 20 81.39 3.2
 -2 5 20 82.59 3.1
 -2 -5 -20 83.29 3.3
 2 -5 20 82.69 4.2
 -2 -5 -20 81.99 3.1
 -2 -5 -20 83.09 3.2
 2 5 -20 81.59 3.4
 -2 5 -20 86.59 3.3
 2 -5 -20 85.09 4.5
 2 -5 -20 82.49 3.1
 -2 5 -20 82.39 2.9
 -2 -5 20 79.99 3
 -2 -5 20 83.39 3.1
 -2 5 -20 85.99 3.6
 -2 5 -20 83.59 3.5
 -2 -5 20 84.89 4.3
 2 -5 -20 82.59 3
 -3 5 20 56.39 2.5
 3 5 -20 54.29 2
 -3 5 20 55.79 2.1
 3 5 -20 56.89 2.5
 3 5 -20 55.99 2.3
 -3 -5 -20 59.49 2.3
 -3 -5 -20 56.49 2.3
 -3 -5 -20 57.59 3
 3 5 -20 53.99 2.6
 -3 -5 -20 57.29 2.4
 -3 5 20 56.59 2.3
 3 -5 20 58.29 2.4
 3 -5 -20 49.3 3.1
 -3 -5 20 57.59 2.1
 -3 5 -20 55.49 2
 -3 -5 20 53.99 2.1
 3 -5 -20 54.69 2.1
 3 -5 -20 54.39 2.1
 -3 5 -20 54.59 2.3
 -3 5 -20 53.69 2.5
 -3 -5 20 54.29 2.9
 3 5 20 53.39 2.3
 -3 5 -20 53.09 2.6
 3 5 20 59.09 2.4
 -4 5 20 34.2 1.3
 -4 -5 -20 35.7 1.5
 -4 -5 -20 37.5 1.9
 -4 5 20 38 1.5
 -4 -5 -20 35.9 1.5
 4 5 -20 35.8 1.5
 4 5 -20 36.8 1.3
 4 -5 20 33.4 1.4
 4 5 -20 35.8 1.6
 -4 -5 20 34.9 1.3
 -4 5 -20 34.6 1.6
 4 -5 -20 36.6 1.4
 0 -6 -20 54.79 2.1
 0 -6 -20 57.99 3.2
 0 6 -20 58.49 2.6
 0 -6 20 59.99 3.4
 0 6 -20 55.09 2.5
 0 -6 -20 57.49 2.2
 0 6 -20 57.39 2.1
 0 6 -20 54.89 2.4
 1 6 -20 93.29 3.1
 -1 -6 -20 91.49 3.2
 1 -6 20 95.39 4.4
 1 6 -20 92.89 3.5
 -1 -6 -20 92.39 3.4
 -1 -6 -20 88.79 3.2
 1 6 -20 91.69 3.6
 -1 -6 -20 88.99 3.7
 1 6 -20 93.89 3.4
 1 -6 20 91.09 3
 1 -6 -20 97.89 4.3
 -1 6 -20 93.99 3.5
 -1 6 -20 94.39 3.1
 -1 -6 20 91.09 3.2
 -1 -6 20 94.39 4.4
 1 -6 -20 88.29 3.2
 1 -6 -20 93.09 3.2
 -1 6 -20 93.09 3.7
 -1 6 -20 91.69 3.6
 -2 -6 -20 29.3 1.8
 2 6 -20 31.8 1.2
 2 6 -20 29.1 1.7
 2 -6 20 33.2 2
 -2 -6 -20 30.5 1.5
 2 6 -20 32.5 1.5
 -2 -6 -20 31.4 1.2
 -2 -6 -20 31.1 1.3
 -2 -6 -20 31.3 1.4
 2 6 -20 32.8 1.5
 -2 6 -20 31.3 1.4
 -2 6 -20 31.6 1.2
 2 -6 -20 31.7 2.2
 2 -6 -20 29.5 1.3
 -2 -6 20 30.5 2
 -2 6 -20 30.9 1.6
 -2 -6 20 31.7 1.3
 3 6 -20 78.59 2.9
 -3 -6 -20 65.89 2.3
 -3 -6 -20 63.99 2.7
 3 6 -20 71.29 2.3
 -3 -6 -20 66.09 2.5
 3 6 -20 66.89 2.4
 3 -6 -20 70.99 2.4
 -3 6 -20 71.19 2.6
 -3 6 -20 71.09 2.3
 0 7 -20 0.2 0.2
 0 -7 20 0.4 0.4
 0 0 -21 0.8 1.1
 0 0 -21 5.6 1.2
 0 0 21 1.9 0.4
 1 0 21 32.4 1.6
 -1 0 -21 31.6 2.7
 -1 0 21 30.6 2.5
 -1 0 21 30.7 1.7
 1 0 21 34.8 1.7
 1 0 -21 38.3 3.7
 1 0 -21 37.3 2.7
 -1 0 -21 33.2 3.6
 1 0 -21 32.8 2.2
 1 0 21 33.4 2.2
 -1 0 21 32.2 1.6
 -2 0 -21 2.2 1.5
 2 0 -21 2.3 1.2
 -2 0 21 1 0.4
 2 0 21 -0.1 0.7
 -2 0 21 0 0.7
 -2 0 21 1.2 0.5
 2 0 21 1.6 0.5
 -2 0 -21 -0.3 1.4
 2 0 21 0.8 0.4
 2 0 -21 4.3 1.8
 2 0 -21 0.9 1
 3 0 -21 193.58 11.4
 -3 0 21 191.28 8.7
 3 0 21 194.78 6.8
 3 0 -21 190.48 6.7
 3 0 -21 194.28 6.7
 3 0 21 194.48 7.1
 3 0 21 207.38 7.1
 3 0 -21 189.38 9
 3 0 21 191.48 8.3
 -3 0 21 193.78 6.3
 -3 0 21 194.98 6.9
 -3 0 21 187.68 6.8
 -3 0 21 190.28 6.6
 3 0 21 192.38 6.3
 4 0 21 51.69 2
 4 0 21 50.69 2.7
 4 0 21 54.89 2.5
 4 0 21 48.2 2.7
 4 0 -21 49.2 2.3
 -4 0 -21 50.19 2.9
 -4 0 21 45.4 2.1
 -4 0 21 51.49 2.5
 4 0 -21 48.9 2.3
 -4 0 21 51.89 1.9
 5 0 21 50.49 2.3
 5 0 21 51.29 1.9
 5 0 -21 49.99 2.3
 -5 0 21 51.09 2.4
 5 0 21 51.09 2.7
 5 0 -21 57.39 2.6
 -6 0 21 3.1 0.5
 6 0 -21 2.4 0.4
 -6 0 -21 2.8 0.4
 6 0 21 2.7 0.5
 0 1 -21 307.67 11.7
 0 1 21 323.27 11.3
 0 -1 21 312.87 10.2
 0 1 21 290.57 10
 0 1 21 319.27 10.2
 0 1 -21 316.77 14
 0 -1 21 319.77 10.1
 0 -1 -21 313.87 13.1
 0 -1 -21 311.77 11.3
 0 -1 21 315.57 11.8
 1 -1 21 423.86 13.9
 -1 -1 -21 424.96 17.2
 -1 1 21 439.06 15.2
 -1 1 21 448.06 13.9
 -1 1 21 421.26 13.7
 1 1 -21 446.56 18
 1 -1 21 437.06 14.9
 1 -1 21 424.16 13.7
 1 1 -21 438.46 15.6
 -1 -1 21 421.86 13.5
 1 1 21 426.66 14.4
 -1 -1 21 432.96 13.7
 -1 1 -21 423.56 15.3
 -1 -1 21 445.66 15.3
 -1 1 -21 436.06 18.2
 1 -1 -21 433.66 17.1
 1 1 21 448.46 13.7
 1 -1 -21 398.66 14.7
 1 1 21 406.26 13.5
 2 1 -21 99.79 7.1
 2 1 -21 103.39 3.8
 -2 -1 -21 96.99 6.9
 -2 1 21 105.99 4.1
 -2 1 21 107.69 3.9
 2 -1 21 108.39 4
 -2 1 21 110.29 5.4
 2 -1 21 104.79 4.2
 2 -1 21 105.19 5.1
 2 1 -21 107.09 5.6
 -2 -1 21 103.59 3.8
 -2 1 -21 108.49 5.8
 2 1 21 106.89 3.9
 -2 -1 21 110.89 5.6
 2 1 21 98.49 4.8
 2 -1 -21 105.19 5
 -2 -1 21 98.09 3.9
 2 -1 -21 103.99 7
 2 1 21 101.29 4
 3 1 -21 5.1 0.8
 3 -1 21 5.6 0.6
 -3 1 21 4.2 0.7
 3 -1 21 8.6 1.8
 -3 1 21 5.7 0.6
 -3 -1 -21 4.7 1.1
 -3 -1 -21 4.8 0.6
 3 -1 21 5.7 1
 3 1 -21 7.2 1
 3 -1 21 6.3 0.9
 -3 1 21 3.6 1.3
 -3 -1 -21 6.2 0.8
 3 1 -21 6.4 0.5
 3 1 -21 3.6 1.7
 3 -1 21 4.5 0.9
 3 -1 21 6 1
 -3 -1 -21 5.3 0.7
 -3 1 21 4.6 0.9
 -3 1 21 5.9 0.8
 -3 1 -21 5.6 0.9
 -3 -1 21 5.3 1.9
 -3 -1 21 4.8 0.7
 -3 1 -21 3.7 2
 3 1 21 5.2 1
 3 -1 -21 4.1 2.2
 -3 -1 21 5.1 1
 3 -1 -21 5.8 0.6
 -3 -1 21 6.3 0.6
 3 1 21 5.4 0.6
 3 -1 -21 4 1.6
 3 1 21 2.6 1.6
 3 -1 -21 6.5 0.9
 3 1 21 5.4 0.8
 3 1 21 4.8 0.8
 -4 1 21 188.28 6.6
 4 1 -21 188.88 6.7
 4 1 -21 195.78 6.8
 4 -1 21 191.38 6.6
 4 -1 21 190.98 7
 -4 1 21 191.38 6.8
 -4 1 21 192.38 6.8
 4 -1 21 188.78 6.1
 -4 -1 -21 181.88 7.3
 4 -1 21 179.68 6.8
 -4 1 21 194.18 6.2
 4 -1 -21 191.58 6.5
 -4 1 -21 186.68 6.6
 4 1 21 187.68 7
 4 -1 -21 181.48 6.2
 4 1 21 194.38 6.2
 4 1 21 181.98 6.7
 -4 -1 21 195.78 6.7
 4 1 21 191.78 7
 -5 1 21 36.3 2.1
 5 1 -21 40.6 1.9
 5 -1 21 39.4 2.1
 -5 -1 -21 40.8 2.6
 5 -1 21 38.9 2.1
 -5 -1 -21 41.8 1.8
 -5 1 21 38.6 1.5
 5 1 -21 38.9 1.9
 5 1 21 39.5 1.6
 5 1 21 39.8 2
 -5 -1 21 39.8 1.9
 5 -1 -21 41.2 1.6
 5 1 21 40.2 2.2
 5 1 21 40.7 2.3
 5 -1 -21 41.3 1.9
 -6 -1 -21 2.7 0.3
 6 -1 21 3.4 0.5
 6 1 -21 3.2 0.4
 -6 1 21 3.4 0.5
 -6 -1 21 3.4 0.5
 6 -1 -21 3.5 0.4
 6 1 21 3.4 0.5
 6 -1 -21 3 0.4
 -6 1 -21 4.8 0.6
 0 2 21 4.3 0.6
 0 2 21 3.2 0.5
 0 -2 21 2.6 1.2
 0 2 -21 3.1 1.2
 0 -2 -21 3.7 1.2
 0 -2 21 2.7 0.8
 0 -2 -21 2.2 1.1
 0 2 21 3.6 1
 0 2 -21 2.4 0.5
 0 2 -21 2.7 0.6
 -1 2 21 4.3 0.6
 1 2 -21 4.6 0.6
 1 -2 21 3.9 0.6
 1 -2 21 6.1 1.3
 -1 2 21 3.7 1
 1 2 -21 6.6 0.8
 1 2 -21 5.1 1.4
 -1 -2 -21 5 1.4
 -1 2 21 5.5 0.7
 -1 -2 -21 6.8 1.9
 1 2 21 6.5 0.7
 1 -2 -21 4.8 1.7
 1 -2 -21 4.1 1.2
 1 2 21 3.6 1.2
 1 2 21 6.5 0.7
 -1 -2 21 5 1.5
 -1 2 -21 3.7 1.4
 -1 2 -21 6.2 0.7
 -1 2 -21 4.7 0.7
 2 -2 21 15.9 1.3
 -2 -2 -21 17.8 3.4
 2 2 -21 23 2.6
 -2 -2 -21 19.5 1.3
 -2 2 21 17.2 2.1
 2 -2 21 16.3 2.1
 2 2 -21 23.7 1.5
 2 2 -21 22.5 1
 -2 -2 -21 17.4 1.2
 2 -2 21 17.8 1.4
 -2 -2 -21 17.8 1.1
 -2 -2 -21 17.7 1.1
 2 2 -21 17.3 1.4
 -2 2 21 18.7 1.2
 2 -2 21 18.8 0.9
 -2 2 21 17.7 1.3
 -2 -2 -21 18.8 1.8
 2 -2 21 14.8 1.4
 -2 2 -21 18.4 1.2
 2 2 21 18 1.2
 -2 -2 21 19.7 1.3
 -2 2 -21 19.3 0.9
 2 -2 -21 18.3 2.3
 2 2 21 18.1 1.1
 2 -2 -21 18.7 2.1
 2 -2 -21 17.3 1.1
 -2 -2 21 18.3 1.3
 -2 2 -21 17.9 1.4
 2 -2 -21 17 1
 -2 2 -21 17.9 1.5
 -2 2 -21 16.8 2.6
 -2 -2 21 16.9 2.5
 2 -2 -21 23.7 4.1
 -3 2 21 9.3 0.8
 -3 -2 -21 10 0.9
 3 2 -21 11.1 2.5
 -3 2 21 7 1.8
 -3 -2 -21 8.8 1
 3 2 -21 10.1 0.7
 3 2 -21 10 1.2
 3 2 -21 8.5 1.1
 -3 -2 -21 10.6 1
 -3 -2 -21 12 1.6
 -3 2 21 10.8 1
 3 -2 21 8.9 1.2
 -3 2 21 7.5 1
 3 2 -21 10.5 0.9
 3 -2 21 7.5 1.9
 3 -2 21 8.5 1.1
 -3 2 21 8.2 1
 -3 -2 -21 9.5 0.9
 3 -2 21 9.2 0.7
 3 2 21 7.3 1.1
 3 2 21 7.6 1
 3 -2 -21 5.5 1.8
 -3 2 -21 9.8 0.6
 -3 -2 21 12.9 3
 3 -2 -21 8.8 0.8
 3 -2 -21 9.5 2.6
 3 2 21 10.2 1
 3 -2 -21 8.8 0.9
 -3 2 -21 8 2.6
 3 2 21 9.2 0.7
 -3 2 -21 7.8 1.1
 -3 -2 21 7.8 1
 4 2 -21 292.67 9.3
 4 -2 21 293.87 10.1
 -4 2 21 278.57 10
 -4 -2 -21 297.07 9.7
 -4 2 21 297.77 10.2
 -4 2 21 302.87 9.8
 -4 -2 -21 297.27 9.7
 4 2 -21 295.27 9.9
 -4 2 21 305.57 9.4
 -4 -2 -21 309.07 9.7
 -4 -2 -21 298.67 10.7
 4 2 -21 290.57 10
 4 2 21 290.37 10.1
 -4 -2 21 291.47 9.7
 4 -2 -21 268.67 15.2
 -4 2 -21 292.67 9.9
 4 2 21 295.87 9.9
 4 2 21 285.87 9.4
 4 -2 -21 304.87 9.5
 4 -2 -21 314.27 9.7
 5 2 -21 84.99 3.4
 5 -2 21 94.79 3.5
 5 -2 21 86.09 3.5
 -5 2 21 93.69 3
 -5 2 21 97.09 3.3
 5 2 -21 83.69 3.6
 -5 2 21 76.09 3.5
 -5 -2 -21 88.09 3.7
 -5 -2 -21 93.89 3.3
 5 2 21 92.09 3.7
 5 2 21 97.79 3.9
 -5 2 -21 93.89 3.4
 -5 -2 21 95.79 3.5
 5 2 21 94.99 3.2
 5 2 21 94.49 3.6
 5 -2 -21 96.89 3.3
 -5 -2 21 88.89 3.2
 5 -2 -21 89.09 3.4
 0 3 -21 382.06 12.1
 0 3 -21 382.46 12.7
 0 -3 -21 385.56 12.3
 0 -3 -21 381.16 13.6
 0 3 -21 395.06 14.8
 0 3 21 389.56 12.3
 0 3 -21 395.86 12.7
 0 -3 -21 391.96 15.1
 0 -3 -21 383.66 12.2
 0 -3 21 381.66 12.6
 0 -3 21 383.66 13.5
 0 -3 -21 407.76 14.7
 0 3 -21 371.06 12.5
 0 -3 -21 374.06 12.5
 1 3 -21 8.8 1
 1 3 -21 8.1 0.9
 -1 -3 -21 11.5 2.4
 -1 3 21 8.1 0.8
 1 -3 21 11.4 1.1
 -1 -3 -21 11.3 0.9
 -1 3 21 11.6 1.6
 1 3 -21 8.7 1
 -1 -3 -21 12.4 2.2
 -1 -3 -21 8.6 0.8
 1 -3 21 9.7 1
 1 3 -21 10.1 0.7
 1 -3 21 11.9 1.8
 1 3 -21 7.3 1.6
 -1 3 21 9.2 0.9
 -1 -3 -21 8 0.8
 -1 -3 -21 8.9 1
 -1 -3 -21 9.3 1.3
 1 -3 -21 8.2 1.6
 1 -3 -21 11.3 2.1
 1 3 21 6.5 0.7
 -1 3 -21 7.1 0.8
 1 -3 -21 11.3 2.5
 -1 -3 21 9.6 1
 -1 3 -21 9 0.7
 1 -3 -21 8.3 0.8
 -1 -3 21 7.4 1.4
 -1 3 -21 9.5 1
 -1 3 -21 10 1.1
 -1 3 -21 8.5 1.9
 1 -3 -21 9.3 0.9
 1 -3 -21 8 0.8
 -2 -3 -21 525.85 17.7
 -2 -3 -21 542.75 16.8
 2 3 -21 515.75 16.8
 -2 -3 -21 515.15 16.3
 2 -3 21 479.45 23.1
 2 -3 21 516.65 16.8
 -2 -3 -21 535.15 20.7
 -2 3 21 521.25 17.7
 2 3 -21 530.55 16.9
 -2 3 21 512.65 17.9
 -2 -3 -21 526.85 16.5
 2 3 -21 510.45 16.1
 -2 3 21 488.35 16.1
 -2 3 21 514.95 16.5
 2 3 -21 531.15 16.6
 2 -3 21 532.25 18.2
 2 -3 21 516.35 16.8
 -2 -3 -21 528.95 16.5
 2 3 -21 520.15 19.3
 -2 3 21 519.65 16.7
 2 -3 -21 536.15 18
 2 -3 -21 500.15 16.4
 2 3 21 502.35 16.3
 -2 3 -21 528.65 16.8
 2 -3 -21 535.85 20.9
 -2 3 -21 508.35 19.5
 -2 3 -21 521.65 16.5
 2 3 21 513.95 16.5
 2 -3 -21 507.15 18.8
 2 -3 -21 506.55 16.1
 -2 -3 21 518.75 16.6
 -2 -3 21 513.25 17.5
 -2 3 -21 508.85 16
 -2 3 -21 531.25 16.8
 2 -3 -21 509.95 16.3
 2 -3 -21 533.45 16.2
 3 3 -21 48.5 1.9
 -3 -3 -21 51.09 3.1
 -3 -3 -21 48.6 2.3
 -3 3 21 49.5 2.5
 3 -3 21 48 2.4
 -3 3 21 45.9 2.3
 3 3 -21 48.1 2.5
 -3 -3 -21 51.19 2.4
 -3 3 21 49.7 2
 3 3 -21 48.2 2.5
 -3 3 21 51.69 2.3
 -3 -3 -21 49.3 2.2
 -3 -3 -21 49.4 2.1
 3 3 -21 51.59 2.3
 3 -3 21 52.39 2.5
 3 3 21 52.59 2.3
 -3 3 -21 49.2 2.6
 -3 3 -21 49.99 1.9
 3 3 21 48.8 2.4
 -3 -3 21 50.69 2.4
 3 -3 -21 49.99 2.1
 3 3 21 50.09 2
 3 -3 -21 48.1 3.4
 3 -3 -21 52.39 2.2
 3 -3 -21 48.3 2
 3 -3 -21 48.1 4.9
 -3 -3 21 47.1 2.1
 -3 3 -21 46.8 2.2
 -4 3 21 13.2 1.2
 -4 -3 -21 14.8 1.6
 -4 -3 -21 14.3 1.1
 -4 -3 -21 14.6 1
 -4 3 21 14.4 1.2
 4 3 -21 10.9 1.5
 4 -3 21 13.8 1.1
 4 3 -21 14 1
 -4 -3 -21 13.8 1.1
 -4 3 21 14.8 1.2
 4 3 -21 14.1 1.3
 4 3 -21 15.7 0.8
 -4 3 21 15 0.9
 4 -3 21 15.6 1.3
 -4 3 -21 13.3 1.2
 -4 -3 21 15.1 1
 4 -3 -21 14.3 0.9
 4 3 21 15.2 0.9
 4 3 21 14.1 1.1
 -4 -3 21 13.2 1.1
 4 -3 -21 14.2 0.9
 4 3 21 12.6 1.2
 4 -3 -21 14.3 1
 4 3 21 15.5 1.3
 5 -3 21 82.09 3.1
 -5 3 21 85.09 3
 5 3 -21 80.59 3.1
 -5 -3 -21 85.79 2.9
 -5 3 21 77.69 2.7
 -5 -3 -21 79.99 3.3
 -5 3 21 78.49 3.2
 5 3 21 81.29 3.1
 5 3 21 91.99 4.1
 5 3 21 85.29 2.8
 -5 -3 21 85.49 3
 -5 3 -21 84.79 3.1
 5 -3 -21 79.69 2.8
 -5 -3 21 77.89 2.8
 5 -3 -21 83.99 2.9
 5 3 21 81.79 3.1
 0 -4 -21 142.89 4.9
 0 4 -21 138.89 5.1
 0 -4 -21 132.49 5.8
 0 -4 -21 144.79 7.4
 0 4 -21 144.29 5.4
 0 -4 -21 138.49 5
 0 -4 -21 143.99 5.2
 0 -4 -21 143.39 6.2
 0 4 21 138.29 4.9
 0 4 -21 144.39 7.5
 0 -4 21 145.59 5.2
 0 4 -21 139.49 4.7
 0 4 -21 134.39 5.3
 0 -4 -21 148.99 7.1
 1 4 -21 61.89 2.8
 1 4 -21 59.39 2.2
 -1 -4 -21 59.99 2.7
 -1 4 21 52.79 2.3
 -1 -4 -21 60.89 2.5
 -1 4 21 59.49 2.5
 1 4 -21 60.59 2.8
 1 -4 21 55.59 2.6
 -1 -4 -21 53.89 2.4
 -1 -4 -21 59.09 3.3
 1 4 -21 56.99 4.5
 -1 -4 -21 59.49 2.4
 -1 -4 -21 60.99 4.7
 1 4 -21 57.29 2.6
 -1 -4 -21 51.59 3.2
 -1 -4 -21 57.19 4.1
 -1 4 -21 55.39 4.6
 -1 4 -21 56.59 2.8
 1 -4 -21 60.29 2.5
 1 -4 -21 63.39 4.6
 1 4 21 58.29 2.4
 1 -4 -21 56.29 2.5
 1 -4 -21 59.79 2.4
 -1 4 -21 58.09 2.2
 -1 -4 21 59.79 2.6
 1 -4 -21 60.99 4.6
 -1 4 -21 57.09 2.8
 -1 4 -21 61.09 2.6
 1 -4 -21 60.39 3.7
 -2 -4 -21 108.89 4
 2 4 -21 108.09 4.4
 2 -4 21 103.49 5.1
 -2 4 21 106.29 4
 -2 -4 -21 110.79 5.1
 -2 -4 -21 106.59 4
 -2 -4 -21 116.99 4.3
 -2 -4 -21 109.89 3.9
 -2 4 21 111.29 4.2
 2 -4 21 105.29 9.1
 2 4 -21 111.89 4.2
 2 -4 21 110.39 4.3
 2 4 -21 111.29 4.5
 2 -4 -21 108.49 3.9
 -2 4 -21 108.99 4.1
 2 -4 -21 108.49 3.8
 -2 4 -21 110.89 4.4
 -2 4 -21 109.19 3.7
 -2 -4 21 101.09 3.8
 2 -4 -21 109.09 6.9
 2 4 21 103.19 4
 2 -4 -21 106.69 5.3
 -2 4 -21 107.89 4.4
 -2 -4 21 107.99 4.1
 -3 4 21 108.29 4.3
 3 4 -21 116.79 3.9
 -3 4 21 115.89 4.5
 3 -4 21 116.59 4.4
 3 4 -21 117.19 4.5
 3 4 -21 118.69 4.3
 -3 4 21 113.89 3.9
 -3 4 21 117.69 4.3
 -3 -4 -21 117.59 4.1
 -3 -4 -21 118.99 4.2
 3 4 -21 116.19 4.6
 -3 -4 -21 111.19 4.2
 -3 -4 -21 120.29 5.3
 -3 4 -21 112.09 3.8
 -3 -4 21 111.59 4
 3 4 21 115.49 4.2
 3 4 21 119.49 4.4
 -3 4 -21 108.99 4.5
 3 -4 -21 113.69 4.1
 -3 4 -21 114.19 4.2
 3 -4 -21 116.19 5.4
 -3 -4 21 114.89 4.2
 -4 4 21 49.4 2.2
 4 -4 21 48.8 2.1
 -4 -4 -21 47 2
 -4 4 21 46 1.8
 4 4 -21 47.5 2
 -4 -4 -21 48.7 2
 4 4 -21 49.1 2.3
 -4 -4 -21 45.1 2
 -4 -4 -21 49.99 2.7
 -4 4 21 45.9 2.2
 4 4 -21 46.9 1.7
 -4 4 21 45.8 2.1
 4 4 21 48.1 1.8
 -4 4 -21 47.8 2.2
 -4 4 -21 43.5 1.6
 4 4 21 46.6 2.2
 4 -4 -21 46.6 1.9
 4 -4 -21 49.7 1.9
 4 4 21 45.8 2
 -4 -4 21 48.7 2
 -4 -4 21 47.6 1.8
 -5 -4 -21 7.5 0.5
 -5 4 21 7.4 0.5
 5 -4 21 7.7 0.6
 5 4 -21 8.1 0.6
 -5 4 21 8.2 0.4
 -5 -4 -21 6.8 0.7
 5 -4 -21 7.4 0.4
 5 4 21 7.4 0.4
 -5 4 -21 7.8 0.6
 0 -5 -21 3.3 0.6
 0 -5 -21 3.1 0.6
 0 -5 -21 4.7 0.7
 0 -5 21 3.8 1.2
 0 5 -21 2.9 0.4
 0 5 -21 3.5 0.8
 0 -5 -21 3.8 1.2
 0 -5 21 3.3 0.7
 0 5 -21 3.7 0.8
 0 5 -21 3.3 0.6
 -1 -5 -21 35 1.6
 1 -5 21 37 2.8
 -1 -5 -21 36.2 1.9
 1 5 -21 36.8 1.5
 1 5 -21 36.7 1.9
 -1 -5 -21 36.1 1.7
 -1 -5 -21 34.1 2.4
 1 -5 21 36.1 1.8
 1 5 -21 36.7 2
 -1 5 21 34.8 1.7
 1 5 -21 35.8 2
 -1 5 -21 34.7 1.5
 -1 5 -21 34.6 2
 1 -5 -21 36.2 1.6
 -1 -5 21 36.6 2.8
 -1 -5 21 36.3 1.8
 -1 5 -21 35.5 2
 1 -5 -21 35.2 2.7
 1 -5 -21 35.2 1.7
 -1 5 -21 38.4 1.9
 -2 5 21 6.6 0.7
 2 5 -21 7.7 0.9
 2 -5 21 7 0.8
 2 5 -21 6.7 0.8
 -2 5 21 6.4 0.8
 2 5 -21 6.8 0.6
 -2 -5 -21 7.4 1.3
 -2 -5 -21 6.2 0.8
 -2 -5 -21 7.3 0.7
 2 5 -21 6.4 0.9
 2 -5 21 6.9 1.3
 -2 -5 -21 6.2 0.8
 -2 -5 -21 7.6 0.8
 -2 -5 21 7.9 0.8
 -2 -5 21 7.5 1.4
 2 -5 -21 7.3 0.7
 2 -5 -21 6.5 1.5
 -2 5 -21 7.6 1.1
 -2 5 -21 6 0.9
 -2 5 -21 6.9 0.6
 -2 -5 21 7.2 0.7
 2 -5 -21 7.3 0.7
 -2 5 -21 6.2 0.8
 -3 -5 -21 89.69 3.2
 3 5 -21 89.99 3
 3 5 -21 87.79 3.3
 -3 5 21 85.59 3.2
 3 5 -21 87.69 3.5
 -3 -5 -21 89.19 3.2
 -3 -5 -21 85.39 3.4
 3 -5 21 93.39 3.3
 3 5 -21 92.09 3.5
 -3 5 21 90.39 3
 -3 -5 -21 87.49 4
 -3 5 21 93.19 3.4
 -3 -5 21 82.59 3
 -3 -5 21 87.09 3
 -3 5 -21 86.49 3.2
 -3 5 -21 86.89 2.9
 3 -5 -21 81.79 3
 3 -5 -21 86.59 3
 3 5 21 87.39 3.3
 -3 -5 21 87.09 3.8
 -3 5 -21 86.39 3.4
 3 -5 -21 89.69 4.1
 -4 -5 -21 11.2 0.7
 4 -5 21 10.9 0.7
 -4 5 21 11.5 0.6
 -4 5 21 11.4 0.7
 -4 -5 -21 10.2 0.7
 4 5 -21 11.6 0.8
 4 5 -21 11.4 0.5
 -4 -5 -21 10 0.9
 -4 5 -21 11.2 0.8
 4 -5 -21 10.3 0.6
 0 6 -21 18.4 1.1
 0 -6 -21 16.8 0.9
 0 -6 21 13.8 1.7
 0 6 -21 16.2 1.2
 0 -6 -21 18.6 1
 0 6 -21 15.9 1.2
 0 -6 -21 13.1 1.6
 0 6 -21 18.8 0.9
 -1 -6 -21 75.39 2.6
 1 6 -21 75.99 2.5
 -1 -6 -21 69.19 3
 1 6 -21 75.99 3
 1 -6 21 72.89 3.7
 1 6 -21 74.59 2.8
 -1 -6 -21 72.49 2.7
 1 -6 21 72.09 2.4
 1 6 -21 73.09 2.9
 -1 -6 -21 70.89 2.7
 -1 6 -21 71.79 2.8
 -1 6 -21 75.49 3
 -1 6 -21 74.19 3.1
 1 -6 -21 69.99 2.6
 1 -6 -21 76.89 2.6
 1 -6 -21 76.49 3.7
 -1 -6 21 72.69 3.7
 -1 6 -21 73.29 2.5
 2 6 -21 92.99 3
 2 6 -21 94.19 3.3
 2 -6 21 92.89 3.8
 -2 -6 -21 87.59 3.2
 -2 -6 -21 88.09 3
 -2 -6 -21 90.69 3
 -2 -6 -21 91.79 3.1
 -2 -6 -21 87.79 3.6
 2 6 -21 91.99 3.3
 -2 6 -21 90.89 3.4
 2 -6 -21 94.19 3.1
 -2 -6 21 91.59 3.9
 -2 6 -21 89.69 3
 2 -6 -21 97.59 4.1
 -2 6 -21 91.29 3.3
 3 6 -21 3.3 0.3
 -3 -6 -21 2.4 0.3
 -3 -6 -21 2.8 0.5
 3 6 -21 3.4 0.4
 -3 6 -21 3.5 0.5
 -3 6 -21 3.5 0.2
 3 -6 -21 3.1 0.3
 0 0 22 98.59 3.6
 0 0 22 98.69 3.7
 0 0 22 100.29 4.9
 0 0 -22 96.59 4.8
 0 0 -22 88.39 6.2
 1 0 -22 426.96 17.3
 -1 0 22 429.56 13.4
 -1 0 22 421.86 13.6
 1 0 -22 439.76 14.4
 1 0 22 428.96 14.5
 -1 0 -22 409.36 15.1
 -1 0 22 426.66 15.1
 1 0 -22 427.66 15.1
 1 0 22 403.86 13.4
 1 0 22 401.26 13.5
 -1 0 -22 425.06 17.5
 2 0 -22 1458.55 51.79
 2 0 22 1563.84 47
 -2 0 22 1580.64 48.9
 2 0 -22 1508.05 48.9
 2 0 22 1502.55 46.8
 -2 0 22 1540.75 46.7
 2 0 22 1489.45 48.1
 3 0 22 18.3 1.4
 3 0 -22 19.5 3.1
 3 0 -22 17.2 1.2
 -3 0 22 15.8 1.4
 3 0 22 18.5 1
 3 0 22 17.8 1.3
 3 0 22 16.2 1.5
 3 0 -22 16.6 1.3
 -3 0 22 17.4 1.4
 -3 0 22 18.7 2.6
 -3 0 22 18 1
 -3 0 22 17 1.2
 3 0 -22 15.4 3.5
 3 0 22 13.8 2.1
 4 0 -22 68.99 2.9
 4 0 22 69.09 2.9
 4 0 -22 66.19 2.8
 4 0 22 66.09 3.2
 -4 0 22 62.99 2.7
 4 0 22 65.89 3.2
 -4 0 22 66.79 3.1
 -4 0 22 65.99 2.4
 -4 0 -22 67.09 3.4
 4 0 22 68.79 2.5
 -5 0 -22 14.5 1.1
 5 0 -22 16 1.1
 -5 0 22 14.6 1.1
 5 0 22 13.3 1
 5 0 22 14.9 0.8
 -6 0 22 32.3 1.4
 -6 0 -22 31.5 1.2
 6 0 -22 35.5 1.4
 6 0 22 32 1.5
 0 1 -22 14.7 2.9
 0 -1 22 12.9 1.8
 0 1 22 10.5 1.5
 0 1 -22 9.2 1.7
 0 -1 -22 10.8 2.4
 0 1 22 11.3 0.9
 0 1 22 11.3 0.8
 0 -1 22 11.8 1
 0 -1 -22 12.1 1.6
 1 -1 22 -0.1 0.3
 -1 1 22 0.3 0.3
 1 -1 22 0.4 0.7
 1 -1 22 0.6 0.4
 -1 1 22 0.7 0.8
 -1 1 22 0.1 0.3
 1 1 -22 1.4 1.4
 -1 -1 -22 2.6 1.3
 1 1 -22 2.1 1.1
 -1 1 -22 -0.1 0.9
 1 1 22 0.2 0.3
 -1 -1 22 0.8 0.4
 1 -1 -22 2.5 1.5
 1 1 22 0.8 0.7
 -1 -1 22 0.2 0.8
 -1 1 -22 3.7 1.5
 -1 -1 22 0.2 0.3
 1 -1 -22 1.1 0.9
 1 1 22 0 0.4
 -2 1 22 184.68 6.4
 -2 1 22 182.08 6.2
 -2 1 22 191.78 7.9
 -2 -1 -22 176.58 10
 2 -1 22 174.98 5.8
 2 1 -22 167.98 10.2
 2 -1 22 173.08 6.5
 2 1 -22 177.98 8.2
 2 -1 22 179.98 6.2
 2 -1 22 178.08 7.5
 2 -1 22 184.38 6.5
 2 1 22 182.88 6.3
 2 1 22 178.58 7.3
 -2 -1 22 174.48 6.4
 2 -1 -22 179.88 10.1
 2 -1 -22 174.08 7.4
 -2 -1 22 174.68 6.3
 -2 -1 22 184.58 6.1
 -2 1 -22 169.68 8.2
 2 1 22 173.38 6.1
 -2 -1 22 182.28 8.1
 2 -1 -22 174.68 6.1
 3 1 -22 7.4 0.9
 3 -1 22 4.2 1.5
 -3 -1 -22 6.9 0.8
 3 -1 22 6.3 1
 -3 -1 -22 6.7 0.7
 3 -1 22 6.7 0.6
 3 1 -22 7.4 1
 3 -1 22 7.1 1
 3 1 -22 8.7 0.5
 3 -1 22 6.7 1.1
 3 -1 22 6.7 0.9
 -3 1 22 8 0.9
 -3 -1 -22 6.2 1.2
 -3 1 22 6.9 0.7
 -3 1 22 5.7 0.9
 -3 1 22 7.5 1
 -3 1 22 4.9 1.6
 -3 -1 -22 6.9 0.8
 3 1 -22 6.7 2.1
 -3 -1 22 6.8 1
 3 1 22 6.1 0.6
 3 -1 -22 5.4 2.2
 -3 1 -22 7.1 1
 -3 -1 22 7 0.6
 3 -1 -22 4.2 1.9
 3 -1 -22 7.8 0.9
 3 1 22 8.6 1
 3 -1 -22 7.3 0.7
 3 1 22 7.7 1.9
 3 1 22 6.5 0.9
 -3 -1 22 5.9 0.8
 -3 1 -22 5.8 2.3
 3 1 22 7.2 1.1
 -3 -1 22 5.6 1.8
 4 -1 22 62.59 3.1
 -4 1 22 62.79 3
 4 1 -22 66.19 2.8
 4 1 -22 63.49 2.9
 4 -1 22 66.19 2.8
 -4 -1 -22 65.99 3.5
 4 -1 22 64.29 3
 -4 1 22 65.69 2.8
 -4 1 22 67.79 2.4
 4 -1 22 65.79 2.4
 -4 1 22 62.59 3
 4 1 22 67.09 2.9
 4 1 22 65.49 2.5
 4 -1 -22 70.19 2.8
 -4 1 -22 63.79 2.8
 4 1 22 64.69 3.2
 -4 -1 22 63.69 2.9
 4 -1 -22 64.69 2.4
 4 1 22 61.59 3.1
 -4 1 -22 63.89 3.2
 5 -1 22 14.5 1.3
 -5 -1 -22 14.4 1.4
 -5 1 22 13.8 0.7
 -5 1 22 14.7 1.2
 5 1 -22 16.6 1.2
 5 -1 22 16.3 1.2
 -5 -1 -22 15.1 1
 5 1 -22 14 1.1
 5 1 22 13.3 0.8
 5 1 22 14 1.3
 5 -1 -22 15.4 0.9
 -5 -1 22 14.6 1.1
 5 1 22 14.9 1.3
 5 1 22 13.4 1.1
 5 -1 -22 15.2 1.1
 -6 -1 -22 18.6 0.8
 6 -1 22 18.4 0.9
 -6 1 22 19.1 1
 6 1 -22 18.9 0.9
 6 -1 -22 19.4 0.8
 6 -1 -22 18.8 0.9
 6 1 22 19.5 1
 -6 -1 22 20.9 1
 0 2 22 1.5 0.4
 0 2 -22 0.7 0.9
 0 2 22 0.8 0.7
 0 -2 -22 1 1.1
 0 -2 -22 0.4 0.9
 0 -2 22 2.1 0.8
 0 2 -22 0.3 0.4
 0 -2 22 1 1.2
 0 2 -22 1.7 0.4
 0 2 22 0.8 0.4
 1 2 -22 28.1 1.7
 -1 2 22 29.9 2.4
 -1 2 22 28.4 1.5
 -1 -2 -22 28.8 2.7
 -1 2 22 30.1 1.6
 -1 -2 -22 29.9 3.2
 1 2 -22 27.7 2.8
 1 2 -22 28.6 1.5
 1 -2 22 29.1 2.3
 1 -2 22 25.4 1.5
 1 2 22 31 1.6
 1 2 22 29.6 1.5
 1 -2 -22 36.3 3.7
 -1 2 -22 29 1.5
 -1 2 -22 32.2 3
 -1 -2 22 28.6 2.9
 1 -2 -22 30.6 2.7
 -1 2 -22 27.2 1.7
 1 2 22 32.5 2.7
 -2 -2 -22 124.59 4.6
 2 2 -22 125.59 4.1
 -2 2 22 126.69 6
 2 -2 22 122.99 4.8
 2 -2 22 121.49 4.1
 -2 -2 -22 124.79 5.5
 -2 -2 -22 136.59 8.1
 2 2 -22 124.19 6.6
 -2 2 22 119.19 4.2
 2 2 -22 118.89 4.6
 -2 2 22 123.49 4.7
 -2 -2 -22 127.69 4.5
 2 2 -22 127.99 4.8
 2 2 -22 128.69 4.5
 -2 -2 -22 121.69 4.3
 2 2 -22 121.29 4.7
 2 -2 22 134.29 6
 2 -2 22 128.39 4.9
 -2 2 22 114.59 4.6
 -2 2 22 123.99 4.5
 -2 -2 -22 123.79 4.4
 -2 -2 22 119.39 6.5
 -2 2 -22 130.89 4.9
 2 2 22 136.89 4.8
 2 -2 -22 127.99 5.9
 -2 2 -22 128.09 6.9
 2 2 22 124.19 4.6
 2 -2 -22 127.59 4.4
 -2 -2 22 124.69 4.8
 2 -2 -22 130.19 4.5
 2 -2 -22 129.29 6.3
 2 -2 -22 135.59 8.2
 -2 -2 22 125.19 4.7
 -2 2 -22 120.99 4.5
 -2 2 -22 122.69 4.2
 3 -2 22 206.88 6.8
 -3 -2 -22 218.68 7.1
 3 2 -22 216.28 7.5
 3 2 -22 212.38 6.8
 3 -2 22 203.38 9
 3 -2 22 211.88 7.6
 3 2 -22 198.68 9.8
 3 -2 22 216.38 7.7
 -3 -2 -22 216.08 7.3
 3 2 -22 205.88 7.3
 -3 2 22 213.58 7.3
 -3 2 22 215.48 9.4
 -3 2 22 219.88 7.6
 -3 2 22 207.88 6.9
 -3 2 22 202.38 7.4
 -3 -2 -22 216.38 7.1
 -3 -2 -22 218.98 7.2
 -3 -2 -22 221.18 8.4
 3 2 -22 209.98 7.2
 -3 2 -22 213.48 7.5
 -3 2 -22 200.78 6.8
 3 -2 -22 214.78 7
 3 -2 -22 202.88 9.3
 3 2 22 221.58 7.5
 3 -2 -22 210.68 11.7
 3 2 22 209.18 7.2
 -3 -2 22 212.48 7.3
 3 -2 -22 208.18 6.8
 3 2 22 206.78 7.5
 -3 -2 22 200.08 10
 3 2 22 205.88 6.8
 -3 -2 22 200.08 6.8
 -3 -2 22 210.98 7.3
 -4 2 22 147.59 5.4
 -4 2 22 137.59 5.1
 4 -2 22 145.39 5.4
 -4 -2 -22 138.59 4.9
 -4 -2 -22 141.79 5
 4 2 -22 138.49 5.2
 -4 2 22 144.29 5.4
 4 2 -22 147.29 5.4
 -4 2 22 137.49 4.7
 -4 -2 -22 140.69 5.9
 -4 -2 -22 144.99 5.1
 4 2 -22 141.09 4.6
 4 -2 -22 141.99 4.8
 -4 -2 22 135.89 4.8
 4 2 22 137.09 5.2
 4 2 22 135.49 4.7
 4 2 22 137.99 5.4
 -4 -2 22 147.99 5.2
 -4 -2 22 140.89 5.1
 4 -2 -22 148.29 5
 -4 2 -22 148.09 5.3
 -5 2 22 50.69 2
 -5 2 22 50.79 1.8
 -5 2 22 41.9 2.2
 5 -2 22 49.3 2.2
 -5 -2 -22 50.59 2
 5 2 -22 46.4 2
 5 2 -22 47.7 2.1
 5 -2 22 46.9 2.2
 -5 -2 -22 50.49 2.4
 5 2 22 49.7 1.9
 5 -2 -22 47.5 1.8
 5 2 22 50.89 2.2
 5 2 22 48.2 2.3
 -5 -2 22 43.4 2.1
 -5 2 -22 45.9 1.9
 -5 -2 22 50.39 1.9
 5 -2 -22 50.39 2
 5 2 22 50.49 2.4
 0 -3 22 416.36 14.7
 0 -3 -22 423.96 13.5
 0 -3 -22 434.96 13.7
 0 -3 22 433.26 13.8
 0 -3 -22 415.86 16.5
 0 -3 -22 438.16 15.9
 0 -3 -22 425.16 13.3
 0 3 -22 421.26 13.2
 0 -3 22 408.66 13.8
 0 3 -22 423.76 13.9
 0 3 -22 437.46 13.6
 0 -3 -22 399.96 14.4
 0 3 22 422.16 13.4
 0 -3 -22 406.76 14.7
 0 3 22 422.06 13.5
 0 3 -22 424.96 16
 0 3 -22 447.86 13.9
 -1 -3 -22 220.98 7.3
 1 -3 22 224.78 8.8
 -1 -3 -22 207.48 7.3
 -1 3 22 228.78 7.5
 1 3 -22 226.28 9.8
 1 3 -22 221.08 7.1
 -1 -3 -22 222.28 10.4
 1 -3 22 220.08 7.7
 1 3 -22 214.18 7.7
 -1 -3 -22 223.68 8.5
 1 3 -22 227.88 7.8
 1 3 -22 230.88 7.6
 -1 -3 -22 234.18 7.5
 -1 3 22 215.38 7.4
 -1 -3 -22 229.08 7.7
 1 -3 22 213.48 7.7
 -1 -3 -22 218.98 9.8
 -1 3 22 222.98 8.4
 -1 3 -22 220.18 7.8
 1 -3 -22 227.58 9.7
 -1 -3 22 214.58 7.6
 -1 3 -22 226.88 7.2
 1 -3 -22 227.68 7.5
 -1 3 -22 234.08 7.6
 1 3 22 227.18 7.5
 -1 -3 22 226.48 8.7
 -1 3 -22 227.28 7.8
 1 -3 -22 227.38 10.8
 1 3 22 222.28 7.4
 1 -3 -22 221.38 8.8
 -1 3 -22 226.08 10
 1 -3 -22 223.18 7.6
 1 -3 -22 214.08 7.3
 -1 -3 22 213.38 7.6
 2 3 -22 148.19 5.6
 -2 -3 -22 147.99 5.2
 2 3 -22 142.89 4.9
 2 -3 22 145.59 5.5
 -2 -3 -22 142.29 8.4
 2 3 -22 152.88 5.3
 2 -3 22 141.39 6.7
 2 -3 22 146.89 5.5
 -2 3 22 142.09 5.3
 -2 -3 -22 149.69 5.1
 -2 -3 -22 150.88 5.4
 -2 3 22 141.79 6.5
 -2 -3 -22 146.19 5.2
 -2 3 22 140.89 4.9
 2 3 -22 143.49 7.6
 -2 3 22 148.69 5.4
 -2 3 22 145.79 5.2
 2 3 -22 152.38 5.6
 -2 -3 -22 150.18 6.3
 2 -3 -22 144.49 8.7
 2 3 22 150.48 5.3
 2 -3 -22 149.19 7.4
 -2 3 -22 148.79 5.2
 -2 -3 22 142.89 6.3
 -2 -3 22 144.29 5.3
 -2 3 -22 143.79 5.6
 -2 3 -22 146.39 4.8
 2 3 22 141.19 5.1
 2 -3 -22 152.48 5.2
 2 -3 -22 145.79 5.2
 2 -3 -22 145.49 5
 2 -3 -22 154.48 6.6
 -2 3 -22 149.69 5.6
 -2 -3 22 135.19 5.7
 2 -3 -22 145.89 4.9
 -2 3 -22 139.29 7.8
 -3 -3 -22 51.79 3.1
 3 3 -22 49 2.5
 -3 3 22 51.39 2.3
 -3 -3 -22 52.09 2.3
 3 3 -22 51.29 2.3
 -3 3 22 52.29 2.5
 3 3 -22 48 2.6
 3 -3 22 51.09 2.5
 -3 -3 -22 53.29 2.4
 3 3 -22 50.19 1.9
 -3 3 22 50.39 2.4
 3 -3 22 49.99 2.5
 -3 -3 -22 53.39 2.3
 -3 -3 -22 49.5 2.1
 -3 3 22 48.3 2
 3 3 22 49.3 2
 3 3 22 48 2.4
 -3 3 -22 51.59 2.6
 -3 3 -22 50.69 1.9
 3 -3 -22 50.29 2.2
 3 -3 -22 51.99 3.4
 3 -3 -22 49.99 5.1
 3 3 22 51.99 2.3
 3 -3 -22 49.8 2.1
 -3 -3 22 46.8 2
 -3 -3 22 51.29 2.4
 3 -3 -22 50.59 2
 -4 3 22 92.09 3.3
 4 -3 22 95.19 3.8
 4 3 -22 95.39 3.2
 -4 -3 -22 95.69 3.6
 -4 3 22 100.99 3.8
 -4 -3 -22 93.09 4.4
 4 3 -22 100.09 3.9
 -4 -3 -22 98.19 3.6
 -4 -3 -22 100.39 3.5
 -4 3 22 94.19 3.6
 4 -3 22 95.69 3.7
 -4 3 22 99.69 4
 4 3 -22 93.09 3.5
 4 -3 -22 98.99 3.4
 4 -3 -22 93.09 3.5
 4 3 22 94.09 3.7
 -4 -3 22 96.69 3.6
 -4 3 -22 98.09 3.8
 4 3 22 92.69 3.9
 -4 -3 22 90.49 3.3
 4 3 22 91.79 3.3
 4 -3 -22 93.59 3.4
 4 3 22 101.49 3.8
 -5 -3 -22 71.49 3.1
 -5 3 22 79.09 2.7
 -5 -3 -22 82.79 2.9
 -5 3 22 82.49 2.9
 -5 3 22 82.79 3
 5 -3 22 79.29 3
 5 3 -22 80.89 3
 -5 3 -22 80.39 2.9
 5 3 22 79.49 2.7
 5 -3 -22 82.69 2.8
 -5 -3 22 80.09 2.9
 5 3 22 79.09 2.9
 -5 -3 22 78.99 2.7
 5 3 22 81.99 3
 5 -3 -22 81.29 2.7
 0 -4 -22 384.16 13.6
 0 -4 22 394.46 12.9
 0 4 -22 396.06 12.8
 0 -4 -22 412.16 12.9
 0 -4 -22 399.96 14
 0 4 -22 392.16 13.1
 0 4 22 397.16 12.6
 0 -4 -22 387.26 12.7
 0 -4 -22 380.86 12.5
 0 4 -22 385.06 15.4
 0 -4 -22 394.66 15.4
 0 4 -22 376.76 12.3
 0 -4 -22 405.96 15.4
 0 4 -22 411.36 13.1
 -1 -4 -22 32.9 1.6
 -1 -4 -22 38.4 3.3
 1 4 -22 34.6 1.5
 1 4 -22 33.7 2
 -1 -4 -22 32.8 1.9
 -1 -4 -22 34.1 1.6
 -1 -4 -22 36.4 2.5
 -1 4 22 34.9 1.8
 1 4 -22 35.3 2
 1 4 -22 32.8 1.8
 1 -4 22 35 1.9
 -1 -4 -22 36.1 1.7
 -1 4 22 32.1 1.6
 -1 4 -22 35.7 2
 1 -4 -22 34.3 1.6
 1 -4 -22 32.4 1.8
 -1 -4 22 35.1 1.8
 1 4 22 30.5 1.6
 -1 4 -22 33.9 2
 -1 4 -22 33.8 1.8
 1 -4 -22 33.9 2.8
 1 -4 -22 33.6 1.7
 -1 4 -22 34.2 1.5
 1 -4 -22 38.6 3.6
 2 4 -22 55.39 2.5
 2 -4 22 54.29 3.3
 2 4 -22 59.59 2.8
 2 4 -22 54.09 2.1
 -2 4 22 54.79 2.1
 -2 -4 -22 56.89 2.4
 -2 -4 -22 54.59 2.4
 2 4 -22 57.49 2.7
 -2 4 22 53.59 2.5
 -2 4 22 50.49 2.3
 -2 -4 -22 56.59 2.3
 2 -4 22 57.49 2.6
 -2 -4 -22 56.99 3.3
 -2 -4 -22 57.59 2.6
 2 -4 -22 55.89 4.8
 2 -4 -22 54.79 2.3
 -2 4 -22 55.69 2.1
 2 -4 -22 54.39 2.3
 2 4 22 56.99 2.5
 -2 4 -22 56.89 2.8
 -2 4 -22 56.49 2.8
 -2 -4 22 57.99 2.5
 2 4 22 54.49 2.3
 2 -4 -22 58.09 3.6
 -2 4 -22 54.59 2.5
 -3 4 22 276.57 9.3
 3 4 -22 281.77 9
 -3 -4 -22 291.87 9.3
 -3 4 22 279.97 9.4
 3 4 -22 290.87 9.6
 3 -4 22 290.57 9.5
 -3 4 22 280.07 9
 -3 -4 -22 283.47 9.1
 -3 4 22 285.07 9.5
 3 4 -22 280.97 9.6
 -3 -4 -22 281.47 9.3
 3 4 -22 280.07 9.4
 -3 -4 -22 285.47 10.4
 -3 4 -22 293.37 9.9
 3 -4 -22 295.57 9.3
 -3 4 -22 284.37 9.4
 -3 -4 22 288.57 9.5
 3 -4 -22 293.77 10.7
 -3 -4 22 280.17 9.3
 -3 4 -22 287.47 9.1
 3 4 22 297.37 9.5
 3 -4 -22 286.47 9.4
 3 4 22 284.97 9.6
 -4 4 22 55.29 2.1
 -4 -4 -22 59.79 2.3
 -4 -4 -22 57.89 2.3
 4 4 -22 59.79 2.5
 -4 4 22 58.19 2.6
 4 4 -22 56.19 2.2
 4 -4 22 58.89 2.4
 4 4 -22 58.29 2
 -4 -4 -22 59.89 2.4
 -4 4 22 59.29 2.4
 -4 -4 -22 59.09 2.9
 -4 4 22 59.89 2.4
 -4 -4 22 55.99 2.1
 4 4 22 59.39 2.5
 4 4 22 60.19 2.1
 4 4 22 58.79 2.4
 4 -4 -22 60.19 2.2
 4 -4 -22 58.89 2.2
 -4 4 -22 61.29 2.6
 -4 -4 22 60.99 2.3
 0 5 -22 24.4 1.6
 0 5 -22 23.1 1.6
 0 5 -22 23.4 1.1
 0 -5 -22 22 1.2
 0 -5 -22 24.9 1.3
 0 5 -22 22.8 1.4
 0 -5 22 23.6 1.4
 0 -5 -22 24.1 1.4
 0 -5 -22 23.1 2.2
 1 5 -22 22.6 1.1
 -1 -5 -22 21.2 1.2
 1 5 -22 21 1.3
 1 5 -22 20.6 1.5
 -1 -5 -22 20.1 1.2
 1 -5 22 21.4 2.1
 1 -5 22 20.8 1.3
 -1 -5 -22 19.3 1.8
 -1 -5 -22 21 1.4
 1 5 -22 21.1 1.5
 -1 5 22 20.1 1.2
 -1 5 -22 22.5 1.5
 1 -5 -22 19 1.2
 -1 5 -22 19.1 1.3
 -1 5 -22 20.5 1.5
 1 -5 -22 19.6 1.1
 -1 -5 22 21.7 1.3
 -1 5 -22 21.2 1
 -1 -5 22 20.3 2.1
 1 -5 -22 21.3 2.2
 2 5 -22 34.1 1.4
 -2 -5 -22 36.9 2.4
 -2 -5 -22 32.8 1.8
 -2 -5 -22 34 1.6
 -2 5 22 31.9 1.6
 2 5 -22 33.4 1.9
 2 -5 22 31 2.3
 -2 5 22 33.7 1.7
 -2 -5 -22 36.1 1.5
 2 5 -22 35 1.7
 2 5 -22 33.2 1.8
 2 -5 22 33.4 1.7
 -2 -5 -22 36.5 1.7
 2 -5 -22 35.2 2.6
 -2 -5 22 33.9 1.6
 2 -5 -22 35.1 1.6
 -2 5 -22 37.9 1.8
 -2 5 -22 35.3 1.4
 -2 5 -22 35.4 2.1
 -2 -5 22 33.7 2.5
 2 -5 -22 33.3 1.5
 -2 5 -22 34.2 1.9
 -2 -5 22 35.8 1.5
 3 5 -22 10.4 0.9
 -3 -5 -22 11.6 0.8
 3 5 -22 11.6 0.9
 3 5 -22 8.6 1
 -3 5 22 10.6 0.9
 -3 -5 -22 11 1.2
 -3 -5 -22 10.7 0.9
 3 5 -22 11.4 0.6
 -3 5 22 11 0.6
 -3 5 22 10.2 0.8
 -3 -5 -22 10 0.8
 3 -5 22 10.2 0.8
 3 -5 -22 10.9 0.7
 3 5 22 8.2 0.9
 -3 5 -22 10.6 0.6
 3 -5 -22 9.9 1.5
 3 -5 -22 9.8 0.7
 -3 5 -22 12.2 1
 -3 -5 22 10.7 1.2
 -3 -5 22 10.3 0.7
 -3 -5 22 11.5 0.7
 -3 5 -22 11.1 0.8
 -4 -5 -22 14 1
 -4 -5 -22 15 0.7
 -4 -5 -22 13.5 0.8
 -4 5 22 15 0.6
 4 5 -22 15.2 0.9
 4 -5 22 14.7 0.7
 4 5 -22 15.3 0.6
 4 -5 -22 14.4 0.7
 -4 5 -22 13.6 0.9
 0 6 -22 219.58 7.4
 0 -6 -22 216.18 6.9
 0 6 -22 216.38 6.9
 0 -6 -22 218.78 7
 0 -6 22 223.98 8.3
 0 6 -22 221.28 7.3
 0 6 -22 220.88 7.2
 0 -6 -22 198.78 8.1
 1 6 -22 17.5 1.1
 1 6 -22 17.2 0.8
 1 6 -22 16.1 1.2
 -1 -6 -22 17 0.9
 1 -6 22 18.2 1.7
 -1 -6 -22 16.8 1
 -1 -6 -22 16 0.9
 -1 -6 -22 15.9 1.1
 1 6 -22 17.8 1
 1 -6 -22 16.2 0.9
 1 -6 -22 16 0.8
 -1 6 -22 17 1
 1 -6 -22 15.9 1.8
 -1 6 -22 15.4 1.2
 -1 6 -22 17.6 1.1
 -1 -6 22 16.5 1.6
 -1 6 -22 17 0.8
 -2 -6 -22 3.4 0.6
 2 6 -22 3.8 0.4
 2 6 -22 4.2 0.5
 2 6 -22 3.8 0.6
 2 -6 22 3.9 0.8
 -2 -6 -22 3.9 0.5
 -2 -6 -22 4.1 0.4
 -2 -6 -22 4 0.4
 -2 -6 22 3.3 0.8
 2 -6 -22 4.3 0.4
 -2 6 -22 3.6 0.5
 2 -6 -22 3.4 1
 2 -6 -22 3.1 0.5
 -2 6 -22 3.8 0.4
 -2 6 -22 3.1 0.5
 0 0 -23 0.1 1
 0 0 23 -0.2 0.3
 0 0 -23 0.1 0.9
 0 0 23 -0.1 0.3
 0 0 23 -0.2 0.8
 1 0 23 69.59 3.7
 -1 0 23 73.19 2.9
 -1 0 23 70.29 2.8
 1 0 -23 64.39 5.3
 1 0 -23 73.99 3.6
 1 0 -23 67.99 4.1
 -1 0 -23 66.99 5.5
 1 0 23 68.09 2.9
 -1 0 23 65.89 4
 1 0 23 70.69 2.8
 -1 0 -23 64.69 4.2
 2 0 23 17.8 1.2
 2 0 -23 20.3 1.3
 2 0 23 21.8 2.2
 2 0 23 21.4 1.6
 -2 0 23 18.2 1.2
 -2 0 23 19 1
 2 0 23 18.2 1.4
 2 0 -23 17.8 2.8
 -2 0 23 19.6 1.4
 -2 0 -23 20.7 4
 -2 0 23 21.6 1.5
 -2 0 23 16.3 2.3
 2 0 -23 28.6 4.9
 2 0 23 17.6 1
 3 0 23 51.89 2.6
 3 0 23 50.29 2.4
 -3 0 23 48.2 4
 3 0 -23 47.8 6.5
 -3 0 23 51.69 2
 -3 0 23 49.3 2.5
 -3 0 23 48.9 2.2
 3 0 -23 59.69 5.9
 3 0 -23 50.59 2.3
 3 0 -23 50.19 2.3
 3 0 23 51.89 3.9
 -3 0 23 51.29 2.6
 3 0 23 50.79 2.6
 3 0 23 49.7 2
 -4 0 23 2.4 0.7
 4 0 23 3.2 0.9
 4 0 -23 2.6 0.6
 4 0 23 2.7 0.6
 -4 0 23 2.9 0.6
 -4 0 23 3.3 0.5
 -4 0 -23 3.4 0.9
 4 0 23 2.3 0.8
 4 0 23 2.6 0.5
 4 0 -23 2.7 0.6
 5 0 23 8.8 0.8
 5 0 23 10.2 0.6
 5 0 -23 8.9 0.8
 -5 0 -23 9.5 0.9
 -5 0 23 9.6 0.9
 6 0 -23 22.6 1
 6 0 23 22.8 1.1
 -6 0 -23 22.9 1
 0 -1 23 162.08 7.3
 0 1 23 160.68 5.6
 0 -1 23 152.68 6.5
 0 1 -23 168.18 9.4
 0 1 -23 168.58 7.3
 0 1 23 164.48 6.9
 0 -1 23 162.48 5.5
 0 -1 -23 152.28 8.4
 0 -1 -23 162.28 6.9
 0 -1 23 152.88 5.7
 0 1 23 163.48 5.5
 1 1 -23 129.19 8.2
 -1 -1 -23 129.09 7.7
 -1 1 23 119.79 4.4
 1 -1 23 121.09 5.5
 -1 1 23 128.89 4.6
 1 1 -23 123.19 6.2
 1 -1 23 118.09 4.4
 1 -1 23 124.79 4.7
 -1 1 23 124.69 5.8
 1 -1 -23 117.89 7.3
 1 1 23 124.39 4.4
 -1 -1 23 119.29 4.4
 -1 1 -23 126.39 8.1
 -1 1 -23 117.29 6
 1 -1 -23 119.69 5.5
 1 1 23 114.89 5.2
 1 1 23 116.09 4.2
 -1 -1 23 116.29 4.2
 -1 -1 23 116.39 5.8
 -2 -1 -23 8.1 2.6
 -2 1 23 9.3 0.7
 2 -1 23 10.5 0.9
 2 1 -23 10.7 2.1
 2 1 -23 8 2.4
 2 1 -23 9.8 1.1
 -2 1 23 9.8 1
 2 -1 23 8.6 1.5
 2 -1 23 9.7 1.1
 2 -1 23 9.6 1.1
 -2 -1 -23 12.7 1
 -2 1 23 9.3 1
 -2 -1 -23 9.3 0.8
 -2 1 23 8.7 1.7
 2 1 -23 8.8 0.9
 2 -1 23 10.5 0.7
 2 1 23 10.4 1.1
 2 -1 -23 9.2 0.9
 2 1 23 10 0.9
 -2 -1 23 7.8 1
 2 -1 -23 12.8 3.2
 -2 1 -23 11.9 2.4
 -2 -1 23 10.4 1.5
 2 1 23 12.5 1.1
 -2 -1 23 9.2 1.1
 -2 1 -23 10.6 1
 2 1 23 10.2 1.8
 -2 -1 23 9.9 0.9
 -2 -1 23 6.8 1.8
 2 -1 -23 8.1 1.7
 -2 -1 23 10.1 0.7
 -3 -1 -23 126.39 5.4
 3 1 -23 114.69 6.9
 -3 1 23 121.49 4.7
 3 -1 23 127.99 4.9
 3 -1 23 122.29 4.8
 3 1 -23 119.49 4.6
 3 1 -23 118.79 4.5
 -3 -1 -23 118.99 4.5
 3 -1 23 125.69 4.1
 3 -1 23 130.79 4.6
 -3 1 23 115.39 4.7
 3 -1 23 110.39 6.1
 -3 1 23 125.39 4.5
 3 -1 23 118.99 4.9
 -3 -1 -23 121.99 4.3
 -3 1 23 114.39 6.4
 -3 1 23 120.59 4.1
 3 -1 -23 118.49 8.5
 -3 -1 23 122.79 4
 -3 -1 23 118.09 6.8
 3 1 23 112.89 6.2
 -3 1 -23 119.19 4.6
 -3 -1 23 119.59 4.6
 3 1 23 118.19 4.8
 3 1 23 117.09 4.7
 3 -1 -23 118.69 4.1
 3 1 23 126.19 4.5
 3 1 23 122.39 4.1
 3 -1 -23 118.39 4.4
 4 1 -23 295.77 9.6
 4 -1 23 278.17 9.5
 -4 1 23 279.87 9.5
 4 1 -23 296.47 9.7
 4 -1 23 281.07 9.1
 -4 1 23 283.97 9.7
 4 -1 23 290.37 9.8
 4 -1 23 289.27 10
 -4 -1 -23 284.87 10.3
 -4 1 23 271.87 9.7
 -4 1 23 304.07 9.1
 -4 -1 23 296.17 9.7
 4 1 23 278.47 9.9
 -4 1 -23 278.17 10
 4 1 23 282.77 9.6
 -4 1 -23 277.77 9.4
 4 -1 -23 296.37 9.4
 4 1 23 291.57 9.1
 4 -1 -23 278.57 9.1
 4 1 23 289.57 9.9
 -5 -1 -23 17.7 1.3
 5 1 -23 17.8 1.2
 -5 1 23 18.1 1.2
 5 -1 23 16.7 1.3
 5 -1 23 17.5 1.3
 5 1 -23 17.9 1.1
 -5 1 23 17.7 0.8
 -5 -1 -23 17 1.1
 5 -1 -23 17 1.1
 5 1 23 17.3 0.9
 -5 -1 23 16.5 1.1
 5 1 23 16.9 1.1
 -5 -1 23 17.3 1.2
 5 1 23 14.8 1.4
 5 1 23 17.4 1.3
 0 2 23 266.17 10
 0 2 -23 272.07 11
 0 -2 23 272.67 11
 0 2 -23 263.07 8.7
 0 2 23 278.47 8.9
 0 2 -23 256.67 9
 0 -2 -23 256.17 10.5
 0 -2 -23 272.47 12.1
 0 -2 23 271.97 10.1
 0 2 23 268.47 8.7
 -1 2 23 85.79 3.4
 -1 -2 -23 89.29 4.2
 1 2 -23 86.59 5.1
 -1 2 23 90.79 4.6
 -1 -2 -23 91.49 3.4
 -1 2 23 95.39 3.6
 1 -2 23 92.79 3.8
 -1 -2 -23 90.19 3.2
 1 2 -23 90.39 3.1
 1 -2 23 99.99 4.7
 -1 -2 -23 92.39 6.2
 1 2 -23 89.49 3.7
 -1 -2 -23 89.49 3.6
 1 2 -23 94.09 3.4
 1 -2 23 87.49 4.5
 1 2 -23 87.49 3.6
 1 -2 23 84.39 3.4
 -1 2 -23 88.59 3.6
 1 2 23 86.99 3.3
 -1 2 -23 89.99 3.1
 1 -2 -23 85.29 6
 -1 2 -23 88.39 3.6
 -1 -2 23 86.79 3.5
 -1 2 -23 88.09 3.3
 -1 -2 23 91.99 3.7
 1 2 23 89.29 3.4
 1 -2 -23 91.09 4.5
 1 -2 -23 90.49 3.3
 -1 -2 23 88.49 5.2
 1 -2 -23 89.99 4.8
 -1 2 -23 91.39 5.3
 2 -2 23 696.03 22.2
 -2 -2 -23 713.03 21.8
 -2 -2 -23 712.23 21.9
 -2 2 23 700.63 22.2
 -2 -2 -23 684.13 26.8
 -2 2 23 669.73 21.6
 2 2 -23 688.83 22.2
 2 2 -23 711.43 22.1
 2 -2 23 676.63 21.5
 -2 -2 -23 732.73 23.2
 2 2 -23 704.93 21.9
 2 -2 23 690.23 22.3
 -2 2 23 666.23 22.1
 -2 -2 -23 701.73 22.1
 2 2 -23 709.63 21.6
 -2 2 23 719.33 22
 -2 -2 -23 697.83 21.9
 2 2 -23 714.93 24.7
 -2 2 23 720.83 23.9
 2 -2 -23 658.93 23.6
 -2 2 -23 713.43 22
 -2 -2 23 685.13 21.8
 2 -2 -23 697.93 21.4
 -2 2 -23 684.73 21.1
 2 2 23 707.53 21.8
 2 2 23 698.43 21.6
 2 -2 -23 705.13 21.5
 2 2 23 632.64 21.2
 2 -2 -23 717.03 26.9
 -2 -2 23 681.33 24.2
 -2 -2 23 699.23 21.8
 2 2 23 686.23 22.1
 2 -2 -23 691.23 21.3
 -2 2 -23 671.33 24.5
 -3 2 23 188.88 6.6
 -3 -2 -23 179.38 6.1
 3 -2 23 176.28 6.7
 -3 -2 -23 170.78 6.2
 -3 -2 -23 183.68 6.2
 3 2 -23 181.58 5.8
 -3 -2 -23 181.98 6.4
 -3 2 23 188.98 6.3
 3 -2 23 179.68 8.8
 3 2 -23 177.98 6.4
 3 2 -23 181.68 9.3
 -3 -2 -23 191.78 7.4
 3 -2 23 175.38 5.8
 -3 2 23 175.48 8.9
 -3 2 23 175.38 6.5
 -3 2 23 175.48 5.9
 3 2 -23 179.38 6.6
 3 2 -23 182.58 6.2
 3 -2 23 183.08 6.6
 -3 2 -23 175.78 6.4
 3 2 23 175.68 6.4
 3 -2 -23 178.18 6
 -3 -2 23 176.18 6.3
 3 -2 -23 177.58 9
 3 -2 -23 181.38 10.8
 3 2 23 172.98 5.8
 3 -2 -23 178.18 5.9
 3 2 23 167.38 6.4
 -3 2 -23 165.78 9.4
 -3 -2 23 178.78 6.3
 3 2 23 181.88 6.2
 -4 2 23 266.67 8.5
 -4 -2 -23 271.87 8.7
 -4 -2 -23 265.17 8.8
 -4 -2 -23 271.97 9.8
 -4 -2 -23 274.77 8.9
 -4 2 23 284.57 9.3
 4 -2 23 253.57 9.1
 -4 2 23 267.27 8.9
 4 2 -23 271.47 9.1
 4 2 -23 261.67 8.9
 4 2 -23 260.07 8.3
 -4 2 23 265.87 9.1
 -4 -2 23 246.88 8.3
 -4 2 -23 270.97 8.9
 4 -2 -23 266.97 8.6
 4 2 23 256.77 8.4
 4 2 23 267.87 8.8
 4 2 23 263.57 9.1
 -4 -2 23 250.47 8.6
 4 -2 -23 263.37 8.4
 -5 2 23 39.9 1.7
 5 2 -23 37.3 1.8
 -5 2 23 36.9 1.9
 5 -2 23 38.7 1.8
 -5 -2 -23 41.3 1.7
 -5 2 23 36.9 1.4
 5 -2 23 38.1 1.8
 5 2 -23 35.3 1.7
 -5 -2 -23 36.2 1.9
 -5 -2 23 40.3 1.8
 5 -2 -23 33.3 1.5
 5 2 23 38.4 1.8
 5 -2 -23 39.3 1.5
 5 2 23 40.1 1.9
 5 2 23 41.9 1.5
 5 -2 -23 39.7 1.7
 5 2 23 39 2
 -5 -2 23 34.8 1.5
 0 -3 -23 -0.7 1
 0 3 -23 0 0.3
 0 -3 -23 0 0.4
 0 -3 -23 0.4 0.9
 0 3 -23 -0.2 0.3
 0 -3 -23 0.4 1
 0 3 23 0.5 0.4
 0 -3 23 0.2 0.9
 0 -3 23 1.1 0.6
 0 3 -23 -1.7 1.1
 0 3 -23 0.4 0.5
 0 -3 -23 1.4 0.8
 0 3 -23 0.9 0.6
 0 -3 -23 2 0.6
 0 3 23 0 0.4
 0 -3 23 0.8 0.6
 0 -3 -23 0.5 0.4
 -1 -3 -23 77.89 3.3
 1 -3 23 77.39 3.4
 -1 -3 -23 82.39 5.3
 -1 -3 -23 92.29 5.8
 1 -3 23 82.69 3.4
 1 3 -23 78.79 5.1
 -1 -3 -23 78.99 4
 -1 3 23 76.69 3.1
 1 3 -23 81.09 2.8
 -1 3 23 80.49 3.2
 1 3 -23 82.99 3.5
 -1 3 23 79.39 4.1
 -1 -3 -23 78.19 3.1
 -1 -3 -23 77.09 3
 1 3 -23 77.59 3.2
 -1 -3 -23 76.99 3
 1 3 -23 80.59 3.4
 1 -3 23 83.59 4.5
 1 -3 -23 79.59 3.2
 1 -3 -23 90.79 6.1
 1 -3 -23 85.89 5.1
 1 -3 -23 79.89 3.3
 -1 3 -23 82.79 5.4
 -1 -3 23 81.99 3.4
 -1 -3 23 86.19 4.5
 -1 -3 23 81.19 3.4
 -1 3 -23 82.59 3.6
 1 3 23 79.69 3.2
 -1 3 -23 82.59 3.3
 -1 3 -23 81.69 2.9
 1 -3 -23 82.89 4.4
 1 3 23 79.49 3.1
 1 -3 -23 84.19 3.1
 -1 3 -23 81.79 3.5
 2 3 -23 102.19 4.2
 -2 -3 -23 108.69 3.8
 -2 -3 -23 107.89 7
 2 3 -23 98.69 4.1
 2 -3 23 100.99 4.1
 2 3 -23 99.59 6.2
 -2 3 23 99.39 4
 2 3 -23 106.79 3.9
 -2 3 23 97.69 5.1
 2 -3 23 98.19 4.1
 -2 -3 -23 99.39 3.8
 2 -3 23 99.39 5.3
 -2 -3 -23 98.29 3.7
 2 3 -23 99.19 3.5
 -2 3 23 94.69 3.5
 -2 -3 -23 106.79 4.9
 -2 -3 -23 106.09 4.1
 -2 3 23 97.69 3.9
 -2 3 23 101.89 3.8
 2 -3 -23 100.19 5.9
 -2 3 -23 103.99 4.2
 2 -3 -23 100.29 5.1
 -2 -3 23 97.59 3.9
 2 -3 -23 101.39 3.9
 2 -3 -23 107.19 3.7
 2 3 23 103.19 3.8
 -2 3 -23 103.59 6.7
 2 -3 -23 105.89 3.9
 -2 3 -23 106.49 3.9
 2 3 23 106.29 4
 -2 -3 23 104.09 4
 2 -3 -23 98.29 7
 -2 -3 23 92.59 4.9
 -2 3 -23 101.99 4.2
 -2 3 -23 106.79 3.5
 -3 -3 -23 34 2.5
 -3 -3 -23 38.5 1.7
 3 -3 23 36.6 2
 3 -3 23 35.1 2
 -3 -3 -23 34.6 1.7
 3 3 -23 36.5 1.5
 3 3 -23 35.4 1.8
 -3 -3 -23 34.4 1.9
 -3 -3 -23 36.1 1.8
 -3 3 23 37 1.9
 3 3 -23 34 2.1
 3 3 -23 36.2 2.1
 -3 3 23 36.1 1.5
 -3 3 23 36 1.9
 -3 3 23 35.6 2
 3 3 23 37.1 2
 -3 -3 23 36.5 1.6
 3 -3 -23 40.2 4.6
 -3 3 -23 35 1.4
 -3 -3 23 34.8 1.9
 3 -3 -23 37 1.6
 -3 3 -23 36.6 2.1
 3 -3 -23 35.8 1.6
 3 3 23 36.3 1.9
 3 3 23 37.5 1.6
 3 -3 -23 36.3 1.8
 -4 -3 -23 8.9 0.8
 -4 -3 -23 8.2 0.8
 -4 -3 -23 9 0.9
 4 -3 23 7.5 1
 -4 3 23 7.9 1
 -4 -3 -23 10.8 1.4
 -4 3 23 9.9 1
 4 3 -23 8.6 0.6
 4 3 -23 8.3 1
 4 3 -23 8.9 0.9
 -4 3 23 9.6 0.9
 -4 3 23 8.7 0.7
 4 -3 23 7.9 0.8
 4 3 23 8.8 1
 -4 -3 23 8.5 0.9
 -4 3 -23 8 1
 4 3 23 9.5 0.9
 4 -3 -23 8.5 0.7
 4 -3 -23 8.5 0.7
 4 -3 -23 9.5 0.8
 -4 -3 23 10.5 0.8
 4 3 23 9.4 1
 4 3 23 8.4 0.7
 5 -3 23 58.39 2.2
 -5 3 23 53.69 2.1
 -5 -3 -23 58.39 2.1
 -5 3 23 57.59 1.9
 5 3 -23 59.09 2.3
 -5 -3 -23 52.19 2.3
 -5 3 23 55.09 2.3
 -5 -3 23 55.69 2.1
 5 -3 -23 56.39 2
 -5 3 -23 55.19 2.1
 5 3 23 58.09 2.2
 5 -3 -23 54.89 2
 5 3 23 55.39 2
 5 3 23 58.39 2.2
 0 -4 -23 13.8 1.2
 0 4 -23 12.9 1.3
 0 4 -23 17.5 1.2
 0 -4 23 15 1.2
 0 4 -23 14.1 1.3
 0 4 -23 14 0.9
 0 -4 -23 14.2 1.5
 0 -4 -23 14.8 1.1
 0 -4 -23 13.5 1
 0 4 23 14 1
 0 -4 -23 13.1 1.8
 0 -4 -23 15.2 2.7
 -1 -4 -23 20.6 1.4
 -1 -4 -23 20.3 1.3
 -1 -4 -23 20.4 1.9
 -1 4 23 18.8 1.2
 1 4 -23 21 1.1
 1 4 -23 21 1.5
 1 4 -23 19.6 1.5
 -1 -4 -23 20.2 1.2
 -1 -4 -23 21.7 2.5
 1 -4 23 20.8 1.5
 1 4 -23 20.2 1.3
 -1 4 23 19.6 1.3
 1 -4 -23 18.8 1.2
 1 -4 -23 20.7 2.6
 1 -4 -23 21.3 2.2
 1 -4 -23 22 1.2
 -1 4 -23 19.8 1.5
 -1 4 -23 20.3 1
 -1 4 -23 18.4 1.3
 -1 -4 23 20.2 1.4
 1 4 23 20.3 1.2
 1 -4 -23 19.8 1.3
 -1 4 -23 18.5 1.5
 2 -4 23 59.09 2.7
 2 4 -23 61.99 2.2
 2 4 -23 59.69 2.8
 2 4 -23 58.89 2.8
 -2 -4 -23 58.49 3.4
 -2 -4 -23 62.09 2.7
 -2 4 23 58.39 2.2
 -2 4 23 58.39 2.5
 2 -4 23 56.69 3.4
 -2 -4 -23 59.09 2.4
 -2 4 23 57.89 2.6
 -2 -4 -23 60.29 2.5
 2 4 -23 62.39 2.6
 -2 -4 -23 59.99 2.5
 -2 4 -23 57.99 2.8
 2 -4 -23 57.39 5
 2 -4 -23 64.19 2.4
 2 4 23 55.99 2.4
 -2 -4 23 57.99 2.6
 -2 4 -23 61.19 2.9
 2 -4 -23 57.89 2.4
 -2 4 -23 61.19 2.2
 -2 4 -23 58.89 2.6
 2 4 23 59.09 2.6
 2 -4 -23 57.39 3.6
 -3 4 23 65.29 2.7
 -3 4 23 64.99 2.8
 -3 -4 -23 61.29 2.7
 -3 4 23 60.79 2.3
 3 4 -23 61.49 2.3
 -3 4 23 64.99 2.6
 -3 -4 -23 62.89 2.6
 -3 -4 -23 65.29 3.4
 3 -4 23 64.09 2.8
 3 4 -23 65.69 2.6
 -3 -4 -23 63.89 2.6
 3 4 -23 61.39 2.9
 -3 -4 -23 60.49 2.4
 3 4 -23 62.39 2.8
 -3 -4 23 64.19 2.4
 -3 4 -23 64.19 2.2
 3 -4 -23 64.69 3.7
 3 -4 -23 65.29 2.4
 3 4 23 63.49 2.8
 3 -4 -23 63.79 2.5
 -3 -4 23 63.59 2.6
 3 4 23 64.99 2.6
 -3 4 -23 63.99 2.9
 -3 4 -23 61.99 2.5
 -4 4 23 3.7 0.4
 -4 -4 -23 2.4 0.4
 4 4 -23 2.4 0.6
 -4 4 23 2.6 0.6
 4 4 -23 2.9 0.3
 -4 -4 -23 2.2 0.7
 4 -4 23 3.4 0.6
 4 4 -23 2.6 0.5
 -4 4 23 3.1 0.5
 -4 4 23 3.4 0.6
 -4 -4 -23 3.1 0.5
 -4 -4 -23 3.6 0.6
 4 4 23 3.1 0.5
 -4 4 -23 3.1 0.6
 4 4 23 3.5 0.4
 4 -4 -23 3.4 0.5
 -4 -4 23 3.1 0.5
 4 4 23 3.3 0.6
 -4 -4 23 4.4 0.5
 4 -4 -23 3 0.4
 0 -5 -23 273.67 9.2
 0 -5 23 280.07 10.7
 0 -5 -23 288.47 9
 0 5 -23 281.77 8.9
 0 -5 -23 276.27 9.3
 0 5 -23 281.07 9.5
 0 5 -23 278.67 9.3
 0 -5 23 283.37 9.3
 0 5 -23 281.77 9.6
 0 -5 -23 287.77 10.3
 -1 -5 -23 202.18 6.5
 1 5 -23 202.38 7
 1 -5 23 198.68 8
 1 5 -23 190.78 6.7
 1 5 -23 202.78 7
 -1 -5 -23 202.08 7.5
 1 -5 23 197.38 6.7
 -1 5 23 191.18 6.6
 -1 5 23 188.18 6.7
 -1 -5 -23 204.88 6.8
 -1 -5 -23 197.28 6.6
 1 5 -23 191.98 6.3
 -1 5 -23 202.68 7.1
 -1 5 -23 194.68 6.4
 -1 -5 23 202.08 6.7
 1 -5 -23 202.58 6.5
 1 -5 -23 196.28 7.8
 -1 -5 23 202.78 8.2
 1 -5 -23 198.88 6.6
 -1 5 -23 190.98 7
 -1 5 -23 198.08 6.8
 -2 -5 -23 269.27 9
 2 5 -23 281.77 8.9
 -2 -5 -23 274.37 8.7
 2 5 -23 264.67 9.1
 -2 -5 -23 279.97 9.7
 2 -5 23 270.17 8.9
 -2 -5 -23 263.07 8.7
 -2 -5 -23 275.57 8.8
 2 5 -23 277.07 9.1
 2 -5 23 267.67 9.8
 -2 5 23 263.27 8.9
 2 5 -23 268.97 8.5
 -2 5 23 262.27 8.7
 -2 -5 23 270.67 10
 -2 5 -23 278.77 9.2
 2 -5 -23 278.37 10
 -2 5 -23 269.27 8.5
 2 -5 -23 268.07 8.7
 2 -5 -23 269.37 8.6
 -2 -5 23 270.17 8.7
 -2 5 -23 268.57 9.2
 -2 5 -23 262.77 8.8
 -3 -5 -23 14 0.9
 3 5 -23 15 1
 -3 -5 -23 14.2 1.3
 3 5 -23 14.5 0.7
 -3 -5 -23 14.7 1
 3 -5 23 15.6 1
 -3 5 23 14.1 1
 -3 -5 -23 14.3 0.9
 -3 5 23 15.9 0.7
 3 5 -23 14.1 0.9
 -3 5 23 14.6 0.9
 -3 5 -23 15.4 0.7
 3 -5 -23 15.3 0.8
 -3 -5 23 14.8 0.8
 -3 5 -23 14.3 1.1
 -3 -5 23 15 1.3
 3 -5 -23 15.5 0.8
 -3 5 -23 13.8 1.1
 -4 -5 -23 17.5 1.1
 -4 -5 -23 20 0.8
 -4 -5 -23 18.1 0.9
 4 -5 23 19.8 0.8
 -4 5 23 20.1 0.8
 4 5 -23 20.6 1
 4 -5 -23 19.9 0.8
 -4 5 -23 22.9 1.1
 0 6 -23 105.49 4.3
 0 -6 -23 115.99 3.8
 0 -6 23 108.69 4.9
 0 -6 -23 114.39 3.9
 0 6 -23 114.29 3.7
 0 6 -23 120.69 4
 0 6 -23 117.39 4.2
 1 6 -23 46.3 2
 1 6 -23 47.4 1.9
 -1 -6 -23 43.6 1.8
 -1 -6 -23 47 1.8
 1 -6 23 43.1 2.5
 -1 -6 -23 46 1.7
 1 6 -23 45.6 1.6
 1 -6 -23 44.5 1.7
 1 -6 -23 44.7 1.7
 -1 -6 23 41 2.5
 -1 6 -23 45.9 1.6
 -1 6 -23 43.4 2
 1 -6 -23 38.9 2.5
 -1 6 -23 47.7 1.9
 2 6 -23 11.9 0.8
 -2 -6 -23 10.7 0.6
 2 -6 23 11.6 1
 2 6 -23 11.4 0.6
 -2 -6 -23 11.1 0.9
 -2 -6 -23 10.7 0.7
 2 6 -23 10.1 0.7
 -2 6 -23 11.5 0.8
 -2 6 -23 11.7 0.6
 -2 -6 23 12.2 1.1
 2 -6 -23 10.8 0.6
 0 0 24 1531.15 46.7
 0 0 24 1529.75 48.7
 0 0 24 1564.64 46.9
 0 0 -24 1459.95 48.5
 1 0 -24 1.3 1
 -1 0 24 2.7 0.5
 -1 0 24 1.9 1.1
 1 0 24 1.8 0.9
 1 0 24 2.6 0.6
 1 0 -24 5.2 2.1
 1 0 -24 2.3 1.3
 -1 0 -24 0.5 1.3
 -1 0 -24 4.3 1.9
 -2 0 24 223.88 7.4
 -2 0 24 237.48 8
 2 0 24 236.88 7.8
 -2 0 24 229.28 9.7
 2 0 24 243.28 9.3
 -2 0 24 222.78 8
 2 0 24 218.88 8.1
 2 0 -24 210.58 9.8
 2 0 -24 217.48 11.9
 2 0 24 226.18 7.4
 -2 0 24 241.58 7.8
 2 0 24 241.48 8.1
 2 0 -24 234.28 7.8
 -2 0 -24 250.07 12.8
 3 0 -24 60.09 6.1
 3 0 24 56.49 2.9
 -3 0 24 57.29 2.1
 3 0 -24 52.29 2.5
 -3 0 24 57.79 2.7
 3 0 24 60.79 4.2
 -3 0 24 59.09 2.5
 3 0 24 54.39 2.8
 3 0 -24 55.29 2.5
 3 0 24 56.49 2.6
 -3 0 24 54.79 2.7
 3 0 24 55.79 2.2
 -3 0 24 57.69 4.4
 -4 0 -24 356.06 12.3
 4 0 24 353.06 11.2
 4 0 24 369.76 12.1
 -4 0 24 361.86 11.8
 -4 0 24 347.97 11.1
 4 0 -24 368.56 11.6
 4 0 -24 338.77 11.5
 4 0 24 350.06 12
 4 0 24 349.77 11.7
 5 0 24 9 0.8
 5 0 24 8.7 0.6
 -5 0 24 7 0.9
 -5 0 24 7.4 0.9
 5 0 -24 8.3 0.8
 -5 0 -24 8.7 0.8
 0 1 -24 878.81 29.5
 0 -1 24 875.71 28.6
 0 1 24 893.31 27.3
 0 -1 24 906.01 29.6
 0 1 -24 885.81 32.9
 0 1 24 910.91 27.5
 0 -1 24 847.32 27.3
 0 -1 -24 838.92 28.9
 0 1 24 892.41 29.1
 1 -1 24 22.7 1.5
 -1 1 24 21.6 2.3
 -1 1 24 21.7 1.4
 1 -1 24 23.1 1.3
 -1 1 24 21.9 1.3
 -1 -1 -24 24 3.3
 1 -1 24 24.1 2.2
 1 1 -24 22.5 2.6
 1 1 -24 30.3 5.1
 -1 -1 24 22.4 1.3
 1 -1 -24 23 2.3
 1 1 24 22.2 1.3
 1 1 24 22.3 2.2
 -1 1 -24 21.7 2.7
 -1 -1 24 24.5 1.5
 -1 1 -24 30.8 3.8
 1 1 24 21.7 1.4
 1 -1 -24 20.6 3.6
 -1 -1 24 21.9 2.4
 2 -1 24 83.59 3
 -2 -1 -24 83.09 3.2
 -2 -1 -24 87.29 3.5
 -2 1 24 90.19 3.6
 -2 1 24 83.89 3.1
 2 -1 24 83.69 4.7
 2 1 -24 85.49 3.4
 -2 1 24 92.39 3.4
 -2 1 24 85.49 3.6
 2 1 -24 85.59 7.2
 2 1 -24 89.49 5.4
 -2 -1 -24 82.19 3.1
 2 -1 24 89.09 3.7
 2 -1 24 88.39 3.7
 2 -1 24 85.79 3.7
 2 1 -24 87.39 3.6
 -2 1 24 93.59 5.1
 -2 -1 -24 95.69 7
 2 -1 24 89.99 3.4
 -2 -1 24 83.89 5.2
 -2 1 -24 91.09 5.8
 -2 -1 24 85.39 3.3
 -2 -1 24 91.09 3
 -2 -1 24 82.69 3.5
 2 -1 -24 94.49 5
 2 -1 -24 85.69 6.5
 -2 1 -24 85.79 3.5
 2 1 24 87.69 4.7
 2 1 24 88.19 3.1
 2 -1 -24 86.69 3.1
 2 -1 -24 87.79 3.3
 2 1 24 82.99 3.6
 2 1 24 85.59 3.6
 -2 -1 24 84.79 3.5
 -2 -1 24 88.89 3.6
 2 1 24 91.09 3.4
 3 1 -24 356.16 11.7
 3 1 -24 319.27 14.2
 -3 -1 -24 346.67 11.4
 3 -1 24 375.66 11.6
 3 -1 24 358.86 12
 3 -1 24 339.57 11.7
 -3 1 24 366.66 11.8
 -3 1 24 353.66 11.7
 -3 -1 -24 340.57 11.2
 3 -1 24 347.57 11.9
 3 1 -24 343.67 11.5
 -3 1 24 334.67 13.8
 -3 1 24 360.46 11.1
 3 -1 24 354.66 11.1
 3 -1 24 357.36 13.6
 -3 -1 -24 361.26 12.6
 -3 1 24 353.06 11.5
 -3 1 -24 344.07 11.5
 3 1 24 345.47 11
 3 1 24 352.96 11.8
 3 -1 -24 340.77 16.8
 3 -1 -24 343.27 11
 3 1 24 343.97 13.5
 -3 -1 24 356.26 11.6
 3 -1 -24 359.46 11.4
 3 1 24 355.86 11.5
 3 1 24 350.56 11.8
 -3 -1 24 348.97 10.9
 -3 -1 24 345.97 11.5
 -3 -1 24 337.37 14.1
 4 -1 24 362.36 11.2
 4 -1 24 348.67 11.8
 4 1 -24 355.56 11.7
 4 1 -24 358.56 11.7
 -4 1 24 361.46 11.9
 -4 -1 -24 362.96 12.5
 4 -1 24 356.56 11.6
 -4 1 24 358.86 11.2
 -4 1 24 359.16 11.9
 4 -1 24 354.56 12.1
 -4 1 24 351.26 11.6
 4 1 24 367.06 11.6
 4 1 24 354.56 11.9
 -4 -1 24 349.17 11.6
 4 -1 -24 345.47 11.1
 -4 1 -24 351.76 12
 4 1 24 356.06 11.1
 -4 -1 24 335.67 11.6
 4 -1 -24 362.86 11.5
 4 1 24 348.67 11.9
 5 1 -24 31.9 1.6
 -5 1 24 32.5 1.7
 5 1 -24 29.8 1.5
 -5 -1 -24 32 1.8
 -5 -1 -24 31.1 1.5
 5 -1 24 30.5 1.6
 -5 1 24 34.2 1.3
 5 -1 24 30.9 1.7
 -5 -1 24 30.1 1.3
 -5 -1 24 31 1.6
 5 1 24 28.8 1.8
 5 1 24 31.8 1.3
 -5 -1 24 28.5 1.5
 5 -1 -24 31.1 1.5
 5 1 24 31.5 1.5
 5 1 24 31.4 1.8
 0 2 -24 321.27 10.9
 0 2 24 328.27 12
 0 2 -24 311.67 10.8
 0 -2 -24 334.57 12.6
 0 2 -24 328.27 12.9
 0 2 -24 325.17 10.6
 0 -2 -24 334.87 10.6
 0 -2 -24 346.27 14.4
 0 -2 24 328.87 11
 0 -2 24 335.57 13.1
 0 -2 -24 319.17 10.4
 0 -2 -24 340.77 10.8
 0 2 24 329.87 10.6
 0 2 24 337.27 10.8
 0 2 -24 318.17 10.2
 0 -2 24 319.57 12
 0 -2 24 320.17 10.9
 -1 2 24 10.7 0.9
 -1 -2 -24 12.8 2.9
 -1 -2 -24 9.4 0.8
 -1 2 24 8.6 0.9
 1 2 -24 10 2
 1 -2 24 5.3 1.2
 1 -2 24 11.4 1.1
 1 2 -24 8.4 1
 1 -2 24 8.7 1.1
 1 -2 24 9.5 0.6
 1 2 -24 8.5 0.9
 -1 2 24 9.9 1.6
 1 2 -24 8.8 1.1
 -1 -2 -24 9.1 0.8
 1 2 -24 9.4 0.6
 1 -2 24 7.9 0.9
 -1 -2 -24 9.7 1.4
 -1 -2 -24 7.9 0.9
 -1 -2 24 7.2 1.4
 -1 2 -24 9.3 0.6
 -1 2 -24 8.7 0.8
 -1 2 -24 8.8 1
 -1 2 -24 6.4 1.8
 -1 -2 24 5.9 1.7
 -1 -2 24 10.4 1.1
 1 -2 -24 9.8 1.9
 -1 -2 24 9.1 0.9
 1 2 24 8.4 0.8
 1 2 24 8.6 0.9
 1 -2 -24 7 1.6
 1 -2 -24 9.3 0.7
 1 -2 -24 8.4 0.8
 1 -2 -24 12.5 3
 -2 -2 -24 38.9 2
 2 -2 24 36.7 1.5
 -2 -2 -24 34.7 4.1
 2 2 -24 38.1 1.5
 -2 -2 -24 35.9 1.7
 2 2 -24 35.5 1.9
 -2 2 24 35.9 1.6
 -2 2 24 32.9 1.9
 -2 2 24 36.9 2
 2 2 -24 38.2 1.8
 2 2 -24 38.7 3.9
 -2 2 24 40.4 1.9
 -2 -2 -24 35.3 1.8
 2 -2 24 32.3 3
 -2 2 24 42.5 3.3
 2 -2 24 34.8 2
 -2 -2 -24 39 2.6
 2 -2 24 33 2.1
 -2 -2 -24 38.4 1.8
 2 2 -24 32.3 2
 -2 2 -24 33.6 2
 -2 -2 24 33.4 3.7
 2 -2 -24 41.6 4.5
 2 -2 -24 36.9 1.7
 2 -2 -24 33.6 3.2
 -2 2 -24 33.7 1.4
 -2 -2 24 32.9 1.9
 2 2 24 34.1 1.5
 2 2 24 31.2 1.9
 -2 -2 24 33.3 1.9
 2 -2 -24 33.8 1.6
 -2 2 -24 36.7 3.8
 2 2 24 33.8 1.9
 2 2 24 33.9 1.8
 2 -2 -24 33.2 1.5
 3 2 -24 197.28 7.1
 3 2 -24 190.78 6.9
 3 -2 24 193.88 6.3
 -3 -2 -24 202.88 6.8
 3 -2 24 203.98 7.2
 -3 2 24 195.78 7
 3 -2 24 200.48 7.3
 -3 2 24 198.38 6.5
 -3 -2 -24 200.38 6.6
 -3 2 24 202.68 6.9
 -3 2 24 196.08 7.1
 -3 -2 -24 199.88 7.9
 -3 -2 -24 203.88 6.9
 -3 -2 -24 195.48 6.7
 3 2 -24 195.48 6.3
 -3 -2 24 194.28 6.8
 3 2 24 190.88 6.3
 3 2 24 192.38 6.7
 3 2 24 188.78 6.9
 3 -2 -24 179.08 11.1
 -3 -2 24 190.78 6.8
 3 -2 -24 198.68 6.5
 -3 2 -24 195.38 6.9
 3 2 24 191.18 7
 3 -2 -24 191.68 6.3
 4 2 -24 169.88 5.8
 -4 2 24 169.18 6
 -4 2 24 156.18 6
 -4 2 24 169.88 5.4
 -4 -2 -24 160.28 5.7
 -4 2 24 165.38 5.8
 -4 -2 -24 166.58 5.6
 4 2 -24 167.58 5.9
 -4 -2 -24 163.08 6.6
 -4 -2 -24 165.18 5.7
 4 -2 24 161.28 6
 4 2 24 167.58 5.5
 4 -2 -24 166.48 5.5
 4 2 24 171.08 6
 -4 -2 24 171.98 5.9
 -4 2 -24 165.48 5.9
 -4 -2 24 162.88 5.5
 4 2 24 172.68 6.2
 4 -2 -24 172.98 5.7
 -4 -2 24 156.78 5.8
 -5 2 24 0.4 0.4
 -5 -2 -24 0.6 0.5
 -5 2 24 0.7 0.4
 5 -2 24 1.6 0.5
 5 2 -24 1.5 0.4
 5 2 -24 0.6 0.4
 5 -2 24 1.3 0.4
 -5 2 24 0.9 0.3
 -5 -2 -24 0.9 0.4
 5 2 24 0.8 0.3
 -5 -2 24 0.9 0.4
 5 2 24 0.6 0.4
 5 -2 -24 0.7 0.3
 5 -2 -24 1.1 0.4
 5 -2 -24 0.5 0.2
 5 2 24 0.9 0.4
 0 3 -24 804.22 24.5
 0 -3 -24 801.32 24.7
 0 -3 24 788.62 24.7
 0 -3 -24 791.52 28.3
 0 3 24 807.22 24.5
 0 -3 24 750.52 25.8
 0 3 24 801.32 24.4
 0 3 -24 792.82 24.8
 0 -3 -24 766.92 25.7
 0 -3 -24 773.22 25.4
 0 -3 -24 785.52 27.1
 0 -3 24 744.93 24.7
 0 3 -24 772.62 27.3
 -1 -3 -24 164.08 9
 -1 3 24 165.98 5.8
 1 3 -24 163.08 6
 -1 3 24 154.78 5.6
 1 3 -24 163.38 6
 1 3 -24 162.18 5.7
 -1 -3 -24 166.38 5.9
 1 -3 24 149.99 5.9
 -1 3 24 157.88 6.8
 -1 -3 -24 169.48 6.7
 -1 -3 -24 168.18 5.7
 1 -3 24 160.78 5.9
 1 -3 24 154.58 7.1
 -1 -3 -24 160.88 5.5
 1 3 -24 162.48 5.3
 1 3 -24 169.18 8.2
 1 -3 -24 169.08 9.1
 -1 3 -24 159.48 6
 -1 -3 24 165.08 7
 -1 3 -24 167.88 5.7
 1 3 24 156.38 5.5
 1 3 24 163.18 5.7
 1 -3 -24 165.68 5.6
 -1 -3 24 158.28 5.8
 1 -3 -24 165.08 7.1
 -1 3 -24 161.78 6
 1 -3 -24 158.48 5.5
 1 -3 -24 164.18 5.8
 -1 3 -24 158.18 8.3
 -1 3 -24 167.88 5.3
 -1 -3 24 161.68 5.9
 1 -3 -24 162.08 7.9
 -2 -3 -24 33.1 1.9
 2 3 -24 34.8 2
 -2 3 24 31.5 1.7
 -2 3 24 33.4 1.9
 -2 -3 -24 35.1 2.5
 2 3 -24 32.7 1.7
 2 -3 24 32 2.4
 -2 -3 -24 33.9 1.6
 2 3 -24 31.9 2
 -2 3 24 25.4 4.2
 -2 3 24 32.6 1.8
 2 3 -24 33 1.4
 2 3 -24 38.5 5.3
 2 -3 24 32.6 1.9
 -2 -3 -24 33.3 1.7
 -2 3 24 30.9 1.4
 2 -3 24 31.6 1.9
 -2 -3 -24 32.3 1.7
 2 3 24 31.6 1.7
 -2 -3 24 35.6 1.9
 2 -3 -24 33.5 1.7
 -2 -3 24 34.2 1.8
 -2 3 -24 34.3 2.1
 -2 3 -24 35.1 1.4
 2 -3 -24 35.2 1.6
 -2 -3 24 31.9 4.2
 2 -3 -24 34.5 2.9
 2 3 24 33.1 1.8
 2 -3 -24 40.1 4.3
 -2 3 -24 32.2 1.7
 2 -3 -24 33.9 1.8
 -3 -3 -24 19.9 1.4
 3 -3 24 20.7 1.5
 3 -3 24 20.6 1.5
 3 3 -24 19.4 1.5
 3 3 -24 20.7 1.7
 3 3 -24 19.4 1
 -3 -3 -24 19.2 1.9
 -3 3 24 19.4 1.3
 -3 -3 -24 20.3 1.2
 -3 -3 -24 21 1.2
 -3 -3 -24 20 1.3
 -3 3 24 19.6 1.4
 3 3 -24 19.9 1.3
 -3 3 24 19.2 1
 -3 3 24 18.7 1.4
 3 -3 -24 15 3.2
 -3 -3 24 20 1.4
 3 3 24 18.8 1.3
 3 3 24 20.9 1.5
 3 -3 -24 21.3 1.1
 3 -3 -24 20.1 1.3
 3 3 24 19.5 1
 3 -3 -24 19.4 1.1
 -3 3 -24 20.5 0.9
 -3 3 -24 20.3 1.6
 -4 -3 -24 171.78 5.8
 -4 3 24 160.68 5.9
 4 -3 24 169.38 5.9
 -4 3 24 169.88 6.1
 -4 3 24 165.58 5.5
 4 -3 24 168.98 6.1
 -4 -3 -24 176.68 5.8
 -4 -3 -24 176.08 5.8
 4 3 -24 182.48 6.1
 -4 -3 -24 173.98 6.7
 -4 3 24 177.18 6
 4 3 -24 166.78 5.4
 4 -3 -24 175.48 5.6
 4 3 24 168.58 5.9
 4 3 24 169.98 5.6
 -4 -3 24 165.88 5.9
 -4 -3 24 171.68 5.6
 4 3 24 160.78 6.1
 4 -3 -24 173.28 5.7
 4 -3 -24 174.28 5.7
 4 3 24 175.28 6
 -4 3 -24 172.18 6
 -5 3 24 36.4 1.6
 5 3 -24 36.8 1.5
 -5 3 24 36 1.2
 -5 -3 -24 29.7 1.5
 -5 -3 -24 35.2 1.4
 5 -3 24 34.7 1.5
 5 -3 -24 32.8 1.3
 -5 -3 24 35.1 1.4
 5 3 24 34.6 1.5
 5 3 24 33.4 1.3
 5 -3 -24 33.6 1.2
 0 -4 -24 205.88 6.8
 0 -4 -24 196.18 6.6
 0 -4 24 201.38 7
 0 4 -24 200.78 7.2
 0 4 -24 200.98 7.2
 0 -4 -24 201.28 9.6
 0 -4 -24 203.98 8
 0 4 -24 206.78 6.9
 0 4 24 204.28 6.8
 0 -4 -24 195.08 7.6
 0 -4 -24 204.38 7
 0 4 24 185.98 6.6
 0 4 -24 200.48 6.5
 1 4 -24 58.09 2.8
 -1 -4 -24 60.09 2.4
 -1 -4 -24 61.39 3.4
 -1 -4 -24 63.89 2.6
 -1 4 24 59.09 2.4
 -1 -4 -24 58.89 2.7
 1 4 -24 61.49 2.6
 -1 4 24 57.69 2.6
 1 -4 24 58.89 2.7
 1 4 -24 58.99 2.8
 1 4 -24 59.29 2.2
 -1 -4 -24 62.39 4.6
 -1 4 -24 60.19 2.9
 1 -4 -24 59.89 3.6
 1 4 24 58.69 2.5
 -1 4 -24 59.69 2.8
 -1 4 -24 61.59 2.6
 1 -4 -24 59.59 4.7
 1 -4 -24 58.99 2.6
 1 -4 -24 60.19 2.4
 -1 4 -24 59.49 2.2
 -1 -4 24 58.59 2.6
 -2 -4 -24 7.6 0.8
 -2 -4 -24 9.3 0.9
 2 4 -24 8.6 0.7
 -2 -4 -24 8.9 0.8
 -2 4 24 8.2 0.9
 2 4 -24 8.3 1.1
 2 -4 24 8.3 1.4
 -2 4 24 8.8 0.7
 -2 -4 -24 8.6 1
 -2 -4 -24 8.8 1.4
 -2 4 24 8.3 0.9
 2 4 -24 9 1.1
 2 -4 24 7.7 1
 2 4 -24 8.5 0.9
 -2 4 -24 9.4 0.9
 2 4 24 9.4 0.9
 -2 4 -24 7.2 1.1
 2 4 24 8.4 0.9
 2 -4 -24 11.4 2.7
 2 -4 -24 9.4 1.9
 -2 -4 24 8.5 0.9
 -2 4 -24 9.3 1.1
 2 -4 -24 8 0.8
 -2 4 -24 8.3 0.7
 2 -4 -24 9.3 0.8
 -3 4 24 58.39 2.4
 3 4 -24 55.09 2.5
 -3 4 24 54.59 2.4
 -3 4 24 53.69 2
 -3 4 24 53.39 2.5
 -3 -4 -24 53.59 3
 -3 -4 -24 54.49 2.4
 3 4 -24 49.99 2.6
 3 -4 24 53.29 2.5
 -3 -4 -24 54.39 2.3
 3 4 -24 57.99 2.3
 3 4 -24 54.99 2
 -3 -4 -24 57.69 2.3
 -3 -4 -24 57.29 2.2
 -3 4 -24 56.39 2
 3 4 24 55.49 2.3
 -3 4 -24 52.79 2.6
 3 -4 -24 55.59 2.2
 3 -4 -24 56.09 2.2
 -3 -4 24 54.39 2.3
 3 4 24 54.59 2.5
 3 4 24 57.59 2.1
 -4 -4 -24 5.6 0.9
 4 4 -24 5.7 0.4
 -4 4 24 4.5 0.6
 4 4 -24 4.7 0.7
 -4 4 24 5.4 0.6
 -4 4 24 5.3 0.5
 -4 -4 -24 5.5 0.6
 -4 -4 -24 5.3 0.6
 4 -4 24 5.2 0.7
 -4 -4 24 5.5 0.6
 4 4 24 6.4 0.5
 4 -4 -24 6.2 0.5
 4 4 24 6.1 0.6
 4 -4 -24 5.4 0.5
 -4 4 -24 4.5 0.7
 0 -5 -24 10.8 0.9
 0 -5 -24 10.5 1.6
 0 -5 -24 8.8 0.9
 0 5 -24 10.1 0.7
 0 5 -24 9.2 1.1
 0 5 -24 10 1.1
 0 -5 24 10.1 0.9
 0 5 24 9.3 0.9
 0 -5 -24 10.8 0.8
 0 5 -24 11 0.9
 0 -5 24 9.7 1.6
 -1 5 24 69.79 2.8
 1 -5 24 75.09 4
 -1 -5 -24 75.69 2.7
 1 5 -24 67.69 3.1
 -1 -5 -24 75.89 3
 -1 5 24 74.09 2.8
 1 5 -24 71.99 3.1
 1 -5 24 74.19 2.9
 1 5 -24 74.09 2.9
 -1 -5 -24 73.59 3.5
 1 5 -24 73.99 2.6
 -1 -5 -24 72.69 2.8
 1 -5 -24 75.29 3.9
 -1 5 -24 73.99 3.2
 -1 -5 24 73.99 4.1
 -1 -5 24 74.59 2.9
 1 -5 -24 74.59 2.8
 1 -5 -24 76.39 2.8
 -1 5 -24 74.49 3
 -1 5 -24 71.79 3.2
 -1 5 -24 72.39 2.6
 -2 -5 -24 30 1.5
 2 5 -24 32.6 1.3
 -2 -5 -24 30.6 2.1
 -2 -5 -24 29.7 1.4
 -2 -5 -24 32.2 1.4
 2 5 -24 29.2 1.7
 -2 5 24 30.8 1.6
 2 5 -24 31.2 1.5
 -2 5 24 31 1.4
 -2 -5 -24 31.4 1.6
 2 -5 24 29.3 2.1
 2 -5 24 30.3 1.6
 -2 5 24 32.3 1.2
 2 5 -24 30.2 1.7
 -2 5 -24 28.7 1.7
 2 -5 -24 29.9 1.3
 2 -5 -24 30 1.4
 2 -5 -24 29.1 2.4
 -2 5 -24 30.1 1.2
 -2 5 -24 31.6 1.5
 -2 -5 24 29.3 2.2
 -2 5 -24 24.8 1.7
 -2 -5 24 29.9 1.4
 -3 -5 -24 70.29 2.7
 -3 -5 -24 71.69 3.2
 -3 -5 -24 73.49 2.6
 3 5 -24 69.69 2.8
 3 -5 24 71.79 2.6
 3 5 -24 71.39 2.4
 3 5 -24 68.39 2.6
 -3 5 24 70.59 2.6
 -3 -5 -24 70.29 2.5
 -3 5 24 72.49 2.4
 -3 -5 24 69.69 2.4
 -3 5 -24 72.49 2.8
 3 -5 -24 72.79 2.5
 -3 5 -24 72.49 2.3
 -3 -5 24 65.29 3
 3 -5 -24 71.19 2.5
 0 6 -24 330.27 10.6
 0 -6 -24 325.87 10.3
 0 6 -24 326.97 10.1
 0 6 -24 320.77 10.4
 0 -6 -24 320.97 10.2
 0 -6 24 337.87 11.4
 1 -6 24 11.2 1.3
 1 6 -24 9.2 0.7
 -1 -6 -24 10.5 0.7
 1 6 -24 10.8 0.9
 -1 -6 -24 11.1 0.6
 1 6 -24 10.9 0.6
 -1 -6 -24 11 0.7
 -1 6 -24 9.6 0.6
 -1 -6 24 10.7 1.3
 -1 6 -24 10.9 0.9
 1 -6 -24 9.9 0.6
 1 -6 -24 10.3 0.6
 -1 6 -24 9.7 0.7
 -2 -6 -24 14.6 0.8
 2 6 -24 16.8 0.7
 -2 -6 -24 15.3 0.8
 -2 -6 -24 13.7 0.9
 2 6 -24 16.4 0.9
 -2 -6 24 16.3 1.2
 -2 6 -24 17.3 0.7
 2 -6 -24 17.2 0.8
 -2 6 -24 16.2 1
 0 0 -25 0 1.3
 0 0 25 0.3 0.4
 0 0 25 -0.1 0.3
 0 0 25 -0.1 0.9
 0 0 -25 1.5 1.4
 -1 0 25 377.06 12.1
 -1 0 -25 378.86 16.9
 1 0 25 372.06 13.4
 -1 0 25 373.06 12.3
 1 0 25 379.96 12.3
 1 0 -25 386.96 12.5
 1 0 -25 391.56 16.8
 1 0 25 375.56 12.1
 -1 0 25 384.96 14.1
 1 0 -25 330.27 13.8
 -2 0 25 286.87 11.6
 -2 0 25 287.87 9.4
 2 0 25 297.77 9.7
 -2 0 25 284.97 9
 -2 0 25 285.57 9.6
 -2 0 25 287.07 9.6
 -2 0 -25 273.37 9.3
 -2 0 -25 278.47 9.1
 2 0 -25 282.67 9.4
 2 0 25 275.07 9.7
 2 0 25 273.47 9
 2 0 25 293.47 9.4
 2 0 -25 264.77 9.3
 -2 0 -25 299.57 14.8
 2 0 -25 292.87 14.3
 2 0 25 278.87 10.9
 3 0 25 71.99 3.3
 -3 0 25 70.49 2.9
 -3 0 25 70.69 3.2
 3 0 25 71.89 2.6
 3 0 25 71.39 3
 3 0 -25 81.79 9.1
 3 0 25 65.09 4.6
 -3 0 25 69.99 3.1
 3 0 -25 73.39 3
 -3 0 25 66.59 5
 3 0 -25 67.59 2.9
 -3 0 25 66.49 3
 3 0 25 76.09 3.4
 -3 0 25 69.59 2.5
 4 0 25 79.29 3.2
 -4 0 25 74.79 3.2
 4 0 25 74.39 3.5
 -4 0 25 75.99 2.7
 -4 0 25 75.49 3.3
 4 0 25 79.09 3.5
 4 0 25 76.19 2.8
 -4 0 -25 76.59 3.7
 4 0 -25 79.99 3.1
 5 0 25 290.47 9.7
 -5 0 -25 308.07 9.7
 -5 0 25 312.37 9.9
 5 0 25 301.17 9.5
 5 0 25 313.57 10.1
 5 0 -25 302.47 9.8
 -5 0 25 303.47 9.9
 0 1 25 18.6 1.3
 0 -1 25 18.7 1.2
 0 1 25 16.8 2.1
 0 1 -25 17.8 3.5
 0 -1 25 17.3 2.3
 0 -1 -25 21.6 3.7
 0 -1 -25 16.5 2.1
 0 1 -25 18.3 2.7
 0 -1 25 15.5 1.3
 0 -1 25 15 1.9
 0 1 25 17.2 1.1
 -1 1 25 86.39 4.7
 1 -1 25 93.99 4.7
 1 -1 25 85.09 3.4
 -1 1 25 84.29 3.3
 1 -1 25 83.19 3.6
 1 -1 25 87.79 3.7
 -1 -1 -25 88.89 6.6
 1 1 -25 79.49 5
 -1 -1 -25 89.99 3.5
 -1 1 25 91.59 3.6
 1 1 -25 87.29 3.6
 1 -1 25 84.39 3
 1 1 -25 92.49 7.1
 1 -1 -25 82.79 3.2
 1 -1 -25 83.59 4.5
 -1 1 -25 79.29 5.1
 1 -1 -25 78.59 3.2
 1 -1 -25 88.49 6.4
 -1 1 -25 89.89 7.2
 -1 -1 25 86.39 3.5
 -1 -1 25 83.69 5
 1 1 25 83.09 3.2
 1 1 25 81.79 4.3
 -1 -1 25 81.09 3.2
 1 1 25 86.99 3.4
 -1 -1 25 88.29 3.5
 -1 -1 25 79.99 2.9
 -2 -1 -25 64.79 2.6
 2 1 -25 64.29 4.8
 2 -1 25 68.69 2.9
 2 1 -25 66.39 3
 2 -1 25 69.79 2.5
 -2 1 25 67.79 3
 2 -1 25 70.69 4.2
 -2 -1 -25 80.49 6.4
 -2 1 25 65.49 2.5
 -2 1 25 67.29 4.4
 -2 -1 -25 66.49 2.7
 2 1 -25 69.39 2.9
 2 -1 25 68.99 3.1
 2 -1 25 71.29 3.2
 -2 -1 -25 69.49 2.9
 2 -1 25 71.09 3.2
 -2 1 25 69.89 3.1
 -2 1 25 70.69 2.9
 -2 -1 25 66.69 2.4
 2 1 25 61.19 4.1
 -2 -1 25 64.29 2.9
 2 1 25 68.89 2.8
 -2 1 -25 57.49 4.9
 2 1 25 68.59 3
 2 -1 -25 66.39 4.3
 2 1 25 66.79 2.4
 -2 -1 25 66.09 2.9
 2 1 25 67.79 3.1
 2 -1 -25 68.69 6
 2 -1 -25 64.59 2.5
 -2 -1 25 69.19 4.7
 2 -1 -25 67.09 2.7
 -2 -1 25 65.49 2.7
 -2 1 -25 68.09 2.9
 -2 -1 25 67.69 3
 -3 1 25 17.5 1
 3 1 -25 18.8 1.4
 3 -1 25 17.2 1.6
 -3 1 25 17.7 1.5
 -3 1 25 18.4 1.3
 3 1 -25 13.6 3.2
 3 1 -25 16.5 1.3
 3 -1 25 13.9 1.5
 3 -1 25 16.8 1.3
 -3 -1 -25 18.9 1.9
 3 -1 25 17.2 1
 -3 1 25 15.5 1.4
 -3 -1 -25 17 1.1
 -3 1 25 15.2 2.9
 -3 -1 -25 18.9 1.3
 3 -1 25 20.6 3.2
 3 -1 25 15.4 1.4
 3 1 25 18.8 1.3
 3 1 25 17.2 1
 3 1 25 15.9 2.6
 -3 -1 25 17.7 0.9
 3 -1 -25 19.5 4.4
 3 -1 -25 17.1 1.2
 -3 -1 25 15.5 1.3
 3 -1 -25 17.8 1
 -3 1 -25 18.2 1.3
 3 1 25 15.9 1.4
 3 1 25 17.9 1.5
 -3 -1 25 17.3 1.4
 -3 -1 25 16.2 3.6
 4 -1 25 286.27 9.8
 4 1 -25 288.57 9.9
 -4 1 25 301.07 9.9
 4 -1 25 306.47 9.4
 -4 -1 -25 297.27 10.7
 -4 1 25 297.77 10.1
 -4 1 25 305.97 10.1
 4 1 -25 314.87 10
 4 -1 25 297.27 10.1
 -4 -1 -25 302.47 9.8
 4 -1 25 310.67 10.4
 -4 1 25 297.57 9.5
 4 1 25 310.27 10.4
 4 1 25 303.87 10.1
 4 -1 -25 316.77 10
 -4 1 -25 291.27 10.5
 4 1 25 300.87 9.7
 4 -1 -25 293.67 9.6
 -4 -1 25 312.47 10.1
 4 1 25 299.47 10.4
 -4 -1 25 309.37 10.1
 5 -1 25 51.99 2.2
 5 1 -25 44.5 2.1
 -5 -1 -25 55.59 2.1
 -5 -1 -25 54.69 2.9
 5 -1 25 52.79 2.4
 5 1 -25 53.39 2.3
 -5 1 25 51.69 2.3
 5 1 25 50.59 1.9
 5 1 25 52.09 2.1
 -5 -1 25 51.59 2.2
 -5 -1 25 53.39 2.2
 5 -1 -25 55.89 2.1
 5 1 25 50.89 2.4
 0 2 25 96.89 3.8
 0 -2 -25 111.29 4.1
 0 -2 25 97.09 4
 0 -2 25 103.89 4.1
 0 -2 -25 110.09 5.7
 0 -2 -25 104.79 6.8
 0 2 -25 105.79 5.9
 0 2 25 107.19 3.9
 0 -2 25 89.39 5.8
 0 2 25 103.99 5.1
 0 -2 -25 101.79 4.6
 0 2 -25 101.69 3.4
 0 2 -25 101.09 4.1
 0 -2 -25 100.49 3.6
 0 -2 25 99.19 3.4
 0 -2 -25 101.29 3.7
 0 2 -25 102.19 3.8
 0 -2 25 107.09 5.2
 1 -2 25 141.49 4.7
 -1 2 25 145.49 5.3
 1 -2 25 149.88 5.5
 -1 2 25 135.39 4.8
 1 2 -25 145.79 5.4
 1 -2 25 139.49 5.3
 1 2 -25 149.88 5.1
 1 -2 25 147.19 6.6
 1 2 -25 141.59 4.7
 1 2 -25 138.39 7.2
 -1 -2 -25 146.49 6.1
 -1 -2 -25 153.38 8.7
 -1 2 25 152.58 6.6
 -1 -2 -25 150.58 5.3
 -1 -2 -25 141.29 4.9
 -1 2 25 147.69 5.1
 -1 2 25 148.19 5.3
 1 -2 25 126.59 5.3
 -1 -2 -25 142.99 5
 -1 -2 25 150.08 6.4
 -1 -2 25 142.69 7.4
 1 -2 -25 148.39 8.6
 -1 2 -25 131.59 5.4
 -1 -2 25 138.39 4.6
 -1 2 -25 144.69 7.5
 -1 2 -25 143.29 4.7
 1 -2 -25 152.38 7.1
 1 2 25 145.99 5.2
 -1 2 -25 143.29 5.3
 1 2 25 143.29 5
 1 -2 -25 142.09 4.8
 1 -2 -25 142.09 5
 -1 -2 25 144.49 5.3
 -1 -2 25 142.69 5.2
 2 2 -25 426.16 16.6
 2 -2 25 426.16 13.9
 -2 -2 -25 414.86 18.6
 2 2 -25 418.36 13.8
 2 -2 25 419.16 14
 -2 -2 -25 421.36 13.5
 -2 2 25 431.36 13.7
 -2 -2 -25 421.06 13.4
 2 2 -25 424.86 13.2
 2 -2 25 411.56 15.5
 2 2 -25 431.36 13.6
 -2 -2 -25 436.66 13.8
 -2 2 25 398.16 13.8
 -2 2 25 435.26 15.7
 -2 2 25 438.96 13.9
 2 -2 25 417.66 13.2
 -2 -2 -25 420.66 13.5
 -2 -2 -25 439.06 14.8
 -2 2 25 412.76 13.3
 2 2 -25 438.66 14
 2 2 25 410.56 13.8
 2 2 25 397.96 13.1
 -2 -2 25 422.66 13.7
 2 -2 -25 435.76 13.4
 -2 -2 25 419.46 13.7
 2 2 25 420.96 13.5
 2 -2 -25 429.36 18.6
 2 2 25 465.05 13.8
 -2 -2 25 395.76 16.1
 -2 2 -25 410.36 13
 2 -2 -25 426.06 13.4
 2 -2 -25 412.76 13.2
 -2 2 -25 405.06 16.7
 -2 2 -25 440.86 13.9
 2 -2 -25 408.26 15.6
 -3 2 25 26.1 1.7
 -3 -2 -25 24.9 1.4
 3 2 -25 22.9 1
 -3 2 25 23.8 1.2
 3 -2 25 24.1 1.7
 -3 -2 -25 25.9 1.4
 -3 -2 -25 26.8 2.2
 3 2 -25 24.9 1.7
 -3 -2 -25 24.4 1.5
 -3 2 25 22.8 1.6
 -3 -2 -25 25.5 1.5
 -3 2 25 26.3 1.6
 3 -2 25 25.6 1
 3 -2 25 23.3 1.8
 3 2 25 23.8 1.7
 3 2 25 25.2 1.2
 -3 2 -25 26 1.7
 3 -2 -25 23.6 4.1
 -3 -2 25 23.6 1.6
 3 2 25 25.2 1.7
 3 -2 -25 24.5 1.4
 3 -2 -25 24.5 1.2
 -3 -2 25 23.8 1.6
 3 2 25 25.5 1.5
 3 -2 -25 23.8 1.4
 4 -2 25 0.7 0.6
 -4 2 25 0.1 0.5
 -4 -2 -25 0.8 0.5
 -4 -2 -25 0.3 0.7
 -4 -2 -25 0.8 0.4
 -4 2 25 0.4 0.5
 -4 2 25 0.6 0.5
 4 2 -25 0.4 0.4
 4 2 -25 0.8 0.5
 -4 2 25 1 0.4
 -4 -2 -25 1 0.4
 4 -2 -25 0.7 0.3
 4 -2 -25 0.4 0.4
 -4 2 -25 0.6 0.5
 4 2 25 0.4 0.3
 4 -2 -25 0.8 0.4
 -4 -2 25 1 0.5
 4 2 25 0.2 0.5
 -4 -2 25 0.5 0.5
 4 2 25 0.4 0.4
 5 -2 25 33 1.5
 5 2 -25 32.9 1.5
 5 2 -25 32.4 1.5
 -5 -2 -25 32.2 1.6
 -5 2 25 33.6 1.6
 -5 2 25 34.7 1.3
 -5 -2 -25 35.3 1.5
 5 -2 25 33 1.5
 5 2 25 35 1.6
 5 -2 -25 35.3 1.3
 -5 -2 25 34.6 1.6
 5 2 25 34.5 1.7
 5 -2 -25 35.3 1.4
 5 2 25 35.8 1.4
 5 -2 -25 36.1 1.4
 0 -3 -25 98.39 6.5
 0 -3 -25 100.59 3.6
 0 -3 -25 98.89 5.8
 0 3 25 100.59 3.8
 0 3 25 104.49 3.7
 0 3 -25 102.59 4.1
 0 -3 25 92.99 5.1
 0 3 -25 102.69 6.2
 0 -3 -25 106.79 3.8
 0 -3 -25 105.99 4
 0 3 -25 104.09 3.8
 0 -3 25 92.69 3.9
 0 -3 25 95.69 4
 0 3 -25 96.49 4.1
 0 -3 -25 98.39 4.9
 0 -3 -25 107.99 4.7
 0 3 -25 99.59 3.4
 -1 3 25 343.67 11.2
 -1 -3 -25 360.56 11.5
 1 3 -25 345.17 10.9
 1 3 -25 335.97 14
 -1 -3 -25 358.66 12.4
 -1 3 25 355.36 11.4
 -1 -3 -25 359.56 11.1
 1 3 -25 333.67 11.6
 -1 -3 -25 347.57 15.1
 1 -3 25 334.97 11.5
 -1 -3 -25 359.56 11.3
 1 -3 25 339.37 11.5
 1 -3 25 324.77 12.9
 -1 3 25 349.07 12.6
 1 3 -25 343.77 11.6
 1 3 -25 353.26 11.3
 1 -3 -25 339.87 13.7
 -1 -3 25 330.37 11.3
 -1 3 -25 335.87 11.5
 -1 3 -25 343.17 10.7
 1 -3 -25 349.87 10.9
 1 -3 -25 348.57 12.6
 -1 3 -25 343.87 11.5
 -1 -3 25 322.07 12.5
 1 -3 -25 357.06 11.3
 1 3 25 344.07 11.2
 1 3 25 346.07 11
 -1 3 -25 342.97 11.1
 1 -3 -25 348.17 15.2
 1 -3 -25 340.47 11
 -1 3 -25 334.67 14.1
 -1 -3 25 336.17 11.3
 2 -3 25 24.8 2.1
 -2 -3 -25 28 1.5
 -2 -3 -25 25.7 1.5
 -2 3 25 25.4 1.6
 -2 -3 -25 30.5 2.3
 2 3 -25 27.1 1.5
 2 3 -25 26.2 1.2
 2 -3 25 24 1.7
 -2 3 25 27.6 1.7
 -2 -3 -25 26.1 1.4
 -2 3 25 27.3 1.2
 -2 3 25 26 1.5
 2 -3 25 25.7 1.7
 2 3 -25 25.4 1.7
 -2 -3 -25 27.2 1.7
 2 3 -25 24.1 1.7
 -2 3 -25 24.7 1.7
 2 -3 -25 29.1 1.4
 2 3 25 26.2 1.4
 -2 3 -25 23.8 1.4
 2 -3 -25 28.5 1.5
 -2 3 -25 28 1.2
 2 -3 -25 23.2 2.5
 2 3 25 26.6 1.6
 -2 -3 25 25 1.5
 2 -3 -25 29 1.5
 2 -3 -25 31.2 3.8
 -2 -3 25 25.9 1.6
 -3 3 25 148.69 4.8
 3 3 -25 147.19 4.8
 3 3 -25 144.69 5.4
 -3 3 25 144.49 5.2
 -3 -3 -25 142.19 5.3
 -3 -3 -25 143.99 5.1
 3 -3 25 141.19 5.4
 3 3 -25 140.99 5.1
 -3 3 25 141.89 5.3
 -3 -3 -25 149.88 5.1
 -3 -3 -25 150.38 6.2
 -3 3 25 147.69 5.4
 -3 -3 -25 152.28 5
 3 -3 25 147.49 5.4
 3 3 25 150.78 5.2
 3 -3 -25 147.09 4.9
 3 3 25 139.69 4.8
 -3 -3 25 148.09 5.3
 3 -3 -25 147.39 5.1
 -3 3 -25 147.59 5.4
 3 3 25 142.49 5.4
 3 -3 -25 140.89 4.8
 -4 3 25 12.2 0.7
 -4 -3 -25 11.6 0.9
 -4 -3 -25 12.3 1.4
 4 -3 25 11.1 0.9
 4 -3 25 12 1.1
 -4 -3 -25 12.7 0.9
 -4 3 25 10.2 1
 -4 -3 -25 13.5 0.9
 4 3 -25 10.9 1
 -4 3 25 13 1
 -4 3 25 11.9 1
 4 3 -25 12.7 0.6
 4 -3 -25 10.9 0.7
 4 -3 -25 13.4 0.9
 -4 3 -25 10.7 1
 -4 -3 25 11 0.9
 4 3 25 9.8 1
 4 3 25 12.1 0.7
 4 3 25 11.5 0.9
 4 3 25 12.3 1
 5 3 -25 10.5 0.7
 -5 -3 -25 12.5 1
 -5 3 25 11.9 0.8
 5 -3 25 12.6 0.8
 -5 3 25 12.6 0.5
 -5 -3 -25 12.2 0.7
 5 -3 -25 12.9 0.6
 5 3 25 11.9 0.8
 -5 -3 25 11.6 0.7
 5 -3 -25 12.8 0.6
 5 3 25 13.5 0.6
 0 4 25 56.09 2.4
 0 4 25 52.69 2.3
 0 -4 -25 56.99 3.4
 0 -4 -25 58.49 4.4
 0 -4 -25 54.49 2.4
 0 4 -25 55.09 2.7
 0 4 -25 55.19 2.7
 0 -4 -25 59.19 2.3
 0 -4 -25 57.59 2.6
 0 -4 25 56.69 2.6
 0 -4 -25 54.99 3
 0 4 -25 56.49 2.1
 0 4 -25 55.69 2.5
 1 -4 25 42.9 2.2
 -1 -4 -25 44.2 1.9
 -1 4 25 44.9 2
 1 4 -25 44.4 2.1
 1 4 -25 41.8 1.7
 1 4 -25 43.2 2.3
 -1 -4 -25 44.2 2
 -1 -4 -25 41.6 3.8
 1 4 -25 43.9 2.3
 -1 -4 -25 45.5 2.8
 -1 4 25 43.6 2.1
 -1 -4 -25 47 2.2
 -1 4 -25 42 1.7
 1 -4 -25 45.7 2
 1 4 25 42.5 2
 -1 4 -25 42.1 2.3
 -1 4 -25 37.6 2.3
 1 -4 -25 39.1 3.8
 -1 -4 25 41.8 2.1
 1 4 25 44.1 1.9
 1 -4 -25 43.2 1.9
 1 -4 -25 45.7 2.1
 1 -4 -25 43.5 3.1
 -1 4 -25 44.3 2
 -2 -4 -25 114.59 4
 -2 4 25 109.39 4.2
 2 -4 25 112.49 5.1
 -2 -4 -25 111.89 4
 -2 -4 -25 113.29 4.3
 -2 -4 -25 108.69 5
 -2 -4 -25 117.99 4.1
 -2 4 25 108.69 3.8
 2 4 -25 110.79 3.8
 -2 4 25 109.09 4.1
 2 4 -25 113.09 4.2
 2 4 -25 116.39 4.5
 2 -4 25 111.29 4.3
 2 4 -25 117.59 4.5
 2 -4 -25 113.59 3.9
 2 4 25 111.59 4
 -2 4 -25 99.99 4.3
 2 -4 -25 111.09 4
 -2 4 -25 107.79 4.5
 2 -4 -25 118.79 5.4
 -2 4 -25 112.89 3.7
 -2 -4 25 116.69 4.2
 -2 4 -25 103.69 4
 2 4 25 115.29 4.2
 3 -4 25 96.19 3.7
 3 4 -25 89.99 3.8
 -3 -4 -25 95.69 4.4
 3 4 -25 96.19 3.5
 3 4 -25 98.49 3.8
 -3 -4 -25 99.79 3.7
 -3 4 25 94.19 3.6
 -3 4 25 96.99 3.7
 -3 4 25 100.49 3.7
 -3 -4 -25 96.59 3.5
 -3 4 25 94.09 3.2
 -3 -4 -25 98.89 3.4
 3 4 -25 93.99 3.2
 -3 -4 -25 97.19 3.5
 3 4 25 91.39 3.4
 3 -4 -25 91.99 3.3
 -3 4 -25 88.69 3
 3 4 25 92.99 3.1
 3 -4 -25 96.29 3.3
 3 4 25 93.59 3.6
 -3 4 -25 93.69 3.7
 -3 -4 25 90.49 3.4
 -4 -4 -25 69.99 2.5
 -4 4 25 68.59 2.6
 4 4 -25 71.59 2.2
 -4 -4 -25 69.49 3.1
 -4 4 25 71.59 2.4
 -4 -4 -25 68.19 2.6
 4 -4 25 69.29 2.6
 4 4 -25 68.39 2.7
 -4 4 25 68.09 2.6
 4 -4 -25 68.19 2.4
 4 4 25 71.39 2.6
 4 4 25 69.09 2.3
 -4 -4 25 66.99 2.5
 4 -4 -25 70.19 2.5
 -4 4 -25 69.79 2.7
 0 -5 -25 234.38 7.4
 0 5 -25 233.68 7.6
 0 -5 -25 226.58 7.6
 0 5 -25 223.78 7.8
 0 5 -25 231.98 7.3
 0 -5 -25 228.18 8.4
 0 -5 -25 228.18 7.5
 0 5 25 219.28 7.4
 0 -5 25 230.38 7.6
 0 5 -25 223.68 7.9
 -1 -5 -25 39.4 1.7
 -1 5 25 35.8 1.7
 1 5 -25 37.9 1.5
 1 -5 25 36.6 1.8
 -1 -5 -25 37.7 1.6
 1 5 -25 34.9 2
 -1 -5 -25 38.6 1.9
 1 5 -25 37.6 1.8
 -1 5 25 38.4 1.6
 1 -5 25 35.3 2.6
 1 5 -25 35.1 1.9
 -1 -5 -25 37.9 2.2
 1 -5 -25 37.9 1.7
 1 -5 -25 35.6 2.6
 -1 -5 25 35.2 2.6
 -1 5 -25 37.2 2
 -1 5 -25 38.8 1.8
 -1 5 -25 33.9 2
 1 -5 -25 37.4 1.6
 -1 5 -25 37.3 1.5
 -1 -5 25 37.5 1.7
 -2 5 25 81.19 3
 2 5 -25 84.69 2.8
 2 5 -25 79.29 3.3
 -2 -5 -25 82.89 3.2
 -2 5 25 84.89 2.8
 2 -5 25 83.19 3.1
 2 5 -25 84.19 3.1
 -2 -5 -25 84.89 3.1
 2 -5 25 84.09 3.8
 -2 -5 -25 81.99 3.7
 -2 5 25 78.59 3.1
 2 5 -25 85.89 3.3
 -2 -5 -25 83.09 2.9
 -2 -5 -25 81.09 2.9
 -2 5 -25 81.89 2.8
 2 -5 -25 82.39 3
 -2 -5 25 82.59 3.9
 -2 5 -25 80.89 3
 -2 -5 25 80.39 3
 2 -5 -25 85.99 2.9
 2 -5 -25 80.09 4
 -2 5 -25 84.39 3.3
 -3 -5 -25 155.18 5
 3 5 -25 158.98 5.3
 -3 5 25 158.98 5.2
 3 5 -25 148.89 5.2
 -3 -5 -25 148.79 5.2
 -3 5 25 156.18 4.9
 -3 -5 -25 151.98 5.7
 3 -5 25 161.28 5.2
 -3 -5 -25 159.08 5.1
 3 5 -25 158.08 4.9
 3 -5 -25 156.88 5.1
 -3 5 -25 160.68 5.4
 3 -5 -25 159.68 5.1
 -3 -5 25 156.28 5
 -3 -5 25 150.98 5.5
 0 6 -25 0.8 0.2
 0 -6 -25 1.1 0.3
 0 -6 25 1.2 0.7
 0 6 -25 1.4 0.4
 0 6 -25 0.5 0.3
 0 -6 -25 0.6 0.3
 -1 -6 -25 64.89 2.5
 -1 -6 -25 69.89 2.5
 -1 -6 -25 72.09 2.4
 1 -6 25 71.49 3.2
 1 6 -25 71.79 2.6
 1 6 -25 72.39 2.3
 1 6 -25 72.19 2.7
 -1 6 -25 69.99 2.7
 -1 6 -25 70.59 2.3
 1 -6 -25 66.19 2.4
 -1 6 -25 66.19 2.5
 -1 -6 25 68.89 3.2
 1 -6 -25 73.29 2.4
 2 6 -25 62.39 2.2
 2 6 -25 62.09 2
 -2 -6 -25 61.39 2.1
 -2 -6 -25 55.99 2.1
 -2 6 -25 55.29 1.9
 -2 -6 25 56.19 2.4
 -2 6 -25 60.59 2.2
 2 -6 -25 63.09 2
 0 0 26 41 2.9
 0 0 26 46.3 2.2
 0 0 -26 42.9 4.6
 0 0 26 45.1 3.4
 0 0 26 47.1 2.1
 0 0 26 43.6 1.8
 1 0 26 392.96 12.9
 -1 0 26 397.76 12.5
 1 0 -26 395.56 12.9
 1 0 26 395.76 13.1
 -1 0 -26 411.16 18
 1 0 -26 385.36 17.5
 1 0 26 409.46 14.3
 -1 0 26 403.46 15
 -1 0 26 404.26 12.9
 -1 0 26 409.16 13.1
 -1 0 26 392.16 13.1
 -2 0 26 376.06 11.9
 -2 0 -26 359.46 11.9
 -2 0 -26 358.36 17.5
 -2 0 26 359.06 11.5
 -2 0 26 373.96 12.2
 2 0 -26 364.96 17.4
 2 0 -26 367.86 11.9
 2 0 26 366.16 12
 2 0 26 370.56 12.3
 -2 0 26 367.16 14.2
 -2 0 -26 357.16 11.6
 -2 0 26 383.66 12.2
 2 0 26 371.96 12.2
 2 0 26 372.36 11.5
 2 0 26 368.96 13.7
 2 0 -26 341.47 11.9
 -3 0 26 34.4 2
 3 0 26 42.3 2
 -3 0 26 37.7 1.8
 3 0 -26 34.9 1.8
 -3 0 26 36.4 1.5
 3 0 -26 32.2 1.7
 -3 0 26 34 2
 3 0 26 34.5 2.2
 3 0 26 37.1 1.6
 3 0 26 34 2.1
 -3 0 26 33.8 1.9
 4 0 26 122.29 4.1
 4 0 26 121.09 4.5
 -4 0 26 121.49 4.5
 4 0 -26 121.49 4.5
 -4 0 26 119.39 4
 -4 0 26 123.89 4.7
 4 0 26 118.99 4.8
 -4 0 -26 122.69 5.1
 4 0 26 123.99 4.9
 -5 0 -26 20.5 1.1
 5 0 26 20.9 1.4
 -5 0 26 19.7 1.2
 5 0 -26 20.9 1.1
 5 0 26 20 0.9
 -5 0 26 20.5 1.2
 0 1 26 353.96 11.2
 0 -1 -26 343.27 15.6
 0 1 -26 344.97 16.5
 0 -1 26 349.27 11.5
 0 1 26 340.07 13.1
 0 1 -26 346.67 11.5
 0 -1 26 360.86 13.6
 0 -1 26 356.06 11.2
 0 1 -26 340.37 13.5
 0 1 26 361.46 11.4
 0 -1 26 337.17 12.6
 0 -1 26 326.17 11.4
 0 -1 26 348.47 10.8
 0 -1 -26 333.77 12.9
 1 1 -26 102.39 5.8
 1 -1 26 107.49 5.3
 -1 -1 -26 107.09 4.1
 -1 1 26 110.49 4
 -1 -1 -26 107.49 3.8
 -1 1 26 99.19 4.1
 -1 1 26 108.39 5.5
 1 -1 26 104.29 4.2
 1 1 -26 99.69 4
 -1 -1 -26 99.09 3.6
 1 -1 26 107.19 3.9
 -1 -1 -26 111.39 7.6
 1 -1 26 100.89 3.6
 -1 1 26 106.39 4.1
 1 1 -26 100.59 7.8
 1 -1 26 105.69 4.2
 -1 1 26 100.29 3.6
 -1 -1 26 100.69 3.8
 -1 -1 26 96.79 3.9
 -1 -1 26 101.39 4
 1 -1 -26 104.29 5.2
 1 1 26 97.69 5
 -1 1 -26 103.09 4
 1 1 26 104.49 4
 -1 -1 26 99.39 5.7
 1 1 26 98.79 4
 -1 1 -26 111.29 8.2
 1 -1 -26 100.89 3.7
 1 1 26 99.79 3.5
 1 -1 -26 99.99 7
 1 1 26 103.19 3.8
 -1 -1 26 105.79 4.1
 -1 1 -26 98.79 5.9
 -1 -1 26 105.69 3.5
 2 1 -26 54.79 4.6
 -2 1 26 55.59 2.6
 -2 -1 -26 58.19 5.6
 2 -1 26 51.89 3.7
 2 -1 26 53.79 2.4
 -2 1 26 59.09 2.7
 2 1 -26 55.19 2.6
 -2 1 26 55.29 2.5
 2 -1 26 57.09 2.1
 -2 1 26 53.69 2.1
 -2 -1 -26 52.79 2.2
 -2 -1 -26 55.89 2.5
 2 -1 26 54.99 2.8
 2 -1 26 54.39 2.7
 2 -1 26 53.09 2.6
 2 1 -26 53.99 2.5
 -2 -1 -26 54.99 2.2
 -2 1 26 56.39 4
 -2 -1 26 55.09 2.3
 2 1 26 55.39 4
 -2 -1 26 57.09 2.6
 -2 1 -26 46.3 4.9
 2 1 26 52.29 2.1
 2 -1 -26 63.39 5.7
 2 -1 -26 50.49 2.1
 2 -1 -26 43.6 4.9
 -2 -1 26 53.89 4.2
 2 1 26 56.59 2.5
 2 -1 -26 56.29 2.3
 -2 -1 26 54.99 2.6
 2 1 26 52.99 2.6
 2 1 26 57.19 2.6
 -2 1 -26 54.39 2.5
 -2 -1 26 55.99 2
 -2 -1 26 53.29 2.6
 2 -1 -26 54.29 2.4
 3 -1 26 185.78 5.9
 -3 -1 -26 169.18 6
 3 1 -26 187.98 6.5
 3 -1 26 182.98 6.4
 3 -1 26 178.38 6.6
 -3 1 26 178.68 5.9
 -3 1 26 183.78 6.3
 -3 -1 -26 177.68 6.3
 3 1 -26 177.88 6.4
 -3 1 26 179.98 6.6
 3 -1 26 178.78 6.7
 -3 1 26 180.58 6.6
 3 -1 26 188.38 6.8
 -3 -1 -26 186.48 7.3
 -3 -1 26 189.88 6.6
 3 1 26 186.88 6.7
 3 -1 -26 183.88 11.4
 3 1 26 189.08 6.7
 3 -1 -26 185.78 6.3
 3 -1 -26 170.48 5.9
 -3 1 -26 175.98 6.4
 3 1 26 184.28 6
 3 1 26 188.98 6.5
 -3 -1 26 174.08 5.8
 -3 -1 26 173.38 6.4
 4 -1 26 56.79 2.7
 -4 1 26 61.69 2.1
 4 -1 26 57.99 2.1
 -4 1 26 48.9 2.6
 4 -1 26 54.79 2.8
 -4 -1 -26 56.29 2.4
 4 1 -26 56.79 2.5
 -4 1 26 57.69 2.4
 -4 1 26 56.29 2.6
 -4 -1 -26 58.89 3.1
 4 1 -26 55.59 2.5
 -4 1 -26 55.89 2.8
 -4 -1 26 55.19 2.5
 -4 -1 26 52.99 2.5
 4 1 26 54.29 2.7
 4 1 26 57.99 2.2
 4 -1 -26 58.19 2.4
 4 1 26 61.19 2.6
 4 1 26 54.19 2.7
 -5 1 26 30.6 1.6
 5 -1 26 35.3 1.5
 5 -1 26 31.3 1.6
 -5 -1 -26 32.8 1.4
 5 1 -26 28.5 1.5
 -5 -1 26 33.5 1.5
 5 1 26 30.3 1.5
 5 1 26 32.9 1.3
 -5 -1 26 34.9 1.6
 5 -1 -26 32.6 1.4
 5 1 26 34.2 1.7
 5 -1 -26 31.5 1.4
 0 -2 -26 3.1 0.8
 0 -2 -26 2.9 1
 0 -2 26 4.9 2
 0 -2 26 3.6 0.4
 0 -2 -26 3.2 0.5
 0 2 -26 2.7 0.7
 0 -2 -26 2.8 1.7
 0 2 26 3.3 0.6
 0 2 26 2.2 1.2
 0 2 -26 2.4 0.4
 0 -2 26 3.8 0.8
 0 -2 -26 1.4 1.1
 0 2 26 3 0.6
 0 2 -26 3.1 0.5
 0 -2 -26 3.3 0.6
 0 -2 26 3.1 1.3
 0 -2 26 2.6 0.7
 0 2 -26 1.3 1.4
 1 -2 26 107.09 4.3
 1 2 -26 106.89 4.2
 -1 2 26 100.29 4
 -1 -2 -26 105.69 4
 -1 -2 -26 120.39 7.8
 1 -2 26 104.49 5.3
 -1 -2 -26 102.29 3.7
 1 2 -26 102.49 3.4
 -1 2 26 99.09 5.2
 -1 2 26 103.39 4
 1 -2 26 101.09 3.5
 1 -2 26 102.59 4.1
 1 2 -26 96.29 5.9
 -1 2 26 105.49 3.9
 1 2 -26 101.59 3.8
 -1 2 26 97.89 3.5
 -1 -2 -26 101.79 4.8
 -1 -2 -26 101.79 3.8
 1 -2 -26 101.39 3.7
 -1 2 -26 101.09 3.4
 -1 -2 26 98.39 3.3
 -1 2 -26 102.49 6.2
 1 2 26 102.59 3.8
 -1 -2 26 102.49 4
 1 2 26 105.89 4
 1 -2 -26 101.69 5.6
 -1 -2 26 101.29 6.1
 1 2 26 96.09 3.4
 1 2 26 97.29 4
 1 -2 -26 94.89 6.9
 -1 2 -26 104.99 4.1
 1 -2 -26 99.79 3.6
 -1 -2 26 100.89 5
 -1 -2 26 98.39 4
 2 2 -26 465.45 14.5
 -2 -2 -26 463.35 14.8
 2 -2 26 459.85 15.2
 -2 2 26 460.95 14.6
 2 -2 26 476.45 14.5
 -2 -2 -26 469.35 16.1
 -2 -2 -26 468.45 20.3
 2 -2 26 442.46 16.8
 -2 -2 -26 476.05 15.1
 2 2 -26 469.75 15.2
 -2 2 26 484.85 15
 2 2 -26 470.85 15.1
 2 2 -26 474.45 18.1
 -2 -2 -26 446.76 14.7
 -2 2 26 456.75 16.9
 -2 2 26 482.35 15.3
 -2 -2 -26 488.35 14.9
 2 -2 26 465.55 15.4
 -2 2 26 458.05 15.1
 -2 2 -26 437.66 18.1
 2 -2 -26 471.75 20
 2 -2 -26 464.65 14.5
 2 -2 -26 500.95 14.7
 -2 -2 26 428.56 17.5
 2 2 26 473.45 15.1
 -2 2 -26 464.25 15.1
 2 2 26 449.86 14.4
 2 -2 -26 469.45 14.6
 2 2 26 459.15 14.8
 -2 -2 26 446.66 14.9
 -2 -2 26 483.35 15
 2 -2 -26 448.26 16.9
 2 2 26 452.55 15
 -3 2 26 40 2
 -3 -2 -26 43.9 2.8
 -3 -2 -26 41.6 1.9
 -3 2 26 41 2.2
 3 2 -26 37 2
 -3 -2 -26 40.3 1.8
 -3 -2 -26 41.4 2
 -3 -2 -26 39.4 1.9
 3 -2 26 42.1 2.3
 3 2 -26 40.5 1.5
 3 2 -26 40.6 2.2
 3 -2 26 39.5 2.2
 -3 2 26 40.7 1.7
 -3 2 26 42.1 2.2
 3 -2 -26 44.9 5
 3 2 26 41.9 2.3
 3 2 26 42.4 2.1
 3 2 26 40.6 1.7
 3 -2 -26 42.5 1.9
 -3 2 -26 41.7 2.2
 3 -2 -26 42 1.9
 -3 -2 26 39.2 2.1
 -3 -2 26 39.1 2.1
 3 -2 -26 40.7 1.7
 3 2 26 40.9 2.2
 -4 2 26 164.88 6.1
 4 2 -26 173.98 6
 -4 2 26 167.58 5.9
 -4 -2 -26 180.28 6.8
 -4 -2 -26 173.28 5.8
 -4 2 26 174.38 5.6
 4 -2 26 170.98 6.1
 -4 -2 -26 169.58 5.8
 -4 2 26 168.98 6.1
 4 2 -26 173.68 6
 -4 -2 26 165.28 5.8
 4 -2 -26 170.38 5.7
 4 2 26 165.68 5.6
 -4 2 -26 171.68 5.9
 4 -2 -26 176.58 5.7
 4 2 26 178.68 6.2
 -4 -2 26 167.08 5.9
 4 -2 -26 164.38 5.5
 4 2 26 173.58 6
 -5 2 26 31.2 1.1
 -5 2 26 30.9 1.5
 5 -2 26 30.6 1.4
 -5 -2 -26 26.2 1.4
 -5 -2 -26 30.9 1.3
 5 2 -26 30.6 1.4
 5 -2 26 29.1 1.3
 5 2 26 28 1.3
 -5 -2 26 28.8 1.3
 5 -2 -26 29.9 1.2
 5 -2 -26 28.4 1.2
 5 2 26 29.7 1.1
 5 2 26 30.4 1.4
 0 -3 -26 18.7 2.9
 0 -3 26 17 1.3
 0 -3 26 20 2.5
 0 3 -26 12.9 2.4
 0 3 26 17.8 1.3
 0 3 26 17.7 1.1
 0 -3 26 19.6 1.4
 0 3 -26 17.4 0.9
 0 -3 -26 18.7 1.2
 0 3 -26 18.4 1.5
 0 -3 -26 21.8 2.9
 0 -3 -26 18.6 1.8
 0 3 -26 16 1.5
 0 -3 -26 18.3 1.1
 0 3 -26 18.4 1.2
 0 -3 -26 19.8 1.4
 1 3 -26 189.48 6.4
 1 3 -26 182.88 6.7
 1 -3 26 182.88 6.7
 -1 3 26 178.78 7.7
 1 3 -26 184.58 6
 1 3 -26 191.68 6.8
 1 -3 26 182.58 6.6
 -1 3 26 180.08 6
 -1 -3 -26 183.68 9.8
 1 -3 26 175.38 8
 -1 3 26 187.78 6.4
 -1 -3 -26 187.08 6.4
 -1 -3 -26 187.38 6.2
 -1 -3 -26 191.58 6.6
 1 3 -26 177.88 9.1
 -1 3 26 192.48 6.6
 -1 -3 -26 195.98 7.5
 -1 -3 26 184.58 6.5
 1 -3 -26 192.58 7.8
 1 -3 -26 185.08 6.5
 -1 3 -26 184.78 5.9
 1 -3 -26 177.48 8.7
 -1 3 -26 183.48 9.3
 -1 3 -26 185.38 6.3
 -1 3 -26 182.88 6.7
 1 -3 -26 187.88 10
 1 -3 -26 179.58 6.1
 -1 -3 26 178.48 7.8
 1 3 26 182.08 6.3
 1 3 26 188.48 6.5
 1 -3 -26 187.98 6.3
 -1 -3 26 178.98 6.5
 2 -3 26 150.38 6.3
 -2 -3 -26 150.68 5.2
 -2 -3 -26 153.78 5.3
 -2 3 26 146.09 5.4
 -2 3 26 155.38 5.6
 -2 -3 -26 148.59 5.3
 2 -3 26 153.98 5.6
 -2 -3 -26 149.39 5.5
 2 -3 26 159.18 5.7
 -2 3 26 145.29 5
 2 3 -26 149.39 5
 -2 3 26 153.08 5.5
 2 3 -26 154.68 5.7
 -2 -3 -26 148.19 6.4
 2 3 -26 157.58 5.4
 2 3 -26 150.68 5.7
 2 -3 -26 149.29 5.4
 2 3 26 144.59 5.3
 2 -3 -26 156.08 5.1
 2 3 26 138.89 4.9
 -2 -3 26 149.39 5.3
 -2 -3 26 155.68 5.5
 -2 3 -26 154.68 4.9
 2 3 26 144.29 5.5
 -2 3 -26 156.08 5.7
 2 -3 -26 150.48 5.3
 2 -3 -26 158.98 9.3
 -3 -3 -26 61.49 2.5
 -3 3 26 59.89 2.2
 -3 3 26 61.79 2.8
 3 3 -26 59.19 2.1
 -3 -3 -26 61.69 2.5
 -3 -3 -26 61.89 2.4
 3 -3 26 61.39 2.8
 -3 -3 -26 61.39 2.6
 -3 3 26 56.59 2.6
 -3 -3 -26 56.09 3.3
 3 -3 26 56.69 2.7
 3 3 -26 54.69 2.7
 -3 3 26 63.29 2.6
 3 3 -26 59.69 2.4
 3 3 26 57.39 2.7
 3 -3 -26 57.09 2.4
 3 3 26 58.79 2.2
 -3 3 -26 57.99 2.7
 3 -3 -26 61.09 2.3
 3 3 26 60.79 2.6
 -3 -3 26 58.39 2.6
 -4 -3 -26 43.1 1.9
 -4 -3 -26 46.6 1.9
 4 -3 26 44.9 1.9
 -4 3 26 47 2.2
 -4 -3 -26 46.9 2.5
 4 -3 26 46.9 2.1
 -4 3 26 46.3 1.7
 4 3 -26 49 2.1
 -4 -3 -26 48.7 2
 -4 3 26 46.2 2
 -4 3 26 44.3 2
 -4 -3 26 45.8 2
 -4 3 -26 47.5 2.1
 4 3 26 46.3 1.8
 4 3 26 45.6 2.2
 4 -3 -26 45.3 1.9
 4 3 26 49.5 2.1
 4 -3 -26 47.4 1.8
 4 3 26 46.7 2
 -5 3 26 30.9 1
 -5 3 26 28.7 1.2
 5 -3 26 28.8 1.2
 -5 -3 -26 29.3 1.2
 5 3 -26 27.1 1.2
 5 3 26 31.6 1.1
 5 -3 -26 30.6 1.2
 -5 -3 26 30.9 1.2
 0 4 26 121.79 4.3
 0 4 -26 116.89 4.7
 0 -4 -26 112.49 5.3
 0 4 -26 122.89 4.4
 0 4 26 119.09 4.2
 0 4 -26 117.69 4.6
 0 -4 -26 122.99 4.2
 0 -4 -26 124.19 4.4
 0 -4 -26 115.99 5
 0 -4 -26 109.09 6.7
 0 -4 26 119.49 4.5
 0 4 -26 119.89 4
 0 -4 -26 121.49 4.5
 -1 -4 -26 213.48 8.1
 1 4 -26 205.38 7.4
 -1 4 26 217.08 7.2
 -1 -4 -26 205.78 6.9
 1 -4 26 211.28 7.3
 -1 -4 -26 214.38 7.1
 -1 -4 -26 211.98 7.3
 1 4 -26 208.98 6.8
 -1 -4 -26 201.48 10
 -1 4 26 204.88 7
 1 4 -26 213.58 7.2
 1 4 -26 212.48 7.4
 -1 4 -26 198.68 7.4
 1 4 26 201.58 7
 1 -4 -26 208.88 6.9
 1 -4 -26 219.38 7.1
 -1 4 -26 214.18 7.4
 -1 -4 26 209.08 7.2
 1 -4 -26 200.58 10.2
 1 4 26 210.78 7
 1 -4 -26 219.08 7.2
 -1 4 -26 205.88 7.1
 -1 4 -26 204.08 6.7
 1 -4 -26 212.68 8.4
 -2 -4 -26 94.29 3.7
 -2 4 26 94.99 3.6
 -2 -4 -26 96.59 4.4
 -2 -4 -26 90.59 3.3
 2 4 -26 90.79 3.1
 2 -4 26 91.99 3.7
 -2 -4 -26 89.49 3.4
 2 4 -26 87.59 3.8
 -2 4 26 92.79 3.5
 -2 -4 -26 95.79 3.5
 2 -4 26 89.19 4.3
 -2 4 26 89.59 3.1
 2 4 -26 91.99 3.5
 2 -4 -26 90.19 3.2
 2 4 26 87.99 3.4
 -2 4 -26 90.29 3
 -2 4 -26 82.59 3.3
 2 -4 -26 90.99 4.5
 2 -4 -26 90.69 3.3
 -2 -4 26 84.59 3.4
 -2 4 -26 89.69 3.7
 2 4 26 86.79 3.3
 -3 -4 -26 139.19 4.6
 -3 -4 -26 137.59 4.7
 -3 -4 -26 142.39 4.7
 -3 4 26 137.49 4.8
 3 4 -26 138.09 5
 3 4 -26 137.79 4.4
 -3 4 26 140.09 4.5
 -3 -4 -26 139.59 4.9
 -3 -4 -26 131.39 5.5
 3 4 -26 132.19 4.7
 3 -4 26 138.89 4.9
 -3 4 26 139.99 4.9
 -3 4 26 139.79 5
 3 -4 -26 139.99 4.6
 3 -4 -26 138.49 4.7
 -3 -4 26 136.39 4.8
 -3 4 -26 133.19 5
 3 4 26 141.29 4.5
 3 4 26 143.09 4.8
 3 4 26 133.09 4.9
 -4 -4 -26 31 1.8
 4 4 -26 34.3 1.5
 4 -4 26 34 1.5
 -4 4 26 32 1.4
 -4 4 26 33.1 1.2
 -4 -4 -26 32.5 1.3
 -4 -4 -26 30.4 1.4
 -4 4 26 33.9 1.5
 4 -4 -26 30.9 1.3
 4 4 26 31.2 1.4
 4 -4 -26 32.8 1.2
 -4 4 -26 33.7 1.5
 4 4 26 31.7 1.2
 -4 -4 26 32.8 1.4
 0 5 -26 0.7 0.5
 0 -5 -26 1.2 0.4
 0 5 26 0.8 0.4
 0 -5 26 1.4 0.9
 0 -5 -26 1.4 0.4
 0 -5 26 0.8 0.5
 0 5 -26 1.3 0.4
 0 -5 -26 0.7 0.4
 0 5 -26 0.9 0.5
 0 5 -26 1 0.3
 1 5 -26 70.69 3
 1 -5 26 69.19 2.8
 -1 -5 -26 70.39 2.6
 -1 -5 -26 68.99 2.8
 -1 5 26 73.19 2.6
 1 -5 26 72.39 3.7
 -1 -5 -26 68.99 3.2
 1 5 -26 71.69 2.8
 1 5 -26 69.89 3
 -1 5 26 67.99 2.7
 1 5 -26 71.79 2.5
 -1 -5 -26 70.69 2.7
 -1 -5 26 70.39 3.7
 1 -5 -26 67.19 3.5
 -1 -5 26 69.29 2.7
 1 -5 -26 69.09 2.5
 -1 5 -26 66.19 3
 -1 5 -26 69.89 2.9
 -1 5 -26 68.19 2.4
 1 -5 -26 66.39 2.6
 -1 5 -26 68.49 2.7
 -2 5 26 72.89 2.8
 -2 -5 -26 74.49 2.7
 -2 5 26 76.79 2.5
 2 -5 26 77.79 2.9
 -2 -5 -26 73.69 3.3
 2 5 -26 73.49 2.5
 2 5 -26 79.79 3
 -2 -5 -26 77.19 2.9
 -2 5 26 73.59 2.7
 -2 -5 -26 71.99 2.7
 2 -5 26 71.19 3.3
 2 5 -26 72.19 2.8
 -2 5 -26 76.59 3.1
 -2 5 -26 71.09 2.7
 -2 -5 26 76.69 2.8
 2 -5 -26 72.79 2.7
 2 -5 -26 77.89 2.7
 -2 5 -26 76.99 2.5
 -2 -5 26 77.19 3.7
 -3 5 26 33.5 1.2
 3 5 -26 34.1 1.2
 -3 -5 -26 31.2 1.8
 -3 -5 -26 31.9 1.2
 3 -5 26 32.7 1.4
 -3 5 26 34.2 1.4
 -3 -5 -26 32.2 1.4
 -3 -5 -26 32 1.4
 3 5 -26 32.5 1.5
 3 -5 -26 33.7 1.2
 -3 5 -26 31.3 1.5
 3 -5 -26 31 1.2
 -3 -5 26 29.9 1.5
 -3 -5 26 31.6 1.2
 0 6 -26 4.2 0.6
 0 -6 26 3.7 0.8
 0 6 -26 3.9 0.3
 0 -6 -26 3.9 0.4
 0 -6 -26 3.3 0.4
 0 6 -26 3.7 0.5
 1 6 -26 39.3 1.4
 1 -6 26 38.7 2
 -1 -6 -26 38 1.5
 -1 -6 -26 39.3 1.4
 -1 -6 -26 36.3 1.5
 1 6 -26 40.8 1.7
 1 -6 -26 40.3 1.4
 -1 -6 26 37.4 2.1
 -1 6 -26 40.1 1.7
 1 -6 -26 35.9 1.4
 -1 6 -26 39.1 1.3
 0 0 27 -1.7 0.8
 0 0 27 -0.6 1
 0 0 27 0.3 0.3
 0 0 27 0.2 0.4
 0 0 -27 2.7 1.8
 0 0 27 1 0.5
 0 0 27 0 0.5
 -1 0 27 47.2 1.9
 1 0 27 47.4 2.2
 1 0 27 42.8 3.3
 1 0 -27 47.3 2
 1 0 -27 56.59 5.3
 1 0 27 48.9 2.4
 -1 0 27 47.3 2.4
 -1 0 27 47.7 2.4
 -1 0 27 51.69 3.7
 1 0 27 46.6 2.4
 1 0 27 46.4 1.9
 -1 0 27 48.3 2.2
 -1 0 -27 50.89 5.1
 -2 0 27 2.4 0.4
 2 0 -27 2.4 0.7
 2 0 27 2.6 0.5
 -2 0 27 2.7 1.4
 2 0 27 3.4 0.9
 -2 0 27 2.4 0.6
 2 0 27 2.3 0.6
 -2 0 -27 1.9 0.6
 2 0 -27 3 0.7
 -2 0 27 2 0.7
 2 0 27 2.7 0.6
 2 0 -27 9 2.9
 2 0 27 0.6 1.3
 -2 0 27 1.6 0.6
 -3 0 27 34.9 1.5
 -3 0 27 32.3 2
 -3 0 27 32.9 2
 3 0 27 34.2 1.8
 3 0 27 34.8 1.5
 -3 0 -27 35.4 2.4
 -3 0 27 35.6 1.8
 -3 0 27 34.6 1.9
 3 0 -27 35.1 1.8
 3 0 27 35.4 2.1
 3 0 27 34.2 2.1
 4 0 27 49.4 2.6
 4 0 27 48.9 2.3
 -4 0 27 50.79 1.8
 4 0 27 51.19 2.6
 4 0 -27 51.19 2.3
 4 0 27 51.09 1.9
 -4 0 -27 49 2.7
 -4 0 27 50.39 2.3
 -4 0 27 50.09 2.4
 5 0 27 65.99 2.7
 -5 0 27 65.19 2.6
 -5 0 -27 67.49 2.5
 -5 0 27 66.09 2.5
 5 0 -27 67.19 2.5
 5 0 27 63.99 2.2
 0 1 -27 1419.96 46.4
 0 1 27 1324.17 43.9
 0 -1 -27 1330.87 43.4
 0 1 27 1421.66 44
 0 -1 27 1439.66 45.4
 0 -1 27 1484.85 43.8
 0 -1 27 1376.86 44
 0 1 27 1447.56 43.8
 0 -1 27 1455.25 46.6
 0 1 27 1470.85 46
 0 -1 27 1457.15 44.1
 0 1 -27 1454.85 50.69
 1 -1 27 219.28 7.9
 1 1 -27 228.18 13
 -1 -1 -27 230.38 12.2
 -1 1 27 233.78 7.8
 1 1 -27 227.88 10
 -1 1 27 228.48 7.9
 1 -1 27 238.18 8.1
 1 -1 27 235.88 7.4
 1 -1 27 227.58 7.8
 1 -1 27 236.08 8.1
 -1 -1 -27 222.58 7.5
 1 1 -27 230.88 7.9
 -1 1 27 235.98 8
 -1 -1 -27 226.08 7.4
 -1 -1 -27 235.68 7.9
 1 -1 27 227.28 9.3
[truncated: 190,982 more chars]
