# Supplementary material for: Occupational modulation in the (3+1)-dimensional incommensurate structure of (2S,3S)-2-amino-3-hy­droxy-3-methyl-4-phen­oxy­butanoic acid dihydrate
Source: Acta Crystallogr C Struct Chem. 2024 Aug 8;80(Pt 9):523–33. doi: 10.1107/S2053229624007009 (PMC11371000; doi:10.1107/S2053229624007009)
Supplement: Supplementary file 7 [file c-80-00523-sup7.zip › Buller05a_supercell.cif]

data_buller05a_supercell
_audit_creation_date               2024-04-17
_audit_creation_method
;
Olex2 1.5
(compiled 2024.02.16 svn.r378c4104 for OlexSys, GUI svn.r6928)
;
_shelx_SHELXL_version_number       '2019/2'
loop_
  _audit_author_name
  _audit_author_email
  _audit_author_address
 'Guzei, I.A.' iguzei@chem.wisc.edu
;
University of Wisconsin - Madison
Department of Chemistry
1101 University Avenue
Madison
53706
United States
;

_audit_contact_author_address      ?
_audit_contact_author_email        ?
_audit_contact_author_name         ''
_audit_contact_author_phone        ?
_publ_contact_author_id_orcid      ?
_publ_section_references
;
Bruker AXS (2019). APEX3. Version 2019.11-0. Madison, Wisconsin, USA.
Bruker AXS (2021). APEX4. Version 2021.10-RC6. Madison, Wisconsin, USA.

Dolomanov, O.V., Bourhis, L.J., Gildea, R.J, Howard, J.A.K. & Puschmann, H.
 (2009), J. Appl. Cryst. 42, 339-341.

Dolomanov, O.V., Bourhis, L.J., Gildea, R.J, Howard, J.A.K. & Puschmann, H.
"OLEX2: a complete structure solution, refinement and analysis program".
(2009), J. Appl. Cryst. 42, 339-341.

Kleemiss, F.; Dolomanov, O. V.; Bodensteiner, M.; Peyerimhoff, N.; Midgley, 
L.; Bourhis, L. J.; Genoni, A.; Malaspina, L. A.; Jayatilaka, D.; 
Spencer, J. L.; White, F.; Grundkotter-Stock, B.; Steinhauer, S.; 
Lentz, D.; Puschmann, H.; Grabowsky, S. "Accurate crystal structures 
and chemical properties from NoSpherA2". Chem Sci, 2020, 12 (5), 1675-1692.

Krause, L., Herbst-Irmer, R., Sheldrick, G. M. & Stalke, D. (2015). 
J. Appl. Crystallogr. 48, 3-10.

Sheldrick, G.M. (2015). Acta Cryst. A71, 3-8.

Sheldrick, G.M. (2015). Acta Cryst. C71, 3-8.

Sheldrick, G.M. (2015a). "SHELXT - Integrated space-group and crystal-structure 
determination". Acta Cryst. A71, 3-8.

Sheldrick, G.M. (2015b). "Crystal structure refinement with SHELXL". 
Acta Cryst. C71, 3-8.
;
_chemical_name_common              ?
_chemical_name_systematic          ?
_chemical_formula_moiety           'C11 H15 N O4, 2(H2 O)'
_chemical_formula_sum              'C11 H19 N O6'
_chemical_formula_weight           261.27
_chemical_absolute_configuration   ad
_chemical_melting_point            ?
loop_
  _atom_type_symbol
  _atom_type_description
  _atom_type_scat_dispersion_real
  _atom_type_scat_dispersion_imag
  _atom_type_scat_source
 'C' 'C' 0.0181 0.0091 'International Tables Vol C Tables 4.2.6.8 and 6.1.1.4'
 'H' 'H' 0.0000 0.0000 'International Tables Vol C Tables 4.2.6.8 and 6.1.1.4'
 'N' 'N' 0.0311 0.0180 'International Tables Vol C Tables 4.2.6.8 and 6.1.1.4'
 'O' 'O' 0.0492 0.0322 'International Tables Vol C Tables 4.2.6.8 and 6.1.1.4'

_shelx_space_group_comment
;
The symmetry employed for this shelxl refinement is uniquely defined
by the following loop, which should always be used as a source of
symmetry information in preference to the above space-group names.
They are only intended as comments.
;
_space_group_crystal_system        'monoclinic'
_space_group_IT_number             4
_space_group_name_H-M_alt          'P 1 1 21 (*)'
_space_group_name_Hall             'P 2ac'
loop_
  _space_group_symop_operation_xyz
 'x, y, z'
 '-x+1/2, -y, z+1/2'

_cell_length_a                     5.6737(11)
_cell_length_b                     19.021(4)
_cell_length_c                     35.298(7)
_cell_angle_alpha                  90
_cell_angle_beta                   90
_cell_angle_gamma                  90.030(7)
_cell_volume                       3809.4(12)
_cell_formula_units_Z              12
_cell_measurement_reflns_used      9379
_cell_measurement_temperature      100
_cell_measurement_theta_max        79.568
_cell_measurement_theta_min        5.012
_shelx_estimated_absorpt_T_max     0.903
_shelx_estimated_absorpt_T_min     0.848
_exptl_absorpt_coefficient_mu      0.945
_exptl_absorpt_correction_T_max    0.7542
_exptl_absorpt_correction_T_min    0.6776
_exptl_absorpt_correction_type     multi-scan
_exptl_absorpt_process_details
;
SADABS-2016/2 (Krause et al., 2015) was used for absorption correction.
;
_exptl_absorpt_special_details     ?
_exptl_crystal_colour              colourless
_exptl_crystal_colour_primary      colourless
_exptl_crystal_density_diffrn      1.367
_exptl_crystal_density_meas        ?
_exptl_crystal_density_method      'not measured'
_exptl_crystal_description         block
_exptl_crystal_F_000               1680
_exptl_crystal_size_max            0.18
_exptl_crystal_size_mid            0.16
_exptl_crystal_size_min            0.11
_exptl_transmission_factor_max     ?
_exptl_transmission_factor_min     ?
_diffrn_reflns_av_R_equivalents    0.0494
_diffrn_reflns_av_unetI/netI       0.0389
_diffrn_reflns_Laue_measured_fraction_full  0.999
_diffrn_reflns_Laue_measured_fraction_max  0.989
_diffrn_reflns_limit_h_max         7
_diffrn_reflns_limit_h_min         -7
_diffrn_reflns_limit_k_max         22
_diffrn_reflns_limit_k_min         -24
_diffrn_reflns_limit_l_max         44
_diffrn_reflns_limit_l_min         -44
_diffrn_reflns_number              84909
_diffrn_reflns_point_group_measured_fraction_full  0.993
_diffrn_reflns_point_group_measured_fraction_max  0.969
_diffrn_reflns_theta_full          67.679
_diffrn_reflns_theta_max           78.819
_diffrn_reflns_theta_min           2.323
_diffrn_ambient_temperature        100.00
_diffrn_detector                   '100 \\times 140 mm^2^ CMOS sensor'
_diffrn_detector_area_resol_mean   7.41
_diffrn_detector_type              'Bruker PHOTON III'
_diffrn_measured_fraction_theta_full  0.999
_diffrn_measured_fraction_theta_max  0.989
_diffrn_measurement_device         '\k-geometry four-circle diffractometer'
_diffrn_measurement_device_type    'Bruker D8 VENTURE'
_diffrn_measurement_method         '\w and \f scans'
_diffrn_radiation_collimation      'focusing mirror'
_diffrn_radiation_detector         'Bruker PHOTON III'
_diffrn_radiation_monochromator    'multilayer mirror'
_diffrn_radiation_probe            x-ray
_diffrn_radiation_type             'Cu K\a'
_diffrn_radiation_wavelength       1.54178
_diffrn_radiation_xray_symbol      K-L~3~
_diffrn_source                     'microfocus sealed X-ray tube'
_diffrn_source_type                'Incoatec I\mS 3.0'
_reflns_Friedel_coverage           0.925
_reflns_Friedel_fraction_full      0.987
_reflns_Friedel_fraction_max       0.947
_reflns_number_gt                  14589
_reflns_number_total               15929
_reflns_special_details
;
 Reflections were merged by SHELXL according to the crystal
 class for the calculation of statistics and refinement.
 
 _reflns_Friedel_fraction is defined as the number of unique
 Friedel pairs measured divided by the number that would be
 possible theoretically, ignoring centric projections and
 systematic absences.
;
_reflns_threshold_expression       'I > 2\s(I)'
_computing_cell_refinement         'SAINT+ V8.40b (Bruker AXS Inc., 2020)'
_computing_data_collection         'APEX3 Ver. 2019.11-0. (Bruker-AXS, 2019)'
_computing_data_reduction          'SAINT+ Ver. 2019.1-0. (Bruker-AXS, 2019)'
_computing_molecular_graphics      'OLEX2 (Dolomanov et al., 2009)'
_computing_publication_material    'OLEX2 (Dolomanov et al., 2009)'
_computing_structure_refinement    'XL (Sheldrick, 2019/1)'
_computing_structure_solution      'XT (Sheldrick, 2018/2)'
_refine_diff_density_max           0.547
_refine_diff_density_min           -0.394
_refine_diff_density_rms           0.092
_refine_ls_abs_structure_details
;
 Flack x determined using 6269 quotients [(I+)-(I-)]/[(I+)+(I-)]
 (Parsons, Flack and Wagner, Acta Cryst. B69 (2013) 249-259).
;
_refine_ls_abs_structure_Flack     0.03(6)
_refine_ls_extinction_coef         .
_refine_ls_extinction_method       none
_refine_ls_goodness_of_fit_ref     1.072
_refine_ls_hydrogen_treatment      constr
_refine_ls_matrix_type             full
_refine_ls_number_parameters       1055
_refine_ls_number_reflns           15929
_refine_ls_number_restraints       5
_refine_ls_R_factor_all            0.0575
_refine_ls_R_factor_gt             0.0531
_refine_ls_restrained_S_all        1.072
_refine_ls_shift/su_max            0.000
_refine_ls_shift/su_mean           0.000
_refine_ls_structure_factor_coef   Fsqd
_refine_ls_weighting_details      
 'w=1/[\s^2^(Fo^2^)+(0.1093P)^2^+0.3073P] where P=(Fo^2^+2Fc^2^)/3'
_refine_ls_weighting_scheme        calc
_refine_ls_wR_factor_gt            0.1533
_refine_ls_wR_factor_ref           0.1581
_refine_special_details            ?
_olex2_refinement_description
;
1. Fixed Uiso
 At 1.2 times of:
  All C(H) groups, All C(H,H) groups, All N(H,H,H) groups
 At 1.5 times of:
  All C(H,H,H) groups, All O(H) groups, All O(H,H) groups
2. Restrained distances
 H7CA-O5C \\sim H7CB-O5
 with sigma of 0.02
3. Uiso/Uaniso restraints and constraints
Uanis(O6) = Uanis(O7)
Uanis(O7A) = Uanis(O6A)
Uanis(O7C) = Uanis(O6C)
Uanis(O7D) = Uanis(O6D)
4. Others
 Sof(O7)=Sof(H7F)=Sof(H7G)=1-FVAR(1)
 Sof(O6)=Sof(H6A)=Sof(H6B)=FVAR(1)
 Sof(O7A)=Sof(H7AA)=Sof(H7AB)=1-FVAR(2)
 Sof(O6A)=Sof(H6AA)=Sof(H6AB)=FVAR(2)
 Sof(O7C)=Sof(H7CA)=Sof(H7CB)=1-FVAR(3)
 Sof(O6C)=Sof(H6CA)=Sof(H6CB)=FVAR(3)
 Sof(O7D)=Sof(H7DA)=Sof(H7DB)=1-FVAR(4)
 Sof(O6D)=Sof(H6DA)=Sof(H6DB)=FVAR(4)
5.a Free rotating group:
 O5(H5C,H5D), O5A(H5AC,H5AD), O5B(H5BC,H5BD), O5C(H5CC,H5CD), O5D(H5DC,H5DD),
 O5E(H5EC,H5ED), O6(H6A,H6B), O6A(H6AA,H6AB), O6B(H6BA,H6BB), O6C(H6CA,H6CB),
 O6D(H6DA,H6DB), O6E(H6EA,H6EB), O7(H7F,H7G), O7A(H7AA,H7AB), O7C(H7CA,H7CB),
 O7D(H7DA,H7DB)
5.b Ternary CH refined with riding coordinates:
 C2(H2), C2A(H2A), C2B(H2B), C2C(H2C), C2D(H2D), C2E(H2E)
5.c Secondary CH2 refined with riding coordinates:
 C5(H5A,H5B), C5A(H5AA,H5AB), C5B(H5BA,H5BB), C5C(H5CA,H5CB), C5D(H5DA,H5DB),
 C5E(H5EA,H5EB)
5.d Aromatic/amide H refined with riding coordinates:
 C7(H7), C8(H8), C9(H9), C10(H10), C11(H11), C7A(H7A), C8A(H8A), C9A(H9A),
 C10A(H10A), C11A(H11A), C7B(H7B), C8B(H8B), C9B(H9B), C10B(H10B), C11B(H11B),
 C7C(H7C), C8C(H8C), C9C(H9C), C10C(H10C), C11C(H11C), C7D(H7D), C8D(H8D),
 C9D(H9D), C10D(H10D), C11D(H11D), C7E(H7E), C8E(H8E), C9E(H9E), C10E(H10E),
 C11E(H11E)
5.e Idealised Me refined as rotating group:
 N1(H1A,H1B,H1C), C4(H4A,H4B,H4C), N1A(H1AA,H1AB,H1AC), C4A(H4AA,H4AB,H4AC),
 N1B(H1BA,H1BB,H1BC), C4B(H4BA,H4BB,H4BC), N1C(H1CA,H1CB,H1CC), C4C(H4CA,H4CB,
 H4CC), N1D(H1DA,H1DB,H1DC), C4D(H4DA,H4DB,H4DC), N1E(H1EA,H1EB,H1EC), C4E(H4EA,
 H4EB,H4EC)
5.f Idealised tetrahedral OH refined as rotating group:
 O3(H3), O3A(H3A), O3B(H3B), O3C(H3C), O3D(H3D), O3E(H3E)
;
_atom_sites_solution_hydrogens     mixed
_atom_sites_solution_primary       dual
_atom_sites_solution_secondary     ?
loop_
  _atom_site_label
  _atom_site_type_symbol
  _atom_site_fract_x
  _atom_site_fract_y
  _atom_site_fract_z
  _atom_site_U_iso_or_equiv
  _atom_site_adp_type
  _atom_site_occupancy
  _atom_site_site_symmetry_order
  _atom_site_calc_flag
  _atom_site_refinement_flags_posn
  _atom_site_refinement_flags_adp
  _atom_site_refinement_flags_occupancy
  _atom_site_disorder_assembly
  _atom_site_disorder_group
 O1 O 0.7713(3) 0.11768(10) 0.59162(5) 0.0180(4) Uani 1 1 d . . . . .
 O2 O 0.7540(3) 0.05914(10) 0.53664(5) 0.0182(4) Uani 1 1 d . . . . .
 O3 O 0.0921(3) 0.01376(10) 0.60632(5) 0.0172(4) Uani 1 1 d . . . . .
 H3 H 0.007520 0.049931 0.605182 0.026 Uiso 1 1 calc R U . . .
 O4 O 0.2058(3) 0.13387(10) 0.64275(5) 0.0192(4) Uani 1 1 d . . . . .
 N1 N 0.2855(4) 0.04277(12) 0.53831(6) 0.0164(4) Uani 1 1 d . . . . .
 H1A H 0.310833 0.069564 0.517341 0.020 Uiso 1 1 calc R U . . .
 H1B H 0.127747 0.038067 0.542216 0.020 Uiso 1 1 calc R U . . .
 H1C H 0.350995 -0.000425 0.534890 0.020 Uiso 1 1 calc R U . . .
 C1 C 0.6628(4) 0.08567(12) 0.56572(7) 0.0142(5) Uani 1 1 d . . . . .
 C2 C 0.3956(4) 0.07750(12) 0.57200(6) 0.0131(4) Uani 1 1 d . . . . .
 H2 H 0.325415 0.125427 0.574812 0.016 Uiso 1 1 calc R U . . .
 C3 C 0.3361(4) 0.03399(13) 0.60836(7) 0.0146(5) Uani 1 1 d . . . . .
 C4 C 0.4798(5) -0.03368(13) 0.61133(8) 0.0190(5) Uani 1 1 d . . . . .
 H4A H 0.436901 -0.058649 0.634620 0.028 Uiso 1 1 calc R U . . .
 H4B H 0.648135 -0.022140 0.611897 0.028 Uiso 1 1 calc R U . . .
 H4C H 0.446600 -0.063647 0.589389 0.028 Uiso 1 1 calc R U . . .
 C5 C 0.3732(4) 0.07779(13) 0.64414(7) 0.0157(5) Uani 1 1 d . . . . .
 H5A H 0.347494 0.048634 0.667010 0.019 Uiso 1 1 calc R U . . .
 H5B H 0.535676 0.096725 0.644886 0.019 Uiso 1 1 calc R U . . .
 C6 C 0.1890(4) 0.17741(14) 0.67354(7) 0.0176(5) Uani 1 1 d . . . . .
 C7 C 0.3598(5) 0.18095(15) 0.70196(8) 0.0209(5) Uani 1 1 d . . . . .
 H7 H 0.493882 0.151099 0.701390 0.025 Uiso 1 1 calc R U . . .
 C8 C 0.3286(6) 0.22962(17) 0.73137(8) 0.0267(6) Uani 1 1 d . . . . .
 H8 H 0.443051 0.232624 0.750950 0.032 Uiso 1 1 calc R U . . .
 C9 C 0.1340(6) 0.27331(17) 0.73235(8) 0.0278(6) Uani 1 1 d . . . . .
 H9 H 0.115616 0.306291 0.752348 0.033 Uiso 1 1 calc R U . . .
 C10 C -0.0351(5) 0.26864(16) 0.70379(9) 0.0254(6) Uani 1 1 d . . . . .
 H10 H -0.168959 0.298605 0.704389 0.030 Uiso 1 1 calc R U . . .
 C11 C -0.0094(5) 0.22048(15) 0.67445(8) 0.0207(5) Uani 1 1 d . . . . .
 H11 H -0.126010 0.216991 0.655221 0.025 Uiso 1 1 calc R U . . .
 O1A O 0.7704(3) 0.45178(10) 0.59052(6) 0.0222(4) Uani 1 1 d . . . . .
 O2A O 0.7493(3) 0.39089(11) 0.53620(6) 0.0232(4) Uani 1 1 d . . . . .
 O3A O 0.0927(3) 0.34812(10) 0.60700(6) 0.0201(4) Uani 1 1 d . . . . .
 H3A H 0.007709 0.384127 0.605314 0.030 Uiso 1 1 calc R U . . .
 O4A O 0.2069(3) 0.46997(10) 0.64190(5) 0.0196(4) Uani 1 1 d . . . . .
 N1A N 0.2813(4) 0.37541(13) 0.53867(7) 0.0207(5) Uani 1 1 d . . . . .
 H1AA H 0.304554 0.401739 0.517469 0.025 Uiso 1 1 calc R U . . .
 H1AB H 0.123884 0.370706 0.542961 0.025 Uiso 1 1 calc R U . . .
 H1AC H 0.346731 0.332176 0.535383 0.025 Uiso 1 1 calc R U . . .
 C1A C 0.6604(4) 0.41867(13) 0.56517(8) 0.0178(5) Uani 1 1 d . . . . .
 C2A C 0.3940(4) 0.41092(13) 0.57184(7) 0.0155(5) Uani 1 1 d . . . . .
 H2A H 0.324491 0.459004 0.574359 0.019 Uiso 1 1 calc R U . . .
 C3A C 0.3362(5) 0.36868(13) 0.60862(8) 0.0177(5) Uani 1 1 d . . . . .
 C4A C 0.4817(5) 0.30129(14) 0.61212(9) 0.0234(6) Uani 1 1 d . . . . .
 H4AA H 0.436160 0.276186 0.635236 0.035 Uiso 1 1 calc R U . . .
 H4AB H 0.649514 0.313263 0.613305 0.035 Uiso 1 1 calc R U . . .
 H4AC H 0.452490 0.271246 0.590052 0.035 Uiso 1 1 calc R U . . .
 C5A C 0.3741(4) 0.41399(13) 0.64392(7) 0.0177(5) Uani 1 1 d . . . . .
 H5AA H 0.348683 0.385800 0.667138 0.021 Uiso 1 1 calc R U . . .
 H5AB H 0.536639 0.432927 0.644366 0.021 Uiso 1 1 calc R U . . .
 C6A C 0.1924(4) 0.51507(13) 0.67212(7) 0.0170(5) Uani 1 1 d . . . . .
 C7A C 0.3646(5) 0.51994(14) 0.70024(7) 0.0199(5) Uani 1 1 d . . . . .
 H7A H 0.498914 0.490132 0.699821 0.024 Uiso 1 1 calc R U . . .
 C8A C 0.3353(5) 0.56966(16) 0.72904(8) 0.0244(6) Uani 1 1 d . . . . .
 H8A H 0.451664 0.573645 0.748262 0.029 Uiso 1 1 calc R U . . .
 C9A C 0.1400(5) 0.61319(16) 0.73008(8) 0.0264(6) Uani 1 1 d . . . . .
 H9A H 0.122072 0.646514 0.749919 0.032 Uiso 1 1 calc R U . . .
 C10A C -0.0311(5) 0.60764(15) 0.70162(9) 0.0240(5) Uani 1 1 d . . . . .
 H10A H -0.164983 0.637609 0.702040 0.029 Uiso 1 1 calc R U . . .
 C11A C -0.0059(5) 0.55857(14) 0.67281(8) 0.0200(5) Uani 1 1 d . . . . .
 H11A H -0.122895 0.554573 0.653674 0.024 Uiso 1 1 calc R U . . .
 O1B O 0.7821(3) 0.78395(10) 0.58743(5) 0.0179(4) Uani 1 1 d . . . . .
 O2B O 0.7547(3) 0.72794(10) 0.53178(5) 0.0168(4) Uani 1 1 d . . . . .
 O3B O 0.1037(3) 0.67937(9) 0.60207(5) 0.0149(3) Uani 1 1 d . . . . .
 H3B H 0.016230 0.714982 0.602496 0.022 Uiso 1 1 calc R U . . .
 O4B O 0.2073(3) 0.79743(10) 0.64035(5) 0.0198(4) Uani 1 1 d . . . . .
 N1B N 0.2854(4) 0.71483(12) 0.53454(6) 0.0158(4) Uani 1 1 d . . . . .
 H1BA H 0.311341 0.742561 0.513950 0.019 Uiso 1 1 calc R U . . .
 H1BB H 0.127639 0.711165 0.538745 0.019 Uiso 1 1 calc R U . . .
 H1BC H 0.346632 0.671330 0.530277 0.019 Uiso 1 1 calc R U . . .
 C1B C 0.6685(4) 0.75378(12) 0.56144(7) 0.0132(4) Uani 1 1 d . . . . .
 C2B C 0.4015(4) 0.74674(12) 0.56847(6) 0.0126(4) Uani 1 1 d . . . . .
 H2B H 0.334521 0.794786 0.572500 0.015 Uiso 1 1 calc R U . . .
 C3B C 0.3457(4) 0.70099(12) 0.60415(7) 0.0126(4) Uani 1 1 d . . . . .
 C4B C 0.4950(4) 0.63433(13) 0.60605(7) 0.0164(5) Uani 1 1 d . . . . .
 H4BA H 0.442458 0.605272 0.627368 0.025 Uiso 1 1 calc R U . . .
 H4BB H 0.660902 0.647084 0.609597 0.025 Uiso 1 1 calc R U . . .
 H4BC H 0.477458 0.607842 0.582402 0.025 Uiso 1 1 calc R U . . .
 C5B C 0.3815(4) 0.74323(13) 0.64056(7) 0.0155(5) Uani 1 1 d . . . . .
 H5BA H 0.361508 0.712649 0.663030 0.019 Uiso 1 1 calc R U . . .
 H5BB H 0.541680 0.763870 0.641205 0.019 Uiso 1 1 calc R U . . .
 C6B C 0.1926(4) 0.84058(14) 0.67130(7) 0.0169(5) Uani 1 1 d . . . . .
 C7B C 0.3643(5) 0.84413(14) 0.69958(7) 0.0193(5) Uani 1 1 d . . . . .
 H7B H 0.497803 0.814033 0.698940 0.023 Uiso 1 1 calc R U . . .
 C8B C 0.3357(5) 0.89291(16) 0.72887(8) 0.0242(6) Uani 1 1 d . . . . .
 H8B H 0.451886 0.895963 0.748189 0.029 Uiso 1 1 calc R U . . .
 C9B C 0.1412(5) 0.93689(16) 0.73026(8) 0.0260(6) Uani 1 1 d . . . . .
 H9B H 0.124221 0.969703 0.750364 0.031 Uiso 1 1 calc R U . . .
 C10B C -0.0297(5) 0.93258(15) 0.70188(9) 0.0234(5) Uani 1 1 d . . . . .
 H10B H -0.163010 0.962756 0.702624 0.028 Uiso 1 1 calc R U . . .
 C11B C -0.0056(5) 0.88416(15) 0.67245(8) 0.0196(5) Uani 1 1 d . . . . .
 H11B H -0.122933 0.880837 0.653337 0.024 Uiso 1 1 calc R U . . .
 O1C O 1.2786(3) 0.04951(10) 0.41053(5) 0.0186(4) Uani 1 1 d . . . . .
 O2C O 1.2562(3) 0.10568(10) 0.46626(5) 0.0188(4) Uani 1 1 d . . . . .
 O3C O 0.5996(3) 0.15383(10) 0.39663(5) 0.0170(4) Uani 1 1 d . . . . .
 H3C H 0.515700 0.118195 0.400608 0.025 Uiso 1 1 calc R U . . .
 O4C O 0.7068(3) 0.03577(10) 0.35846(5) 0.0199(4) Uani 1 1 d . . . . .
 N1C N 0.7867(4) 0.12022(12) 0.46405(6) 0.0169(4) Uani 1 1 d . . . . .
 H1CA H 0.630038 0.126136 0.459542 0.020 Uiso 1 1 calc R U . . .
 H1CB H 0.854387 0.162731 0.468696 0.020 Uiso 1 1 calc R U . . .
 H1CC H 0.806472 0.091761 0.484530 0.020 Uiso 1 1 calc R U . . .
 C1C C 1.1670(4) 0.07995(12) 0.43671(7) 0.0149(5) Uani 1 1 d . . . . .
 C2C C 0.9002(4) 0.08741(13) 0.43022(7) 0.0138(4) Uani 1 1 d . . . . .
 H2C H 0.831593 0.039481 0.426481 0.017 Uiso 1 1 calc R U . . .
 C3C C 0.8425(4) 0.13326(13) 0.39435(7) 0.0143(5) Uani 1 1 d . . . . .
 C4C C 0.9897(5) 0.20024(13) 0.39224(8) 0.0198(5) Uani 1 1 d . . . . .
 H4CA H 1.155589 0.187952 0.388287 0.030 Uiso 1 1 calc R U . . .
 H4CB H 0.973538 0.226531 0.415971 0.030 Uiso 1 1 calc R U . . .
 H4CC H 0.934488 0.229283 0.371094 0.030 Uiso 1 1 calc R U . . .
 C5C C 0.8783(4) 0.09080(13) 0.35799(7) 0.0162(5) Uani 1 1 d . . . . .
 H5CA H 0.855925 0.121122 0.335481 0.019 Uiso 1 1 calc R U . . .
 H5CB H 1.039423 0.070882 0.357197 0.019 Uiso 1 1 calc R U . . .
 C6C C 0.6905(4) -0.00713(13) 0.32728(7) 0.0169(5) Uani 1 1 d . . . . .
 C7C C 0.8614(5) -0.01022(14) 0.29882(8) 0.0190(5) Uani 1 1 d . . . . .
 H7C H 0.994749 0.019979 0.299437 0.023 Uiso 1 1 calc R U . . .
 C8C C 0.8321(5) -0.05864(15) 0.26946(8) 0.0241(5) Uani 1 1 d . . . . .
 H8C H 0.947604 -0.061484 0.250044 0.029 Uiso 1 1 calc R U . . .
 C9C C 0.6371(6) -0.10267(15) 0.26813(8) 0.0252(6) Uani 1 1 d . . . . .
 H9C H 0.619643 -0.135391 0.247989 0.030 Uiso 1 1 calc R U . . .
 C10C C 0.4673(5) -0.09856(15) 0.29654(8) 0.0227(5) Uani 1 1 d . . . . .
 H10C H 0.333700 -0.128658 0.295769 0.027 Uiso 1 1 calc R U . . .
 C11C C 0.4922(5) -0.05045(14) 0.32616(8) 0.0200(5) Uani 1 1 d . . . . .
 H11C H 0.375272 -0.047260 0.345344 0.024 Uiso 1 1 calc R U . . .
 O1D O 1.2784(3) 0.38222(10) 0.41188(6) 0.0210(4) Uani 1 1 d . . . . .
 O2D O 1.2518(3) 0.44016(11) 0.46717(6) 0.0232(4) Uani 1 1 d . . . . .
 O3D O 0.6009(3) 0.48630(10) 0.39622(6) 0.0211(4) Uani 1 1 d . . . . .
 H3D H 0.515765 0.450693 0.399555 0.032 Uiso 1 1 calc R U . . .
 O4D O 0.7079(3) 0.36639(11) 0.35935(5) 0.0216(4) Uani 1 1 d . . . . .
 N1D N 0.7825(4) 0.45356(14) 0.46412(7) 0.0218(5) Uani 1 1 d . . . . .
 H1DA H 0.625906 0.459008 0.459412 0.026 Uiso 1 1 calc R U . . .
 H1DB H 0.848804 0.496318 0.468646 0.026 Uiso 1 1 calc R U . . .
 H1DC H 0.802279 0.425466 0.484738 0.026 Uiso 1 1 calc R U . . .
 C1D C 1.1654(4) 0.41354(13) 0.43753(8) 0.0175(5) Uani 1 1 d . . . . .
 C2D C 0.8987(4) 0.42048(13) 0.43048(7) 0.0158(5) Uani 1 1 d . . . . .
 H2D H 0.831219 0.372369 0.426844 0.019 Uiso 1 1 calc R U . . .
 C3D C 0.8438(4) 0.46528(14) 0.39440(8) 0.0180(5) Uani 1 1 d . . . . .
 C4D C 0.9929(5) 0.53184(14) 0.39212(9) 0.0254(6) Uani 1 1 d . . . . .
 H4DA H 1.158322 0.519084 0.388036 0.038 Uiso 1 1 calc R U . . .
 H4DB H 0.978381 0.558232 0.415844 0.038 Uiso 1 1 calc R U . . .
 H4DC H 0.937966 0.560987 0.370999 0.038 Uiso 1 1 calc R U . . .
 C5D C 0.8797(4) 0.42134(14) 0.35844(7) 0.0186(5) Uani 1 1 d . . . . .
 H5DA H 0.857882 0.450865 0.335612 0.022 Uiso 1 1 calc R U . . .
 H5DB H 1.040633 0.401306 0.357924 0.022 Uiso 1 1 calc R U . . .
 C6D C 0.6934(5) 0.32196(14) 0.32876(7) 0.0190(5) Uani 1 1 d . . . . .
 C7D C 0.8659(5) 0.31764(15) 0.30062(8) 0.0224(5) Uani 1 1 d . . . . .
 H7D H 0.999704 0.347671 0.301191 0.027 Uiso 1 1 calc R U . . .
 C8D C 0.8380(5) 0.26840(17) 0.27166(8) 0.0269(6) Uani 1 1 d . . . . .
 H8D H 0.954961 0.264779 0.252498 0.032 Uiso 1 1 calc R U . . .
 C9D C 0.6424(6) 0.22460(17) 0.27037(9) 0.0283(6) Uani 1 1 d . . . . .
 H9D H 0.625215 0.191545 0.250381 0.034 Uiso 1 1 calc R U . . .
 C10D C 0.4710(5) 0.22944(16) 0.29863(9) 0.0255(6) Uani 1 1 d . . . . .
 H10D H 0.337460 0.199324 0.298031 0.031 Uiso 1 1 calc R U . . .
 C11D C 0.4959(5) 0.27849(16) 0.32779(8) 0.0220(5) Uani 1 1 d . . . . .
 H11D H 0.378493 0.282204 0.346877 0.026 Uiso 1 1 calc R U . . .
 O1E O 1.2675(3) 0.71507(10) 0.40761(5) 0.0166(4) Uani 1 1 d . . . . .
 O2E O 1.2511(3) 0.77582(10) 0.46200(5) 0.0170(4) Uani 1 1 d . . . . .
 O3E O 0.5893(3) 0.81852(9) 0.39186(5) 0.0146(4) Uani 1 1 d . . . . .
 H3E H 0.508275 0.783515 0.398274 0.022 Uiso 1 1 calc R U . . .
 O4E O 0.7060(3) 0.69676(10) 0.35692(5) 0.0182(4) Uani 1 1 d . . . . .
 N1E N 0.7829(4) 0.79245(12) 0.46018(6) 0.0145(4) Uani 1 1 d . . . . .
 H1EA H 0.625869 0.798165 0.455917 0.017 Uiso 1 1 calc R U . . .
 H1EB H 0.851555 0.835247 0.463522 0.017 Uiso 1 1 calc R U . . .
 H1EC H 0.804368 0.765858 0.481325 0.017 Uiso 1 1 calc R U . . .
 C1E C 1.1597(4) 0.74825(12) 0.43310(7) 0.0129(4) Uani 1 1 d . . . . .
 C2E C 0.8929(4) 0.75639(12) 0.42688(6) 0.0121(4) Uani 1 1 d . . . . .
 H2E H 0.821984 0.708445 0.424518 0.015 Uiso 1 1 calc R U . . .
 C3E C 0.8334(4) 0.79894(13) 0.39012(6) 0.0129(4) Uani 1 1 d . . . . .
 C4E C 0.9771(4) 0.86632(13) 0.38648(7) 0.0164(5) Uani 1 1 d . . . . .
 H4EA H 1.145065 0.854613 0.384955 0.025 Uiso 1 1 calc R U . . .
 H4EB H 0.949161 0.896190 0.408645 0.025 Uiso 1 1 calc R U . . .
 H4EC H 0.929634 0.891488 0.363487 0.025 Uiso 1 1 calc R U . . .
 C5E C 0.8710(4) 0.75335(13) 0.35481(7) 0.0144(4) Uani 1 1 d . . . . .
 H5EA H 0.843913 0.781360 0.331582 0.017 Uiso 1 1 calc R U . . .
 H5EB H 1.034109 0.734946 0.354232 0.017 Uiso 1 1 calc R U . . .
 C6E C 0.6899(4) 0.65196(13) 0.32644(7) 0.0163(5) Uani 1 1 d . . . . .
 C7E C 0.8609(5) 0.64736(14) 0.29816(8) 0.0204(5) Uani 1 1 d . . . . .
 H7E H 0.994762 0.677375 0.298487 0.025 Uiso 1 1 calc R U . . .
 C8E C 0.8316(5) 0.59778(16) 0.26937(8) 0.0260(6) Uani 1 1 d . . . . .
 H8E H 0.948088 0.593731 0.250165 0.031 Uiso 1 1 calc R U . . .
 C9E C 0.6354(6) 0.55438(17) 0.26833(9) 0.0279(6) Uani 1 1 d . . . . .
 H9E H 0.616598 0.521296 0.248394 0.033 Uiso 1 1 calc R U . . .
 C10E C 0.4658(5) 0.55966(15) 0.29678(9) 0.0244(6) Uani 1 1 d . . . . .
 H10E H 0.331887 0.529685 0.296357 0.029 Uiso 1 1 calc R U . . .
 C11E C 0.4917(5) 0.60864(14) 0.32579(8) 0.0204(5) Uani 1 1 d . . . . .
 H11E H 0.375239 0.612494 0.345012 0.024 Uiso 1 1 calc R U . . .
 O5 O 0.9850(4) 0.23174(11) 0.56132(6) 0.0275(5) Uani 1 1 d DG . . . .
 H5C H 0.949640 0.192535 0.572766 0.041 Uiso 1 1 d G U . . .
 H5D H 1.017921 0.263985 0.577946 0.041 Uiso 1 1 d G U . . .
 O5A O 1.0027(4) 0.56083(12) 0.55831(7) 0.0308(5) Uani 1 1 d G . . . .
 H5AC H 0.942513 0.525951 0.571073 0.046 Uiso 1 1 d G U . . .
 H5AD H 1.026401 0.593621 0.575190 0.046 Uiso 1 1 d G U . . .
 O5B O 0.9732(4) 0.90232(10) 0.55757(6) 0.0215(4) Uani 1 1 d G . . . .
 H5BC H 1.011624 0.929182 0.576578 0.032 Uiso 1 1 d G U . . .
 H5BD H 0.953199 0.860801 0.567451 0.032 Uiso 1 1 d G U . . .
 O5C O 0.4868(4) 0.26776(12) 0.44319(6) 0.0296(5) Uani 1 1 d DG . . . .
 H5CC H 0.519346 0.237010 0.425634 0.044 Uiso 1 1 d G U . . .
 H5CD H 0.466985 0.309001 0.433063 0.044 Uiso 1 1 d G U . . .
 O5D O 0.5021(4) 0.60604(11) 0.43932(6) 0.0280(4) Uani 1 1 d G . . . .
 H5DC H 0.452343 0.641777 0.425946 0.042 Uiso 1 1 d G U . . .
 H5DD H 0.509427 0.571497 0.423048 0.042 Uiso 1 1 d G U . . .
 O5E O 0.4727(3) 0.93114(10) 0.44012(6) 0.0211(4) Uani 1 1 d G . . . .
 H5EC H 0.467621 0.972220 0.429341 0.032 Uiso 1 1 d G U . . .
 H5ED H 0.494837 0.901601 0.421556 0.032 Uiso 1 1 d G U . . .
 O6 O 0.5217(6) 0.24261(17) 0.52199(9) 0.0237(6) Uani 0.654(5) 1 d G . P A 1
 H6A H 0.653065 0.253310 0.533455 0.036 Uiso 0.654(5) 1 d G U P A 1
 H6B H 0.540430 0.258390 0.498976 0.036 Uiso 0.654(5) 1 d G U P A 1
 O6A O 0.535(2) 0.5851(5) 0.5148(3) 0.0298(6) Uani 0.248(6) 1 d G . P B 1
 H6AA H 0.557464 0.596883 0.491241 0.045 Uiso 0.248(6) 1 d G U P B 1
 H6AB H 0.675473 0.586388 0.524839 0.045 Uiso 0.248(6) 1 d G U P B 1
 O6B O 0.5227(3) 0.91290(11) 0.51833(6) 0.0231(4) Uani 1 1 d G . . . .
 H6BA H 0.550931 0.924375 0.494827 0.035 Uiso 1 1 d G U . . .
 H6BB H 0.657257 0.918593 0.529767 0.035 Uiso 1 1 d G U . . .
 O6C O 1.0222(7) 0.25165(18) 0.48350(10) 0.0251(6) Uani 0.654(5) 1 d G . P C 1
 H6CA H 1.147261 0.237507 0.471513 0.038 Uiso 0.654(5) 1 d G U P C 1
 H6CB H 1.063332 0.250995 0.507354 0.038 Uiso 0.654(5) 1 d G U P C 1
 O6D O 1.032(2) 0.5902(5) 0.4760(3) 0.0296(6) Uani 0.254(6) 1 d G . P D 1
 H6DA H 1.078497 0.606349 0.497890 0.044 Uiso 0.254(6) 1 d G U P D 1
 H6DB H 1.145205 0.562239 0.468849 0.044 Uiso 0.254(6) 1 d G U P D 1
 O6E O 1.0224(3) 0.92219(11) 0.47982(6) 0.0226(4) Uani 1 1 d G . . . .
 H6EA H 1.148133 0.909594 0.467420 0.034 Uiso 1 1 d G U . . .
 H6EB H 1.046808 0.916888 0.504030 0.034 Uiso 1 1 d G U . . .
 O7 O 0.4052(12) 0.2387(3) 0.51682(17) 0.0237(6) Uani 0.346(5) 1 d G . P A 2
 H7F H 0.301268 0.211941 0.527963 0.036 Uiso 0.346(5) 1 d G U P A 2
 H7G H 0.369111 0.236566 0.492874 0.036 Uiso 0.346(5) 1 d G U P A 2
 O7A O 0.4107(6) 0.57356(15) 0.51546(8) 0.0298(6) Uani 0.752(6) 1 d G . P B 2
 H7AA H 0.293356 0.550037 0.525067 0.045 Uiso 0.752(6) 1 d G U P B 2
 H7AB H 0.372488 0.579289 0.491748 0.045 Uiso 0.752(6) 1 d G U P B 2
 O7C O 0.9060(13) 0.2588(3) 0.48535(18) 0.0251(6) Uani 0.346(5) 1 d G . P C 2
 H7CA H 0.891093 0.256571 0.509938 0.038 Uiso 0.346(5) 1 d DG U P C 2
 H7CB H 0.765292 0.268640 0.477138 0.038 Uiso 0.346(5) 1 d DG U P C 2
 O7D O 0.9101(6) 0.59333(15) 0.48442(9) 0.0296(6) Uani 0.746(6) 1 d G . P D 2
 H7DA H 0.890135 0.589720 0.508788 0.044 Uiso 0.746(6) 1 d G U P D 2
 H7DB H 0.779800 0.612191 0.476248 0.044 Uiso 0.746(6) 1 d G U P D 2

loop_
  _atom_site_aniso_label
  _atom_site_aniso_U_11
  _atom_site_aniso_U_22
  _atom_site_aniso_U_33
  _atom_site_aniso_U_23
  _atom_site_aniso_U_13
  _atom_site_aniso_U_12
 O1 0.0149(8) 0.0181(8) 0.0210(9) 0.0002(7) -0.0024(6) -0.0033(6)
 O2 0.0148(8) 0.0213(9) 0.0184(9) 0.0005(7) 0.0011(6) 0.0010(6)
 O3 0.0108(8) 0.0171(8) 0.0239(9) 0.0021(6) -0.0008(6) -0.0028(6)
 O4 0.0202(9) 0.0216(9) 0.0158(9) -0.0013(7) -0.0032(6) 0.0045(7)
 N1 0.0139(9) 0.0192(10) 0.0160(10) -0.0027(8) -0.0017(7) 0.0008(7)
 C1 0.0130(10) 0.0113(11) 0.0184(11) 0.0031(8) -0.0012(8) -0.0010(8)
 C2 0.0121(10) 0.0129(10) 0.0143(11) 0.0001(8) -0.0016(8) 0.0000(8)
 C3 0.0131(10) 0.0131(11) 0.0175(11) 0.0017(8) -0.0013(8) -0.0019(8)
 C4 0.0155(11) 0.0153(11) 0.0261(13) 0.0035(9) 0.0002(9) -0.0009(8)
 C5 0.0142(11) 0.0179(12) 0.0150(11) 0.0008(8) -0.0017(8) -0.0001(8)
 C6 0.0182(12) 0.0210(12) 0.0136(11) 0.0008(9) 0.0008(9) -0.0031(9)
 C7 0.0204(12) 0.0269(14) 0.0154(11) 0.0002(9) -0.0010(9) -0.0016(10)
 C8 0.0273(14) 0.0345(15) 0.0185(12) -0.0039(11) -0.0032(10) -0.0046(11)
 C9 0.0317(15) 0.0298(15) 0.0218(13) -0.0073(11) 0.0043(11) -0.0018(11)
 C10 0.0255(14) 0.0261(14) 0.0246(14) -0.0026(10) 0.0047(10) 0.0021(10)
 C11 0.0198(12) 0.0235(13) 0.0187(12) 0.0001(10) 0.0013(9) -0.0004(9)
 O1A 0.0164(9) 0.0189(9) 0.0313(10) -0.0003(7) -0.0064(7) -0.0044(7)
 O2A 0.0149(8) 0.0237(10) 0.0310(10) -0.0030(8) 0.0018(7) -0.0003(7)
 O3A 0.0130(8) 0.0166(9) 0.0306(10) 0.0025(7) -0.0035(7) -0.0026(6)
 O4A 0.0200(9) 0.0200(9) 0.0189(9) 0.0003(7) -0.0025(7) 0.0050(7)
 N1A 0.0133(9) 0.0249(11) 0.0238(11) -0.0075(9) -0.0002(8) -0.0010(8)
 C1A 0.0132(11) 0.0123(11) 0.0278(13) 0.0007(9) -0.0018(9) -0.0004(8)
 C2A 0.0123(11) 0.0146(11) 0.0196(12) -0.0028(8) -0.0025(8) 0.0000(8)
 C3A 0.0169(11) 0.0128(11) 0.0235(13) 0.0006(9) -0.0038(9) -0.0017(8)
 C4A 0.0191(12) 0.0153(12) 0.0357(15) 0.0002(10) -0.0062(10) 0.0015(9)
 C5A 0.0140(11) 0.0170(12) 0.0221(12) 0.0002(9) -0.0038(8) 0.0005(8)
 C6A 0.0184(11) 0.0155(11) 0.0170(11) 0.0037(9) 0.0015(9) -0.0031(9)
 C7A 0.0207(12) 0.0222(13) 0.0169(11) 0.0020(9) -0.0012(9) -0.0020(9)
 C8A 0.0273(14) 0.0252(13) 0.0207(12) 0.0003(10) -0.0030(10) -0.0051(10)
 C9A 0.0308(14) 0.0239(13) 0.0245(13) -0.0033(10) 0.0047(11) -0.0026(10)
 C10A 0.0255(13) 0.0203(13) 0.0262(14) 0.0020(10) 0.0061(10) 0.0023(10)
 C11A 0.0194(12) 0.0199(12) 0.0206(12) 0.0031(9) 0.0006(9) 0.0001(9)
 O1B 0.0145(8) 0.0186(8) 0.0206(9) 0.0011(7) -0.0014(6) -0.0042(6)
 O2B 0.0151(8) 0.0194(9) 0.0158(9) 0.0029(6) 0.0034(6) -0.0011(6)
 O3B 0.0112(8) 0.0174(8) 0.0160(8) 0.0003(6) 0.0009(6) -0.0022(6)
 O4B 0.0209(9) 0.0227(9) 0.0158(9) -0.0052(7) -0.0034(7) 0.0053(7)
 N1B 0.0145(9) 0.0217(10) 0.0111(9) 0.0011(7) 0.0002(7) -0.0020(7)
 C1B 0.0132(10) 0.0107(10) 0.0156(11) 0.0041(8) 0.0000(8) -0.0011(8)
 C2B 0.0118(10) 0.0137(10) 0.0123(10) 0.0018(8) -0.0004(8) -0.0001(8)
 C3B 0.0124(10) 0.0129(10) 0.0125(10) 0.0015(8) 0.0013(8) -0.0019(8)
 C4B 0.0159(11) 0.0154(11) 0.0178(11) 0.0022(8) 0.0017(8) 0.0006(8)
 C5B 0.0145(10) 0.0189(12) 0.0131(10) -0.0008(8) -0.0004(8) 0.0007(8)
 C6B 0.0185(11) 0.0172(12) 0.0151(11) -0.0025(9) 0.0017(9) -0.0033(9)
 C7B 0.0187(11) 0.0223(12) 0.0170(11) -0.0020(9) -0.0012(9) -0.0002(9)
 C8B 0.0266(14) 0.0257(14) 0.0203(12) -0.0057(10) -0.0027(10) -0.0037(10)
 C9B 0.0298(14) 0.0226(13) 0.0256(13) -0.0091(10) 0.0028(11) -0.0012(10)
 C10B 0.0251(13) 0.0189(12) 0.0262(14) -0.0028(10) 0.0040(10) 0.0015(9)
 C11B 0.0178(12) 0.0209(12) 0.0202(12) -0.0009(10) 0.0003(9) -0.0001(9)
 O1C 0.0144(8) 0.0169(8) 0.0245(9) 0.0009(7) 0.0033(7) 0.0026(6)
 O2C 0.0137(8) 0.0200(9) 0.0225(9) 0.0018(7) -0.0030(6) -0.0012(6)
 O3C 0.0124(8) 0.0159(8) 0.0226(9) 0.0011(6) 0.0011(6) 0.0016(6)
 O4C 0.0200(9) 0.0213(9) 0.0185(9) -0.0031(7) 0.0038(7) -0.0062(7)
 N1C 0.0130(9) 0.0229(10) 0.0148(10) -0.0011(8) 0.0008(7) 0.0006(7)
 C1C 0.0123(10) 0.0121(11) 0.0202(11) 0.0028(9) 0.0013(8) -0.0003(8)
 C2C 0.0109(10) 0.0137(11) 0.0167(11) -0.0003(8) 0.0015(8) -0.0004(8)
 C3C 0.0133(10) 0.0134(11) 0.0160(11) 0.0005(8) 0.0003(8) 0.0007(8)
 C4C 0.0186(12) 0.0133(11) 0.0274(13) 0.0015(9) 0.0033(9) -0.0024(9)
 C5C 0.0148(11) 0.0172(11) 0.0165(11) -0.0003(9) 0.0020(8) -0.0015(8)
 C6C 0.0186(11) 0.0146(11) 0.0176(11) 0.0010(9) -0.0007(9) 0.0031(9)
 C7C 0.0205(12) 0.0175(12) 0.0190(11) 0.0018(9) 0.0011(9) 0.0007(9)
 C8C 0.0257(13) 0.0258(13) 0.0207(12) -0.0016(10) 0.0038(10) 0.0045(10)
 C9C 0.0340(15) 0.0179(12) 0.0236(13) -0.0040(10) -0.0016(11) 0.0021(10)
 C10C 0.0249(13) 0.0188(12) 0.0245(13) -0.0006(10) -0.0038(10) -0.0015(9)
 C11C 0.0204(12) 0.0187(12) 0.0208(12) 0.0018(10) 0.0001(9) 0.0007(9)
 O1D 0.0164(8) 0.0182(9) 0.0284(10) 0.0008(7) 0.0051(7) 0.0039(6)
 O2D 0.0154(8) 0.0239(10) 0.0301(11) -0.0031(7) -0.0018(7) -0.0026(7)
 O3D 0.0135(8) 0.0168(9) 0.0329(10) 0.0038(7) 0.0038(7) 0.0024(6)
 O4D 0.0207(9) 0.0256(10) 0.0186(9) -0.0016(7) 0.0025(7) -0.0059(7)
 N1D 0.0144(10) 0.0285(12) 0.0224(11) -0.0073(9) 0.0014(8) -0.0002(8)
 C1D 0.0132(11) 0.0134(11) 0.0258(13) 0.0012(9) 0.0029(9) -0.0006(8)
 C2D 0.0119(11) 0.0155(11) 0.0201(12) -0.0024(9) 0.0032(8) -0.0003(8)
 C3D 0.0145(11) 0.0151(11) 0.0243(13) 0.0017(9) 0.0025(9) 0.0012(8)
 C4D 0.0202(13) 0.0144(12) 0.0415(17) 0.0031(10) 0.0084(11) -0.0029(9)
 C5D 0.0140(11) 0.0199(12) 0.0218(12) 0.0031(9) 0.0028(9) -0.0003(9)
 C6D 0.0188(12) 0.0211(13) 0.0172(12) 0.0028(9) -0.0034(9) 0.0015(9)
 C7D 0.0194(12) 0.0285(14) 0.0193(12) 0.0017(10) -0.0002(10) 0.0000(10)
 C8D 0.0251(14) 0.0366(16) 0.0192(12) -0.0008(11) 0.0017(10) 0.0039(11)
 C9D 0.0320(15) 0.0288(14) 0.0241(14) -0.0050(11) -0.0035(11) 0.0020(11)
 C10D 0.0244(13) 0.0266(14) 0.0256(14) 0.0000(11) -0.0053(10) -0.0030(10)
 C11D 0.0194(12) 0.0272(14) 0.0194(13) 0.0018(10) -0.0009(9) -0.0011(10)
 O1E 0.0139(8) 0.0172(8) 0.0188(9) -0.0009(6) 0.0006(6) 0.0021(6)
 O2E 0.0151(8) 0.0221(9) 0.0138(8) 0.0021(6) -0.0022(6) -0.0018(6)
 O3E 0.0110(8) 0.0147(8) 0.0180(8) 0.0006(6) -0.0022(6) 0.0004(6)
 O4E 0.0194(9) 0.0194(9) 0.0156(8) -0.0046(7) 0.0037(6) -0.0063(7)
 N1E 0.0140(9) 0.0184(10) 0.0112(9) 0.0008(7) 0.0007(7) -0.0014(7)
 C1E 0.0118(10) 0.0124(11) 0.0143(10) 0.0040(8) -0.0008(8) -0.0008(7)
 C2E 0.0120(10) 0.0128(10) 0.0116(10) 0.0012(8) 0.0006(7) -0.0006(8)
 C3E 0.0136(10) 0.0144(11) 0.0106(10) 0.0003(8) -0.0002(7) 0.0009(8)
 C4E 0.0164(11) 0.0154(11) 0.0174(11) 0.0044(8) -0.0007(8) -0.0016(8)
 C5E 0.0130(10) 0.0172(11) 0.0130(10) -0.0011(8) 0.0003(8) -0.0025(8)
 C6E 0.0196(12) 0.0142(11) 0.0152(11) -0.0013(9) -0.0010(9) 0.0001(9)
 C7E 0.0211(12) 0.0218(13) 0.0185(11) -0.0036(9) 0.0007(9) -0.0012(9)
 C8E 0.0270(14) 0.0302(14) 0.0208(12) -0.0077(11) 0.0042(10) 0.0017(10)
 C9E 0.0347(15) 0.0259(14) 0.0229(13) -0.0094(11) -0.0035(11) -0.0018(11)
 C10E 0.0265(13) 0.0220(13) 0.0246(13) -0.0046(10) -0.0049(10) -0.0058(10)
 C11E 0.0209(12) 0.0207(13) 0.0195(12) -0.0021(10) -0.0007(9) -0.0031(9)
 O5 0.0355(11) 0.0252(10) 0.0217(10) 0.0011(7) -0.0005(8) -0.0155(8)
 O5A 0.0336(11) 0.0292(11) 0.0297(11) -0.0099(8) 0.0106(8) -0.0149(8)
 O5B 0.0243(9) 0.0163(8) 0.0238(9) 0.0006(7) -0.0030(7) -0.0046(7)
 O5C 0.0365(11) 0.0296(11) 0.0228(11) -0.0074(8) -0.0060(8) 0.0152(9)
 O5D 0.0328(10) 0.0259(10) 0.0253(10) 0.0029(8) 0.0020(8) 0.0116(8)
 O5E 0.0231(9) 0.0152(8) 0.0250(9) -0.0031(7) -0.0016(7) 0.0021(6)
 O6 0.0213(16) 0.0307(13) 0.0192(13) -0.0033(9) -0.0003(12) 0.0011(13)
 O6A 0.0330(17) 0.0331(13) 0.0233(11) -0.0065(9) 0.0031(12) -0.0040(11)
 O6B 0.0148(8) 0.0291(10) 0.0253(9) -0.0082(7) -0.0020(7) 0.0000(6)
 O6C 0.0211(16) 0.0312(13) 0.0228(12) -0.0037(10) -0.0039(14) -0.0025(13)
 O6D 0.0290(16) 0.0339(13) 0.0260(12) -0.0072(10) -0.0027(11) 0.0002(11)
 O6E 0.0147(8) 0.0287(9) 0.0243(9) -0.0056(7) 0.0007(7) -0.0020(6)
 O7 0.0213(16) 0.0307(13) 0.0192(13) -0.0033(9) -0.0003(12) 0.0011(13)
 O7A 0.0330(17) 0.0331(13) 0.0233(11) -0.0065(9) 0.0031(12) -0.0040(11)
 O7C 0.0211(16) 0.0312(13) 0.0228(12) -0.0037(10) -0.0039(14) -0.0025(13)
 O7D 0.0290(16) 0.0339(13) 0.0260(12) -0.0072(10) -0.0027(11) 0.0002(11)

_geom_special_details
;
 All esds (except the esd in the dihedral angle between two l.s. planes)
 are estimated using the full covariance matrix.  The cell esds are taken
 into account individually in the estimation of esds in distances, angles
 and torsion angles; correlations between esds in cell parameters are only
 used when they are defined by crystal symmetry.  An approximate (isotropic)
 treatment of cell esds is used for estimating esds involving l.s. planes.
;
loop_
  _geom_bond_atom_site_label_1
  _geom_bond_atom_site_label_2
  _geom_bond_distance
  _geom_bond_site_symmetry_2
  _geom_bond_publ_flag
 O1 C1 1.259(3) . ?
 O2 C1 1.255(3) . ?
 O3 H3 0.8400 . ?
 O3 C3 1.438(3) . ?
 O4 C5 1.430(3) . ?
 O4 C6 1.370(3) . ?
 N1 H1A 0.9100 . ?
 N1 H1B 0.9100 . ?
 N1 H1C 0.9100 . ?
 N1 C2 1.497(3) . ?
 C1 C2 1.540(3) . ?
 C2 H2 1.0000 . ?
 C2 C3 1.564(3) . ?
 C3 C4 1.528(3) . ?
 C3 C5 1.527(3) . ?
 C4 H4A 0.9800 . ?
 C4 H4B 0.9800 . ?
 C4 H4C 0.9800 . ?
 C5 H5A 0.9900 . ?
 C5 H5B 0.9900 . ?
 C6 C7 1.396(4) . ?
 C6 C11 1.393(4) . ?
 C7 H7 0.9500 . ?
 C7 C8 1.402(4) . ?
 C8 H8 0.9500 . ?
 C8 C9 1.383(5) . ?
 C9 H9 0.9500 . ?
 C9 C10 1.395(4) . ?
 C10 H10 0.9500 . ?
 C10 C11 1.390(4) . ?
 C11 H11 0.9500 . ?
 O1A C1A 1.260(3) . ?
 O2A C1A 1.257(4) . ?
 O3A H3A 0.8400 . ?
 O3A C3A 1.437(3) . ?
 O4A C5A 1.428(3) . ?
 O4A C6A 1.371(3) . ?
 N1A H1AA 0.9100 . ?
 N1A H1AB 0.9100 . ?
 N1A H1AC 0.9100 . ?
 N1A C2A 1.495(3) . ?
 C1A C2A 1.537(3) . ?
 C2A H2A 1.0000 . ?
 C2A C3A 1.561(3) . ?
 C3A C4A 1.530(3) . ?
 C3A C5A 1.530(3) . ?
 C4A H4AA 0.9800 . ?
 C4A H4AB 0.9800 . ?
 C4A H4AC 0.9800 . ?
 C5A H5AA 0.9900 . ?
 C5A H5AB 0.9900 . ?
 C6A C7A 1.396(4) . ?
 C6A C11A 1.397(4) . ?
 C7A H7A 0.9500 . ?
 C7A C8A 1.398(4) . ?
 C8A H8A 0.9500 . ?
 C8A C9A 1.384(4) . ?
 C9A H9A 0.9500 . ?
 C9A C10A 1.401(4) . ?
 C10A H10A 0.9500 . ?
 C10A C11A 1.388(4) . ?
 C11A H11A 0.9500 . ?
 O1B C1B 1.259(3) . ?
 O2B C1B 1.256(3) . ?
 O3B H3B 0.8400 . ?
 O3B C3B 1.435(3) . ?
 O4B C5B 1.428(3) . ?
 O4B C6B 1.369(3) . ?
 N1B H1BA 0.9100 . ?
 N1B H1BB 0.9100 . ?
 N1B H1BC 0.9100 . ?
 N1B C2B 1.495(3) . ?
 C1B C2B 1.541(3) . ?
 C2B H2B 1.0000 . ?
 C2B C3B 1.563(3) . ?
 C3B C4B 1.527(3) . ?
 C3B C5B 1.529(3) . ?
 C4B H4BA 0.9800 . ?
 C4B H4BB 0.9800 . ?
 C4B H4BC 0.9800 . ?
 C5B H5BA 0.9900 . ?
 C5B H5BB 0.9900 . ?
 C6B C7B 1.397(4) . ?
 C6B C11B 1.398(4) . ?
 C7B H7B 0.9500 . ?
 C7B C8B 1.399(4) . ?
 C8B H8B 0.9500 . ?
 C8B C9B 1.386(4) . ?
 C9B H9B 0.9500 . ?
 C9B C10B 1.396(4) . ?
 C10B H10B 0.9500 . ?
 C10B C11B 1.395(4) . ?
 C11B H11B 0.9500 . ?
 O1C C1C 1.261(3) . ?
 O2C C1C 1.258(3) . ?
 O3C H3C 0.8400 . ?
 O3C C3C 1.435(3) . ?
 O4C C5C 1.429(3) . ?
 O4C C6C 1.373(3) . ?
 N1C H1CA 0.9100 . ?
 N1C H1CB 0.9100 . ?
 N1C H1CC 0.9100 . ?
 N1C C2C 1.494(3) . ?
 C1C C2C 1.538(3) . ?
 C2C H2C 1.0000 . ?
 C2C C3C 1.572(3) . ?
 C3C C4C 1.525(3) . ?
 C3C C5C 1.530(3) . ?
 C4C H4CA 0.9800 . ?
 C4C H4CB 0.9800 . ?
 C4C H4CC 0.9800 . ?
 C5C H5CA 0.9900 . ?
 C5C H5CB 0.9900 . ?
 C6C C7C 1.397(4) . ?
 C6C C11C 1.395(4) . ?
 C7C H7C 0.9500 . ?
 C7C C8C 1.396(4) . ?
 C8C H8C 0.9500 . ?
 C8C C9C 1.388(4) . ?
 C9C H9C 0.9500 . ?
 C9C C10C 1.393(4) . ?
 C10C H10C 0.9500 . ?
 C10C C11C 1.396(4) . ?
 C11C H11C 0.9500 . ?
 O1D C1D 1.259(3) . ?
 O2D C1D 1.261(4) . ?
 O3D H3D 0.8400 . ?
 O3D C3D 1.436(3) . ?
 O4D C5D 1.429(3) . ?
 O4D C6D 1.373(3) . ?
 N1D H1DA 0.9100 . ?
 N1D H1DB 0.9100 . ?
 N1D H1DC 0.9100 . ?
 N1D C2D 1.497(3) . ?
 C1D C2D 1.539(3) . ?
 C2D H2D 1.0000 . ?
 C2D C3D 1.564(4) . ?
 C3D C4D 1.525(3) . ?
 C3D C5D 1.533(4) . ?
 C4D H4DA 0.9800 . ?
 C4D H4DB 0.9800 . ?
 C4D H4DC 0.9800 . ?
 C5D H5DA 0.9900 . ?
 C5D H5DB 0.9900 . ?
 C6D C7D 1.397(4) . ?
 C6D C11D 1.393(4) . ?
 C7D H7D 0.9500 . ?
 C7D C8D 1.395(4) . ?
 C8D H8D 0.9500 . ?
 C8D C9D 1.388(5) . ?
 C9D H9D 0.9500 . ?
 C9D C10D 1.396(4) . ?
 C10D H10D 0.9500 . ?
 C10D C11D 1.396(4) . ?
 C11D H11D 0.9500 . ?
 O1E C1E 1.258(3) . ?
 O2E C1E 1.259(3) . ?
 O3E H3E 0.8400 . ?
 O3E C3E 1.436(3) . ?
 O4E C5E 1.428(3) . ?
 O4E C6E 1.375(3) . ?
 N1E H1EA 0.9100 . ?
 N1E H1EB 0.9100 . ?
 N1E H1EC 0.9100 . ?
 N1E C2E 1.497(3) . ?
 C1E C2E 1.537(3) . ?
 C2E H2E 1.0000 . ?
 C2E C3E 1.566(3) . ?
 C3E C4E 1.524(3) . ?
 C3E C5E 1.533(3) . ?
 C4E H4EA 0.9800 . ?
 C4E H4EB 0.9800 . ?
 C4E H4EC 0.9800 . ?
 C5E H5EA 0.9900 . ?
 C5E H5EB 0.9900 . ?
 C6E C7E 1.395(4) . ?
 C6E C11E 1.394(4) . ?
 C7E H7E 0.9500 . ?
 C7E C8E 1.396(4) . ?
 C8E H8E 0.9500 . ?
 C8E C9E 1.386(4) . ?
 C9E H9E 0.9500 . ?
 C9E C10E 1.394(4) . ?
 C10E H10E 0.9500 . ?
 C10E C11E 1.392(4) . ?
 C11E H11E 0.9500 . ?
 O5 H5C 0.8715 . ?
 O5 H5D 0.8692 . ?
 O5A H5AC 0.8714 . ?
 O5A H5AD 0.8730 . ?
 O5B H5BC 0.8711 . ?
 O5B H5BD 0.8707 . ?
 O5C H5CC 0.8721 . ?
 O5C H5CD 0.8694 . ?
 O5D H5DC 0.8744 . ?
 O5D H5DD 0.8736 . ?
 O5E H5EC 0.8696 . ?
 O5E H5ED 0.8722 . ?
 O6 H6A 0.8720 . ?
 O6 H6B 0.8723 . ?
 O6A H6AA 0.8705 . ?
 O6A H6AB 0.8713 . ?
 O6B H6BA 0.8726 . ?
 O6B H6BB 0.8706 . ?
 O6C H6CA 0.8693 . ?
 O6C H6CB 0.8738 . ?
 O6D H6DA 0.8712 . ?
 O6D H6DB 0.8728 . ?
 O6E H6EA 0.8707 . ?
 O6E H6EB 0.8716 . ?
 O7 H7F 0.8723 . ?
 O7 H7G 0.8707 . ?
 O7A H7AA 0.8707 . ?
 O7A H7AB 0.8714 . ?
 O7C H7CA 0.8731 . ?
 O7C H7CB 0.8702 . ?
 O7D H7DA 0.8704 . ?
 O7D H7DB 0.8713 . ?

loop_
  _geom_angle_atom_site_label_1
  _geom_angle_atom_site_label_2
  _geom_angle_atom_site_label_3
  _geom_angle
  _geom_angle_site_symmetry_1
  _geom_angle_site_symmetry_3
  _geom_angle_publ_flag
 C3 O3 H3 109.5 . . ?
 C6 O4 C5 118.06(19) . . ?
 H1A N1 H1B 109.5 . . ?
 H1A N1 H1C 109.5 . . ?
 H1B N1 H1C 109.5 . . ?
 C2 N1 H1A 109.5 . . ?
 C2 N1 H1B 109.5 . . ?
 C2 N1 H1C 109.5 . . ?
 O1 C1 C2 115.2(2) . . ?
 O2 C1 O1 125.9(2) . . ?
 O2 C1 C2 118.9(2) . . ?
 N1 C2 C1 109.92(19) . . ?
 N1 C2 H2 108.4 . . ?
 N1 C2 C3 109.18(19) . . ?
 C1 C2 H2 108.4 . . ?
 C1 C2 C3 112.58(19) . . ?
 C3 C2 H2 108.4 . . ?
 O3 C3 C2 107.94(18) . . ?
 O3 C3 C4 107.0(2) . . ?
 O3 C3 C5 108.6(2) . . ?
 C4 C3 C2 112.8(2) . . ?
 C5 C3 C2 111.12(19) . . ?
 C5 C3 C4 109.2(2) . . ?
 C3 C4 H4A 109.5 . . ?
 C3 C4 H4B 109.5 . . ?
 C3 C4 H4C 109.5 . . ?
 H4A C4 H4B 109.5 . . ?
 H4A C4 H4C 109.5 . . ?
 H4B C4 H4C 109.5 . . ?
 O4 C5 C3 106.69(19) . . ?
 O4 C5 H5A 110.4 . . ?
 O4 C5 H5B 110.4 . . ?
 C3 C5 H5A 110.4 . . ?
 C3 C5 H5B 110.4 . . ?
 H5A C5 H5B 108.6 . . ?
 O4 C6 C7 123.4(2) . . ?
 O4 C6 C11 115.5(2) . . ?
 C11 C6 C7 121.1(2) . . ?
 C6 C7 H7 120.8 . . ?
 C6 C7 C8 118.4(3) . . ?
 C8 C7 H7 120.8 . . ?
 C7 C8 H8 119.5 . . ?
 C9 C8 C7 121.1(3) . . ?
 C9 C8 H8 119.5 . . ?
 C8 C9 H9 120.2 . . ?
 C8 C9 C10 119.5(3) . . ?
 C10 C9 H9 120.2 . . ?
 C9 C10 H10 119.7 . . ?
 C11 C10 C9 120.5(3) . . ?
 C11 C10 H10 119.7 . . ?
 C6 C11 H11 120.3 . . ?
 C10 C11 C6 119.3(3) . . ?
 C10 C11 H11 120.3 . . ?
 C3A O3A H3A 109.5 . . ?
 C6A O4A C5A 117.9(2) . . ?
 H1AA N1A H1AB 109.5 . . ?
 H1AA N1A H1AC 109.5 . . ?
 H1AB N1A H1AC 109.5 . . ?
 C2A N1A H1AA 109.5 . . ?
 C2A N1A H1AB 109.5 . . ?
 C2A N1A H1AC 109.5 . . ?
 O1A C1A C2A 115.2(2) . . ?
 O2A C1A O1A 126.1(2) . . ?
 O2A C1A C2A 118.6(2) . . ?
 N1A C2A C1A 110.1(2) . . ?
 N1A C2A H2A 108.3 . . ?
 N1A C2A C3A 109.2(2) . . ?
 C1A C2A H2A 108.3 . . ?
 C1A C2A C3A 112.5(2) . . ?
 C3A C2A H2A 108.3 . . ?
 O3A C3A C2A 107.97(19) . . ?
 O3A C3A C4A 107.1(2) . . ?
 O3A C3A C5A 108.7(2) . . ?
 C4A C3A C2A 112.7(2) . . ?
 C4A C3A C5A 109.3(2) . . ?
 C5A C3A C2A 111.0(2) . . ?
 C3A C4A H4AA 109.5 . . ?
 C3A C4A H4AB 109.5 . . ?
 C3A C4A H4AC 109.5 . . ?
 H4AA C4A H4AB 109.5 . . ?
 H4AA C4A H4AC 109.5 . . ?
 H4AB C4A H4AC 109.5 . . ?
 O4A C5A C3A 106.6(2) . . ?
 O4A C5A H5AA 110.4 . . ?
 O4A C5A H5AB 110.4 . . ?
 C3A C5A H5AA 110.4 . . ?
 C3A C5A H5AB 110.4 . . ?
 H5AA C5A H5AB 108.6 . . ?
 O4A C6A C7A 123.5(2) . . ?
 O4A C6A C11A 115.6(2) . . ?
 C7A C6A C11A 120.8(2) . . ?
 C6A C7A H7A 120.7 . . ?
 C6A C7A C8A 118.6(3) . . ?
 C8A C7A H7A 120.7 . . ?
 C7A C8A H8A 119.3 . . ?
 C9A C8A C7A 121.3(3) . . ?
 C9A C8A H8A 119.3 . . ?
 C8A C9A H9A 120.3 . . ?
 C8A C9A C10A 119.4(3) . . ?
 C10A C9A H9A 120.3 . . ?
 C9A C10A H10A 119.8 . . ?
 C11A C10A C9A 120.3(3) . . ?
 C11A C10A H10A 119.8 . . ?
 C6A C11A H11A 120.2 . . ?
 C10A C11A C6A 119.6(3) . . ?
 C10A C11A H11A 120.2 . . ?
 C3B O3B H3B 109.5 . . ?
 C6B O4B C5B 118.1(2) . . ?
 H1BA N1B H1BB 109.5 . . ?
 H1BA N1B H1BC 109.5 . . ?
 H1BB N1B H1BC 109.5 . . ?
 C2B N1B H1BA 109.5 . . ?
 C2B N1B H1BB 109.5 . . ?
 C2B N1B H1BC 109.5 . . ?
 O1B C1B C2B 115.2(2) . . ?
 O2B C1B O1B 125.9(2) . . ?
 O2B C1B C2B 118.9(2) . . ?
 N1B C2B C1B 109.81(19) . . ?
 N1B C2B H2B 108.5 . . ?
 N1B C2B C3B 109.28(19) . . ?
 C1B C2B H2B 108.5 . . ?
 C1B C2B C3B 112.15(19) . . ?
 C3B C2B H2B 108.5 . . ?
 O3B C3B C2B 108.17(18) . . ?
 O3B C3B C4B 107.19(19) . . ?
 O3B C3B C5B 108.69(19) . . ?
 C4B C3B C2B 112.67(19) . . ?
 C4B C3B C5B 109.02(19) . . ?
 C5B C3B C2B 110.96(19) . . ?
 C3B C4B H4BA 109.5 . . ?
 C3B C4B H4BB 109.5 . . ?
 C3B C4B H4BC 109.5 . . ?
 H4BA C4B H4BB 109.5 . . ?
 H4BA C4B H4BC 109.5 . . ?
 H4BB C4B H4BC 109.5 . . ?
 O4B C5B C3B 106.43(19) . . ?
 O4B C5B H5BA 110.4 . . ?
 O4B C5B H5BB 110.4 . . ?
 C3B C5B H5BA 110.4 . . ?
 C3B C5B H5BB 110.4 . . ?
 H5BA C5B H5BB 108.6 . . ?
 O4B C6B C7B 123.8(2) . . ?
 O4B C6B C11B 115.4(2) . . ?
 C7B C6B C11B 120.8(2) . . ?
 C6B C7B H7B 120.7 . . ?
 C6B C7B C8B 118.6(3) . . ?
 C8B C7B H7B 120.7 . . ?
 C7B C8B H8B 119.4 . . ?
 C9B C8B C7B 121.3(3) . . ?
 C9B C8B H8B 119.4 . . ?
 C8B C9B H9B 120.3 . . ?
 C8B C9B C10B 119.5(3) . . ?
 C10B C9B H9B 120.3 . . ?
 C9B C10B H10B 119.9 . . ?
 C11B C10B C9B 120.3(3) . . ?
 C11B C10B H10B 119.9 . . ?
 C6B C11B H11B 120.2 . . ?
 C10B C11B C6B 119.5(3) . . ?
 C10B C11B H11B 120.2 . . ?
 C3C O3C H3C 109.5 . . ?
 C6C O4C C5C 118.1(2) . . ?
 H1CA N1C H1CB 109.5 . . ?
 H1CA N1C H1CC 109.5 . . ?
 H1CB N1C H1CC 109.5 . . ?
 C2C N1C H1CA 109.5 . . ?
 C2C N1C H1CB 109.5 . . ?
 C2C N1C H1CC 109.5 . . ?
 O1C C1C C2C 115.3(2) . . ?
 O2C C1C O1C 125.7(2) . . ?
 O2C C1C C2C 118.9(2) . . ?
 N1C C2C C1C 110.14(19) . . ?
 N1C C2C H2C 108.6 . . ?
 N1C C2C C3C 108.80(19) . . ?
 C1C C2C H2C 108.6 . . ?
 C1C C2C C3C 112.13(19) . . ?
 C3C C2C H2C 108.6 . . ?
 O3C C3C C2C 107.85(18) . . ?
 O3C C3C C4C 107.5(2) . . ?
 O3C C3C C5C 108.59(19) . . ?
 C4C C3C C2C 112.9(2) . . ?
 C4C C3C C5C 109.1(2) . . ?
 C5C C3C C2C 110.79(19) . . ?
 C3C C4C H4CA 109.5 . . ?
 C3C C4C H4CB 109.5 . . ?
 C3C C4C H4CC 109.5 . . ?
 H4CA C4C H4CB 109.5 . . ?
 H4CA C4C H4CC 109.5 . . ?
 H4CB C4C H4CC 109.5 . . ?
 O4C C5C C3C 106.64(19) . . ?
 O4C C5C H5CA 110.4 . . ?
 O4C C5C H5CB 110.4 . . ?
 C3C C5C H5CA 110.4 . . ?
 C3C C5C H5CB 110.4 . . ?
 H5CA C5C H5CB 108.6 . . ?
 O4C C6C C7C 123.7(2) . . ?
 O4C C6C C11C 115.3(2) . . ?
 C11C C6C C7C 120.9(2) . . ?
 C6C C7C H7C 120.7 . . ?
 C8C C7C C6C 118.6(3) . . ?
 C8C C7C H7C 120.7 . . ?
 C7C C8C H8C 119.4 . . ?
 C9C C8C C7C 121.2(3) . . ?
 C9C C8C H8C 119.4 . . ?
 C8C C9C H9C 120.2 . . ?
 C8C C9C C10C 119.5(3) . . ?
 C10C C9C H9C 120.2 . . ?
 C9C C10C H10C 119.8 . . ?
 C9C C10C C11C 120.4(3) . . ?
 C11C C10C H10C 119.8 . . ?
 C6C C11C C10C 119.3(3) . . ?
 C6C C11C H11C 120.3 . . ?
 C10C C11C H11C 120.3 . . ?
 C3D O3D H3D 109.5 . . ?
 C6D O4D C5D 118.2(2) . . ?
 H1DA N1D H1DB 109.5 . . ?
 H1DA N1D H1DC 109.5 . . ?
 H1DB N1D H1DC 109.5 . . ?
 C2D N1D H1DA 109.5 . . ?
 C2D N1D H1DB 109.5 . . ?
 C2D N1D H1DC 109.5 . . ?
 O1D C1D O2D 126.1(2) . . ?
 O1D C1D C2D 115.2(2) . . ?
 O2D C1D C2D 118.8(2) . . ?
 N1D C2D C1D 109.9(2) . . ?
 N1D C2D H2D 108.5 . . ?
 N1D C2D C3D 109.2(2) . . ?
 C1D C2D H2D 108.5 . . ?
 C1D C2D C3D 112.0(2) . . ?
 C3D C2D H2D 108.5 . . ?
 O3D C3D C2D 107.9(2) . . ?
 O3D C3D C4D 107.7(2) . . ?
 O3D C3D C5D 108.4(2) . . ?
 C4D C3D C2D 112.6(2) . . ?
 C4D C3D C5D 109.6(2) . . ?
 C5D C3D C2D 110.5(2) . . ?
 C3D C4D H4DA 109.5 . . ?
 C3D C4D H4DB 109.5 . . ?
 C3D C4D H4DC 109.5 . . ?
 H4DA C4D H4DB 109.5 . . ?
 H4DA C4D H4DC 109.5 . . ?
 H4DB C4D H4DC 109.5 . . ?
 O4D C5D C3D 106.8(2) . . ?
 O4D C5D H5DA 110.4 . . ?
 O4D C5D H5DB 110.4 . . ?
 C3D C5D H5DA 110.4 . . ?
 C3D C5D H5DB 110.4 . . ?
 H5DA C5D H5DB 108.6 . . ?
 O4D C6D C7D 123.6(2) . . ?
 O4D C6D C11D 115.6(2) . . ?
 C11D C6D C7D 120.7(3) . . ?
 C6D C7D H7D 120.6 . . ?
 C8D C7D C6D 118.8(3) . . ?
 C8D C7D H7D 120.6 . . ?
 C7D C8D H8D 119.4 . . ?
 C9D C8D C7D 121.1(3) . . ?
 C9D C8D H8D 119.4 . . ?
 C8D C9D H9D 120.2 . . ?
 C8D C9D C10D 119.6(3) . . ?
 C10D C9D H9D 120.2 . . ?
 C9D C10D H10D 120.0 . . ?
 C9D C10D C11D 120.1(3) . . ?
 C11D C10D H10D 120.0 . . ?
 C6D C11D C10D 119.7(3) . . ?
 C6D C11D H11D 120.1 . . ?
 C10D C11D H11D 120.1 . . ?
 C3E O3E H3E 109.5 . . ?
 C6E O4E C5E 118.02(19) . . ?
 H1EA N1E H1EB 109.5 . . ?
 H1EA N1E H1EC 109.5 . . ?
 H1EB N1E H1EC 109.5 . . ?
 C2E N1E H1EA 109.5 . . ?
 C2E N1E H1EB 109.5 . . ?
 C2E N1E H1EC 109.5 . . ?
 O1E C1E O2E 126.0(2) . . ?
 O1E C1E C2E 115.3(2) . . ?
 O2E C1E C2E 118.6(2) . . ?
 N1E C2E C1E 110.16(19) . . ?
 N1E C2E H2E 108.4 . . ?
 N1E C2E C3E 108.88(19) . . ?
 C1E C2E H2E 108.4 . . ?
 C1E C2E C3E 112.51(19) . . ?
 C3E C2E H2E 108.4 . . ?
 O3E C3E C2E 107.87(18) . . ?
 O3E C3E C4E 107.5(2) . . ?
 O3E C3E C5E 108.42(19) . . ?
 C4E C3E C2E 112.89(19) . . ?
 C4E C3E C5E 109.42(19) . . ?
 C5E C3E C2E 110.55(19) . . ?
 C3E C4E H4EA 109.5 . . ?
 C3E C4E H4EB 109.5 . . ?
 C3E C4E H4EC 109.5 . . ?
 H4EA C4E H4EB 109.5 . . ?
 H4EA C4E H4EC 109.5 . . ?
 H4EB C4E H4EC 109.5 . . ?
 O4E C5E C3E 107.03(18) . . ?
 O4E C5E H5EA 110.3 . . ?
 O4E C5E H5EB 110.3 . . ?
 C3E C5E H5EA 110.3 . . ?
 C3E C5E H5EB 110.3 . . ?
 H5EA C5E H5EB 108.6 . . ?
 O4E C6E C7E 123.5(2) . . ?
 O4E C6E C11E 115.6(2) . . ?
 C11E C6E C7E 120.8(2) . . ?
 C6E C7E H7E 120.6 . . ?
 C6E C7E C8E 118.7(3) . . ?
 C8E C7E H7E 120.6 . . ?
 C7E C8E H8E 119.4 . . ?
 C9E C8E C7E 121.1(3) . . ?
 C9E C8E H8E 119.4 . . ?
 C8E C9E H9E 120.3 . . ?
 C8E C9E C10E 119.5(3) . . ?
 C10E C9E H9E 120.3 . . ?
 C9E C10E H10E 119.8 . . ?
 C11E C10E C9E 120.4(3) . . ?
 C11E C10E H10E 119.8 . . ?
 C6E C11E H11E 120.2 . . ?
 C10E C11E C6E 119.5(3) . . ?
 C10E C11E H11E 120.2 . . ?
 H5C O5 H5D 109.9 . . ?
 H5AC O5A H5AD 104.6 . . ?
 H5BC O5B H5BD 104.8 . . ?
 H5CC O5C H5CD 109.9 . . ?
 H5DC O5D H5DD 104.2 . . ?
 H5EC O5E H5ED 104.8 . . ?
 H6A O6 H6B 104.4 . . ?
 H6AA O6A H6AB 104.4 . . ?
 H6BA O6B H6BB 104.4 . . ?
 H6CA O6C H6CB 104.3 . . ?
 H6DA O6D H6DB 104.4 . . ?
 H6EA O6E H6EB 109.3 . . ?
 H7F O7 H7G 104.6 . . ?
 H7AA O7A H7AB 104.4 . . ?
 H7CA O7C H7CB 104.6 . . ?
 H7DA O7D H7DB 104.4 . . ?

loop_
  _geom_hbond_atom_site_label_D
  _geom_hbond_atom_site_label_H
  _geom_hbond_atom_site_label_A
  _geom_hbond_distance_DH
  _geom_hbond_distance_HA
  _geom_hbond_distance_DA
  _geom_hbond_angle_DHA
  _geom_hbond_site_symmetry_A
  _geom_hbond_publ_flag
 O3 H3 O1 0.84 1.92 2.737(3) 163.9 1_455 yes
 N1 H1A O2C 0.91 1.95 2.816(3) 157.3 1_455 yes
 N1 H1B O2 0.91 2.17 3.033(3) 158.5 1_455 yes
 N1 H1C O6B 0.91 2.00 2.901(3) 168.8 1_545 yes
 O3A H3A O1A 0.84 1.93 2.752(3) 164.0 1_455 yes
 N1A H1AA O2D 0.91 1.94 2.813(3) 159.4 1_455 yes
 N1A H1AB O2A 0.91 2.17 3.034(3) 157.5 1_455 yes
 N1A H1AC O6 0.91 2.03 2.931(4) 171.5 . yes
 N1A H1AC O7 0.91 1.92 2.802(6) 161.7 . yes
 O3B H3B O1B 0.84 1.94 2.749(3) 160.8 1_455 yes
 N1B H1BA O2E 0.91 1.97 2.818(3) 154.4 1_455 yes
 N1B H1BB O2B 0.91 2.15 3.023(3) 159.4 1_455 yes
 N1B H1BC O6A 0.91 2.03 2.931(10) 168.2 . yes
 N1B H1BC O7A 0.91 1.97 2.860(4) 167.1 . yes
 O3C H3C O1C 0.84 1.91 2.737(3) 169.4 1_455 yes
 N1C H1CA O2C 0.91 2.17 3.023(3) 156.0 1_455 yes
 N1C H1CB O6C 0.91 2.01 2.916(4) 173.9 . yes
 N1C H1CB O7C 0.91 1.94 2.822(6) 162.6 . yes
 N1C H1CC O2 0.91 1.96 2.820(3) 155.9 . yes
 O3D H3D O1D 0.84 1.92 2.751(3) 168.6 1_455 yes
 N1D H1DA O2D 0.91 2.17 3.024(3) 156.0 1_455 yes
 N1D H1DB O6D 0.91 2.08 2.988(10) 173.9 . yes
 N1D H1DB O7D 0.91 1.96 2.847(4) 164.8 . yes
 N1D H1DC O2A 0.91 1.96 2.816(3) 157.2 . yes
 O3E H3E O1E 0.84 1.92 2.741(3) 167.2 1_455 yes
 N1E H1EA O2E 0.91 2.18 3.034(3) 156.3 1_455 yes
 N1E H1EB O6E 0.91 2.00 2.901(3) 169.6 . yes
 N1E H1EC O2B 0.91 1.94 2.814(3) 159.9 . yes
 O5 H5C O1 0.87 1.87 2.705(3) 160.3 . yes
 O5 H5D O3A 0.87 1.95 2.806(3) 169.2 1_655 yes
 O5A H5AC O1A 0.87 1.85 2.707(3) 168.5 . yes
 O5A H5AD O3B 0.87 1.94 2.792(3) 166.1 1_655 yes
 O5B H5BC O3 0.87 1.97 2.812(3) 161.0 1_665 yes
 O5B H5BD O1B 0.87 1.89 2.712(3) 156.5 . yes
 O5C H5CC O3C 0.87 1.94 2.794(3) 166.5 . yes
 O5C H5CD O1D 0.87 1.91 2.713(3) 153.1 1_455 yes
 O5D H5DC O1E 0.87 1.86 2.707(3) 162.2 1_455 yes
 O5D H5DD O3D 0.87 1.95 2.796(3) 163.4 . yes
 O5E H5EC O1C 0.87 1.94 2.716(3) 148.3 1_465 yes
 O5E H5ED O3E 0.87 1.97 2.816(3) 162.8 . yes
 O6 H6A O5 0.87 2.16 2.980(4) 155.6 . yes
 O6 H6B O5C 0.87 2.00 2.829(4) 158.2 . yes
 O6A H6AA O5D 0.87 1.87 2.701(10) 159.6 . yes
 O6A H6AB O5A 0.87 2.25 3.099(11) 163.6 . yes
 O6B H6BA O5E 0.87 1.99 2.797(3) 154.1 . yes
 O6B H6BB O5B 0.87 2.07 2.914(3) 164.2 . yes
 O6C H6CA O5C 0.87 2.24 3.011(5) 146.9 1_655 yes
 O6C H6CB O5 0.87 1.99 2.781(4) 149.9 . yes
 O6D H6DA O5A 0.87 2.34 2.962(10) 128.3 . yes
 O6D H6DB O5D 0.87 2.42 2.981(12) 122.1 1_655 yes
 O6E H6EA O5E 0.87 2.12 2.919(3) 152.6 1_655 yes
 O6E H6EB O5B 0.87 1.96 2.784(3) 158.5 . yes
 O7 H7F O5 0.87 2.18 2.857(7) 134.3 1_455 yes
 O7 H7G O5C 0.87 1.97 2.697(6) 140.5 . yes
 O7A H7AA O5A 0.87 2.03 2.776(4) 142.4 1_455 yes
 O7A H7AB O5D 0.87 2.06 2.806(4) 143.8 . yes
 O7C H7CA O5 0.87 1.95 2.767(7) 155.5 . yes
 O7C H7CB O5C 0.87 1.98 2.811(7) 158.5 . yes
 O7D H7DA O5A 0.87 1.94 2.731(4) 150.4 . yes
 O7D H7DB O5D 0.87 2.05 2.820(4) 147.2 . yes

loop_
  _geom_torsion_atom_site_label_1
  _geom_torsion_atom_site_label_2
  _geom_torsion_atom_site_label_3
  _geom_torsion_atom_site_label_4
  _geom_torsion
  _geom_torsion_site_symmetry_1
  _geom_torsion_site_symmetry_2
  _geom_torsion_site_symmetry_3
  _geom_torsion_site_symmetry_4
  _geom_torsion_publ_flag
 O1 C1 C2 N1 176.5(2) . . . . ?
 O1 C1 C2 C3 -61.6(3) . . . . ?
 O2 C1 C2 N1 -5.4(3) . . . . ?
 O2 C1 C2 C3 116.6(2) . . . . ?
 O3 C3 C5 O4 -54.0(2) . . . . ?
 O4 C6 C7 C8 177.4(3) . . . . ?
 O4 C6 C11 C10 -177.1(3) . . . . ?
 N1 C2 C3 O3 -42.7(3) . . . . ?
 N1 C2 C3 C4 75.3(2) . . . . ?
 N1 C2 C3 C5 -161.72(19) . . . . ?
 C1 C2 C3 O3 -165.06(19) . . . . ?
 C1 C2 C3 C4 -47.1(3) . . . . ?
 C1 C2 C3 C5 75.9(2) . . . . ?
 C2 C3 C5 O4 64.6(2) . . . . ?
 C4 C3 C5 O4 -170.4(2) . . . . ?
 C5 O4 C6 C7 15.7(4) . . . . ?
 C5 O4 C6 C11 -166.1(2) . . . . ?
 C6 O4 C5 C3 174.3(2) . . . . ?
 C6 C7 C8 C9 -0.1(4) . . . . ?
 C7 C6 C11 C10 1.2(4) . . . . ?
 C7 C8 C9 C10 0.5(5) . . . . ?
 C8 C9 C10 C11 0.0(5) . . . . ?
 C9 C10 C11 C6 -0.9(4) . . . . ?
 C11 C6 C7 C8 -0.7(4) . . . . ?
 O1A C1A C2A N1A 176.0(2) . . . . ?
 O1A C1A C2A C3A -62.0(3) . . . . ?
 O2A C1A C2A N1A -5.7(3) . . . . ?
 O2A C1A C2A C3A 116.4(3) . . . . ?
 O3A C3A C5A O4A -54.3(2) . . . . ?
 O4A C6A C7A C8A 177.7(2) . . . . ?
 O4A C6A C11A C10A -177.7(2) . . . . ?
 N1A C2A C3A O3A -42.1(3) . . . . ?
 N1A C2A C3A C4A 76.0(3) . . . . ?
 N1A C2A C3A C5A -161.1(2) . . . . ?
 C1A C2A C3A O3A -164.7(2) . . . . ?
 C1A C2A C3A C4A -46.6(3) . . . . ?
 C1A C2A C3A C5A 76.3(3) . . . . ?
 C2A C3A C5A O4A 64.3(3) . . . . ?
 C4A C3A C5A O4A -170.9(2) . . . . ?
 C5A O4A C6A C7A 15.7(3) . . . . ?
 C5A O4A C6A C11A -166.1(2) . . . . ?
 C6A O4A C5A C3A 174.8(2) . . . . ?
 C6A C7A C8A C9A 0.3(4) . . . . ?
 C7A C6A C11A C10A 0.6(4) . . . . ?
 C7A C8A C9A C10A -0.4(4) . . . . ?
 C8A C9A C10A C11A 0.5(4) . . . . ?
 C9A C10A C11A C6A -0.6(4) . . . . ?
 C11A C6A C7A C8A -0.4(4) . . . . ?
 O1B C1B C2B N1B 176.0(2) . . . . ?
 O1B C1B C2B C3B -62.3(3) . . . . ?
 O2B C1B C2B N1B -6.1(3) . . . . ?
 O2B C1B C2B C3B 115.6(2) . . . . ?
 O3B C3B C5B O4B -53.0(2) . . . . ?
 O4B C6B C7B C8B 176.7(3) . . . . ?
 O4B C6B C11B C10B -176.7(2) . . . . ?
 N1B C2B C3B O3B -40.6(2) . . . . ?
 N1B C2B C3B C4B 77.7(2) . . . . ?
 N1B C2B C3B C5B -159.70(19) . . . . ?
 C1B C2B C3B O3B -162.57(19) . . . . ?
 C1B C2B C3B C4B -44.3(3) . . . . ?
 C1B C2B C3B C5B 78.3(2) . . . . ?
 C2B C3B C5B O4B 65.8(2) . . . . ?
 C4B C3B C5B O4B -169.56(19) . . . . ?
 C5B O4B C6B C7B 13.1(4) . . . . ?
 C5B O4B C6B C11B -169.2(2) . . . . ?
 C6B O4B C5B C3B 176.2(2) . . . . ?
 C6B C7B C8B C9B 0.3(4) . . . . ?
 C7B C6B C11B C10B 1.1(4) . . . . ?
 C7B C8B C9B C10B -0.1(5) . . . . ?
 C8B C9B C10B C11B 0.3(5) . . . . ?
 C9B C10B C11B C6B -0.8(4) . . . . ?
 C11B C6B C7B C8B -0.9(4) . . . . ?
 O1C C1C C2C N1C 176.6(2) . . . . ?
 O1C C1C C2C C3C -62.1(3) . . . . ?
 O2C C1C C2C N1C -5.4(3) . . . . ?
 O2C C1C C2C C3C 115.9(2) . . . . ?
 O3C C3C C5C O4C -53.1(2) . . . . ?
 O4C C6C C7C C8C 176.6(2) . . . . ?
 O4C C6C C11C C10C -176.6(2) . . . . ?
 N1C C2C C3C O3C -41.8(2) . . . . ?
 N1C C2C C3C C4C 76.8(2) . . . . ?
 N1C C2C C3C C5C -160.50(19) . . . . ?
 C1C C2C C3C O3C -163.85(19) . . . . ?
 C1C C2C C3C C4C -45.3(3) . . . . ?
 C1C C2C C3C C5C 77.4(2) . . . . ?
 C2C C3C C5C O4C 65.2(2) . . . . ?
 C4C C3C C5C O4C -169.9(2) . . . . ?
 C5C O4C C6C C7C 14.2(4) . . . . ?
 C5C O4C C6C C11C -168.0(2) . . . . ?
 C6C O4C C5C C3C 175.3(2) . . . . ?
 C6C C7C C8C C9C 0.5(4) . . . . ?
 C7C C6C C11C C10C 1.4(4) . . . . ?
 C7C C8C C9C C10C 0.1(4) . . . . ?
 C8C C9C C10C C11C 0.1(4) . . . . ?
 C9C C10C C11C C6C -0.8(4) . . . . ?
 C11C C6C C7C C8C -1.2(4) . . . . ?
 O1D C1D C2D N1D 175.7(2) . . . . ?
 O1D C1D C2D C3D -62.7(3) . . . . ?
 O2D C1D C2D N1D -5.8(3) . . . . ?
 O2D C1D C2D C3D 115.8(3) . . . . ?
 O3D C3D C5D O4D -53.3(3) . . . . ?
 O4D C6D C7D C8D 177.2(3) . . . . ?
 O4D C6D C11D C10D -177.3(2) . . . . ?
 N1D C2D C3D O3D -41.2(3) . . . . ?
 N1D C2D C3D C4D 77.4(3) . . . . ?
 N1D C2D C3D C5D -159.6(2) . . . . ?
 C1D C2D C3D O3D -163.2(2) . . . . ?
 C1D C2D C3D C4D -44.6(3) . . . . ?
 C1D C2D C3D C5D 78.4(3) . . . . ?
 C2D C3D C5D O4D 64.8(3) . . . . ?
 C4D C3D C5D O4D -170.5(2) . . . . ?
 C5D O4D C6D C7D 13.9(4) . . . . ?
 C5D O4D C6D C11D -168.1(2) . . . . ?
 C6D O4D C5D C3D 175.9(2) . . . . ?
 C6D C7D C8D C9D 0.5(4) . . . . ?
 C7D C6D C11D C10D 0.8(4) . . . . ?
 C7D C8D C9D C10D -0.4(5) . . . . ?
 C8D C9D C10D C11D 0.6(5) . . . . ?
 C9D C10D C11D C6D -0.7(4) . . . . ?
 C11D C6D C7D C8D -0.7(4) . . . . ?
 O1E C1E C2E N1E 176.3(2) . . . . ?
 O1E C1E C2E C3E -62.0(3) . . . . ?
 O2E C1E C2E N1E -5.2(3) . . . . ?
 O2E C1E C2E C3E 116.5(2) . . . . ?
 O3E C3E C5E O4E -54.2(2) . . . . ?
 O4E C6E C7E C8E 177.2(3) . . . . ?
 O4E C6E C11E C10E -177.4(3) . . . . ?
 N1E C2E C3E O3E -43.4(2) . . . . ?
 N1E C2E C3E C4E 75.2(2) . . . . ?
 N1E C2E C3E C5E -161.81(19) . . . . ?
 C1E C2E C3E O3E -165.83(19) . . . . ?
 C1E C2E C3E C4E -47.2(3) . . . . ?
 C1E C2E C3E C5E 75.8(2) . . . . ?
 C2E C3E C5E O4E 63.9(2) . . . . ?
 C4E C3E C5E O4E -171.2(2) . . . . ?
 C5E O4E C6E C7E 16.6(4) . . . . ?
 C5E O4E C6E C11E -165.3(2) . . . . ?
 C6E O4E C5E C3E 173.9(2) . . . . ?
 C6E C7E C8E C9E 0.9(4) . . . . ?
 C7E C6E C11E C10E 0.7(4) . . . . ?
 C7E C8E C9E C10E -0.8(5) . . . . ?
 C8E C9E C10E C11E 0.7(5) . . . . ?
 C9E C10E C11E C6E -0.6(4) . . . . ?
 C11E C6E C7E C8E -0.8(4) . . . . ?

_shelx_res_file
;
TITL I OLEX2: imported from CIF
    buller05_mono_c_unique.res
    created by SHELXL-2019/2 at 15:24:50 on 17-Apr-2024
rem BASF 0.499
rem TWIN -1 0 0 0 1 0 0 0 -1 2
rem from Jana: CELL 1.54184 5.6622 18.9708 35.276 90 90 90
rem from Jana: ZERR 12 0.0005 0.0005 0.003 0 0 0
CELL 1.54178 5.6737 19.0214 35.2978 90 90 90.03
ZERR 12 0.0011 0.0036 0.0065 0 0 0.007
LATT -1
SYMM 0.5-X,-Y,0.5+Z
SFAC C H N O
UNIT 132 228 12 72
EQIV $1 -1+X,+Y,+Z
EQIV $2 +X,-1+Y,+Z
EQIV $3 1+X,+Y,+Z
EQIV $4 -1+X,1+Y,+Z
EQIV $5 1+X,1+Y,+Z
SADI H7Ca O5C H7Cb O5
EADP O6 O7
EADP O7A O6A
EADP O7C O6C
EADP O7D O6D

L.S. 12
PLAN  15
SIZE 0.18 0.16 0.11
TEMP -173.15
CONF
HTAB O3 O1_$1
HTAB N1 O2_$1
HTAB N1 O2C_$1
HTAB N1 O6B_$2
HTAB O3A O1A_$1
HTAB N1A O2A_$1
HTAB N1A O2D_$1
HTAB N1A O7
HTAB N1A O6
HTAB O3B O1B_$1
HTAB N1B O2B_$1
HTAB N1B O2E_$1
HTAB N1B O7A
HTAB N1B O6A
HTAB O3C O1C_$1
HTAB N1C O2
HTAB N1C O2C_$1
HTAB N1C O6C
HTAB N1C O7C
HTAB O3D O1D_$1
HTAB N1D O2A
HTAB N1D O2D_$1
HTAB N1D O6D
HTAB N1D O7D
HTAB O3E O1E_$1
HTAB N1E O2B
HTAB N1E O2E_$1
HTAB N1E O6E
HTAB O5 O1
HTAB O5 O3A_$3
HTAB O5A O1A
HTAB O5A O3B_$3
HTAB O5B O3_$5
HTAB O5B O1B
HTAB O5C O3C
HTAB O5C O1D_$1
HTAB O5D O3D
HTAB O5D O1E_$1
HTAB O5E O1C_$4
HTAB O5E O3E
HTAB O6 O5C
HTAB O6 O5
HTAB O6A O5D
HTAB O6A O5A
HTAB O6B O5E
HTAB O6B O5B
HTAB O6C O5C_$3
HTAB O6C O5
HTAB O6D O5D_$3
HTAB O6D O5A
HTAB O6E O5E_$3
HTAB O6E O5B
HTAB O7 O5C
HTAB O7 O5_$1
HTAB O7A O5D
HTAB O7A O5A_$1
HTAB O7C O5C
HTAB O7C O5
HTAB O7D O5D
HTAB O7D O5A
MORE -1
BOND $H
bump
fmap 2
acta
OMIT -2 9 -1
OMIT -2 9 1
OMIT 0 0 -2
OMIT 0 3 4
OMIT 0 6 -1
OMIT 0 12 4
OMIT 1 3 11
OMIT 2 0 -9
OMIT 2 0 -4
OMIT 2 0 9
OMIT 2 0 11
OMIT 2 9 1
OMIT 3 0 -11
REM <olex2.extras>
REM <HklSrc "%.\\Buller05_mono_c_unique.hkl">
REM </olex2.extras>

WGHT    0.109300    0.307300
FVAR       0.08951   0.65406   0.24765   0.65370   0.25350
O1    4    0.771312    0.117677    0.591620    11.00000    0.01494    0.01814 =
         0.02098    0.00019   -0.00237   -0.00329
O2    4    0.753964    0.059136    0.536644    11.00000    0.01482    0.02131 =
         0.01842    0.00054    0.00108    0.00102
O3    4    0.092095    0.013760    0.606323    11.00000    0.01077    0.01706 =
         0.02388    0.00212   -0.00079   -0.00279
AFIX 147
H3    2    0.007520    0.049931    0.605182    11.00000   -1.50000
AFIX   0
O4    4    0.205782    0.133872    0.642754    11.00000    0.02022    0.02163 =
         0.01585   -0.00132   -0.00322    0.00452
N1    3    0.285506    0.042773    0.538310    11.00000    0.01387    0.01923 =
         0.01596   -0.00273   -0.00173    0.00078
AFIX 137
H1A   2    0.310833    0.069564    0.517341    11.00000   -1.20000
H1B   2    0.127747    0.038067    0.542216    11.00000   -1.20000
H1C   2    0.350995   -0.000425    0.534890    11.00000   -1.20000
AFIX   0
C1    1    0.662814    0.085668    0.565717    11.00000    0.01299    0.01134 =
         0.01841    0.00307   -0.00117   -0.00102
C2    1    0.395614    0.077499    0.572000    11.00000    0.01211    0.01290 =
         0.01435    0.00012   -0.00157    0.00001
AFIX  13
H2    2    0.325415    0.125427    0.574812    11.00000   -1.20000
AFIX   0
C3    1    0.336068    0.033993    0.608365    11.00000    0.01306    0.01314 =
         0.01746    0.00171   -0.00131   -0.00189
C4    1    0.479810   -0.033676    0.611334    11.00000    0.01551    0.01530 =
         0.02613    0.00353    0.00017   -0.00094
AFIX 137
H4A   2    0.436901   -0.058649    0.634620    11.00000   -1.50000
H4B   2    0.648135   -0.022140    0.611897    11.00000   -1.50000
H4C   2    0.446600   -0.063647    0.589389    11.00000   -1.50000
AFIX   0
C5    1    0.373178    0.077789    0.644144    11.00000    0.01424    0.01792 =
         0.01497    0.00085   -0.00168   -0.00005
AFIX  23
H5A   2    0.347494    0.048634    0.667010    11.00000   -1.20000
H5B   2    0.535676    0.096725    0.644886    11.00000   -1.20000
AFIX   0
C6    1    0.188981    0.177410    0.673540    11.00000    0.01816    0.02096 =
         0.01363    0.00077    0.00081   -0.00308
C7    1    0.359753    0.180955    0.701965    11.00000    0.02044    0.02694 =
         0.01539    0.00020   -0.00102   -0.00161
AFIX  43
H7    2    0.493882    0.151099    0.701390    11.00000   -1.20000
AFIX   0
C8    1    0.328581    0.229621    0.731374    11.00000    0.02728    0.03446 =
         0.01846   -0.00385   -0.00322   -0.00464
AFIX  43
H8    2    0.443051    0.232624    0.750950    11.00000   -1.20000
AFIX   0
C9    1    0.133992    0.273313    0.732354    11.00000    0.03167    0.02979 =
         0.02179   -0.00729    0.00426   -0.00182
AFIX  43
H9    2    0.115616    0.306291    0.752348    11.00000   -1.20000
AFIX   0
C10   1   -0.035114    0.268638    0.703792    11.00000    0.02549    0.02611 =
         0.02464   -0.00256    0.00468    0.00213
AFIX  43
H10   2   -0.168959    0.298605    0.704389    11.00000   -1.20000
AFIX   0
C11   1   -0.009443    0.220484    0.674450    11.00000    0.01981    0.02352 =
         0.01870    0.00013    0.00129   -0.00040
AFIX  43
H11   2   -0.126010    0.216991    0.655221    11.00000   -1.20000
AFIX   0

O1A   4    0.770418    0.451783    0.590521    11.00000    0.01639    0.01888 =
         0.03125   -0.00027   -0.00638   -0.00444
O2A   4    0.749293    0.390892    0.536204    11.00000    0.01490    0.02372 =
         0.03101   -0.00300    0.00176   -0.00025
O3A   4    0.092720    0.348121    0.606997    11.00000    0.01300    0.01664 =
         0.03064    0.00250   -0.00349   -0.00262
AFIX 147
H3A   2    0.007709    0.384127    0.605314    11.00000   -1.50000
AFIX   0
O4A   4    0.206902    0.469969    0.641898    11.00000    0.01999    0.02000 =
         0.01886    0.00029   -0.00252    0.00495
N1A   3    0.281253    0.375411    0.538667    11.00000    0.01332    0.02489 =
         0.02375   -0.00746   -0.00017   -0.00104
AFIX 137
H1AA  2    0.304554    0.401739    0.517469    11.00000   -1.20000
H1AB  2    0.123884    0.370706    0.542961    11.00000   -1.20000
H1AC  2    0.346731    0.332176    0.535383    11.00000   -1.20000
AFIX   0
C1A   1    0.660412    0.418671    0.565169    11.00000    0.01324    0.01228 =
         0.02784    0.00065   -0.00182   -0.00039
C2A   1    0.393959    0.410925    0.571842    11.00000    0.01227    0.01460 =
         0.01961   -0.00280   -0.00253   -0.00005
AFIX  13
H2A   2    0.324491    0.459004    0.574359    11.00000   -1.20000
AFIX   0
C3A   1    0.336180    0.368678    0.608617    11.00000    0.01690    0.01279 =
         0.02354    0.00060   -0.00380   -0.00172
C4A   1    0.481660    0.301287    0.612117    11.00000    0.01909    0.01529 =
         0.03569    0.00015   -0.00623    0.00154
AFIX 137
H4AA  2    0.436160    0.276186    0.635236    11.00000   -1.50000
H4AB  2    0.649514    0.313263    0.613305    11.00000   -1.50000
H4AC  2    0.452490    0.271246    0.590052    11.00000   -1.50000
AFIX   0
C5A   1    0.374094    0.413994    0.643918    11.00000    0.01401    0.01703 =
         0.02205    0.00022   -0.00381    0.00047
AFIX  23
H5AA  2    0.348683    0.385800    0.667138    11.00000   -1.20000
H5AB  2    0.536639    0.432927    0.644366    11.00000   -1.20000
AFIX   0
C6A   1    0.192383    0.515066    0.672119    11.00000    0.01836    0.01553 =
         0.01700    0.00366    0.00149   -0.00310
C7A   1    0.364648    0.519942    0.700239    11.00000    0.02069    0.02224 =
         0.01691    0.00203   -0.00120   -0.00195
AFIX  43
H7A   2    0.498914    0.490132    0.699821    11.00000   -1.20000
AFIX   0
C8A   1    0.335255    0.569663    0.729035    11.00000    0.02732    0.02521 =
         0.02073    0.00026   -0.00299   -0.00506
AFIX  43
H8A   2    0.451664    0.573645    0.748262    11.00000   -1.20000
AFIX   0
C9A   1    0.139951    0.613187    0.730083    11.00000    0.03077    0.02386 =
         0.02455   -0.00330    0.00468   -0.00262
AFIX  43
H9A   2    0.122072    0.646514    0.749919    11.00000   -1.20000
AFIX   0
C10A  1   -0.031120    0.607639    0.701620    11.00000    0.02553    0.02033 =
         0.02625    0.00196    0.00608    0.00233
AFIX  43
H10A  2   -0.164983    0.637609    0.702040    11.00000   -1.20000
AFIX   0
C11A  1   -0.005944    0.558568    0.672815    11.00000    0.01936    0.01993 =
         0.02057    0.00307    0.00056    0.00006
AFIX  43
H11A  2   -0.122895    0.554573    0.653674    11.00000   -1.20000
AFIX   0

O1B   4    0.782126    0.783951    0.587426    11.00000    0.01447    0.01862 =
         0.02058    0.00107   -0.00137   -0.00421
O2B   4    0.754735    0.727943    0.531779    11.00000    0.01511    0.01939 =
         0.01578    0.00293    0.00337   -0.00105
O3B   4    0.103661    0.679367    0.602071    11.00000    0.01117    0.01740 =
         0.01604    0.00029    0.00086   -0.00223
AFIX 147
H3B   2    0.016230    0.714982    0.602496    11.00000   -1.50000
AFIX   0
O4B   4    0.207330    0.797429    0.640348    11.00000    0.02088    0.02268 =
         0.01581   -0.00520   -0.00340    0.00529
N1B   3    0.285411    0.714826    0.534540    11.00000    0.01450    0.02165 =
         0.01112    0.00110    0.00023   -0.00199
AFIX 137
H1BA  2    0.311341    0.742561    0.513950    11.00000   -1.20000
H1BB  2    0.127639    0.711165    0.538745    11.00000   -1.20000
H1BC  2    0.346632    0.671330    0.530277    11.00000   -1.20000
AFIX   0
C1B   1    0.668514    0.753778    0.561438    11.00000    0.01323    0.01073 =
         0.01561    0.00410   -0.00003   -0.00112
C2B   1    0.401468    0.746742    0.568474    11.00000    0.01178    0.01366 =
         0.01225    0.00185   -0.00038   -0.00014
AFIX  13
H2B   2    0.334521    0.794786    0.572500    11.00000   -1.20000
AFIX   0
C3B   1    0.345675    0.700987    0.604151    11.00000    0.01244    0.01288 =
         0.01249    0.00147    0.00135   -0.00188
C4B   1    0.494992    0.634328    0.606049    11.00000    0.01589    0.01542 =
         0.01776    0.00218    0.00173    0.00055
AFIX 137
H4BA  2    0.442458    0.605272    0.627368    11.00000   -1.50000
H4BB  2    0.660902    0.647084    0.609597    11.00000   -1.50000
H4BC  2    0.477458    0.607842    0.582402    11.00000   -1.50000
AFIX   0
C5B   1    0.381505    0.743234    0.640564    11.00000    0.01448    0.01887 =
         0.01308   -0.00077   -0.00035    0.00073
AFIX  23
H5BA  2    0.361508    0.712649    0.663030    11.00000   -1.20000
H5BB  2    0.541680    0.763870    0.641205    11.00000   -1.20000
AFIX   0
C6B   1    0.192571    0.840581    0.671295    11.00000    0.01849    0.01723 =
         0.01510   -0.00251    0.00172   -0.00326
C7B   1    0.364305    0.844134    0.699583    11.00000    0.01868    0.02226 =
         0.01704   -0.00197   -0.00122   -0.00020
AFIX  43
H7B   2    0.497803    0.814033    0.698940    11.00000   -1.20000
AFIX   0
C8B   1    0.335730    0.892911    0.728874    11.00000    0.02663    0.02572 =
         0.02034   -0.00568   -0.00267   -0.00369
AFIX  43
H8B   2    0.451886    0.895963    0.748189    11.00000   -1.20000
AFIX   0
C9B   1    0.141170    0.936886    0.730261    11.00000    0.02977    0.02262 =
         0.02558   -0.00912    0.00281   -0.00120
AFIX  43
H9B   2    0.124221    0.969703    0.750364    11.00000   -1.20000
AFIX   0
C10B  1   -0.029718    0.932581    0.701884    11.00000    0.02509    0.01887 =
         0.02617   -0.00283    0.00402    0.00148
AFIX  43
H10B  2   -0.163010    0.962756    0.702624    11.00000   -1.20000
AFIX   0
C11B  1   -0.005574    0.884162    0.672451    11.00000    0.01780    0.02092 =
         0.02017   -0.00086    0.00031   -0.00014
AFIX  43
H11B  2   -0.122933    0.880837    0.653337    11.00000   -1.20000
AFIX   0

O1C   4    1.278648    0.049510    0.410533    11.00000    0.01437    0.01686 =
         0.02446    0.00089    0.00328    0.00259
O2C   4    1.256188    0.105679    0.466255    11.00000    0.01372    0.02003 =
         0.02255    0.00183   -0.00299   -0.00120
O3C   4    0.599622    0.153832    0.396630    11.00000    0.01243    0.01593 =
         0.02261    0.00114    0.00112    0.00161
AFIX 147
H3C   2    0.515700    0.118195    0.400608    11.00000   -1.50000
AFIX   0
O4C   4    0.706822    0.035769    0.358457    11.00000    0.01996    0.02128 =
         0.01854   -0.00309    0.00379   -0.00624
N1C   3    0.786691    0.120215    0.464052    11.00000    0.01301    0.02293 =
         0.01475   -0.00107    0.00080    0.00056
AFIX 137
H1CA  2    0.630038    0.126136    0.459542    11.00000   -1.20000
H1CB  2    0.854387    0.162731    0.468696    11.00000   -1.20000
H1CC  2    0.806472    0.091761    0.484530    11.00000   -1.20000
AFIX   0
C1C   1    1.167032    0.079949    0.436710    11.00000    0.01231    0.01214 =
         0.02016    0.00281    0.00134   -0.00035
C2C   1    0.900238    0.087413    0.430217    11.00000    0.01089    0.01370 =
         0.01675   -0.00034    0.00149   -0.00044
AFIX  13
H2C   2    0.831593    0.039481    0.426481    11.00000   -1.20000
AFIX   0
C3C   1    0.842518    0.133259    0.394351    11.00000    0.01335    0.01344 =
         0.01602    0.00053    0.00031    0.00073
C4C   1    0.989677    0.200239    0.392237    11.00000    0.01863    0.01328 =
         0.02744    0.00151    0.00327   -0.00240
AFIX 137
H4CA  2    1.155589    0.187952    0.388287    11.00000   -1.50000
H4CB  2    0.973538    0.226531    0.415971    11.00000   -1.50000
H4CC  2    0.934488    0.229283    0.371094    11.00000   -1.50000
AFIX   0
C5C   1    0.878325    0.090798    0.357988    11.00000    0.01480    0.01723 =
         0.01652   -0.00029    0.00197   -0.00154
AFIX  23
H5CA  2    0.855925    0.121122    0.335481    11.00000   -1.20000
H5CB  2    1.039423    0.070882    0.357197    11.00000   -1.20000
AFIX   0
C6C   1    0.690539   -0.007125    0.327276    11.00000    0.01856    0.01462 =
         0.01760    0.00103   -0.00069    0.00306
C7C   1    0.861395   -0.010223    0.298822    11.00000    0.02054    0.01747 =
         0.01895    0.00184    0.00114    0.00069
AFIX  43
H7C   2    0.994749    0.019979    0.299437    11.00000   -1.20000
AFIX   0
C8C   1    0.832050   -0.058638    0.269460    11.00000    0.02570    0.02580 =
         0.02072   -0.00162    0.00377    0.00453
AFIX  43
H8C   2    0.947604   -0.061484    0.250044    11.00000   -1.20000
AFIX   0
C9C   1    0.637127   -0.102674    0.268130    11.00000    0.03396    0.01791 =
         0.02365   -0.00396   -0.00164    0.00213
AFIX  43
H9C   2    0.619643   -0.135391    0.247989    11.00000   -1.20000
AFIX   0
C10C  1    0.467276   -0.098556    0.296545    11.00000    0.02493    0.01880 =
         0.02445   -0.00056   -0.00375   -0.00150
AFIX  43
H10C  2    0.333700   -0.128658    0.295769    11.00000   -1.20000
AFIX   0
C11C  1    0.492190   -0.050453    0.326156    11.00000    0.02042    0.01872 =
         0.02081    0.00180    0.00011    0.00066
AFIX  43
H11C  2    0.375272   -0.047260    0.345344    11.00000   -1.20000
AFIX   0

O1D   4    1.278393    0.382217    0.411875    11.00000    0.01636    0.01817 =
         0.02838    0.00081    0.00511    0.00388
O2D   4    1.251801    0.440162    0.467170    11.00000    0.01542    0.02391 =
         0.03014   -0.00309   -0.00180   -0.00263
O3D   4    0.600921    0.486298    0.396222    11.00000    0.01351    0.01684 =
         0.03292    0.00382    0.00380    0.00237
AFIX 147
H3D   2    0.515765    0.450693    0.399555    11.00000   -1.50000
AFIX   0
O4D   4    0.707898    0.366394    0.359345    11.00000    0.02067    0.02562 =
         0.01862   -0.00162    0.00246   -0.00588
N1D   3    0.782533    0.453560    0.464115    11.00000    0.01440    0.02854 =
         0.02238   -0.00734    0.00143   -0.00022
AFIX 137
H1DA  2    0.625906    0.459008    0.459412    11.00000   -1.20000
H1DB  2    0.848804    0.496318    0.468646    11.00000   -1.20000
H1DC  2    0.802279    0.425466    0.484738    11.00000   -1.20000
AFIX   0
C1D   1    1.165411    0.413537    0.437526    11.00000    0.01323    0.01341 =
         0.02584    0.00119    0.00294   -0.00063
C2D   1    0.898679    0.420479    0.430476    11.00000    0.01188    0.01552 =
         0.02011   -0.00240    0.00322   -0.00032
AFIX  13
H2D   2    0.831219    0.372369    0.426844    11.00000   -1.20000
AFIX   0
C3D   1    0.843776    0.465282    0.394399    11.00000    0.01451    0.01508 =
         0.02428    0.00173    0.00249    0.00121
C4D   1    0.992931    0.531840    0.392115    11.00000    0.02021    0.01440 =
         0.04148    0.00306    0.00840   -0.00287
AFIX 137
H4DA  2    1.158322    0.519084    0.388036    11.00000   -1.50000
H4DB  2    0.978381    0.558232    0.415844    11.00000   -1.50000
H4DC  2    0.937966    0.560987    0.370999    11.00000   -1.50000
AFIX   0
C5D   1    0.879653    0.421338    0.358441    11.00000    0.01403    0.01991 =
         0.02183    0.00311    0.00278   -0.00033
AFIX  23
H5DA  2    0.857882    0.450865    0.335612    11.00000   -1.20000
H5DB  2    1.040633    0.401306    0.357924    11.00000   -1.20000
AFIX   0
C6D   1    0.693427    0.321961    0.328761    11.00000    0.01876    0.02105 =
         0.01723    0.00278   -0.00342    0.00154
C7D   1    0.865905    0.317642    0.300624    11.00000    0.01945    0.02854 =
         0.01933    0.00168   -0.00023    0.00000
AFIX  43
H7D   2    0.999704    0.347671    0.301191    11.00000   -1.20000
AFIX   0
C8D   1    0.838031    0.268395    0.271662    11.00000    0.02511    0.03656 =
         0.01915   -0.00080    0.00166    0.00389
AFIX  43
H8D   2    0.954961    0.264779    0.252498    11.00000   -1.20000
AFIX   0
C9D   1    0.642387    0.224596    0.270370    11.00000    0.03200    0.02884 =
         0.02407   -0.00503   -0.00355    0.00196
AFIX  43
H9D   2    0.625215    0.191545    0.250381    11.00000   -1.20000
AFIX   0
C10D  1    0.471046    0.229435    0.298634    11.00000    0.02442    0.02656 =
         0.02558    0.00004   -0.00526   -0.00298
AFIX  43
H10D  2    0.337460    0.199324    0.298031    11.00000   -1.20000
AFIX   0
C11D  1    0.495850    0.278488    0.327786    11.00000    0.01940    0.02723 =
         0.01939    0.00179   -0.00087   -0.00113
AFIX  43
H11D  2    0.378493    0.282204    0.346877    11.00000   -1.20000
AFIX   0

O1E   4    1.267459    0.715069    0.407612    11.00000    0.01393    0.01724 =
         0.01877   -0.00089    0.00064    0.00215
O2E   4    1.251069    0.775825    0.461998    11.00000    0.01508    0.02213 =
         0.01376    0.00214   -0.00224   -0.00179
O3E   4    0.589282    0.818520    0.391856    11.00000    0.01096    0.01472 =
         0.01799    0.00061   -0.00222    0.00035
AFIX 147
H3E   2    0.508275    0.783515    0.398274    11.00000   -1.50000
AFIX   0
O4E   4    0.706025    0.696761    0.356920    11.00000    0.01944    0.01943 =
         0.01559   -0.00457    0.00366   -0.00634
N1E   3    0.782881    0.792451    0.460176    11.00000    0.01398    0.01835 =
         0.01122    0.00078    0.00069   -0.00135
AFIX 137
H1EA  2    0.625869    0.798165    0.455917    11.00000   -1.20000
H1EB  2    0.851555    0.835247    0.463522    11.00000   -1.20000
H1EC  2    0.804368    0.765858    0.481325    11.00000   -1.20000
AFIX   0
C1E   1    1.159652    0.748248    0.433099    11.00000    0.01185    0.01244 =
         0.01426    0.00398   -0.00077   -0.00078
C2E   1    0.892877    0.756389    0.426877    11.00000    0.01197    0.01277 =
         0.01159    0.00123    0.00057   -0.00064
AFIX  13
H2E   2    0.821984    0.708445    0.424518    11.00000   -1.20000
AFIX   0
C3E   1    0.833380    0.798935    0.390118    11.00000    0.01355    0.01440 =
         0.01065    0.00033   -0.00016    0.00085
C4E   1    0.977146    0.866323    0.386476    11.00000    0.01639    0.01536 =
         0.01736    0.00445   -0.00073   -0.00165
AFIX 137
H4EA  2    1.145065    0.854613    0.384955    11.00000   -1.50000
H4EB  2    0.949161    0.896190    0.408645    11.00000   -1.50000
H4EC  2    0.929634    0.891488    0.363487    11.00000   -1.50000
AFIX   0
C5E   1    0.870959    0.753345    0.354815    11.00000    0.01299    0.01718 =
         0.01300   -0.00112    0.00035   -0.00246
AFIX  23
H5EA  2    0.843913    0.781360    0.331582    11.00000   -1.20000
H5EB  2    1.034109    0.734946    0.354232    11.00000   -1.20000
AFIX   0
C6E   1    0.689867    0.651963    0.326441    11.00000    0.01961    0.01421 =
         0.01518   -0.00127   -0.00102    0.00015
C7E   1    0.860900    0.647358    0.298163    11.00000    0.02106    0.02175 =
         0.01846   -0.00363    0.00075   -0.00121
AFIX  43
H7E   2    0.994762    0.677375    0.298487    11.00000   -1.20000
AFIX   0
C8E   1    0.831576    0.597781    0.269370    11.00000    0.02696    0.03020 =
         0.02080   -0.00770    0.00416    0.00169
AFIX  43
H8E   2    0.948088    0.593731    0.250165    11.00000   -1.20000
AFIX   0
C9E   1    0.635389    0.554380    0.268330    11.00000    0.03470    0.02595 =
         0.02295   -0.00936   -0.00350   -0.00183
AFIX  43
H9E   2    0.616598    0.521296    0.248394    11.00000   -1.20000
AFIX   0
C10E  1    0.465831    0.559665    0.296777    11.00000    0.02646    0.02198 =
         0.02464   -0.00461   -0.00486   -0.00576
AFIX  43
H10E  2    0.331887    0.529685    0.296357    11.00000   -1.20000
AFIX   0
C11E  1    0.491745    0.608639    0.325795    11.00000    0.02093    0.02075 =
         0.01946   -0.00207   -0.00066   -0.00315
AFIX  43
H11E  2    0.375239    0.612494    0.345012    11.00000   -1.20000
AFIX   6

O5    4    0.985047    0.231736    0.561316    11.00000    0.03554    0.02518 =
         0.02168    0.00107   -0.00050   -0.01547
H5C   2    0.949640    0.192535    0.572766    11.00000   -1.50000
H5D   2    1.017921    0.263985    0.577946    11.00000   -1.50000
AFIX   6

O5A   4    1.002657    0.560830    0.558311    11.00000    0.03359    0.02923 =
         0.02969   -0.00992    0.01055   -0.01491
H5AC  2    0.942513    0.525951    0.571073    11.00000   -1.50000
H5AD  2    1.026401    0.593621    0.575190    11.00000   -1.50000
AFIX   6

O5B   4    0.973183    0.902319    0.557570    11.00000    0.02433    0.01634 =
         0.02383    0.00061   -0.00298   -0.00461
H5BC  2    1.011624    0.929182    0.576578    11.00000   -1.50000
H5BD  2    0.953199    0.860801    0.567451    11.00000   -1.50000
AFIX   6

O5C   4    0.486774    0.267762    0.443194    11.00000    0.03646    0.02956 =
         0.02276   -0.00740   -0.00598    0.01515
H5CC  2    0.519346    0.237010    0.425634    11.00000   -1.50000
H5CD  2    0.466985    0.309001    0.433063    11.00000   -1.50000
AFIX   6

O5D   4    0.502054    0.606039    0.439317    11.00000    0.03281    0.02593 =
         0.02529    0.00286    0.00199    0.01164
H5DC  2    0.452343    0.641777    0.425946    11.00000   -1.50000
H5DD  2    0.509427    0.571497    0.423048    11.00000   -1.50000
AFIX   6

O5E   4    0.472714    0.931138    0.440118    11.00000    0.02315    0.01523 =
         0.02501   -0.00311   -0.00155    0.00209
H5EC  2    0.467621    0.972220    0.429341    11.00000   -1.50000
H5ED  2    0.494837    0.901601    0.421556    11.00000   -1.50000
AFIX   6

PART 1
O6    4    0.521729    0.242613    0.521986    21.00000    0.02128    0.03067 =
         0.01920   -0.00326   -0.00035    0.00111
H6A   2    0.653065    0.253310    0.533455    21.00000   -1.50000
H6B   2    0.540430    0.258390    0.498976    21.00000   -1.50000
AFIX   6

O6A   4    0.535239    0.585083    0.514801    31.00000    0.03304    0.03311 =
         0.02327   -0.00651    0.00313   -0.00395
H6AA  2    0.557464    0.596883    0.491241    31.00000   -1.50000
H6AB  2    0.675473    0.586388    0.524839    31.00000   -1.50000
AFIX   6

PART 0
O6B   4    0.522661    0.912900    0.518326    11.00000    0.01482    0.02909 =
         0.02534   -0.00816   -0.00198   -0.00001
H6BA  2    0.550931    0.924375    0.494827    11.00000   -1.50000
H6BB  2    0.657257    0.918593    0.529767    11.00000   -1.50000
AFIX   6

PART 1
O6C   4    1.022150    0.251652    0.483504    41.00000    0.02115    0.03120 =
         0.02280   -0.00372   -0.00386   -0.00249
H6CA  2    1.147261    0.237507    0.471513    41.00000   -1.50000
H6CB  2    1.063332    0.250995    0.507354    41.00000   -1.50000
AFIX   6

O6D   4    1.031832    0.590216    0.476041    51.00000    0.02902    0.03388 =
         0.02600   -0.00719   -0.00273    0.00025
H6DA  2    1.078497    0.606349    0.497890    51.00000   -1.50000
H6DB  2    1.145205    0.562239    0.468849    51.00000   -1.50000
AFIX   6

PART 0
O6E   4    1.022395    0.922186    0.479820    11.00000    0.01465    0.02874 =
         0.02429   -0.00557    0.00072   -0.00203
H6EA  2    1.148133    0.909594    0.467420    11.00000   -1.50000
H6EB  2    1.046808    0.916888    0.504030    11.00000   -1.50000
AFIX   6

PART 2
O7    4    0.405166    0.238704    0.516825   -21.00000    0.02128    0.03067 =
         0.01920   -0.00326   -0.00035    0.00111
H7F   2    0.301268    0.211941    0.527963   -21.00000   -1.50000
H7G   2    0.369111    0.236566    0.492874   -21.00000   -1.50000
AFIX   6

O7A   4    0.410688    0.573556    0.515457   -31.00000    0.03304    0.03311 =
         0.02327   -0.00651    0.00313   -0.00395
H7AA  2    0.293356    0.550037    0.525067   -31.00000   -1.50000
H7AB  2    0.372488    0.579289    0.491748   -31.00000   -1.50000
AFIX   6

O7C   4    0.906050    0.258756    0.485348   -41.00000    0.02115    0.03120 =
         0.02280   -0.00372   -0.00386   -0.00249
H7CA  2    0.891093    0.256571    0.509938   -41.00000   -1.50000
H7CB  2    0.765292    0.268640    0.477138   -41.00000   -1.50000
AFIX   6

O7D   4    0.910145    0.593325    0.484418   -51.00000    0.02902    0.03388 =
         0.02600   -0.00719   -0.00273    0.00025
H7DA  2    0.890135    0.589720    0.508788   -51.00000   -1.50000
H7DB  2    0.779800    0.612191    0.476248   -51.00000   -1.50000
AFIX   0
HKLF 4


REM  I OLEX2: imported from CIF
REM wR2 = 0.1581, GooF = S = 1.072, Restrained GooF = 1.072 for all data
REM R1 = 0.0531 for 14589 Fo > 4sig(Fo) and 0.0575 for all 15929 data
REM 1055 parameters refined using 5 restraints

END

WGHT      0.1093      0.3073

REM Highest difference peak  0.547,  deepest hole -0.394,  1-sigma level  0.092
Q1    1   0.8537  0.7800  0.3721  11.00000  0.05    0.55
Q2    1   0.3665  0.7194  0.6254  11.00000  0.05    0.54
Q3    1   0.8579  0.1127  0.3739  11.00000  0.05    0.54
Q4    1   0.3646  0.3895  0.6262  11.00000  0.05    0.53
Q5    1   0.3584  0.0538  0.6281  11.00000  0.05    0.51
Q6    1   0.8614  0.4465  0.3740  11.00000  0.05    0.51
Q7    1   0.7315  0.0908  0.5762  11.00000  0.05    0.50
Q8    1   0.7312  0.7521  0.5758  11.00000  0.05    0.49
Q9    1   0.7232  0.4224  0.5787  11.00000  0.05    0.47
Q10   1   1.0333  0.4218  0.4332  11.00000  0.05    0.46
Q11   1   1.0354  0.0880  0.4328  11.00000  0.05    0.46
Q12   1   0.2638  0.1715  0.6888  11.00000  0.05    0.44
Q13   1   1.0339  0.7537  0.4323  11.00000  0.05    0.44
Q14   1   0.7742  0.7347  0.3595  11.00000  0.05    0.42
Q15   1   0.7283  0.5831  0.2718  11.00000  0.05    0.42
;
_shelx_res_checksum                19356
_shelx_hkl_file
;
  -1   0   0    0.05    0.04
  -1   0   0    0.06    0.11
   1   0   0    0.03    0.03
   1   0   0    0.03    0.13
   1   0   0    0.03    0.08
   1   0   0    0.01    0.05
   2   0   0   48.65    3.04
  -2   0   0   44.52    3.08
   2   0   0   41.11    3.05
   2   0   0   46.37    2.91
   3   0   0    0.12    0.05
   3   0   0    0.16    0.50
   3   0   0    0.04    0.07
   3   0   0    0.06    0.10
   3   0   0    0.31    0.65
  -3   0   0   -0.01    0.08
  -3   0   0    0.47    0.66
   3   0   0    0.22    0.14
  -4   0   0   16.29    1.10
   4   0   0   14.63    1.06
   4   0   0   15.51    1.00
   5   0   0    0.13    0.26
  -5   0   0    0.43    0.29
   5   0   0   -0.16    0.11
   5   0   0    0.08    0.15
  -5   0   0    0.14    0.06
   5   0   0    0.11    0.06
  -6   0   0   11.08    0.71
   6   0   0   11.03    0.72
   6   0   0   11.28    0.73
   1   0   1   24.81    1.61
  -1   0   1   25.13    1.62
   1   0   1   22.25    1.53
   1   0  -1   26.00    1.70
   1   0  -1   26.23    1.65
   1   0  -1   25.39    1.72
  -1   0  -1   25.40    1.73
  -2   0   1   63.38    4.52
  -2   0   1   73.18    4.74
   2   0   1   75.06    4.57
   2   0   1   76.58    4.68
   2   0   1   71.36    4.73
  -2   0  -1   72.78    4.67
   2   0  -1   74.46    4.59
   2   0  -1   74.29    4.66
   2   0  -1   71.40    4.48
  -2   0  -1   60.68    4.44
  -3   0   1   26.32    1.89
  -3   0   1   31.89    2.35
   3   0   1   31.70    1.96
   3   0   1   31.84    2.38
   3   0   1   26.53    1.88
   3   0  -1   25.77    1.77
  -3   0  -1   26.34    1.78
  -3   0  -1   29.28    2.24
   3   0  -1   32.27    2.27
   3   0  -1   25.95    1.73
   4   0   1    0.32    0.14
   4   0   1    0.60    0.24
   4   0   1    0.56    0.08
   4   0   1    0.24    0.13
  -4   0   1    0.68    0.20
   4   0   1    0.37    0.08
   4   0  -1    0.49    0.07
   4   0  -1    0.30    0.14
   4   0  -1    0.36    0.20
   4   0  -1    0.21    0.11
  -4   0  -1    0.52    0.19
   5   0   1   14.02    0.84
   5   0   1   14.17    0.87
  -5   0   1   11.95    1.00
   5   0   1   13.62    0.86
   5   0   1   12.89    0.96
  -5   0   1   12.81    0.86
   5   0   1   12.29    0.86
   5   0  -1   13.78    0.86
   5   0  -1   12.73    0.88
  -5   0  -1   13.30    0.88
   5   0  -1   14.50    0.88
   5   0  -1   12.96    0.97
  -5   0  -1   12.76    1.05
   5   0  -1   14.03    0.88
  -6   0   1    0.28    0.05
   6   0   1    0.24    0.06
   6   0   1    0.32    0.06
   6   0  -1    0.38    0.06
   0   0   2  251.64   15.84
   0   0  -2   -0.05    0.12
  -1   0   2  440.92   27.88
   1   0   2  434.42   27.81
   1   0  -2  449.44   28.26
  -1   0  -2  437.69   28.20
   2   0   2   27.39    1.91
   2   0   2   27.70    1.80
  -2   0   2   27.84    1.99
   2   0   2   27.15    1.97
   2   0  -2   27.29    1.92
   2   0  -2   27.33    2.00
  -2   0  -2   29.17    2.02
   2   0  -2   27.71    1.82
   3   0   2  108.22    6.42
   3   0   2   98.47    6.56
   3   0   2   86.77    6.13
  -3   0   2   87.44    6.14
  -3   0   2  101.43    6.60
   3   0   2  103.87    6.22
  -3   0  -2   95.17    6.25
  -3   0  -2  100.15    6.67
   3   0  -2  101.80    6.48
  -4   0   2   55.57    3.52
   4   0   2   53.99    3.50
   4   0   2   55.05    3.44
   4   0   2   53.10    3.43
   4   0  -2   52.94    3.36
   4   0  -2   53.83    3.42
   4   0  -2   52.86    3.35
   5   0   2   29.51    1.97
   5   0   2   28.42    1.88
   5   0   2   28.41    1.86
   5   0   2   30.58    1.87
   5   0   2   30.40    1.87
   5   0   2   25.16    2.08
  -5   0   2   28.96    1.86
   5   0   2   31.65    1.84
   5   0  -2   29.17    2.00
   5   0  -2   30.35    1.91
   5   0  -2   29.54    1.91
   5   0  -2   30.38    2.02
   5   0  -2   30.37    1.90
  -5   0  -2   30.25    1.90
   5   0  -2   29.52    1.88
  -6   0   2   15.75    1.03
   6   0   2   16.44    1.03
   6   0   2   16.17    1.04
   6   0  -2   15.86    0.95
   6   0  -2   13.34    0.94
   0   0   3    0.05    0.05
   0   0   3    0.05    0.02
   0   0  -3   -0.01    0.05
   0   0  -3    0.05    0.02
   0   0  -3    0.07    0.03
   0   0  -3    0.08    0.06
   1   0   3   54.18    3.32
  -1   0   3   52.24    3.32
   1   0   3   54.45    3.30
   1   0   3   51.84    3.24
  -1   0   3   43.77    3.21
   1   0  -3   57.83    3.42
  -1   0  -3   49.61    3.40
   1   0  -3   53.94    3.47
   1   0  -3   54.65    3.50
  -1   0  -3   54.22    3.50
   2   0   3    0.93    0.32
  -2   0   3    0.46    0.09
   2   0   3    0.69    0.08
   2   0   3    0.32    0.30
   2   0  -3    1.02    0.32
  -2   0  -3    0.95    0.36
   2   0  -3    1.29    0.37
   2   0  -3    0.62    0.09
  -2   0  -3    0.60    0.09
   3   0   3   18.76    1.26
   3   0   3   16.76    1.66
   3   0   3   18.00    1.20
  -3   0   3   18.52    1.20
   3   0   3   15.40    1.45
  -3   0   3   17.32    1.64
   3   0  -3   18.59    1.54
   3   0  -3   19.60    1.31
   3   0  -3   21.20    1.38
   3   0  -3   18.23    1.75
  -3   0  -3   17.80    1.78
   4   0   3   16.84    1.19
   4   0   3   17.11    1.13
   4   0   3   17.52    1.12
  -4   0   3   17.76    1.21
   4   0  -3   17.51    1.19
   4   0  -3   16.52    1.13
   4   0  -3   17.73    1.13
  -4   0  -3   18.03    1.22
   5   0   3   -0.04    0.17
   5   0   3    0.05    0.31
  -5   0   3    0.19    0.28
   5   0   3    0.22    0.09
   5   0   3    0.13    0.16
  -5   0  -3    0.22    0.06
   5   0  -3    0.12    0.06
   5   0  -3    0.20    0.04
   5   0  -3   -0.08    0.23
   5   0  -3    0.23    0.16
   5   0  -3   -0.10    0.20
   5   0  -3    0.10    0.06
   5   0  -3    0.26    0.29
  -6   0   3    7.59    0.52
   6   0   3    8.19    0.54
   6   0   3    8.44    0.53
   6   0  -3    8.22    0.56
   6   0  -3    8.79    0.57
   0   0   4  180.92   11.39
   0   0  -4  124.06    7.69
   0   0  -4  120.26    7.67
  -1   0   4  554.61   34.81
   1   0  -4  384.71   23.82
  -1   0  -4  360.43   23.80
  -1   0  -4  393.63   23.77
   2   0   4    4.34    0.55
  -2   0   4    5.56    0.72
   2   0   4    3.99    0.33
   2   0   4    3.66    0.51
   2   0  -4    4.86    0.39
   2   0  -4    5.06    0.53
  -2   0  -4    3.95    0.56
   3   0   4   92.12    6.38
  -3   0   4  103.16    6.83
   3   0   4  106.51    6.85
   3   0   4  107.35    6.48
   3   0   4   94.71    6.35
  -3   0   4  105.55    6.41
   3   0  -4  108.12    7.29
  -3   0  -4  103.28    6.88
   3   0  -4  115.72    7.14
  -3   0  -4  109.03    7.30
  -4   0   4    3.63    0.35
   4   0   4    3.24    0.32
   4   0   4    3.32    0.34
   4   0   4    3.46    0.26
   4   0   4    3.60    0.26
   4   0   4    3.23    0.40
   4   0  -4    3.07    0.39
   4   0  -4    3.09    0.32
   4   0  -4    3.28    0.25
  -4   0  -4    3.40    0.35
   4   0  -4    3.92    0.32
   4   0  -4    3.30    0.26
   5   0   4    3.14    0.24
   5   0   4    2.79    0.34
   5   0   4    4.09    0.53
   5   0   4    2.96    0.24
  -5   0   4    2.77    0.42
   5   0   4    3.62    0.36
  -5   0   4    3.03    0.23
   5   0   4    3.21    0.23
   5   0   4    2.98    0.25
   5   0   4    3.07    0.21
   5   0  -4    2.68    0.35
   5   0  -4    3.77    0.51
   5   0  -4    2.78    0.34
   5   0  -4    3.32    0.22
   5   0  -4    3.39    0.25
  -5   0  -4    3.28    0.24
   5   0  -4    3.42    0.47
   5   0  -4    3.44    0.24
  -6   0   4    0.07    0.04
   6   0   4    0.18    0.05
   6   0   4    0.09    0.05
   6   0  -4    0.04    0.04
   0   0   5    0.06    0.09
   0   0  -5    0.00    0.08
   0   0  -5    0.02    0.07
   0   0  -5    0.06    0.02
   0   0  -5    0.03    0.04
   0   0  -5    0.04    0.03
  -1   0   5   12.52    0.89
   1   0   5   11.39    0.79
   1   0   5   12.20    0.88
   1   0  -5   13.20    0.98
   1   0  -5   13.08    0.87
  -1   0  -5   13.22    0.96
   1   0  -5   13.76    0.94
   1   0  -5   12.60    0.85
   2   0   5   47.24    2.98
  -2   0   5   40.37    3.01
   2   0   5   43.26    3.02
   2   0   5   44.98    2.84
   2   0  -5   49.12    2.97
  -2   0  -5   43.21    3.15
   2   0  -5   45.79    3.16
   2   0  -5   45.43    3.08
  -3   0   5   82.18    5.60
   3   0   5   95.91    5.86
   3   0  -5   99.57    6.98
  -3   0  -5  104.10    6.99
   3   0  -5  106.57    6.56
  -4   0   5    4.19    0.31
  -4   0   5    4.58    0.41
   4   0   5    4.64    0.39
   4   0   5    4.56    0.32
   4   0   5    4.64    0.33
   4   0  -5    4.58    0.32
   4   0  -5    4.72    0.34
   4   0  -5    4.51    0.38
  -4   0  -5    4.33    0.42
   5   0   5   20.01    1.27
  -5   0   5   18.41    1.40
   5   0   5   19.51    1.28
   5   0   5   20.22    1.27
   5   0   5   19.40    1.24
  -5   0   5   19.98    1.26
   5   0   5   19.32    1.26
   5   0   5   19.51    1.37
   5   0  -5   19.36    1.21
   5   0  -5   19.45    1.20
   5   0  -5   18.94    1.18
   5   0  -5   16.88    1.29
   5   0  -5   19.24    1.32
  -5   0  -5   19.13    1.20
  -5   0  -5   17.87    1.21
   6   0   5    1.84    0.13
  -6   0   5    1.94    0.15
   6   0   5    1.92    0.16
   6   0   5    2.12    0.16
   6   0  -5    1.83    0.15
   6   0  -5    1.82    0.15
   0   0   6  150.34    9.48
   0   0  -6  154.64    9.81
   0   0  -6  151.85    9.86
   0   0  -6  164.19    9.89
   1   0   6   24.83    1.64
   1   0   6   24.01    1.68
  -1   0   6   23.79    1.67
   1   0   6   24.95    1.58
   1   0  -6   26.50    1.80
  -1   0  -6   25.39    1.82
  -1   0  -6   29.52    1.80
   1   0  -6   25.57    1.72
  -2   0   6    1.27    0.39
   2   0   6    1.53    0.45
   2   0   6    1.10    0.16
   2   0   6    1.49    0.41
   2   0  -6    2.16    0.53
   2   0  -6    1.21    0.17
  -2   0  -6    1.31    0.38
   2   0  -6    1.13    0.32
  -3   0   6    4.58    0.36
   3   0   6    3.86    0.37
   3   0   6    4.74    0.35
   3   0   6    2.98    0.97
  -3   0   6    4.48    0.31
   3   0   6    4.41    0.31
   3   0   6    3.74    0.86
  -3   0   6    3.88    1.05
   3   0  -6    4.63    0.32
  -3   0  -6    4.24    0.37
   3   0  -6    4.34    0.72
   3   0  -6    4.04    1.04
   4   0   6   20.01    1.25
  -4   0   6   19.75    1.32
   4   0   6   21.04    1.32
  -4   0   6   18.63    1.23
   4   0   6   19.69    1.24
   4   0   6   16.52    1.23
   4   0  -6   19.38    1.28
   4   0  -6   19.53    1.35
  -4   0  -6   20.46    1.39
   4   0  -6   20.12    1.29
   4   0  -6   20.59    1.36
  -5   0   6   18.48    1.43
   5   0   6   19.11    1.23
   5   0   6   18.31    1.24
   5   0   6   19.75    1.20
   5   0   6   19.41    1.22
   5   0   6   18.38    1.22
  -5   0   6   18.90    1.21
   5   0  -6   20.02    1.19
   5   0  -6   16.45    1.33
  -5   0  -6   18.59    1.18
   5   0  -6   18.47    1.16
   5   0  -6   19.05    1.19
  -5   0  -6   17.48    1.19
   6   0   6    0.44    0.05
  -6   0   6    0.55    0.06
   6   0   6    0.52    0.07
   6   0   6    0.52    0.07
   6   0  -6    1.33    0.11
   6   0  -6    1.00    0.10
   0   0   7    0.00    0.10
   0   0  -7    0.10    0.04
   0   0  -7    0.06    0.06
   0   0  -7    0.20    0.13
   0   0  -7    0.04    0.11
   1   0   7   24.39    1.67
   1   0   7   23.68    1.55
   1   0  -7   25.83    1.69
  -1   0  -7   27.25    1.78
  -1   0  -7   27.12    1.83
   1   0  -7   25.07    1.81
   1   0  -7   27.01    1.71
   2   0   7   13.51    1.00
   2   0   7   14.70    1.22
   2   0   7   16.41    1.18
   2   0  -7   17.34    1.22
   2   0  -7   15.47    1.29
  -2   0  -7   14.49    1.25
   2   0  -7   15.23    1.04
   2   0  -7   15.10    1.06
  -3   0   7   60.15    3.97
  -3   0   7   56.54    3.91
  -3   0   7   70.62    4.53
   3   0   7   66.51    4.28
   3   0   7   57.79    3.92
   3   0   7   67.71    4.49
  -3   0  -7   69.15    4.92
   3   0  -7   60.19    4.43
   3   0  -7   72.85    4.73
   3   0  -7   74.67    4.52
   3   0  -7   74.69    4.98
  -4   0   7    2.76    0.21
   4   0   7    3.13    0.23
   4   0   7    2.97    0.22
   4   0   7    2.80    0.29
  -4   0   7    2.52    0.30
  -4   0   7    2.83    0.22
   4   0   7    2.88    0.20
   4   0  -7    3.09    0.29
   4   0  -7    2.78    0.28
   4   0  -7    2.98    0.22
   4   0  -7    2.97    0.23
   4   0  -7    2.89    0.24
  -4   0  -7    3.56    0.35
   5   0   7   27.77    1.59
   5   0   7   25.27    1.63
   5   0   7   22.65    1.72
   5   0   7   24.27    1.61
   5   0   7   24.29    1.61
   5   0   7   27.57    1.62
  -5   0   7   24.55    1.61
   5   0  -7   25.23    1.57
   5   0  -7   25.05    1.55
  -5   0  -7   24.97    1.58
   5   0  -7   26.16    1.58
   5   0  -7   21.46    1.89
   5   0  -7   24.19    2.18
  -5   0  -7   24.15    1.57
   6   0   7   20.87    1.31
   6   0   7   19.76    1.29
  -6   0   7   19.67    1.30
   6   0   7   21.61    1.31
   6   0  -7   20.56    1.32
   6   0  -7   20.86    1.32
   0   0   8   44.11    3.09
   0   0   8   55.06    3.22
   0   0  -8   61.60    3.94
   0   0  -8   61.25    3.98
   1   0   8    7.96    0.71
   1   0   8    8.79    0.69
   1   0   8    8.86    0.60
  -1   0   8    8.45    0.72
   1   0  -8    9.13    0.73
   1   0  -8    8.37    0.74
   1   0  -8   10.15    0.63
   1   0  -8    9.13    0.64
  -1   0  -8    9.17    0.71
  -1   0  -8    8.20    0.74
   2   0   8   14.51    0.99
   2   0   8   12.92    1.18
   2   0   8   14.68    1.16
  -2   0   8   14.61    1.23
  -2   0  -8   14.24    1.22
   2   0  -8   14.89    1.13
   2   0  -8   12.97    1.20
   3   0   8  106.67    6.23
   3   0   8   99.61    6.79
  -3   0   8   89.66    6.70
  -3   0   8  102.14    6.18
   3   0   8   94.45    6.70
   3   0   8  104.25    6.19
  -3   0   8   98.55    6.23
   3   0   8   90.50    6.29
  -3   0  -8  102.69    7.18
   3   0  -8  103.50    7.20
   3   0  -8   99.23    6.70
   3   0  -8  100.48    6.94
   3   0  -8  107.21    6.66
  -3   0  -8  110.59    6.69
   3   0  -8  112.06    6.67
   3   0  -8  111.49    6.70
   3   0  -8  102.88    6.62
   3   0  -8  104.87    6.75
  -4   0   8   17.47    1.18
   4   0   8   18.23    1.20
  -4   0   8   20.11    1.29
   4   0   8   18.29    1.27
  -4   0   8   16.80    1.18
  -4   0   8   19.42    1.29
   4   0   8   20.31    1.30
   4   0   8   17.03    1.16
   4   0   8   17.67    1.36
   4   0   8   19.07    1.19
   4   0  -8   18.25    1.31
   4   0  -8   18.22    1.19
   4   0  -8   16.34    1.16
   4   0  -8   17.68    1.24
   4   0  -8   19.88    1.39
  -4   0  -8   19.26    1.29
   4   0  -8   17.66    1.23
   4   0  -8   18.74    1.17
   5   0   8    4.32    0.31
   5   0   8    4.05    0.31
   5   0   8    3.96    0.30
   5   0   8    3.71    0.39
  -5   0   8    4.21    0.30
   5   0   8    4.51    0.28
   5   0   8    4.43    0.33
  -5   0  -8    4.09    0.31
   5   0  -8    4.53    0.31
  -5   0  -8    4.19    0.30
   5   0  -8    4.24    0.30
   5   0  -8    4.39    0.28
   6   0   8    2.11    0.16
  -6   0   8    1.86    0.15
   6   0   8    1.92    0.16
   6   0   8    2.20    0.14
   6   0  -8    2.11    0.16
   6   0  -8    2.13    0.16
   0   0   9    0.17    0.14
   0   0  -9    0.19    0.06
   0   0  -9    0.08    0.04
   0   0  -9    0.13    0.14
  -1   0   9  123.85    7.72
   1   0   9  126.44    7.65
   1   0   9  118.96    7.70
  -1   0   9  117.99    7.54
   1   0   9  125.58    7.58
   1   0   9  109.48    7.53
  -1   0  -9  131.83    7.94
   1   0  -9  117.78    7.81
   1   0  -9  123.29    7.99
   1   0  -9  130.86    7.86
  -1   0  -9  125.34    7.82
   1   0  -9  115.46    7.81
   1   0  -9  123.07    7.83
   1   0  -9  131.60    7.96
  -2   0   9    7.32    0.86
   2   0   9    8.38    0.83
   2   0   9    8.44    0.62
   2   0   9    8.20    0.87
   2   0  -9    8.32    0.81
   2   0  -9    9.76    0.70
   2   0  -9    9.89    0.67
  -2   0  -9    8.30    0.91
   3   0   9   41.11    2.45
   3   0   9   37.53    2.53
  -3   0   9   41.32    2.51
  -3   0   9   33.46    2.51
   3   0   9   38.93    2.45
  -3   0   9   38.52    2.45
   3   0   9   40.19    2.50
   3   0  -9   33.73    2.30
   3   0  -9   37.95    2.17
   3   0  -9   31.00    2.80
   3   0  -9   32.28    2.23
  -4   0   9   57.07    3.81
   4   0   9   61.41    3.74
   4   0   9   62.43    3.73
  -4   0   9   62.21    3.83
   4   0   9   56.49    3.70
   4   0   9   61.31    3.81
  -4   0   9   57.92    3.71
   4   0   9   55.85    3.81
  -4   0   9   59.30    3.71
  -4   0   9   56.77    3.69
  -4   0  -9   62.67    3.86
   4   0  -9   59.22    3.73
   4   0  -9   56.69    3.93
   4   0  -9   54.22    3.88
   4   0  -9   60.09    3.71
   4   0  -9   58.36    3.73
   4   0  -9   60.72    3.80
   4   0  -9   62.12    3.74
   5   0   9    8.60    0.56
   5   0   9    8.31    0.53
   5   0   9    8.07    0.55
  -5   0   9    8.55    0.55
   5   0   9    7.78    0.57
   5   0   9    8.10    0.56
   5   0  -9    8.90    0.57
   5   0  -9    8.57    0.56
  -5   0  -9    8.46    0.56
  -5   0  -9    8.01    0.57
   6   0   9    4.08    0.27
   6   0   9    3.80    0.28
  -6   0   9    3.79    0.27
   6   0   9    3.90    0.25
   6   0  -9    3.78    0.27
   6   0  -9    4.07    0.27
   0   0  10    0.58    0.21
   0   0  10    0.63    0.07
   0   0 -10    0.55    0.09
   0   0 -10    0.59    0.07
   0   0 -10    0.35    0.19
   0   0 -10    0.64    0.08
   0   0 -10    0.66    0.31
   1   0  10  206.48   13.56
   1   0  10  220.94   13.50
  -1   0  10  214.31   13.58
   1   0  10  203.66   13.54
   1   0  10  223.68   13.43
   1   0 -10  221.18   13.27
  -1   0 -10  216.26   13.38
  -1   0 -10  182.13   13.26
   1   0 -10  229.02   13.40
  -2   0  10  111.25    6.44
   2   0  10  100.84    6.41
   2   0  10  108.99    6.62
  -2   0  10   95.10    6.38
   2   0  10   99.23    6.38
  -2   0  10   96.68    6.70
  -2   0  10  103.94    6.42
   2   0  10  102.25    6.47
   2   0  10   98.63    6.70
  -2   0 -10  103.53    7.10
   2   0 -10  105.57    7.11
   2   0 -10  102.51    6.80
  -2   0 -10  116.29    6.83
   2   0 -10  103.33    6.80
   2   0 -10  112.02    6.84
   2   0 -10  106.22    6.87
   2   0 -10  117.10    7.05
   3   0  10    5.13    1.82
  -3   0  10    4.98    1.32
  -3   0  10    1.93    0.16
  -3   0  10    1.92    0.21
   3   0  10    1.97    0.20
   3   0  10    1.67    0.15
   3   0  10    1.99    0.16
   3   0 -10    3.59    0.72
   3   0 -10    2.17    0.17
  -3   0 -10    2.01    0.23
   3   0 -10    1.82    0.20
   3   0 -10    1.97    0.20
  -4   0  10    4.34    0.32
   4   0  10    4.62    0.33
   4   0  10    4.93    0.52
  -4   0  10    4.52    0.31
  -4   0  10    4.32    0.29
   4   0  10    4.34    0.40
  -4   0  10    4.74    0.42
  -4   0  10    3.90    0.31
   4   0  10    4.51    0.29
   4   0  10    4.55    0.32
   4   0 -10    4.29    0.31
   4   0 -10    4.72    0.48
   4   0 -10    4.06    0.31
   4   0 -10    4.15    0.38
   4   0 -10    4.56    0.29
   4   0 -10    4.10    0.31
   4   0 -10    4.50    0.38
   4   0 -10    5.33    0.51
  -4   0 -10    4.54    0.46
   5   0  10    8.59    0.53
   5   0  10    8.92    0.56
   5   0  10    8.02    0.55
   5   0  10    7.81    0.55
  -5   0  10    7.95    0.54
   5   0  10    7.84    0.57
  -5   0 -10    7.36    0.54
   5   0 -10    8.67    0.55
   5   0 -10    8.66    0.55
  -5   0 -10    8.22    0.56
   6   0  10    0.13    0.05
  -6   0  10    0.13    0.04
   6   0  10    0.13    0.05
   6   0  10    0.17    0.03
   6   0 -10    0.10    0.04
   6   0 -10    0.15    0.05
   0   0  11    0.08    0.20
   0   0  11    0.08    0.05
   0   0 -11    0.06    0.04
   0   0 -11    0.14    0.20
   0   0 -11    0.13    0.08
   0   0 -11    0.19    0.06
   0   0 -11    0.08    0.16
   1   0  11   98.93    6.43
  -1   0  11   94.39    6.22
   1   0  11   93.74    6.39
   1   0  11  100.85    6.35
   1   0  11  104.70    6.27
  -1   0  11  101.45    6.45
   1   0 -11   96.03    6.41
   1   0 -11  104.51    6.24
   1   0 -11   91.21    6.21
  -1   0 -11   98.62    6.22
   1   0 -11   91.09    6.20
   1   0 -11   93.24    6.22
  -1   0 -11  109.93    6.37
   1   0 -11  104.53    6.37
   1   0 -11  102.75    6.26
   2   0  11    1.24    0.44
   2   0  11    1.51    0.59
   2   0  11    1.82    0.18
   2   0  11    1.58    0.21
  -2   0  11    2.02    0.20
  -2   0  11    2.32    0.82
  -2   0 -11    1.96    0.53
   2   0 -11    1.03    0.41
   3   0  11    5.20    0.37
  -3   0  11    5.96    0.43
  -3   0  11    4.96    0.35
   3   0  11    4.69    0.40
   3   0  11    5.51    0.36
  -3   0  11    4.92    0.36
   3   0 -11    1.69    1.30
   3   0 -11    0.86    0.56
   3   0 -11    0.74    0.19
   3   0 -11    1.00    0.18
   3   0 -11    1.03    0.21
  -4   0  11    3.69    0.28
   4   0  11    4.52    0.38
  -4   0  11    3.57    0.37
   4   0  11    4.12    0.30
  -4   0  11    3.55    0.26
   4   0  11    3.91    0.26
  -4   0  11    3.63    0.28
   4   0  11    4.06    0.47
   4   0  11    4.02    0.37
  -4   0  11    4.42    0.39
   4   0  11    4.14    0.29
  -4   0  11    3.71    0.29
   4   0 -11    3.65    0.28
  -4   0 -11    3.98    0.45
   4   0 -11    3.71    0.43
  -4   0 -11    4.22    0.28
   4   0 -11    3.92    0.26
   4   0 -11    4.14    0.29
   4   0 -11    3.82    0.36
   4   0 -11    4.05    0.36
   4   0 -11    4.15    0.47
   5   0  11   58.22    3.67
   5   0  11   60.45    3.81
   5   0  11   58.56    3.67
  -5   0  11   58.90    3.66
   5   0  11   55.63    3.66
   5   0  11   56.99    3.69
   5   0  11   58.48    3.64
   5   0 -11   58.31    3.77
   5   0 -11   61.58    3.78
   6   0  11    0.51    0.07
   6   0  11    0.60    0.07
   6   0  11    0.53    0.05
  -6   0  11    0.53    0.06
   6   0 -11    0.61    0.07
   6   0 -11    0.56    0.07
  -6   0 -11    0.69    0.08
   0   0  12   35.00    2.53
   0   0  12   35.39    2.24
   0   0 -12   25.34    1.76
   0   0 -12   25.72    1.66
   1   0  12   37.48    2.63
   1   0  12   42.20    2.50
  -1   0  12   38.23    2.74
   1   0  12   36.13    2.54
   1   0  12   37.07    2.72
  -1   0  12   41.58    2.50
   1   0  12   42.51    2.50
   1   0  12   38.16    2.71
   1   0 -12   39.17    2.80
  -1   0 -12   41.55    2.81
  -1   0 -12   45.15    2.66
   1   0 -12   44.50    2.66
   1   0 -12   36.40    2.85
   1   0 -12   45.99    2.65
   1   0 -12   43.73    2.64
   1   0 -12   36.59    2.67
  -2   0  12    9.10    0.98
   2   0  12    7.84    0.51
  -2   0  12    7.65    0.54
   2   0  12    7.59    0.53
  -2   0  12    7.10    0.50
  -2   0 -12    8.15    0.56
   2   0 -12    8.26    0.54
   2   0 -12    6.87    0.52
   3   0  12   34.48    2.24
   3   0  12   35.08    2.19
  -3   0  12   33.61    2.18
  -3   0  12   34.80    2.24
  -3   0  12   33.30    2.18
   3   0  12   35.25    2.18
   3   0 -12   32.09    2.24
  -3   0 -12   36.03    2.28
   3   0 -12   36.00    2.24
   3   0 -12   34.55    2.24
  -4   0  12    3.71    0.37
   4   0  12    4.40    0.49
  -4   0  12    3.57    0.27
  -4   0  12    3.71    0.25
  -4   0  12    3.53    0.27
   4   0  12    3.85    0.25
  -4   0  12    3.93    0.29
   4   0  12    4.23    0.30
   4   0  12    3.76    0.28
   4   0  12    3.59    0.37
   4   0 -12    4.95    0.51
   4   0 -12    3.67    0.28
   4   0 -12    4.20    0.36
   4   0 -12    3.87    0.28
  -4   0 -12    3.73    0.27
   4   0 -12    4.12    0.37
  -4   0 -12    4.02    0.46
   4   0 -12    3.79    0.26
   5   0  12    2.75    0.36
   5   0  12    3.06    0.23
   5   0  12    3.66    0.25
   5   0  12    3.13    0.24
  -5   0  12    3.07    0.23
   5   0  12    2.85    0.26
   5   0  12    3.39    0.22
   5   0 -12    3.14    0.24
   5   0 -12    3.16    0.23
   6   0  12    0.67    0.08
   6   0  12    0.71    0.06
  -6   0  12    0.69    0.07
   6   0  12    0.79    0.08
  -6   0 -12    0.77    0.09
   6   0 -12    0.84    0.08
   6   0 -12    0.82    0.08
   0   0  13    0.37    0.29
   0   0 -13    0.13    0.08
   0   0 -13   -0.04    0.18
   0   0 -13    0.33    0.28
   0   0 -13    0.02    0.05
  -1   0  13    1.99    0.52
   1   0  13    1.75    0.16
  -1   0  13    1.86    0.16
   1   0  13    1.55    0.41
   1   0  13    1.11    0.38
   1   0  13    0.83    0.42
   1   0  13    1.63    0.15
  -1   0 -13    2.01    0.17
  -1   0 -13    1.29    0.30
   1   0 -13    1.46    0.18
   1   0 -13    1.79    0.15
   1   0 -13    1.23    0.58
   1   0 -13    2.00    0.17
   2   0  13    0.20    0.09
   2   0  13    0.28    0.05
   2   0  13    0.42    0.08
   2   0  13    0.01    0.54
  -2   0  13    0.45    0.60
   2   0  13   -0.36    0.50
   2   0  13    0.00    0.71
  -2   0  13    0.36    0.06
   2   0 -13   -0.19    0.30
   2   0 -13    0.19    0.12
   2   0 -13    0.05    0.08
   2   0 -13   -0.42    0.64
  -2   0 -13    0.26    0.10
  -3   0  13   86.10    5.31
   3   0  13   82.99    5.24
   3   0  13   85.87    5.24
  -3   0  13   78.73    5.23
   3   0  13   81.15    5.33
  -3   0  13   84.66    5.24
   3   0  13   84.29    5.30
   3   0 -13   86.74    5.09
   3   0 -13   68.50    5.14
   3   0 -13   85.58    5.10
   4   0  13   17.39    1.06
   4   0  13   16.71    1.10
  -4   0  13   17.52    1.06
  -4   0  13   15.11    1.17
  -4   0  13   16.54    1.08
  -4   0  13   16.52    1.08
   4   0  13   16.60    1.08
  -4   0  13   17.07    1.09
   4   0  13   16.72    1.18
  -4   0  13   17.12    1.18
   4   0  13   16.48    1.20
   4   0 -13   16.07    1.27
   4   0 -13   17.20    1.10
   4   0 -13   15.19    1.28
   4   0 -13   18.35    1.17
   4   0 -13   16.93    1.07
  -4   0 -13   16.46    1.09
   4   0 -13   17.38    1.09
   4   0 -13   18.08    1.18
   5   0  13   12.64    0.87
   5   0  13   13.75    0.86
  -5   0  13   13.65    0.85
   5   0  13   11.89    0.97
   5   0  13   12.82    0.85
   5   0  13   12.71    0.86
   5   0  13   13.49    0.83
   5   0 -13   13.43    0.88
   5   0 -13   13.92    0.89
   6   0  13   10.05    0.61
   6   0  13    9.72    0.63
  -6   0  13    9.17    0.62
   6   0 -13    9.95    0.67
   6   0 -13   10.17    0.67
  -6   0 -13   10.79    0.68
   6   0 -13   10.74    0.66
   0   0 -14   38.75    2.58
   0   0 -14   37.71    2.44
   0   0 -14   37.34    2.64
   1   0  14    5.18    0.39
  -1   0  14    6.22    0.40
   1   0  14    5.32    0.39
   1   0  14    5.17    0.36
  -1   0  14    5.44    0.36
   1   0 -14    6.06    0.41
  -1   0 -14    5.64    0.42
   1   0 -14    6.17    0.43
   2   0  14   17.31    1.49
   2   0  14   17.26    1.52
  -2   0  14   14.14    1.04
  -2   0  14   15.95    1.51
   2   0  14   17.65    1.13
   2   0  14   13.70    1.00
   2   0 -14   13.97    1.01
   2   0 -14   14.41    1.00
   2   0 -14   17.63    1.55
  -2   0 -14   14.17    1.03
   2   0 -14   17.86    1.06
   3   0  14   24.62    1.60
  -3   0  14   21.98    1.54
  -3   0  14   24.30    1.53
   3   0  14   23.22    1.54
  -3   0  14   26.22    1.61
   3   0  14   24.50    1.55
  -3   0 -14   27.14    1.77
   3   0 -14   26.95    1.74
   3   0 -14   25.18    1.72
  -4   0  14   37.51    2.39
  -4   0  14   32.79    2.28
  -4   0  14   35.17    2.25
   4   0  14   36.35    2.37
   4   0  14   35.27    2.28
   4   0  14   38.55    2.30
  -4   0  14   34.76    2.27
   4   0  14   36.13    2.25
  -4   0  14   35.66    2.27
   4   0  14   36.66    2.28
   4   0 -14   37.31    2.47
   4   0 -14   37.60    2.38
   4   0 -14   36.26    2.46
   4   0 -14   42.36    2.58
  -4   0 -14   36.51    2.38
   4   0 -14   36.46    2.38
   5   0  14   10.43    0.70
   5   0  14   10.24    0.67
  -5   0  14   10.60    0.69
   5   0  14   10.48    0.70
   5   0  14   10.49    0.72
   5   0  14   10.79    0.82
   5   0 -14   10.77    0.72
   5   0 -14   11.42    0.73
   6   0  14    0.82    0.08
  -6   0  14    0.75    0.07
   6   0 -14    0.91    0.09
   6   0 -14    0.86    0.07
   6   0 -14    0.94    0.08
  -6   0 -14    0.72    0.09
   0   0  15   -0.06    0.07
   0   0  15   -0.23    0.31
   0   0  15    0.01    0.05
   0   0  15   -0.01    0.03
   0   0 -15   -0.03    0.06
   0   0 -15    0.03    0.21
   0   0 -15    0.10    0.30
   0   0 -15    0.05    0.10
   0   0 -15    0.09    0.05
  -1   0  15   67.65    5.01
  -1   0  15   80.61    4.76
   1   0  15   70.62    4.70
   1   0  15   77.30    4.80
   1   0  15   65.74    4.88
  -1   0  15   79.19    4.73
   1   0  15   79.08    4.74
   1   0  15   77.54    4.73
   1   0  15   73.15    5.01
   1   0  15   73.50    5.03
  -1   0  15   74.77    4.70
   1   0  15   77.55    4.73
  -1   0 -15   85.06    5.39
  -1   0 -15   82.53    5.18
   1   0 -15   80.51    5.37
   1   0 -15   75.84    5.48
   1   0 -15   81.00    5.20
   1   0 -15   82.04    5.16
   1   0 -15   86.60    5.19
   2   0  15   47.06    3.17
  -2   0  15   41.21    2.65
   2   0  15   38.93    2.64
  -2   0  15   38.97    2.60
  -2   0  15   43.10    3.14
   2   0 -15   48.73    3.46
  -2   0 -15   52.39    3.25
   2   0 -15   53.36    3.28
  -2   0 -15   40.89    2.98
   2   0 -15   41.56    2.99
  -3   0  15   22.97    1.51
   3   0  15   22.00    1.44
   3   0  15   22.14    1.50
   3   0  15   22.51    1.44
  -3   0  15   22.58    1.43
  -3   0  15   22.42    1.44
  -3   0 -15   22.70    1.54
   3   0 -15   22.51    1.50
   3   0 -15   22.65    1.48
   4   0  15   58.34    4.29
   4   0  15   71.41    4.19
  -4   0  15   69.00    4.16
  -4   0  15   65.98    4.14
   4   0  15   69.55    4.14
  -4   0  15   63.92    4.16
   4   0  15   64.65    4.17
   4   0 -15   66.76    4.21
  -4   0 -15   61.02    4.15
   4   0 -15   68.42    4.14
   4   0 -15   66.72    4.13
   5   0  15   12.37    0.85
   5   0  15   12.93    0.84
   5   0  15   14.41    0.98
  -5   0  15   11.72    0.83
   5   0  15   13.36    0.81
   5   0  15   12.12    0.84
   5   0 -15   12.75    0.83
   5   0 -15   12.72    0.83
   6   0  15   21.00    1.27
  -6   0  15   18.88    1.26
   6   0 -15   20.97    1.35
  -6   0 -15   21.54    1.35
   0   0  16   79.71    5.03
   0   0  16   85.14    5.32
   0   0  16   75.49    5.00
   0   0 -16  100.07    5.86
   0   0 -16   92.27    5.93
   0   0 -16   81.57    5.62
   0   0 -16   85.62    5.63
  -1   0  16   18.88    1.36
  -1   0  16   22.04    1.34
   1   0  16   21.65    1.34
   1   0  16   16.47    1.63
   1   0  16   20.28    1.30
  -1   0  16   21.01    1.30
   1   0  16   21.00    1.33
   1   0 -16   18.35    1.55
  -1   0 -16   23.05    1.38
   1   0 -16   22.09    1.35
  -1   0 -16   18.87    1.57
   2   0  16  188.52   12.05
   2   0  16  187.27   12.01
  -2   0  16  179.47   12.54
   2   0  16  210.90   12.16
   2   0  16  208.51   12.60
  -2   0  16  184.09   12.01
  -2   0  16  186.24   12.05
   2   0 -16  218.91   13.29
   2   0 -16  224.84   13.08
   2   0 -16  211.81   13.03
   2   0 -16  200.49   12.97
   2   0 -16  191.25   13.42
   2   0 -16  197.65   13.01
  -2   0 -16  220.81   13.27
   2   0 -16  198.67   12.99
  -2   0 -16  200.48   13.01
  -3   0  16    2.50    0.26
  -3   0  16    2.33    0.20
   3   0  16    2.48    0.19
   3   0  16    2.50    0.26
  -3   0  16    2.72    0.19
   3   0  16    2.40    0.20
   3   0 -16    0.09    0.60
   4   0  16    9.36    0.73
  -4   0  16    9.13    0.60
  -4   0  16   10.06    0.76
  -4   0  16    9.01    0.62
   4   0  16    9.49    0.65
  -4   0  16    9.77    0.63
   4   0  16    9.77    0.63
   4   0  16    9.15    0.61
   4   0  16    9.49    0.64
  -4   0 -16    8.93    0.65
   4   0 -16   10.15    0.64
   4   0 -16   10.55    0.74
   4   0 -16    9.51    0.64
   5   0  16   -0.04    0.08
  -5   0  16    0.18    0.06
   5   0  16    0.12    0.07
   5   0  16    0.11    0.04
   5   0  16    0.02    0.05
   5   0 -16    0.20    0.06
   5   0 -16    0.16    0.06
  -6   0  16    9.38    0.63
   6   0  16   10.18    0.64
  -6   0 -16   10.71    0.69
   6   0 -16   10.52    0.68
   0   0  17    0.12    0.09
   0   0  17    0.17    0.39
   0   0  17    0.10    0.04
   0   0  17    0.05    0.05
   0   0 -17   -0.02    0.06
   0   0 -17    0.03    0.05
   0   0 -17    0.02    0.10
   0   0 -17    0.21    0.27
   1   0  17   80.03    5.42
   1   0  17   80.39    5.02
  -1   0  17   73.13    4.98
   1   0  17   83.99    5.04
  -1   0  17   79.95    5.41
   1   0  17   75.01    4.98
   1   0  17   78.95    5.37
  -1   0  17   83.94    5.03
   1   0  17   76.71    5.01
   1   0  17   82.87    5.10
   1   0 -17   84.08    5.40
   1   0 -17   84.92    5.38
   1   0 -17   77.99    5.72
  -1   0 -17   84.34    5.37
   1   0 -17   83.29    5.59
  -1   0 -17   92.79    5.64
   1   0 -17   87.53    5.35
  -2   0  17   56.00    3.57
   2   0  17   58.43    3.58
   2   0  17   57.34    3.65
  -2   0  17   54.52    3.64
  -2   0  17   61.26    3.63
   2   0  17   56.00    3.57
   2   0  17   50.00    3.70
  -2   0  17   58.79    3.58
   2   0  17   58.37    3.62
  -2   0 -17   65.55    3.82
   2   0 -17   54.23    4.07
  -2   0 -17   51.80    4.02
   2   0 -17   64.71    3.81
   2   0 -17   57.59    3.83
   2   0 -17   60.46    3.76
   3   0 -17    2.09    0.93
   4   0  17    9.43    0.61
  -4   0  17    8.07    0.70
  -4   0  17    8.98    0.57
   4   0  17    9.07    0.62
  -4   0  17    8.61    0.59
   4   0  17    8.36    0.60
   4   0  17    9.30    0.58
  -4   0  17    9.42    0.60
   4   0  17    8.86    0.70
   4   0 -17    8.93    0.58
   4   0 -17    8.18    0.67
  -4   0 -17    8.93    0.58
   4   0 -17    8.68    0.58
   4   0 -17    9.12    0.76
   5   0  17   31.66    1.98
   5   0  17   32.62    2.01
   5   0  17   29.68    2.02
  -5   0  17   31.21    2.00
   5   0  17   32.58    2.01
   5   0 -17   32.50    1.98
   5   0 -17   29.74    1.97
   5   0 -17   31.68    1.98
  -6   0  17    1.76    0.13
   6   0  17    1.73    0.14
   6   0 -17    1.64    0.12
  -6   0 -17    1.65    0.13
   0   0  18    3.31    0.26
   0   0  18    3.08    0.22
   0   0  18    2.56    0.64
   0   0  18    3.07    0.28
   0   0 -18    3.33    0.31
   0   0 -18    3.82    0.49
   0   0 -18    3.15    0.27
   0   0 -18    3.43    0.26
  -1   0  18    9.69    0.63
   1   0  18    7.07    1.39
   1   0  18    9.54    0.68
   1   0  18    9.48    0.67
   1   0  18    9.03    0.74
  -1   0  18   10.83    0.71
   1   0  18    9.21    0.63
  -1   0  18   10.35    0.68
  -1   0  18    8.16    1.17
   1   0  18   10.37    0.67
   1   0  18    8.17    1.15
   1   0 -18   10.43    0.96
  -1   0 -18   11.00    0.71
   1   0 -18    9.79    0.73
   1   0 -18    8.87    1.21
   1   0 -18   10.07    0.71
   1   0 -18   10.36    0.68
  -1   0 -18    9.25    0.92
  -2   0  18  105.78    6.74
  -2   0  18  103.54    6.73
   2   0  18  106.48    6.79
   2   0  18  120.30    6.91
   2   0  18   99.67    6.73
   2   0  18  106.12    6.74
  -2   0  18  111.10    6.80
  -2   0 -18  113.62    7.61
   2   0 -18  128.01    7.64
   2   0 -18  116.33    7.61
  -2   0 -18  129.09    7.91
   2   0 -18  109.22    7.56
   2   0 -18  128.38    7.94
  -3   0  18    5.38    0.35
   3   0  18    5.37    0.38
   3   0  18    5.56    0.45
   3   0  18    5.45    0.39
   3   0  18    5.22    0.35
  -3   0  18    5.50    0.38
  -3   0  18    5.50    0.37
  -3   0  18    5.42    0.37
   3   0  18    5.14    0.38
  -3   0  18    5.33    0.45
   3   0 -18    5.85    0.46
   3   0 -18    6.38    0.51
   3   0 -18    5.84    0.45
   3   0 -18    5.59    0.39
   3   0 -18    3.55    1.02
   4   0  18    6.74    0.43
   4   0  18    5.87    0.69
  -4   0  18    6.68    0.45
  -4   0  18    6.16    0.56
   4   0  18    7.74    0.58
   4   0  18    7.01    0.48
  -4   0  18    6.76    0.45
   4   0  18    6.56    0.46
  -4   0  18    6.47    0.43
   4   0  18    6.47    0.46
   4   0 -18    5.86    0.61
   4   0 -18    6.64    0.69
   4   0 -18    7.14    0.45
   4   0 -18    6.81    0.55
   4   0 -18    6.59    0.45
  -4   0 -18    6.61    0.45
   5   0  18    5.62    0.35
  -5   0  18    5.34    0.36
   5   0  18    5.30    0.37
   5   0  18    4.86    0.39
   5   0 -18    5.49    0.38
   5   0 -18    5.52    0.37
   6   0  18   23.86    1.50
  -6   0  18   23.46    1.49
  -6   0 -18   25.53    1.61
   6   0 -18   25.18    1.60
   0   0  19    0.07    0.07
   0   0  19   -0.13    0.46
   0   0  19    0.01    0.08
   0   0 -19    0.08    0.12
   0   0 -19    0.27    0.31
   0   0 -19    0.10    0.07
  -1   0  19    0.22    0.12
  -1   0  19    0.24    0.09
   1   0  19    0.19    0.10
  -1   0  19    0.30    0.05
   1   0  19    0.21    0.14
   1   0  19    0.23    0.71
   1   0  19    0.12    0.08
   1   0  19    0.35    0.07
   1   0  19    0.26    0.10
   1   0 -19    0.04    0.35
   1   0 -19    0.30    0.09
  -1   0 -19    0.16    0.33
  -1   0 -19    0.31    0.11
   1   0 -19    0.44    0.13
   1   0 -19    0.11    0.13
  -2   0  19    1.49    0.14
   2   0  19    1.68    0.14
   2   0  19    1.83    0.20
  -2   0  19    1.61    0.19
   2   0  19    1.79    0.14
  -2   0  19    1.63    0.14
   2   0 -19    1.70    0.18
  -2   0 -19    1.55    0.23
   2   0 -19    2.21    0.23
  -3   0  19    6.90    0.53
  -3   0  19    6.56    0.43
   3   0  19    5.88    0.43
   3   0  19    7.00    0.64
   3   0  19    6.32    0.41
   3   0  19    6.43    0.51
   3   0  19    6.41    0.44
  -3   0  19    6.18    0.41
  -3   0  19    6.46    0.44
  -3   0  19    5.82    0.43
   3   0  19    6.59    0.45
   3   0 -19    6.47    0.45
   3   0 -19    8.51    1.23
   3   0 -19    6.51    0.55
   3   0 -19    6.68    0.44
   4   0  19    0.95    0.08
  -4   0  19    0.79    0.24
   4   0  19    0.98    0.12
   4   0  19    0.85    0.11
  -4   0  19    0.91    0.10
  -4   0  19    1.06    0.10
   4   0  19    0.93    0.11
   4   0  19    1.23    0.27
   4   0 -19    1.09    0.11
   4   0 -19    1.10    0.10
   4   0 -19    0.95    0.32
  -4   0 -19    0.85    0.10
   5   0  19    0.37    0.20
   5   0  19    0.69    0.06
   5   0  19    0.81    0.09
  -5   0  19    0.58    0.08
   5   0  19    0.56    0.11
   5   0 -19    0.73    0.08
   5   0 -19    0.74    0.08
   6   0  19    2.01    0.15
  -6   0  19    1.98    0.14
   6   0 -19    2.06    0.15
  -6   0 -19    2.16    0.16
   0   0  20    4.25    0.32
   0   0  20    3.61    0.26
   0   0  20    3.25    0.29
   0   0  20    3.09    0.92
   0   0 -20    3.80    0.32
   0   0 -20    3.59    0.30
   0   0 -20    4.24    0.36
   0   0 -20    4.25    0.59
   1   0  20    0.35    0.10
   1   0  20    0.25    0.05
   1   0  20    0.26    0.16
  -1   0  20    0.31    0.06
  -1   0  20    0.27    0.06
   1   0  20    0.22    0.05
  -1   0  20    0.35    0.11
  -1   0 -20    0.51    0.14
   1   0 -20   -0.19    0.34
   1   0 -20    0.39    0.13
   1   0 -20    0.35    0.09
  -1   0 -20    0.39    0.37
   2   0  20    2.47    0.19
  -2   0  20    2.15    0.18
  -2   0  20    2.21    0.18
   2   0  20    2.12    0.23
  -2   0  20    2.22    0.23
   2   0  20    2.29    0.18
  -2   0 -20    4.28    0.67
   2   0 -20    2.41    0.23
  -2   0 -20    2.79    0.29
   2   0 -20    2.52    0.27
   3   0  20    0.51    0.08
  -3   0  20    0.55    0.15
   3   0  20    0.48    0.06
   3   0  20    0.70    0.19
  -3   0  20    0.39    0.08
  -3   0  20    0.52    0.08
   3   0  20    0.42    0.08
   3   0  20    0.40    0.07
   3   0  20    0.12    0.21
  -3   0  20    0.50    0.06
  -3   0  20    0.55    0.07
   3   0 -20    0.51    0.07
   3   0 -20    0.78    1.00
   3   0 -20    0.35    0.19
   3   0 -20    0.53    0.07
   4   0  20    1.70    0.12
  -4   0  20    1.53    0.11
  -4   0  20    1.47    0.14
   4   0  20    1.64    0.16
   4   0  20    1.68    0.15
  -4   0  20    1.59    0.14
   4   0  20    1.41    0.14
   4   0  20    1.70    0.26
  -4   0 -20    1.70    0.14
   4   0 -20    1.66    0.14
   4   0 -20    1.76    0.14
   5   0  20    7.80    0.66
   5   0  20    8.17    0.57
   5   0  20    8.03    0.55
   5   0  20    8.87    0.53
  -5   0  20    8.28    0.54
   5   0 -20    8.41    0.56
   5   0 -20    8.77    0.56
  -6   0  20    0.81    0.07
  -6   0  20    0.83    0.07
   6   0  20    0.84    0.07
  -6   0 -20    0.83    0.08
   6   0 -20    0.84    0.07
   0   0  21    0.22    0.05
   0   0  21    0.10    0.10
   0   0 -21   -0.28    0.34
  -1   0  21    2.72    0.25
  -1   0  21    2.64    0.21
   1   0  21    2.81    0.25
   1   0  21    2.76    0.20
   1   0  21    2.93    0.21
  -1   0  21    2.67    0.20
   1   0 -21    4.61    0.67
   1   0 -21    3.88    0.35
  -1   0 -21    3.51    0.56
   1   0 -21    3.00    0.27
  -1   0 -21    3.18    0.31
   1   0 -21    3.76    0.32
  -2   0  21    0.02    0.08
   2   0  21    0.58    0.22
   2   0  21    0.09    0.06
   2   0  21   -0.01    0.09
  -2   0  21    0.14    0.06
  -2   0  21    0.13    0.06
   2   0  21    0.23    0.06
   2   0 -21    0.13    0.12
  -2   0 -21   -0.07    0.16
   2   0 -21    0.27    0.14
   2   0 -21    0.61    0.24
  -2   0 -21    0.25    0.47
   2   0 -21    0.37    0.56
  -3   0  21   16.71    1.05
  -3   0  21   15.67    1.04
  -3   0  21   15.76    1.02
   3   0  21   16.30    1.02
  -3   0  21   16.17    1.14
  -3   0  21   16.20    1.04
   3   0  21   17.70    1.06
   3   0  21   15.49    1.04
   3   0  21   16.16    1.13
   3   0  21   16.65    1.05
   3   0  21   14.21    1.23
   3   0 -21   17.43    1.10
   3   0 -21   15.13    1.88
   3   0 -21   17.83    1.24
   3   0 -21   17.01    1.10
   4   0  21    4.38    0.28
  -4   0  21    3.85    0.30
  -4   0  21    4.18    0.30
  -4   0  21    4.14    0.28
   4   0  21    4.75    0.32
   4   0  21    5.10    0.46
   4   0  21    3.84    0.31
   4   0  21    4.31    0.33
   4   0 -21    4.32    0.31
  -4   0 -21    4.36    0.30
   4   0 -21    4.32    0.30
   5   0  21    4.30    0.30
   5   0  21    3.99    0.32
   5   0  21    4.41    0.28
  -5   0  21    4.18    0.29
   5   0 -21    4.41    0.30
   5   0 -21    4.57    0.31
  -6   0  21    0.21    0.03
   6   0  21    0.20    0.04
   6   0 -21    0.19    0.03
  -6   0 -21    0.27    0.04
   0   0  22    8.33    0.56
   0   0  22    8.74    0.62
   0   0  22    8.52    0.57
   0   0 -22    7.98    0.90
   0   0 -22    9.09    0.64
   1   0  22   34.42    2.30
  -1   0  22   35.91    2.31
   1   0  22   33.90    2.31
  -1   0  22   38.17    2.37
   1   0  22   36.75    2.36
  -1   0  22   36.36    2.30
   1   0  22   40.33    2.49
   1   0 -22   44.71    3.14
  -1   0 -22   43.62    3.10
  -1   0 -22   40.90    2.79
   1   0 -22   46.28    2.84
   1   0 -22   41.33    2.79
   1   0 -22   42.47    2.75
  -2   0  22  137.34    8.28
   2   0  22  129.99    8.27
   2   0  22  124.63    8.29
   2   0  22  129.31    8.20
  -2   0  22  129.97    8.20
  -2   0  22  127.80    8.21
  -2   0  22  131.53    8.31
   2   0  22  137.00    8.22
   2   0 -22  124.82    8.32
   3   0  22    1.31    0.13
  -3   0  22    1.27    0.13
   3   0  22    1.14    0.22
  -3   0  22    1.44    0.14
   3   0  22    2.16    0.37
  -3   0  22    1.47    0.11
   3   0  22    1.54    0.14
   3   0  22    1.55    0.11
   3   0  22    1.58    0.15
  -3   0  22    1.44    0.13
  -3   0  22    1.59    0.22
   3   0 -22    3.43    1.33
   3   0 -22    1.54    0.13
   3   0 -22    1.50    0.13
   3   0 -22    1.74    0.30
  -4   0  22    5.34    0.36
   4   0  22    5.84    0.36
   4   0  22    5.57    0.41
  -4   0  22    5.26    0.38
   4   0  22    5.31    0.39
  -4   0  22    5.51    0.38
   4   0  22    6.01    0.40
   4   0 -22    5.84    0.40
  -4   0 -22    5.68    0.39
   4   0 -22    6.07    0.40
  -5   0  22    1.16    0.10
   5   0  22    1.25    0.09
   5   0  22    1.08    0.11
   5   0 -22    1.35    0.11
  -5   0 -22    1.18    0.13
  -6   0  22    2.55    0.17
   6   0  22    2.59    0.18
   6   0 -22    2.89    0.19
  -6   0 -22    2.72    0.19
   0   0  23   -0.10    0.08
   0   0  23   -0.01    0.04
   0   0  23   -0.02    0.04
   0   0  23   -0.02    0.08
   0   0 -23    0.00    0.12
   0   0 -23    0.09    0.40
   1   0  23    5.62    0.40
  -1   0  23    6.13    0.41
  -1   0  23    5.91    0.40
  -1   0  23    5.73    0.46
   1   0  23    6.11    0.40
   1   0  23    5.87    0.46
   1   0 -23    6.40    0.51
  -1   0 -23    5.02    0.81
  -1   0 -23    6.34    0.52
   1   0 -23    7.00    0.48
  -2   0  23    1.49    0.12
   2   0  23    1.94    0.22
   2   0  23    1.58    0.13
   2   0  23    1.49    0.14
  -2   0  23    1.53    0.14
  -2   0  23    1.71    0.14
  -2   0  23    1.63    0.15
  -2   0  23    1.45    0.20
   2   0  23    1.44    0.12
   2   0  23    1.67    0.15
   2   0 -23    3.90    0.88
  -2   0 -23    3.30    0.76
   2   0 -23    1.65    0.27
   2   0 -23    1.76    0.14
   3   0  23    4.14    0.28
   3   0  23    3.76    0.52
   3   0  23    4.10    0.31
  -3   0  23    4.17    0.28
  -3   0  23    4.19    0.31
  -3   0  23    4.19    0.32
  -3   0  23    5.09    0.43
  -3   0  23    4.39    0.41
   3   0  23    4.44    0.32
   3   0  23    4.35    0.41
  -3   0  23    4.16    0.30
   3   0  23    4.36    0.31
   3   0 -23    2.37    1.37
   3   0 -23    4.55    0.31
   3   0 -23    4.50    0.31
   4   0  23    0.21    0.17
  -4   0  23    0.31    0.07
   4   0  23    0.28    0.07
  -4   0  23    0.24    0.07
   4   0  23    0.35    0.10
   4   0  23    0.22    0.04
   4   0  23    0.26    0.08
  -4   0  23    0.27    0.04
  -4   0 -23    0.29    0.06
   4   0 -23    0.24    0.06
   4   0 -23    0.27    0.06
  -5   0  23    0.74    0.08
   5   0  23    0.86    0.06
   5   0  23    0.73    0.08
   5   0 -23    0.75    0.08
  -5   0 -23    0.83    0.10
   6   0  23    1.82    0.13
   6   0 -23    1.92    0.13
  -6   0 -23    1.93    0.14
   0   0  24  139.14    8.48
   0   0  24  129.10    8.40
   0   0  24  134.97    8.47
   0   0  24  133.60    8.41
   0   0 -24  139.64    8.99
   0   0 -24  145.54    9.34
  -1   0  24    0.25    0.06
   1   0  24   -0.07    0.16
   1   0  24    0.30    0.07
  -1   0  24    0.20    0.12
   1   0  24    0.17    0.11
  -1   0 -24    0.05    0.17
   1   0 -24   -0.01    0.21
  -1   0 -24    0.19    0.51
   1   0 -24    0.16    0.12
   1   0 -24    0.14    0.55
   1   0 -24    0.32    0.16
   2   0  24   18.57    1.32
   2   0  24   17.21    1.22
   2   0  24   18.92    1.20
   2   0  24   20.84    1.32
  -2   0  24   17.53    1.22
  -2   0  24   20.01    1.24
  -2   0  24   19.67    1.31
  -2   0  24   18.71    1.20
  -2   0  24   18.30    1.32
  -2   0  24   20.67    1.23
   2   0  24   19.51    1.23
   2   0 -24   19.60    1.36
  -2   0 -24   16.10    1.72
   2   0 -24   19.55    1.89
   2   0 -24   20.61    1.24
  -3   0  24    4.38    0.33
  -3   0  24    4.65    0.31
  -3   0  24    5.06    0.34
  -3   0  24    4.85    0.44
   3   0  24    4.66    0.31
   3   0  24    4.63    0.35
   3   0  24    4.52    0.34
  -3   0  24    4.92    0.35
   3   0  24    4.82    0.34
   3   0  24    5.13    0.45
   3   0 -24    4.85    0.33
   3   0 -24    2.10    1.62
   3   0 -24    4.64    0.33
   4   0  24   28.57    1.87
   4   0  24   29.66    1.86
   4   0  24   30.15    1.83
   4   0  24   29.41    1.86
  -4   0  24   29.17    1.85
  -4   0  24   27.77    1.83
   4   0 -24   30.48    1.95
  -4   0 -24   30.49    1.95
   4   0 -24   31.76    1.96
  -5   0  24    0.60    0.07
   5   0  24    0.72    0.06
   5   0  24    0.75    0.08
  -5   0  24    0.61    0.07
  -5   0 -24    0.73    0.09
   5   0 -24    0.71    0.07
   6   0  24    7.36    0.47
   6   0 -24    7.10    0.47
   6   0 -24    7.60    0.47
   0   0  25    0.02    0.09
   0   0  25   -0.02    0.10
   0   0  25   -0.02    0.04
   0   0  25    0.05    0.05
   0   0 -25   -0.45    0.47
   0   0 -25   -0.04    0.15
  -1   0  25   31.74    2.00
   1   0  25   31.64    2.07
   1   0  25   31.80    2.01
  -1   0  25   31.55    1.99
  -1   0  25   34.50    2.08
  -1   0  25   28.34    2.08
   1   0  25   31.28    2.09
   1   0  25   30.96    1.99
   1   0 -25   28.89    2.41
   1   0 -25   29.43    2.01
  -1   0 -25   29.86    2.44
   1   0 -25   32.17    1.92
  -2   0  25   26.02    1.60
   2   0  25   22.46    1.47
  -2   0  25   24.33    1.50
   2   0  25   24.35    1.50
  -2   0  25   23.35    1.47
   2   0  25   21.86    1.49
  -2   0  25   24.26    1.50
  -2   0  25   22.51    1.49
  -2   0  25   20.50    1.58
   2   0  25   24.47    1.59
   2   0 -25   23.47    1.53
   2   0 -25   22.24    2.17
   2   0 -25   25.11    1.54
  -2   0 -25   24.05    1.53
  -2   0 -25   24.70    1.53
  -3   0  25    5.44    0.51
  -3   0  25    5.68    0.38
   3   0  25    5.75    0.41
   3   0  25    6.01    0.39
   3   0  25    6.39    0.43
  -3   0  25    5.77    0.42
  -3   0  25    5.99    0.41
   3   0  25    7.36    0.69
  -3   0  25    5.75    0.40
   3   0  25    6.19    0.42
   3   0  25    5.55    0.52
  -3   0  25    5.68    0.40
   3   0 -25    8.44    2.11
   3   0 -25    6.11    0.43
   3   0 -25    6.61    0.43
  -4   0  25    6.33    0.43
  -4   0  25    6.30    0.41
   4   0  25    6.32    0.45
   4   0  25    6.76    0.44
  -4   0  25    6.05    0.43
   4   0  25    6.50    0.41
   4   0  25    6.34    0.44
   4   0 -25    7.04    0.46
  -4   0 -25    6.67    0.46
  -5   0  25   24.38    1.59
   5   0  25   26.18    1.60
   5   0  25   25.68    1.58
  -5   0  25   24.73    1.60
  -5   0 -25   25.63    1.66
   5   0 -25   26.41    1.64
   0   0  26    3.98    0.27
   0   0  26    3.53    0.24
   0   0  26    3.40    0.26
   0   0  26    3.97    0.34
   0   0  26    3.13    0.33
   0   0  26    3.51    0.46
   0   0  26    3.98    0.27
   0   0 -26    3.25    0.80
   1   0  26   31.16    2.11
   1   0  26   34.33    2.14
  -1   0  26   33.93    2.14
  -1   0  26   31.35    2.13
   1   0  26   33.31    2.13
   1   0  26   35.41    2.21
  -1   0  26   34.34    2.13
  -1   0  26   31.79    2.11
  -1   0  26   37.82    2.24
   1   0  26   35.10    2.35
  -1   0  26   34.12    2.22
   1   0  26   31.89    2.13
  -1   0 -26   38.36    2.91
   1   0 -26   38.50    2.91
   1   0 -26   35.50    2.33
  -2   0  26   29.59    2.08
   2   0  26   29.51    1.96
  -2   0  26   30.85    1.96
   2   0  26   31.25    2.06
  -2   0  26   29.45    1.94
  -2   0  26   32.32    1.98
   2   0  26   30.37    1.97
   2   0  26   30.37    1.94
  -2   0  26   31.72    1.97
   2   0  26   33.02    1.99
  -2   0  26   31.67    2.06
  -2   0 -26   32.45    2.01
  -2   0 -26   31.98    2.01
   2   0 -26   32.81    2.02
   2   0 -26   30.22    2.01
  -3   0  26    3.16    0.22
  -3   0  26    2.80    0.22
  -3   0  26    2.91    0.20
  -3   0  26    2.86    0.24
  -3   0  26    3.11    0.34
   3   0  26    3.06    0.20
   3   0  26    3.24    0.36
   3   0  26    2.70    0.22
   3   0  26    2.93    0.25
  -3   0  26    2.81    0.22
   3   0 -26    2.83    0.21
   3   0 -26    3.10    0.22
   4   0  26   10.50    0.67
  -4   0  26   10.05    0.66
  -4   0  26    9.91    0.66
   4   0  26   10.38    0.64
   4   0  26    9.86    0.66
  -4   0  26    9.69    0.64
   4   0  26    9.83    0.68
   4   0 -26   10.51    0.69
  -4   0 -26   10.80    0.69
  -5   0  26    1.57    0.12
  -5   0  26    1.59    0.13
   5   0  26    1.68    0.11
   5   0  26    1.77    0.14
  -5   0 -26    1.70    0.15
   5   0 -26    1.79    0.13
   0   0  27    0.03    0.03
   0   0  27    0.03    0.05
   0   0  27   -0.10    0.09
   0   0  27   -0.09    0.11
   0   0  27   -0.25    0.22
   0   0  27   -0.16    0.10
   0   0  27    0.12    0.06
   0   0  27   -0.04    0.04
   0   0 -27    0.18    0.62
  -1   0  27    4.06    0.29
  -1   0  27    3.93    0.28
  -1   0  27    4.50    0.38
   1   0  27    4.07    0.29
   1   0  27    3.69    0.28
   1   0  27    4.22    0.49
   1   0  27    3.70    0.36
  -1   0  27    3.91    0.27
  -1   0  27    4.54    0.37
   1   0  27    4.16    0.30
  -1   0  27    4.06    0.30
   1   0  27    3.73    0.26
  -1   0 -27    4.41    0.93
   1   0 -27    4.41    0.30
   1   0 -27    4.07    1.01
  -2   0  27    0.25    0.13
   2   0  27    0.20    0.12
   2   0  27    0.26    0.07
  -2   0  27    0.18    0.07
  -2   0  27    0.28    0.07
   2   0  27    0.21    0.04
  -2   0  27    0.13    0.14
   2   0  27    0.36    0.08
   2   0  27    0.24    0.08
  -2   0  27    0.25    0.07
   2   0  27    0.01    0.15
  -2   0  27    0.23    0.05
   2   0  27    0.31    0.27
   2   0 -27   -0.41    1.01
   3   0  27    2.71    0.22
  -3   0  27    3.19    0.32
  -3   0  27    2.98    0.22
  -3   0  27    2.89    0.21
   3   0  27    2.85    0.20
  -3   0  27    2.66    0.23
   3   0  27    3.03    0.24
   3   0  27    3.00    0.23
  -3   0  27    2.75    0.19
  -3   0  27    2.65    0.21
   3   0 -27    3.20    0.23
  -3   0 -27    3.18    0.23
   4   0  27    4.23    0.30
   4   0  27    4.28    0.27
   4   0  27    3.37    0.39
  -4   0  27    4.21    0.29
  -4   0  27    4.15    0.27
   4   0  27    4.03    0.31
  -4   0  27    4.03    0.29
   4   0  27    4.20    0.29
  -4   0 -27    4.39    0.30
   4   0 -27    4.49    0.31
   5   0  27    5.45    0.34
  -5   0  27    5.30    0.35
   5   0  27    5.58    0.36
  -5   0  27    5.26    0.35
  -5   0 -27    5.37    0.38
   5   0 -27    5.74    0.37
   0   0  28   50.17    3.11
   0   0  28   47.31    3.09
   0   0  28   50.81    3.19
   0   0  28   47.57    3.18
   0   0  28   50.42    3.12
   0   0 -28   61.83    4.48
  -1   0  28    0.32    0.07
   1   0  28    0.24    0.08
   1   0  28    0.45    0.16
   1   0  28    0.25    0.25
  -1   0  28    0.42    0.07
   1   0  28    0.22    0.04
  -1   0  28    0.29    0.07
   1   0  28    0.28    0.07
   1   0  28    0.28    0.15
   1   0  28    0.34    0.07
  -1   0  28    0.33    0.13
  -1   0  28    0.27    0.05
  -1   0  28    0.23    0.15
   1   0 -28    0.29    0.06
  -1   0 -28    1.13    0.78
   1   0 -28    0.39    0.84
  -2   0  28   11.88    0.74
  -2   0  28   11.32    0.72
   2   0  28   12.33    0.77
  -2   0  28   10.99    0.74
  -2   0  28   11.30    0.75
   2   0  28    9.60    0.83
   2   0  28   10.61    0.74
   2   0  28   11.20    0.85
  -2   0  28   12.18    0.85
   2   0  28   11.70    0.75
   2   0  28   11.10    0.72
   2   0 -28   12.02    0.78
   2   0 -28   12.15    0.78
  -2   0 -28   12.05    0.78
   2   0 -28   10.39    1.77
  -3   0  28   -0.01    0.14
   3   0  28    0.10    0.07
  -3   0  28    0.22    0.06
  -3   0  28    0.38    0.08
   3   0  28    0.25    0.05
  -3   0  28    0.24    0.06
   3   0  28    0.14    0.14
  -3   0  28    0.24    0.08
  -3   0  28    0.29    0.05
   3   0  28    0.29    0.08
   3   0  28    0.23    0.07
   3   0 -28    0.35    0.08
  -3   0 -28    0.27    0.07
  -4   0  28    0.05    0.05
   4   0  28   -0.01    0.14
  -4   0  28    0.03    0.02
   4   0  28    0.05    0.03
  -4   0  28   -0.01    0.04
   4   0  28    0.16    0.06
   4   0  28    0.04    0.07
   4   0  28    0.01    0.05
  -4   0 -28    0.03    0.04
   4   0 -28    0.00    0.04
   5   0  28    2.19    0.15
  -5   0  28    2.13    0.14
  -5   0  28    1.98    0.14
   5   0  28    1.82    0.13
   5   0 -28    2.11    0.15
  -5   0 -28    2.04    0.16
   5   0 -28    2.14    0.15
   0   0  29   -0.01    0.04
   0   0  29    0.05    0.06
   0   0  29    0.07    0.06
   0   0  29    0.04    0.14
   0   0  29   -0.02    0.14
   0   0  29    0.00    0.05
   0   0  29    0.00    0.25
   0   0  29    0.06    0.13
   0   0 -29   -0.14    0.85
  -1   0  29    8.86    0.66
   1   0  29    8.04    0.65
   1   0  29    8.63    0.66
  -1   0  29    9.15    0.58
   1   0  29    7.08    0.76
  -1   0  29    8.27    0.54
   1   0  29    8.09    0.54
  -1   0  29    8.10    0.55
   1   0  29    9.21    0.57
   1   0  29    8.66    0.58
   1   0  29    7.64    0.55
  -1   0  29    8.86    0.56
  -1   0  29    7.62    0.64
   1   0 -29    9.55    0.59
   1   0 -29    7.25    1.35
  -1   0 -29    6.47    1.27
  -1   0 -29    9.00    0.59
   2   0  29    0.41    0.08
  -2   0  29    0.39    0.18
  -2   0  29    0.43    0.05
  -2   0  29    0.36    0.07
  -2   0  29    0.36    0.07
   2   0  29    0.35    0.08
   2   0  29    0.30    0.07
   2   0  29    0.39    0.05
   2   0  29    0.36    0.20
  -2   0  29    0.43    0.09
   2   0  29    1.28    0.43
  -2   0 -29    0.36    0.07
   2   0 -29    1.09    1.48
   2   0 -29    0.49    0.07
   2   0 -29    0.50    0.07
   3   0  29    8.15    0.50
   3   0  29    7.00    0.49
  -3   0  29    7.21    0.46
  -3   0  29    6.93    0.50
   3   0  29    8.28    0.64
  -3   0  29    7.78    0.49
  -3   0  29    6.49    0.48
  -3   0  29    6.36    0.57
   3   0  29    7.19    0.51
   3   0  29    7.35    0.47
  -3   0  29    7.05    0.48
   3   0 -29    7.71    0.53
  -3   0 -29    8.31    0.53
  -4   0  29    5.74    0.38
  -4   0  29    5.66    0.38
   4   0  29    5.76    0.39
   4   0  29    4.96    0.40
   4   0  29    5.86    0.39
   4   0  29    5.65    0.36
  -4   0  29    5.58    0.36
  -4   0 -29    5.78    0.39
   4   0 -29    6.04    0.39
   5   0  29    0.14    0.04
  -5   0  29    0.08    0.02
   5   0 -29    0.13    0.03
   5   0 -29    0.23    0.03
  -5   0 -29    0.16    0.05
   0   0  30  108.26    7.05
   0   0  30  112.02    7.06
   0   0  30  108.64    7.04
   0   0  30  114.58    6.96
   0   0  30  110.88    6.97
   0   0 -30  111.81    7.66
   1   0  30   82.57    5.42
  -1   0  30   85.83    5.42
   1   0  30   89.89    5.32
  -1   0  30   83.62    5.32
   1   0  30   85.71    5.33
  -1   0  30   85.27    5.33
   1   0  30   77.15    5.31
  -1   0  30   86.99    5.44
   1   0 -30   87.15    5.31
   1   0 -30   79.57    5.97
  -1   0 -30   86.16    6.01
  -2   0  30   12.25    0.76
  -2   0  30   11.43    0.73
   2   0  30   11.10    0.74
  -2   0  30   11.28    0.77
   2   0  30   12.16    0.78
   2   0  30   12.28    0.77
   2   0  30   10.80    0.76
  -2   0  30   11.13    0.75
   2   0 -30   12.58    0.82
   2   0 -30   13.10    0.82
  -2   0 -30   12.65    0.82
   2   0 -30    8.51    2.17
  -3   0  30    0.18    0.16
   3   0  30    0.03    0.06
  -3   0  30    0.07    0.08
  -3   0  30    0.03    0.05
  -3   0  30    0.03    0.05
  -3   0  30   -0.02    0.04
   3   0  30    0.03    0.03
   3   0  30   -0.04    0.06
  -3   0  30    0.02    0.03
   3   0  30    0.09    0.15
   3   0  30   -0.01    0.05
   3   0 -30    0.01    0.04
   3   0 -30    0.04    0.04
  -3   0 -30    0.07    0.06
   4   0  30    3.05    0.21
  -4   0  30    2.86    0.20
   4   0  30    2.86    0.19
   4   0  30    2.32    0.22
  -4   0  30    2.76    0.20
   4   0  30    2.80    0.21
   4   0 -30    3.16    0.21
   4   0 -30    2.84    0.21
  -4   0 -30    3.02    0.21
   5   0  30    0.00    0.03
  -5   0  30    0.01    0.02
  -5   0 -30    0.02    0.03
   5   0 -30    0.01    0.02
   0   0  31    0.07    0.04
   0   0  31    0.08    0.06
   0   0  31   -0.05    0.15
   0   0  31   -0.26    0.15
   0   0  31    0.00    0.05
   0   0  31    0.01    0.13
   0   0  31    0.39    0.29
   0   0  31    0.10    0.07
   0   0 -31   -0.61    0.95
  -1   0  31    0.26    0.05
  -1   0  31    0.17    0.07
  -1   0  31   -0.06    0.19
  -1   0  31    0.14    0.06
   1   0  31    0.25    0.05
  -1   0  31    0.39    0.15
   1   0  31    0.24    0.08
   1   0  31    0.16    0.08
  -1   0  31    0.15    0.07
   1   0  31    0.77    0.37
   1   0  31    0.04    0.18
   1   0 -31    0.03    1.19
   1   0 -31    0.21    0.06
  -1   0 -31    0.28    1.09
  -1   0 -31    0.25    0.07
   2   0  31    0.23    0.07
  -2   0  31    0.33    0.08
  -2   0  31    0.23    0.07
   2   0  31    0.34    0.05
   2   0  31    0.16    0.07
  -2   0  31    0.25    0.04
   2   0  31    0.27    0.07
  -2   0  31    0.26    0.08
   2   0 -31    0.27    0.06
  -2   0 -31    0.26    0.06
   3   0  31    6.09    0.39
  -3   0  31    6.11    0.41
  -3   0  31    6.15    0.41
   3   0  31    5.72    0.43
   3   0  31    6.04    0.41
  -3   0  31    5.68    0.38
   3   0  31    6.06    0.42
  -3   0  31    5.81    0.40
  -3   0 -31    6.62    0.45
   3   0 -31    6.43    0.44
   3   0 -31    6.96    0.45
   4   0  31    1.81    0.14
  -4   0  31    1.63    0.14
   4   0  31    1.98    0.13
   4   0  31    1.77    0.14
  -4   0  31    1.79    0.14
  -4   0 -31    2.04    0.17
  -4   0 -31    2.11    0.15
   4   0 -31    1.95    0.15
   4   0 -31    2.04    0.15
   5   0  31    0.11    0.03
  -5   0  31    0.13    0.03
  -5   0 -31    0.08    0.03
   5   0 -31    0.03    0.03
   0   0  32   89.63    5.37
   0   0  32   89.06    5.38
   0   0  32   77.40    5.47
   0   0 -32   77.54    5.68
   1   0  32   18.13    1.23
  -1   0  32   20.27    1.34
   1   0  32   19.84    1.25
  -1   0  32   18.50    1.25
   1   0  32   18.82    1.21
   1   0  32   20.71    1.36
  -1   0  32   19.10    1.21
   1   0  32   19.75    1.24
  -1   0  32   18.96    1.23
  -1   0  32   18.04    1.23
   1   0 -32   15.60    2.36
  -1   0 -32   16.29    2.16
   1   0 -32   19.37    1.23
  -1   0 -32   20.53    1.23
   2   0  32    8.40    0.54
   2   0  32    8.42    0.51
  -2   0  32    8.38    0.53
  -2   0  32    7.29    0.52
  -2   0  32    8.00    0.50
  -2   0  32    7.33    0.54
   2   0  32    7.03    0.52
   2   0  32    7.78    0.55
   2   0 -32    9.16    0.58
  -2   0 -32    8.64    0.58
   3   0  32    4.44    0.33
   3   0  32    4.61    0.29
  -3   0  32    4.56    0.29
   3   0  32    4.64    0.32
   3   0  32    4.30    0.31
  -3   0  32    4.18    0.31
  -3   0  32    4.55    0.31
  -3   0 -32    4.96    0.35
   3   0 -32    5.30    0.34
   4   0  32    7.33    0.45
  -4   0  32    6.88    0.46
   4   0  32    7.06    0.47
   4   0  32    7.02    0.47
  -4   0  32    7.15    0.46
  -4   0 -32    7.79    0.53
  -4   0 -32    7.91    0.52
   4   0 -32    8.25    0.51
   5   0  32    0.39    0.04
  -5   0 -32    0.42    0.05
   0   0  33    0.03    0.04
   0   0  33    0.00    0.13
   0   0  33    0.06    0.05
   0   0  33    0.11    0.06
   0   0  33    0.07    0.05
   0   0 -33   -0.79    1.50
  -1   0  33    4.67    0.30
  -1   0  33    4.43    0.32
  -1   0  33    4.69    0.34
  -1   0  33    4.66    0.32
  -1   0  33    4.05    0.41
   1   0  33    4.53    0.43
   1   0  33    4.50    0.34
   1   0  33    4.62    0.32
   1   0  33    4.54    0.33
   1   0  33    4.62    0.30
   1   0 -33    4.93    0.33
  -1   0 -33    4.86    0.33
   1   0 -33    5.81    2.06
  -1   0 -33    1.88    1.47
  -2   0  33    2.04    0.16
  -2   0  33    1.98    0.18
   2   0  33    2.09    0.17
   2   0  33    2.14    0.15
   2   0  33    2.13    0.17
  -2   0  33    2.08    0.15
  -2   0  33    2.12    0.17
   2   0  33    2.12    0.19
  -2   0 -33    2.31    0.17
   2   0 -33    2.21    0.17
   3   0  33    1.43    0.10
  -3   0  33    1.35    0.12
  -3   0  33    1.35    0.12
  -3   0  33    1.40    0.10
   3   0  33    1.48    0.13
   3   0  33    1.22    0.14
   3   0  33    1.33    0.12
   3   0  33    1.58    0.24
   3   0 -33    1.48    0.12
  -3   0 -33    1.51    0.13
  -4   0  33    0.42    0.05
   4   0  33    0.32    0.03
  -4   0 -33    0.43    0.07
   4   0 -33    0.36    0.05
  -4   0 -33    0.38    0.05
   0   0  34   29.83    1.89
   0   0  34   30.18    1.91
   0   0  34   28.43    1.87
   0   0  34   30.38    1.89
   0   0 -34   11.97    2.20
   1   0  34   59.95    3.64
  -1   0  34   56.82    3.61
  -1   0  34   58.70    3.64
  -1   0  34   54.62    3.63
   1   0  34   60.23    3.66
   1   0  34   56.87    3.63
  -1   0  34   56.65    3.64
  -1   0 -34   64.69    4.06
  -2   0  34    3.78    0.34
  -2   0  34    3.07    0.24
   2   0  34    3.48    0.25
   2   0  34    3.75    0.35
  -2   0  34    3.14    0.24
  -2   0  34    2.87    0.25
   2   0  34    3.17    0.24
   2   0  34    3.08    0.25
  -2   0  34    3.22    0.22
   2   0  34    3.38    0.22
  -2   0 -34    3.51    0.24
   2   0 -34    3.47    0.24
  -3   0  34    0.71    0.06
   3   0  34    0.78    0.08
  -3   0  34    0.69    0.08
   3   0  34    0.64    0.10
   3   0  34    0.73    0.08
   3   0  34    0.69    0.06
  -3   0 -34    0.84    0.09
   3   0 -34    0.89    0.08
   4   0  34   10.87    0.66
  -4   0  34   10.11    0.67
   4   0 -34   11.97    0.74
  -4   0 -34   11.88    0.75
  -4   0 -34   11.37    0.76
   0   0  35    0.00    0.05
   0   0  35    0.03    0.05
   0   0  35    0.00    0.05
   0   0  35    0.02    0.03
   0   0  35    0.07    0.12
   0   0 -35    0.07    0.05
  -1   0  35    4.37    0.33
  -1   0  35    4.27    0.31
   1   0  35    4.63    0.30
  -1   0  35    4.61    0.32
   1   0  35    4.34    0.32
   1   0  35    4.52    0.34
   1   0  35    4.77    0.32
  -1   0  35    4.59    0.30
  -1   0 -35    5.24    0.36
  -2   0  35    0.39    0.10
  -2   0  35    0.44    0.05
  -2   0  35    0.41    0.07
   2   0  35    0.42    0.05
  -2   0  35    0.41    0.07
   2   0  35    0.56    0.08
   2   0  35    0.36    0.09
   2   0  35    0.40    0.07
  -2   0 -35    0.47    0.06
   2   0 -35    0.63    0.07
  -3   0  35    7.72    0.51
  -3   0  35    7.74    0.52
   3   0  35    8.34    0.53
   3   0  35    8.27    0.53
   3   0  35    8.10    0.51
  -3   0 -35    8.51    0.59
   3   0 -35    9.05    0.57
  -3   0 -35    9.30    0.58
  -4   0  35    3.25    0.22
  -4   0 -35    3.71    0.25
   4   0 -35    3.57    0.24
  -4   0 -35    3.67    0.24
   0   0  36    2.48    0.20
   0   0  36    2.38    0.17
   0   0  36    2.15    0.19
   0   0  36    2.57    0.19
   0   0  36    2.70    0.28
   0   0 -36    2.51    0.19
  -1   0  36    0.60    0.20
  -1   0  36    0.63    0.09
   1   0  36    0.66    0.10
   1   0  36    0.77    0.08
   1   0  36    0.47    0.15
  -1   0  36    0.56    0.08
  -1   0  36    0.55    0.06
  -1   0  36    0.77    0.08
   1   0  36    0.61    0.06
   1   0  36    0.57    0.08
  -1   0 -36    0.58    0.08
   2   0  36    0.03    0.05
  -2   0  36    0.09    0.05
  -2   0  36    0.07    0.03
   2   0  36    0.05    0.04
   2   0  36    0.07    0.03
   2   0  36    0.13    0.15
   2   0  36    0.04    0.06
  -2   0  36    0.03    0.04
   2   0 -36    0.15    0.05
  -2   0 -36    0.14    0.04
  -2   0 -36    0.08    0.05
  -2   0 -36    0.13    0.05
   3   0  36    0.01    0.04
  -3   0  36    0.05    0.03
   3   0  36    0.03    0.04
  -3   0  36    0.10    0.02
   3   0  36    0.07    0.02
   3   0 -36    0.06    0.03
  -3   0 -36    0.03    0.04
  -3   0 -36    0.00    0.04
  -4   0  36    1.41    0.10
  -4   0 -36    1.66    0.12
   0   0  37    0.03    0.03
   0   0  37    0.11    0.13
   0   0  37    0.01    0.05
   0   0  37   -0.01    0.04
   0   0  37   -0.08    0.06
   0   0 -37    0.05    0.05
   1   0  37    1.84    0.16
  -1   0  37    2.00    0.14
  -1   0  37    2.12    0.16
   1   0  37    1.98    0.14
   1   0  37    1.97    0.18
  -1   0  37    1.81    0.17
  -1   0  37    1.94    0.15
   1   0  37    1.98    0.16
  -1   0 -37    2.39    0.18
   2   0  37    2.37    0.22
   2   0  37    2.41    0.20
  -2   0  37    2.90    0.20
  -2   0  37    2.64    0.20
   2   0  37    2.88    0.20
  -2   0  37    2.75    0.18
   2   0  37    2.91    0.18
  -2   0 -37    3.45    0.22
  -2   0 -37    3.25    0.23
  -2   0 -37    2.97    0.22
  -3   0  37    2.31    0.16
   3   0  37    2.37    0.15
   3   0  37    2.17    0.17
  -3   0 -37    2.66    0.18
  -3   0 -37    2.42    0.18
   0   0  38   53.33    3.27
   0   0  38   50.91    3.29
   0   0  38   51.70    3.27
   1   0  38    6.79    0.50
   1   0  38    7.60    0.49
   1   0  38    7.47    0.49
  -1   0  38    7.19    0.49
  -1   0  38    7.14    0.47
   1   0  38    7.87    0.47
  -1   0  38    7.70    0.49
  -1   0  38    6.97    0.50
   1   0 -38    8.10    0.53
  -1   0 -38    7.98    0.52
   2   0  38   11.04    0.69
  -2   0  38   10.35    0.67
   2   0  38   10.43    0.69
   2   0  38   10.46    0.67
  -2   0  38   10.69    0.68
  -2   0 -38   12.42    0.80
  -2   0 -38   12.44    0.79
  -3   0  38    0.17    0.04
   3   0  38    0.17    0.04
   3   0  38    0.13    0.02
  -3   0 -38    0.17    0.04
  -3   0 -38    0.13    0.03
   3   0 -38    0.16    0.03
   0   0  39   -0.02    0.07
   0   0  39    0.05    0.14
   0   0  39    0.05    0.03
   0   0  39    0.04    0.05
   0   0 -39    0.03    0.04
   1   0  39    1.65    0.14
  -1   0  39    1.90    0.12
  -1   0  39    1.76    0.14
  -1   0  39    1.71    0.14
   1   0  39    1.73    0.14
   1   0  39    1.78    0.12
   1   0 -39    1.96    0.14
  -1   0 -39    2.07    0.15
   1   0 -39    1.92    0.15
  -1   0 -39    2.05    0.15
   2   0  39    0.03    0.04
  -2   0  39    0.02    0.03
   2   0  39    0.02    0.02
   2   0  39    0.06    0.04
  -2   0  39    0.03    0.02
  -2   0 -39    0.03    0.04
   2   0 -39    0.06    0.04
  -3   0  39    0.03    0.03
   3   0  39    0.03    0.03
   3   0 -39    0.00    0.02
  -3   0 -39    0.08    0.03
   0   0  40    1.85    0.13
   0   0  40    2.04    0.15
   0   0 -40    2.43    0.17
   0   0 -40    2.39    0.17
  -1   0  40    0.02    0.04
  -1   0  40    0.02    0.02
  -1   0  40    0.08    0.04
   1   0  40    0.01    0.04
   1   0  40    0.03    0.04
   1   0  40   -0.02    0.02
   1   0 -40    0.03    0.03
  -1   0 -40    0.05    0.04
  -1   0 -40    0.01    0.03
   1   0 -40    0.06    0.04
   2   0  40   10.04    0.66
   2   0  40   10.52    0.65
  -2   0  40   10.34    0.66
  -2   0 -40   11.48    0.73
   2   0 -40   11.31    0.73
   3   0  40    0.32    0.04
  -3   0  40    0.33    0.04
  -3   0 -40    0.42    0.04
   3   0 -40    0.39    0.04
   0   0  41   -0.06    0.04
   0   0  41    0.01    0.04
   0   0  41    0.00    0.02
   0   0 -41    0.02    0.03
   0   0 -41    0.02    0.04
  -1   0  41   10.97    0.72
  -1   0  41   11.35    0.71
   1   0  41   11.37    0.71
   1   0  41   11.22    0.72
  -1   0 -41   12.97    0.83
  -1   0 -41   13.06    0.83
   1   0 -41   13.05    0.83
   2   0  41    0.06    0.03
   2   0  41    0.07    0.01
  -2   0  41    0.05    0.03
  -2   0 -41    0.06    0.03
   2   0 -41    0.10    0.03
   0   0  42   18.63    1.22
   0   0  42   19.84    1.21
   0   0 -42   22.30    1.40
   0   0 -42   22.08    1.40
   1   0  42    0.51    0.04
  -1   0  42    0.50    0.05
   1   0  42    0.48    0.05
  -1   0 -42    0.59    0.06
  -1   0 -42    0.56    0.05
   1   0 -42    0.59    0.06
  -2   0  42    0.39    0.04
   2   0  42    0.50    0.05
  -2   0 -42    0.53    0.05
   2   0 -42    0.56    0.05
   0   0  43    0.02    0.03
   0   0 -43    0.04    0.03
   0   0 -43    0.01    0.02
   1   0  43    1.44    0.10
  -1   0  43    1.38    0.10
  -1   0 -43    1.93    0.13
   1   0 -43    1.94    0.13
   2   0  43    0.01    0.02
  -2   0  43    0.02    0.02
   2   0 -43    0.03    0.02
  -2   0 -43    0.00    0.02
   0   0  44    0.00    0.02
   0   0 -44    0.06    0.02
   1   0  44    1.87    0.13
  -1   0  44    1.86    0.13
   1   0 -44    1.90    0.12
  -1   0 -44    1.80    0.13
   6  -1   0    0.27    0.06
   6  -1   0    0.29    0.06
  -6   1   0    0.36    0.05
   5  -1   0    0.43    0.08
   5  -1   0    0.35    0.17
  -5   1   0    0.21    0.27
   5  -1   0    0.11    0.26
  -5   1   0    0.40    0.07
   5  -1   0    0.49    0.08
   5  -1   0    0.32    0.05
   4  -1   0    1.04    0.24
   4  -1   0    0.83    0.10
   4  -1   0    1.08    0.15
  -4   1   0    0.90    0.19
   4  -1   0    0.82    0.10
  -4   1   0    0.81    0.09
   3  -1   0    0.72    0.16
   3  -1   0    0.58    0.43
  -3   1   0    0.59    0.13
  -3   1   0    0.64    0.08
  -3   1   0    0.67    0.69
   3  -1   0    0.77    0.08
  -3   1   0    0.63    0.13
   3  -1   0    0.74    0.11
   3  -1   0    0.68    0.13
   3  -1   0   -0.66    0.60
   2  -1   0    0.69    0.32
   2  -1   0    1.06    0.30
   2  -1   0    1.09    0.15
   2  -1   0    1.02    0.11
  -2   1   0    0.86    0.11
  -2   1   0    1.83    0.54
   1  -1   0    0.08    0.13
   1  -1   0    0.09    0.04
   1  -1   0    0.04    0.05
   1  -1   0   -0.06    0.08
  -1   1   0    0.07    0.04
  -1   1   0   -0.03    0.11
   0   1   0    0.08    0.01
   0  -1   0    0.08    0.01
   0  -1   0    0.07    0.02
   0  -1   0    0.06    0.02
   0   1   0    0.07    0.01
   1   1   0    0.06    0.03
  -1  -1   0    0.06    0.09
   1   1   0   -0.13    0.12
  -1  -1   0    0.04    0.04
   1   1   0    0.07    0.05
   1   1   0    0.05    0.12
   2   1   0    1.18    0.15
   2   1   0    1.37    0.36
   2   1   0    1.21    0.36
  -2  -1   0    1.11    0.34
  -2  -1   0    0.88    0.11
   2   1   0    1.09    0.11
  -3  -1   0    1.38    0.72
   3   1   0    0.86    0.16
   3   1   0    0.87    0.14
   3   1   0   -0.96    0.97
   3   1   0    0.42    0.58
   3   1   0    0.68    0.12
  -3  -1   0    0.61    0.12
   3   1   0    0.89    0.09
   4   1   0    0.86    0.10
   4   1   0    0.95    0.16
   4   1   0    0.89    0.16
  -4  -1   0    0.78    0.20
   4   1   0    0.96    0.10
   4   1   0    0.85    0.24
   5   1   0    0.21    0.09
   5   1   0    0.38    0.07
   5   1   0    0.31    0.05
  -5  -1   0    0.44    0.07
   5   1   0    0.24    0.07
   5   1   0    0.30    0.07
   5   1   0    0.35    0.28
   5   1   0    0.18    0.17
   6   1   0    0.36    0.06
   6   1   0    0.34    0.04
   6   1   0    0.34    0.06
   7   1   0    0.03    0.02
  -7  -1   0    0.04    0.02
  -6   1   1    0.25    0.05
   6  -1   1    0.23    0.06
   6  -1   1    0.25    0.06
   6  -1  -1    0.26    0.06
   6  -1  -1    0.27    0.06
  -6   1  -1    0.26    0.05
   5  -1   1   -0.04    0.16
   5  -1   1    0.02    0.06
   5  -1   1    0.01    0.03
   5  -1   1    0.18    0.27
   5  -1   1    0.00    0.06
  -5   1   1    0.06    0.06
   5  -1   1    0.01    0.06
  -5   1   1    0.41    0.28
   5  -1  -1    0.01    0.06
  -5   1  -1    0.16    0.27
   5  -1  -1    0.30    0.28
   5  -1  -1    0.00    0.15
   5  -1  -1    0.12    0.06
   5  -1  -1    0.08    0.29
   5  -1  -1    0.05    0.03
  -5   1  -1   -0.01    0.05
  -4   1   1    0.19    0.06
   4  -1   1    0.28    0.07
  -4   1   1    0.18    0.16
   4  -1   1    0.22    0.12
   4  -1   1    0.27    0.12
  -4   1   1    0.27    0.15
   4  -1   1    0.08    0.17
   4  -1   1    0.22    0.07
  -4   1  -1    0.32    0.16
   4  -1  -1    0.04    0.17
   4  -1  -1    0.29    0.07
   4  -1  -1    0.29    0.06
   4  -1  -1   -0.10    1.11
   4  -1  -1    0.14    0.12
   4  -1  -1    0.22    0.11
  -3   1   1   -0.62    0.73
   3  -1   1    0.43    0.74
   3  -1   1    0.09    0.07
  -3   1   1    0.10    0.11
   3  -1   1   -0.04    0.09
   3  -1   1   -0.02    0.09
  -3   1   1    0.09    0.05
  -3   1   1    0.00    0.07
   3  -1   1    0.06    0.05
   3  -1   1   -0.10    0.42
   3  -1  -1    0.04    0.38
   3  -1  -1   -0.03    0.10
   3  -1  -1    0.04    0.09
   3  -1  -1    0.03    0.07
   3  -1  -1    0.34    0.93
  -3   1  -1    0.11    0.05
  -3   1  -1    0.00    0.10
  -3   1  -1   -0.03    0.08
  -3   1  -1   -0.04    0.58
   3  -1  -1   -0.10    0.04
   2  -1   1    0.91    0.13
  -2   1   1    0.69    0.10
   2  -1   1    0.75    0.09
   2  -1   1    0.72    0.29
   2  -1   1    1.25    0.38
  -2   1   1    0.67    0.31
  -2   1  -1    0.65    0.31
   2  -1  -1    0.56    0.25
   2  -1  -1    0.73    0.11
   2  -1  -1    0.70    0.30
  -2   1  -1    0.65    0.10
   2  -1  -1    0.69    0.09
   1  -1   1    0.03    0.04
  -1   1   1    0.05    0.04
   1  -1   1    0.03    0.15
  -1   1   1    0.06    0.11
   1  -1   1   -0.07    0.11
   1  -1   1    0.01    0.04
   1  -1  -1    0.02    0.11
   1  -1  -1   -0.01    0.03
   1  -1  -1    0.01    0.11
  -1   1  -1    0.01    0.11
   1  -1  -1   -0.02    0.04
  -1   1  -1    0.04    0.04
   0  -1   1    0.01    0.01
   0   1  -1   -0.02    0.03
   0   1  -1    0.02    0.01
   0   1  -1    0.01    0.01
   0   1  -1   -0.01    0.02
   0  -1  -1    0.00    0.01
   0   1  -1    0.01    0.01
   0  -1  -1    0.01    0.01
  -1  -1   1    0.09    0.11
   1   1   1   -0.01    0.04
  -1  -1   1    0.01    0.04
   1   1   1    0.01    0.03
   1   1   1    0.07    0.11
   1   1   1    0.01    0.08
   1   1  -1   -0.09    0.10
  -1  -1  -1    0.02    0.04
   1   1  -1    0.02    0.05
   1   1  -1    0.01    0.03
  -1  -1  -1   -0.02    0.10
   1   1  -1    0.11    0.13
  -2  -1   1    0.63    0.32
   2   1   1    0.62    0.09
   2   1   1    0.73    0.33
   2   1   1    0.74    0.12
   2   1   1    1.01    0.33
  -2  -1   1    0.60    0.09
   2   1  -1    0.79    0.12
   2   1  -1    0.56    0.40
  -2  -1  -1    0.87    0.11
   2   1  -1    0.79    0.29
  -2  -1  -1    0.75    0.31
   2   1  -1    0.75    0.10
  -3  -1   1    0.01    0.69
   3   1   1   -0.04    0.06
   3   1   1    0.01    0.04
   3   1   1    0.04    0.68
   3   1   1   -0.10    0.10
   3   1   1    0.36    0.57
   3   1   1    0.01    0.08
  -3  -1   1    0.19    0.09
  -3  -1  -1    0.04    0.07
   3   1  -1    0.00    0.10
   3   1  -1   -0.05    0.08
   3   1  -1    0.03    0.07
   3   1  -1   -0.33    0.57
   3   1  -1    0.11    0.05
   3   1  -1   -0.03    0.70
  -3  -1  -1    0.09    0.71
   4   1   1    0.31    0.07
  -4  -1   1    0.21    0.15
   4   1   1    0.33    0.07
   4   1   1    0.33    0.13
   4   1   1    0.30    0.11
   4   1   1    0.19    0.21
   4   1  -1    0.31    0.18
   4   1  -1    0.25    0.06
   4   1  -1    0.28    0.12
   4   1  -1    0.15    0.12
   4   1  -1    0.20    0.06
  -4  -1  -1    0.37    0.18
   5   1   1    0.06    0.06
  -5  -1   1    0.12    0.05
   5   1   1    0.00    0.07
   5   1   1   -0.17    0.25
   5   1   1    0.06    0.14
   5   1   1    0.02    0.03
   5   1   1    0.01    0.06
   5   1   1   -0.06    0.16
   5   1   1   -0.06    0.05
   5   1  -1    0.02    0.26
   5   1  -1    0.00    0.05
   5   1  -1    0.12    0.07
   5   1  -1    0.28    0.17
   5   1  -1   -0.03    0.08
   5   1  -1    0.02    0.06
   5   1  -1   -0.05    0.14
   5   1  -1    0.02    0.03
   6   1   1    0.25    0.04
   6   1   1    0.26    0.06
   6   1   1    0.31    0.06
   6   1  -1    0.23    0.06
   6   1  -1    0.23    0.06
   7   1   1    0.24    0.03
  -7  -1  -1    0.31    0.04
   7  -1  -2    0.01    0.02
   6  -1   2    0.21    0.06
  -6   1   2    0.19    0.05
   6  -1   2    0.21    0.06
   6  -1  -2    0.15    0.05
  -6   1  -2    0.17    0.04
   6  -1  -2    0.30    0.06
   5  -1   2    0.05    0.03
  -5   1   2    0.21    0.23
  -5   1   2    0.11    0.06
   5  -1   2    0.12    0.06
   5  -1   2    0.09    0.28
   5  -1   2    0.07    0.16
   5  -1   2    0.09    0.07
   5  -1   2    0.02    0.06
   5  -1  -2   -0.02    0.28
   5  -1  -2    0.23    0.19
   5  -1  -2    0.16    0.04
  -5   1  -2    0.22    0.29
   5  -1  -2    0.09    0.06
   5  -1  -2   -0.10    0.24
   5  -1  -2    0.20    0.16
  -5   1  -2    0.11    0.06
   5  -1  -2    0.17    0.07
  -4   1   2    0.84    0.19
   4  -1   2    0.77    0.09
   4  -1   2    0.81    0.23
  -4   1   2    0.80    0.09
  -4   1   2    0.50    0.17
   4  -1   2    0.92    0.10
   4  -1   2    0.61    0.15
   4  -1  -2    0.74    0.10
   4  -1  -2    0.83    0.15
  -4   1  -2    0.50    0.19
   4  -1  -2    1.38    1.16
   4  -1  -2    0.71    0.16
   4  -1  -2    0.94    0.23
   4  -1  -2    0.62    0.09
  -3   1   2   -0.14    0.55
   3  -1   2    0.72    0.75
   3  -1   2    0.32    0.10
   3  -1   2    0.22    0.12
   3  -1   2    0.35    0.51
   3  -1   2    0.23    0.06
  -3   1   2    0.37    0.09
   3  -1   2    0.22    0.14
  -3   1   2    0.23    0.06
   3  -1  -2    0.32    0.08
   3  -1  -2    0.38    0.13
  -3   1  -2    0.45    0.11
  -3   1  -2    0.31    0.11
   3  -1  -2    0.30    0.06
  -3   1  -2    0.44    0.66
   3  -1  -2   -0.16    0.65
   3  -1  -2    0.13    0.11
   3  -1  -2    0.27    0.44
  -2   1   2    1.13    0.36
  -2   1   2    0.87    0.11
   2  -1   2    1.08    0.30
   2  -1   2    0.95    0.10
   2  -1   2    1.04    0.38
  -2   1  -2    1.16    0.34
   2  -1  -2    0.71    0.29
  -2   1  -2    0.77    0.11
   2  -1  -2    1.14    0.37
   2  -1  -2    0.98    0.11
   2  -1  -2    1.23    0.15
  -1   1   2    0.25    0.14
   1  -1   2    0.30    0.05
   1  -1   2    0.27    0.14
  -1   1   2    0.22    0.05
   1  -1   2    0.25    0.14
   1  -1   2    0.39    0.07
   1  -1  -2    0.30    0.06
   1  -1  -2    0.20    0.13
  -1   1  -2    0.13    0.13
  -1   1  -2    0.28    0.05
   1  -1  -2    0.20    0.14
   1  -1  -2    0.22    0.05
   0   1   2    0.00    0.01
   0   1   2    0.01    0.01
   0  -1   2    0.01    0.03
   0  -1   2    0.00    0.01
   0   1   2   -0.03    0.02
   0  -1  -2    0.03    0.01
   0   1  -2    0.02    0.05
   0   1  -2    0.00    0.04
   0  -1  -2    0.00    0.02
   0   1  -2    0.01    0.02
   0  -1  -2   -0.02    0.02
  -1  -1   2    0.25    0.19
   1   1   2    0.16    0.12
   1   1   2    0.32    0.05
  -1  -1   2    0.32    0.06
   1   1   2    0.24    0.14
   1   1   2    0.40    0.07
   1   1  -2    0.26    0.14
  -1  -1  -2    0.19    0.11
   1   1  -2    0.39    0.06
   1   1  -2    0.28    0.14
   1   1  -2    0.40    0.08
   2   1   2    1.01    0.14
  -2  -1   2    1.07    0.37
  -2  -1   2    0.90    0.11
   2   1   2    1.21    0.34
   2   1   2    0.87    0.30
   2   1   2    0.99    0.10
   2   1  -2    1.06    0.30
  -2  -1  -2    0.94    0.32
   2   1  -2    1.04    0.34
   2   1  -2    1.42    0.13
   2   1  -2    1.18    0.15
  -2  -1  -2    0.95    0.12
  -3  -1   2   -0.02    0.58
   3   1   2    0.16    0.57
   3   1   2    0.40    0.09
   3   1   2    0.22    0.13
   3   1   2    0.28    0.06
  -3  -1   2    0.19    0.10
   3   1   2    0.23    0.10
   3   1   2    0.51    0.77
   3   1  -2    0.18    0.05
   3   1  -2    0.28    0.57
  -3  -1  -2    0.41    0.63
   3   1  -2    0.39    0.10
   3   1  -2    0.27    0.11
  -3  -1  -2    0.27    0.10
   3   1  -2   -0.01    0.77
   3   1  -2    0.49    0.15
   4   1   2    0.98    0.24
   4   1   2    0.99    0.17
   4   1   2    0.76    0.09
   4   1   2    0.65    0.15
   4   1   2    0.65    0.09
  -4  -1   2    0.90    0.19
   4   1  -2    1.00    0.17
   4   1  -2    0.84    0.11
   4   1  -2    1.01    0.24
  -4  -1  -2    1.18    0.21
   4   1  -2    0.92    0.16
   4   1  -2    0.91    0.10
   5   1   2   -0.13    0.17
   5   1   2    0.02    0.27
   5   1   2    0.06    0.06
   5   1   2    0.04    0.07
   5   1   2    0.13    0.07
   5   1   2    0.08    0.04
  -5  -1   2    0.17    0.06
   5   1   2    0.23    0.07
   5   1   2    0.04    0.14
   5   1  -2    0.00    0.08
   5   1  -2    0.08    0.06
   5   1  -2    0.11    0.17
   5   1  -2   -0.18    0.14
  -5  -1  -2    0.04    0.05
   5   1  -2    0.06    0.04
   5   1  -2    0.09    0.07
   5   1  -2    0.02    0.06
   5   1  -2    0.14    0.26
   6   1   2    0.11    0.05
   6   1   2    0.12    0.06
   6   1  -2    0.10    0.05
   6   1  -2    0.16    0.05
   7   1   2    0.00    0.02
   7  -1  -3    0.09    0.04
   6  -1   3    0.00    0.04
  -6   1   3    0.01    0.04
   6  -1   3    0.08    0.05
  -6   1  -3    0.03    0.04
   6  -1  -3    0.01    0.05
   6  -1  -3    0.07    0.05
  -5   1   3    0.12    0.06
   5  -1   3    0.04    0.06
   5  -1   3    0.07    0.06
   5  -1   3    0.05    0.06
   5  -1   3    0.04    0.03
   5  -1   3    0.03    0.16
  -5   1   3    0.19    0.24
   5  -1   3   -0.08    0.27
   5  -1  -3    0.32    0.26
   5  -1  -3   -0.14    0.16
  -5   1  -3    0.03    0.06
   5  -1  -3    0.08    0.03
   5  -1  -3    0.04    0.06
   5  -1  -3    0.13    0.07
  -5   1  -3   -0.25    0.33
   5  -1  -3    0.03    0.19
   5  -1  -3   -0.32    0.29
   4  -1   3    0.53    0.08
   4  -1   3    0.48    0.14
   4  -1   3    0.28    0.18
  -4   1   3    0.67    0.09
   4  -1   3    0.42    0.14
  -4   1   3    0.58    0.08
  -4   1   3    0.35    0.15
   4  -1   3    0.47    0.08
   4  -1  -3    0.51    0.09
   4  -1  -3    0.35    1.08
  -4   1  -3    0.45    0.17
   4  -1  -3    0.77    0.14
   4  -1  -3    0.47    0.08
  -3   1   3   -0.47    0.54
   3  -1   3    0.14    0.49
   3  -1   3    0.11    0.11
   3  -1   3    0.04    0.06
   3  -1   3    0.02    0.09
  -3   1   3    0.04    0.05
   3  -1   3    0.07    0.05
  -3   1   3    0.10    0.08
   3  -1   3   -0.41    0.56
   3  -1  -3    0.17    0.14
   3  -1  -3   -0.04    0.69
   3  -1  -3    0.04    0.07
  -3   1  -3    0.09    0.09
   3  -1  -3   -0.03    0.42
  -3   1  -3    0.17    0.68
   3  -1  -3    0.07    0.10
   3  -1  -3    0.08    0.05
   2  -1   3    2.00    0.41
   2  -1   3    1.95    0.36
   2  -1   3    1.89    0.20
  -2   1   3    1.93    0.17
   2  -1   3    2.01    0.17
  -2   1   3    2.04    0.42
   2  -1  -3    2.13    0.17
   2  -1  -3    1.39    0.37
  -2   1  -3    2.18    0.56
   2  -1  -3    1.94    0.36
  -2   1  -3    1.92    0.18
  -1   1   3    0.06    0.05
   1  -1   3    0.06    0.14
   1  -1   3    0.09    0.09
   1  -1   3    0.19    0.06
  -1   1   3    0.05    0.11
   1  -1  -3    0.25    0.07
  -1   1  -3    0.11    0.05
   1  -1  -3    0.22    0.04
   1  -1  -3    0.08    0.13
   1  -1  -3    0.26    0.14
  -1   1  -3    0.03    0.10
   0   1   3    0.02    0.04
   0   1   3    0.04    0.02
   0   1   3    0.02    0.01
   0  -1   3    0.04    0.02
   0  -1   3    0.05    0.06
   0   1  -3    0.01    0.02
   0   1  -3    0.03    0.07
   0  -1  -3    0.05    0.02
   0  -1  -3    0.07    0.03
   0  -1  -3    0.02    0.03
   0  -1  -3    0.06    0.02
   0  -1  -3    0.13    0.05
   0   1  -3    0.03    0.06
  -1  -1   3    0.39    0.17
   1   1   3    0.12    0.13
   1   1   3    0.22    0.12
  -1  -1   3    0.26    0.05
   1   1   3    0.16    0.06
   1   1   3    0.18    0.04
   1   1  -3    0.22    0.07
   1   1  -3    0.16    0.04
   1   1  -3    0.14    0.12
  -1  -1  -3    0.00    0.08
   1   1  -3    0.12    0.15
  -1  -1  -3    0.07    0.04
   2   1   3    1.71    0.39
   2   1   3    1.84    0.16
  -2  -1   3    1.92    0.17
   2   1   3    1.49    0.35
   2   1   3    1.91    0.19
  -2  -1   3    2.09    0.41
  -2  -1  -3    1.29    0.35
   2   1  -3    2.14    0.17
   2   1  -3    2.07    0.42
   2   1  -3    2.20    0.36
  -2  -1  -3    1.81    0.17
  -3  -1   3    0.06    0.08
   3   1   3    0.05    0.07
  -3  -1   3    0.09    0.67
   3   1   3    0.96    1.04
   3   1   3    0.17    0.13
   3   1   3    0.23    0.10
   3   1   3    0.31    0.62
  -3  -1  -3    0.07    0.09
   3   1  -3    0.16    0.14
   3   1  -3    0.23    0.56
   3   1  -3    0.13    0.05
   3   1  -3    0.04    0.75
  -3  -1  -3    0.54    0.69
   3   1  -3    0.18    0.09
   3   1  -3    0.03    0.07
   4   1   3    0.27    0.13
   4   1   3    0.32    0.12
   4   1   3    0.36    0.20
   4   1   3    0.55    0.08
   4   1   3    0.46    0.08
  -4  -1   3    0.37    0.17
   4   1  -3    0.34    0.13
   4   1  -3    0.43    0.08
   4   1  -3    0.32    0.12
   4   1  -3    0.48    0.07
   4   1  -3    0.15    0.19
  -4  -1  -3    0.20    0.18
   5   1   3    0.12    0.16
   5   1   3   -0.23    0.29
  -5  -1   3    0.07    0.05
   5   1   3    0.06    0.04
   5   1   3    0.08    0.06
   5   1   3    0.15    0.06
   5   1   3    0.09    0.07
   5   1   3    0.07    0.14
   5   1   3    0.07    0.07
   5   1  -3   -0.03    0.16
   5   1  -3    0.01    0.19
   5   1  -3    0.10    0.06
  -5  -1  -3    0.04    0.05
   5   1  -3    0.04    0.17
   5   1  -3    0.07    0.06
   5   1  -3    0.00    0.08
   5   1  -3    0.25    0.33
   5   1  -3    0.03    0.25
   5   1  -3    0.08    0.04
   5   1  -3    0.01    0.05
   6   1   3    0.04    0.03
   6   1   3    0.07    0.05
   6   1   3    0.04    0.05
   6   1  -3    0.01    0.04
   6   1  -3    0.08    0.05
   7   1   3    0.07    0.02
   7  -1  -4    0.16    0.03
   6  -1   4    0.52    0.07
  -6   1   4    0.59    0.07
   6  -1   4    0.46    0.07
   6  -1  -4    0.51    0.07
  -6   1  -4    0.68    0.06
   6  -1  -4    0.57    0.08
   5  -1   4    0.32    0.07
   5  -1   4    0.02    0.31
  -5   1   4    0.33    0.07
  -5   1   4   -0.11    0.25
   5  -1   4    0.32    0.07
   5  -1   4    0.45    0.08
   5  -1   4    0.25    0.18
   5  -1   4    0.27    0.04
  -5   1  -4    0.11    0.32
  -5   1  -4    0.40    0.07
   5  -1  -4    0.37    0.20
   5  -1  -4    0.33    0.17
   5  -1  -4    0.24    0.29
   5  -1  -4    0.31    0.04
   5  -1  -4    0.30    0.07
   5  -1  -4    0.29    0.07
   5  -1  -4   -0.05    0.28
   4  -1   4    0.57    0.14
   4  -1   4    0.77    0.10
  -4   1   4    0.99    0.17
   4  -1   4    0.80    0.22
   4  -1   4    0.76    0.17
  -4   1   4    0.79    0.10
  -4   1   4    0.44    0.16
  -4   1   4    0.74    0.09
   4  -1   4    0.74    0.09
   4  -1  -4    0.78    0.10
  -4   1  -4    0.77    0.19
   4  -1  -4    0.54    0.16
   4  -1  -4    0.67    0.21
   4  -1  -4    0.80    0.14
   4  -1  -4    0.58    0.08
   4  -1  -4    0.83    1.12
  -3   1   4    1.66    0.76
   3  -1   4    0.83    0.59
   3  -1   4    1.30    0.21
   3  -1   4    1.26    0.15
   3  -1   4    2.09    0.83
   3  -1   4    1.20    0.12
  -3   1   4    1.28    0.12
  -3   1   4    1.41    0.18
  -3   1   4    1.17    0.16
   3  -1   4    1.32    0.16
   3  -1  -4    1.33    0.14
   3  -1  -4    1.54    0.52
  -3   1  -4    0.40    0.73
  -3   1  -4    1.18    0.16
   3  -1  -4    1.01    0.10
   3  -1  -4    0.92    0.15
   3  -1  -4    0.24    0.60
   2  -1   4    0.78    0.10
   2  -1   4    0.75    0.12
  -2   1   4    0.52    0.09
  -2   1   4    1.17    0.39
   2  -1   4    0.83    0.34
   2  -1   4    0.76    0.30
  -2   1  -4    0.47    0.09
  -2   1  -4    0.85    0.36
   2  -1  -4    1.12    0.28
   2  -1  -4    0.53    0.08
   2  -1  -4    0.62    0.32
   1  -1   4    0.73    0.08
  -1   1   4    0.95    0.19
  -1   1   4    0.88    0.09
   1  -1   4    1.05    0.11
   1  -1   4    0.70    0.18
   1  -1   4    0.98    0.21
  -1   1  -4    1.39    0.31
   1  -1  -4    0.89    0.20
   1  -1  -4    0.72    0.18
   1  -1  -4    1.06    0.09
   1  -1  -4    1.13    0.11
  -1   1  -4    0.76    0.09
   0  -1   4    0.01    0.06
   0   1   4    0.04    0.05
   0  -1   4    0.01    0.02
   0   1   4    0.01    0.02
   0  -1  -4    0.06    0.05
   0   1  -4   -0.01    0.02
   0   1  -4   -0.03    0.06
   0   1  -4    0.01    0.01
   0   1  -4    0.00    0.02
   0  -1  -4   -0.03    0.05
   0   1  -4   -0.08    0.08
   0  -1  -4   -0.01    0.02
   0  -1  -4    0.02    0.02
   0  -1  -4    0.03    0.04
  -1  -1   4    0.72    0.08
   1   1   4    0.74    0.16
   1   1   4    0.97    0.10
   1   1   4    0.69    0.19
  -1  -1   4    1.38    0.27
   1   1   4    0.91    0.08
   1   1  -4    0.85    0.20
   1   1  -4    0.79    0.20
  -1  -1  -4    0.78    0.09
   1   1  -4    1.07    0.11
   1   1  -4    1.00    0.09
  -1  -1  -4    0.92    0.15
   2   1   4    0.88    0.12
   2   1   4    0.37    0.29
   2   1   4    0.90    0.34
  -2  -1   4    0.37    0.28
   2   1   4    0.65    0.09
  -2  -1   4    0.70    0.10
   2   1  -4    0.83    0.10
   2   1  -4    0.59    0.30
  -2  -1  -4    0.57    0.09
  -2  -1  -4    0.47    0.29
   2   1  -4    0.84    0.37
  -3  -1   4    0.99    0.77
   3   1   4    1.51    0.22
   3   1   4    1.05    0.82
   3   1   4    1.41    0.18
   3   1   4    1.31    0.16
   3   1   4    0.37    0.70
   3   1   4    1.23    0.12
  -3  -1   4    1.28    0.16
   3   1  -4    1.21    0.15
   3   1  -4    1.49    0.22
   3   1  -4    1.24    0.16
  -3  -1  -4    1.35    0.78
   3   1  -4    1.15    0.11
  -3  -1  -4    1.13    0.17
   3   1  -4    0.75    0.81
   3   1  -4    1.64    0.61
  -4  -1   4    0.59    0.18
   4   1   4    0.73    0.16
   4   1   4    0.74    0.10
   4   1   4    0.59    0.21
   4   1   4    0.89    0.17
   4   1   4    0.90    0.09
   4   1  -4    0.79    0.10
   4   1  -4    0.78    0.23
   4   1  -4    0.61    0.14
   4   1  -4    0.85    0.16
  -4  -1  -4    0.87    0.23
   4   1  -4    0.82    0.09
  -5  -1   4    0.45    0.38
  -5  -1   4    0.39    0.07
   5   1   4    0.28    0.08
   5   1   4    0.08    0.30
   5   1   4    0.14    0.16
   5   1   4   -0.10    0.17
   5   1   4    0.44    0.07
   5   1   4    0.33    0.07
   5   1   4    0.19    0.08
   5   1   4    0.34    0.05
   5   1  -4    0.19    0.31
   5   1  -4    0.28    0.05
   5   1  -4   -0.11    0.34
   5   1  -4    0.16    0.17
   5   1  -4    0.36    0.08
   5   1  -4    0.35    0.07
   5   1  -4    0.30    0.07
  -5  -1  -4    0.35    0.06
   5   1  -4    0.34    0.23
   6   1   4    0.67    0.08
   6   1   4    0.55    0.05
   6   1   4    0.54    0.08
   6   1  -4    0.46    0.07
   6   1  -4    0.57    0.08
   7   1   4    0.11    0.03
   7  -1  -5    0.34    0.05
   6  -1   5    0.19    0.06
  -6   1   5    0.23    0.05
   6  -1   5    0.17    0.05
   6  -1  -5    0.26    0.05
   6  -1  -5    0.27    0.06
   5  -1   5    0.10    0.04
   5  -1   5    0.27    0.19
   5  -1   5    0.32    0.30
  -5   1   5    0.07    0.06
   5  -1   5    0.08    0.06
  -5   1   5    0.29    0.26
   5  -1   5    0.09    0.06
   5  -1   5    0.09    0.06
   5  -1  -5    0.06    0.06
   5  -1  -5    0.22    0.18
   5  -1  -5   -0.21    0.32
   5  -1  -5    0.05    0.03
   5  -1  -5    0.11    0.06
  -5   1  -5    0.16    0.06
   5  -1  -5    0.34    0.29
   5  -1  -5   -0.01    0.17
  -4   1   5    0.58    0.17
   4  -1   5    0.82    0.09
  -4   1   5    0.81    0.11
   4  -1   5    1.04    0.16
  -4   1   5    0.95    0.18
   4  -1   5    0.58    0.25
   4  -1   5    0.61    0.16
   4  -1   5    0.91    0.11
  -4   1   5    1.00    0.10
   4  -1  -5    0.86    0.10
   4  -1  -5    0.70    0.21
   4  -1  -5    1.16    0.16
   4  -1  -5    0.75    0.21
   4  -1  -5   -0.56    1.01
  -4   1  -5    0.91    0.20
  -3   1   5    1.10    0.85
   3  -1   5   -0.11    0.77
   3  -1   5    0.44    0.07
  -3   1   5    0.26    0.11
   3  -1   5    0.46    0.10
  -3   1   5    0.52    0.07
   3  -1   5   -0.06    0.54
   3  -1  -5    0.86    0.45
   3  -1  -5    0.52    0.10
   3  -1  -5    0.40    0.07
   3  -1  -5    0.45    0.12
  -3   1  -5    0.11    0.73
   3  -1  -5   -0.38    1.13
   3  -1  -5    0.61    0.15
  -3   1  -5    0.51    0.12
   2  -1   5    4.96    0.70
   2  -1   5    3.76    0.28
   2  -1   5    4.10    0.49
  -2   1   5    4.22    0.54
   2  -1   5    3.56    0.32
   2  -1  -5    4.12    0.29
   2  -1  -5    2.99    0.52
   2  -1  -5    4.32    0.34
  -2   1  -5    3.47    0.29
   2  -1  -5    4.23    0.46
  -2   1  -5    3.96    0.55
   1  -1   5    0.18    0.06
  -1   1   5    0.09    0.05
  -1   1   5    0.14    0.15
   1  -1   5    0.28    0.18
   1  -1   5   -0.14    0.15
   1  -1  -5    0.19    0.08
   1  -1  -5    0.10    0.13
  -1   1  -5    0.07    0.11
   1  -1  -5    0.19    0.05
   1  -1  -5    0.23    0.05
   1  -1  -5    0.00    0.12
  -1   1  -5    0.10    0.13
   1  -1  -5    0.19    0.06
  -1   1  -5    0.23    0.06
   0   1   5    0.08    0.03
   0   1   5    0.02    0.06
   0  -1   5    0.08    0.03
   0  -1   5    0.07    0.08
   0  -1  -5    0.11    0.03
   0   1  -5    0.08    0.02
   0   1  -5    0.08    0.04
   0   1  -5    0.17    0.11
   0  -1  -5    0.10    0.07
   0   1  -5    0.11    0.03
   0  -1  -5    0.05    0.08
   0  -1  -5    0.15    0.03
   0   1  -5    0.07    0.10
   0  -1  -5    0.15    0.06
   1   1   5    0.13    0.11
   1   1   5    0.22    0.04
   1   1   5    0.10    0.17
  -1  -1   5    0.20    0.05
  -1  -1   5    0.29    0.16
   1   1   5    0.18    0.05
   1   1  -5    0.14    0.17
  -1  -1  -5    0.27    0.13
  -1  -1  -5   -0.03    0.11
   1   1  -5    0.24    0.08
   1   1  -5    0.25    0.05
  -1  -1  -5    0.12    0.05
   1   1  -5    0.09    0.11
   2   1   5    4.09    0.34
  -2  -1   5    2.87    0.50
  -2  -1   5    3.84    0.30
   2   1   5    3.59    0.52
   2   1   5    4.21    0.53
   2   1   5    4.25    0.29
   2   1  -5    4.27    0.59
  -2  -1  -5    3.77    0.54
   2   1  -5    4.42    0.35
   2   1  -5    4.49    0.31
  -2  -1  -5    3.71    0.31
   2   1  -5    3.71    0.48
   3   1   5    0.68    0.13
   3   1   5    0.69    0.69
   3   1   5    0.39    0.07
   3   1   5    0.66    0.11
   3   1   5    0.72    0.17
   3   1   5    0.13    0.85
  -3  -1   5    0.45    0.12
  -3  -1   5    1.05    0.78
   3   1  -5    0.91    0.86
  -3  -1  -5    0.39    0.12
   3   1  -5    0.62    0.54
  -3  -1  -5   -0.73    0.77
   3   1  -5    0.60    0.10
   3   1  -5    0.66    0.16
   3   1  -5    0.36    0.06
   4   1   5    0.68    0.17
   4   1   5    0.93    0.16
   4   1   5    0.97    0.11
   4   1   5    0.91    0.10
  -4  -1   5    0.88    0.18
   4   1  -5    0.95    0.11
  -4  -1  -5    0.86    0.21
   4   1  -5    0.75    0.23
   4   1  -5    0.79    0.10
   4   1  -5    0.98    0.16
  -5  -1   5    0.14    0.06
   5   1   5    0.14    0.18
   5   1   5    0.18    0.05
   5   1   5    0.06    0.30
   5   1   5    0.13    0.07
   5   1   5    0.09    0.14
  -5  -1   5    0.60    0.32
   5   1   5    0.12    0.07
   5   1   5    0.13    0.06
   5   1   5    0.20    0.07
   5   1  -5   -0.20    0.34
   5   1  -5    0.24    0.07
   5   1  -5    0.08    0.06
  -5  -1  -5    0.09    0.05
   5   1  -5    0.27    0.30
   5   1  -5    0.12    0.06
  -5  -1  -5    0.22    0.07
   5   1  -5   -0.03    0.22
   5   1  -5    0.13    0.04
   5   1  -5    0.20    0.19
   6   1   5    0.21    0.03
  -6  -1   5    0.27    0.04
   6   1   5    0.27    0.06
   6   1   5    0.21    0.06
   6   1  -5    0.22    0.06
   6   1  -5    0.21    0.05
   7   1   5    0.19    0.03
   6  -1   6    0.43    0.07
   6  -1   6    0.50    0.07
  -6   1   6    0.46    0.06
   6  -1  -6    0.41    0.07
   6  -1  -6    0.51    0.07
   5  -1   6    0.67    0.40
  -5   1   6    0.64    0.46
   5  -1   6    1.02    0.11
   5  -1   6    1.03    0.11
   5  -1   6    0.93    0.08
   5  -1   6    0.76    0.10
  -5   1   6    1.12    0.11
  -5   1  -6    1.11    0.10
   5  -1  -6    0.41    0.28
   5  -1  -6    0.95    0.11
  -5   1  -6    0.96    0.11
   5  -1  -6    0.46    0.31
   5  -1  -6    0.79    0.38
   5  -1  -6    0.31    0.33
   5  -1  -6    0.94    0.10
   4  -1   6    0.52    0.15
  -4   1   6    0.76    0.10
   4  -1   6    0.53    0.08
   4  -1   6    0.64    0.09
   4  -1   6    0.51    0.09
   4  -1   6    0.98    0.22
  -4   1   6    0.64    0.08
   4  -1   6    0.77    0.17
  -4   1   6    0.79    0.19
  -4   1   6    0.77    0.16
   4  -1  -6    0.87    0.21
  -4   1  -6    0.52    0.21
   4  -1  -6    0.56    0.14
   4  -1  -6    0.64    0.15
   4  -1  -6    0.46    0.08
   4  -1  -6    0.66    0.20
   4  -1  -6   -0.23    1.00
   3  -1   6    2.88    0.24
   3  -1   6    2.72    0.31
   3  -1   6    3.69    0.71
  -3   1   6    1.72    0.91
   3  -1   6    2.71    0.27
  -3   1   6    2.30    0.25
   3  -1   6    2.46    0.20
  -3   1   6    2.77    0.20
  -3   1   6    2.58    0.26
   3  -1  -6    2.68    0.23
  -3   1  -6    2.61    0.25
   3  -1  -6    2.47    0.56
  -3   1  -6    3.07    0.97
   3  -1  -6    2.19    0.19
   3  -1  -6    2.86    0.30
   3  -1  -6    1.48    1.33
   2  -1   6    1.70    0.54
  -2   1   6    1.15    0.13
  -2   1   6    1.49    0.39
   2  -1   6    1.25    0.13
   2  -1   6    1.34    0.35
   2  -1  -6    0.95    0.35
   2  -1  -6    1.64    0.34
  -2   1  -6    0.77    0.32
   2  -1  -6    1.18    0.12
  -2   1  -6    1.01    0.12
   1  -1   6    1.19    0.24
   1  -1   6    1.19    0.12
  -1   1   6    0.93    0.10
  -1   1   6    1.30    0.23
   1  -1   6    1.03    0.24
   1  -1   6    0.90    0.09
   1  -1  -6    1.09    0.21
   1  -1  -6    0.99    0.09
  -1   1  -6    1.07    0.22
  -1   1  -6    1.30    0.21
   1  -1  -6    1.16    0.23
  -1   1  -6    1.06    0.11
   1  -1  -6    0.98    0.09
   1  -1  -6    1.13    0.12
   0   1   6   -0.08    0.08
   0  -1   6   -0.02    0.11
   0  -1   6    0.02    0.03
   0   1   6    0.01    0.03
   0  -1  -6   -0.03    0.07
   0  -1  -6   -0.09    0.08
   0   1  -6    0.05    0.02
   0   1  -6   -0.10    0.10
   0   1  -6    0.03    0.04
   0  -1  -6    0.05    0.06
   0  -1  -6   -0.02    0.03
   0  -1  -6    0.04    0.03
   0   1  -6    0.01    0.11
   0   1  -6    0.04    0.03
  -1  -1   6    0.97    0.10
  -1  -1   6    0.56    0.26
   1   1   6    1.14    0.20
   1   1   6    0.96    0.23
   1   1   6    0.92    0.09
   1   1  -6    1.07    0.23
   1   1  -6    1.12    0.10
  -1  -1  -6    1.47    0.19
  -1  -1  -6    0.84    0.09
   1   1  -6    0.90    0.08
   1   1  -6    1.14    0.23
   2   1   6    1.32    0.12
  -2  -1   6    1.10    0.13
   2   1   6    0.79    0.31
   2   1   6    0.62    0.39
  -2  -1   6    1.18    0.56
   2   1  -6    1.55    0.43
  -2  -1  -6    1.03    0.13
  -2  -1  -6    1.32    0.43
   2   1  -6    1.65    0.34
   2   1  -6    1.26    0.12
   3   1   6    2.77    0.27
  -3  -1   6    1.34    0.87
   3   1   6    2.42    0.23
   3   1   6    3.14    0.32
   3   1   6    2.18    0.85
  -3  -1   6    2.63    0.25
  -3  -1   6    2.90    0.27
   3   1   6    2.44    0.20
   3   1  -6    3.02    0.31
   3   1  -6    2.90    0.24
  -3  -1  -6    2.74    0.26
   3   1  -6    2.13    0.89
   3   1  -6    2.54    0.70
   3   1  -6    2.46    0.25
   3   1  -6    2.39    0.20
  -3  -1  -6    1.89    0.76
   4   1   6    0.74    0.07
   4   1   6    0.64    0.15
   4   1   6    0.66    0.10
   4   1   6    1.05    0.23
   4   1   6    0.69    0.09
  -4  -1   6    0.53    0.17
   4   1  -6    0.68    0.15
   4   1  -6    0.72    0.21
   4   1  -6    0.59    0.08
   4   1  -6    0.66    0.09
   4   1  -6    0.66    0.15
  -4  -1  -6    0.33    0.19
  -5  -1   6    0.66    0.37
   5   1   6    0.68    0.10
   5   1   6    1.02    0.10
   5   1   6    0.21    0.35
   5   1   6    0.73    0.12
   5   1   6    0.84    0.10
   5   1   6    1.00    0.08
   5   1  -6    0.40    0.33
  -5  -1  -6    0.97    0.10
   5   1  -6    1.02    0.08
   5   1  -6    1.09    0.11
  -5  -1  -6    1.12    0.12
   5   1  -6    0.54    0.43
   5   1  -6    0.72    0.31
   5   1  -6    1.05    0.11
   6   1   6    0.44    0.05
  -6  -1   6    0.58    0.06
   6   1   6    0.51    0.07
   6   1   6    0.50    0.07
   6   1  -6    0.52    0.07
   6   1  -6    0.43    0.06
   6  -1   7    0.19    0.06
   6  -1   7    0.21    0.05
  -6   1   7    0.26    0.05
   6  -1  -7    0.29    0.05
   6  -1  -7    0.28    0.05
   5  -1   7    0.58    0.08
  -5   1   7    0.62    0.05
  -5   1   7    0.56    0.08
   5  -1   7    0.52    0.09
   5  -1   7    0.41    0.05
   5  -1   7    0.44    0.08
  -5   1  -7    0.51    0.09
   5  -1  -7    0.49    0.08
   5  -1  -7    0.28    0.68
   5  -1  -7    0.46    0.07
  -5   1  -7    0.51    0.08
   4  -1   7    1.29    0.12
  -4   1   7    1.26    0.20
  -4   1   7    1.35    0.12
   4  -1   7    0.94    0.23
   4  -1   7    1.34    0.20
   4  -1   7    1.36    0.14
   4  -1   7    1.49    0.10
   4  -1   7    1.30    0.21
   4  -1  -7    1.49    0.20
   4  -1  -7    1.70    1.19
   4  -1  -7    1.46    0.20
   4  -1  -7    1.06    0.24
   4  -1  -7    1.66    0.14
   4  -1  -7    1.47    0.28
  -4   1  -7    1.33    0.25
   3  -1   7    1.30    0.16
   3  -1   7    1.20    0.11
   3  -1   7    1.53    0.68
  -3   1   7    1.45    0.18
   3  -1   7    1.57    0.19
  -3   1   7    1.15    0.11
  -3   1   7    0.90    0.15
   3  -1   7    1.43    0.21
  -3   1   7   -0.01    0.81
   3  -1   7    0.63    1.29
   3  -1  -7    1.22    0.75
  -3   1  -7    0.45    0.90
   3  -1  -7    1.39    0.19
   3  -1  -7    1.49    0.16
   3  -1  -7    1.57    0.22
  -3   1  -7    0.93    0.16
   3  -1  -7    1.20    0.15
   3  -1  -7    1.19    0.48
  -2   1   7    3.19    0.26
   2  -1   7    3.69    0.26
  -2   1   7    2.75    0.50
   2  -1   7    3.28    0.47
   2  -1   7    2.95    0.52
   2  -1   7    3.39    0.30
   2  -1  -7    3.85    0.27
   2  -1  -7    3.14    0.29
  -2   1  -7    3.26    0.28
   2  -1  -7    3.82    0.31
  -2   1  -7    5.13    0.84
   2  -1  -7    3.68    0.46
   2  -1  -7    3.28    0.26
   2  -1  -7    4.37    0.78
  -1   1   7    0.61    0.08
  -1   1   7    0.68    0.27
   1  -1   7    0.46    0.22
   1  -1   7    0.57    0.10
   1  -1   7    0.64    0.07
   1  -1   7    0.77    0.25
   1  -1  -7    0.40    0.18
  -1   1  -7    0.53    0.20
   1  -1  -7    0.60    0.07
  -1   1  -7    0.55    0.32
  -1   1  -7    0.62    0.08
   1  -1  -7    0.41    0.29
   1  -1  -7    0.68    0.10
   1  -1  -7    0.74    0.07
   1  -1  -7    0.63    0.09
   0  -1   7    0.47    0.16
   0   1   7    0.51    0.06
   0   1   7    0.47    0.13
   0  -1   7    0.44    0.06
   0  -1  -7    0.48    0.06
   0   1  -7    0.86    0.19
   0  -1  -7    0.54    0.06
   0   1  -7    0.53    0.07
   0   1  -7    0.47    0.05
   0  -1  -7    0.87    0.17
   0  -1  -7    0.75    0.13
   0   1  -7    0.67    0.17
   1   1   7    0.62    0.09
  -1  -1   7    0.32    0.19
  -1  -1   7    0.58    0.07
   1   1   7    0.28    0.19
   1   1   7    0.72    0.07
   1   1   7    0.44    0.24
   1   1  -7    0.56    0.08
  -1  -1  -7    0.55    0.15
   1   1  -7    0.79    0.21
  -1  -1  -7    0.57    0.08
   1   1  -7    0.70    0.11
   1   1  -7    0.79    0.08
   1   1  -7    0.65    0.06
  -2  -1   7    3.41    0.27
   2   1   7    3.21    0.54
   2   1   7    3.68    0.27
   2   1   7    3.60    0.31
   2   1   7    2.83    0.52
  -2  -1   7    3.25    0.55
   2   1  -7    3.16    0.48
   2   1  -7    3.33    0.31
   2   1  -7    4.56    0.59
   2   1  -7    3.92    0.27
  -2  -1  -7    3.17    0.27
  -3  -1   7    1.04    0.11
   3   1   7    1.11    0.11
  -3  -1   7    1.20    0.15
  -3  -1   7    1.77    0.86
   3   1   7    0.34    0.80
   3   1   7    1.14    0.14
   3   1  -7    1.56    0.17
   3   1  -7    1.30    0.17
   3   1  -7    1.80    0.23
   3   1  -7    2.57    0.68
   3   1  -7    1.07    0.85
  -3  -1  -7    1.32    0.18
   3   1  -7    1.19    0.12
  -3  -1  -7    1.17    0.86
   4   1   7    1.40    0.27
   4   1   7    1.41    0.14
   4   1   7    1.34    0.20
  -4  -1   7    1.33    0.22
   4   1   7    1.67    0.11
   4   1   7    1.34    0.13
   4   1  -7    1.15    0.19
   4   1  -7    1.22    0.20
   4   1  -7    1.52    0.14
   4   1  -7    1.71    0.12
   4   1  -7    1.32    0.28
   4   1  -7    1.71    0.14
   4   1  -7    1.02    0.24
   4   1  -7    1.49    0.20
   4   1  -7    1.64    0.15
  -5  -1   7    0.56    0.07
   5   1   7    0.44    0.05
   5   1   7    0.17    0.09
   5   1   7    0.37    0.08
   5   1   7    0.35    0.08
   5   1   7    0.33    0.16
  -5  -1  -7    0.45    0.08
   5   1  -7    0.56    0.08
   5   1  -7    0.56    0.05
  -5  -1  -7    0.36    0.09
   5   1  -7    0.55    0.08
   6   1   7    0.26    0.04
  -6  -1   7    0.34    0.04
   6   1   7    0.21    0.06
   6   1  -7    0.32    0.06
   6   1  -7    0.34    0.06
   7   1   7    0.07    0.02
   6  -1   8    0.23    0.05
   6  -1   8    0.22    0.05
  -6   1   8    0.25    0.05
   6  -1  -8    0.23    0.05
   6  -1  -8    0.22    0.06
   5  -1   8    0.45    0.08
   5  -1   8    0.56    0.06
   5  -1   8    0.58    0.09
  -5   1   8    0.62    0.08
   5  -1   8    0.62    0.08
   5  -1  -8    0.58    0.08
  -5   1  -8    0.62    0.08
   5  -1  -8    0.72    0.09
   4  -1   8    0.50    0.08
  -4   1   8    0.47    0.08
   4  -1   8    0.50    0.14
  -4   1   8    0.48    0.08
   4  -1   8    0.55    0.19
  -4   1   8    0.60    0.18
   4  -1   8    0.45    0.15
  -4   1   8    0.49    0.05
  -4   1   8    0.21    0.13
  -4   1   8    0.51    0.09
   4  -1   8    0.55    0.06
   4  -1   8    0.48    0.09
   4  -1  -8    0.70    0.08
   4  -1  -8    0.49    0.22
   4  -1  -8    0.76    0.23
   4  -1  -8    0.54    0.15
   4  -1  -8    0.63    0.08
  -4   1  -8    0.17    0.19
   4  -1  -8    0.36    0.14
   4  -1  -8    0.52    1.24
   3  -1   8    0.53    0.08
   3  -1   8    1.06    0.70
  -3   1   8    0.73    0.08
  -3   1   8    0.50    0.97
   3  -1   8    0.74    0.12
   3  -1   8    0.33    0.77
  -3   1   8    0.47    0.12
  -3   1   8    0.51    0.12
   3  -1   8    0.68    0.14
   3  -1   8    0.42    0.15
  -3   1  -8    0.30    0.98
  -3   1  -8    0.70    0.14
   3  -1  -8    0.43    0.13
   3  -1  -8    0.59    0.11
   3  -1  -8    0.54    0.16
   3  -1  -8    0.72    0.52
   3  -1  -8    0.69    0.11
   3  -1  -8    1.41    0.87
   2  -1   8    0.80    0.36
  -2   1   8    0.60    0.33
   2  -1   8    1.00    0.14
   2  -1   8    0.78    0.10
  -2   1   8    0.65    0.10
   2  -1   8    0.53    0.43
   2  -1  -8    1.12    0.32
   2  -1  -8    0.72    0.09
  -2   1  -8    0.69    0.31
  -2   1  -8    0.74    0.11
   2  -1  -8    0.66    0.36
   2  -1  -8    0.74    0.09
   1  -1   8    0.53    0.23
   1  -1   8    0.81    0.11
   1  -1   8    0.84    0.09
  -1   1   8    0.47    0.20
  -1   1   8    0.80    0.09
   1  -1   8    1.14    0.27
   1  -1  -8    0.98    0.12
   1  -1  -8    0.72    0.21
  -1   1  -8    0.85    0.21
   1  -1  -8    1.02    0.21
   1  -1  -8    1.00    0.12
   1  -1  -8    0.79    0.09
   1  -1  -8    0.92    0.09
  -1   1  -8    0.91    0.10
   0  -1   8    0.01    0.04
   0   1   8   -0.01    0.10
   0  -1   8   -0.06    0.14
   0   1   8    0.05    0.04
   0  -1  -8    0.00    0.06
   0   1  -8    0.06    0.03
   0  -1  -8    0.02    0.04
   0   1  -8    0.03    0.05
   0   1  -8    0.01    0.04
   0  -1  -8    0.05    0.04
   0   1  -8    0.00    0.14
   0  -1  -8    0.00    0.10
   0  -1  -8    0.09    0.13
   0   1  -8   -0.05    0.15
   1   1   8    0.96    0.24
   1   1   8    0.85    0.08
   1   1   8    0.92    0.11
  -1  -1   8    0.74    0.09
  -1  -1  -8    0.89    0.09
   1   1  -8    0.88    0.08
   1   1  -8    0.79    0.22
   1   1  -8    1.03    0.10
   1   1  -8    0.60    0.21
   1   1  -8    0.89    0.10
  -1  -1  -8    0.91    0.19
   1   1  -8    1.03    0.13
   2   1   8    1.11    0.15
  -2  -1   8    1.49    0.63
   2   1   8    0.71    0.39
   2   1   8    0.89    0.11
   2   1   8    1.00    0.44
  -2  -1   8    0.80    0.11
   2   1  -8    1.04    0.11
   2   1  -8    0.89    0.60
   2   1  -8    0.76    0.09
   2   1  -8    1.47    0.38
  -2  -1  -8    1.21    0.43
   3   1   8    0.52    0.13
  -3  -1   8    0.49    0.08
  -3  -1   8    0.70    0.13
   3   1   8    0.56    0.07
  -3  -1   8    0.33    0.15
   3   1   8    0.53    0.11
   3   1   8    0.44    0.13
  -3  -1   8    0.08    0.80
   3   1   8    0.06    0.86
   3   1  -8    0.68    0.08
  -3  -1  -8    0.58    0.13
  -3  -1  -8    0.45    0.90
   3   1  -8    0.09    0.59
   3   1  -8    0.51    0.14
   3   1  -8    0.69    0.17
   3   1  -8    0.62    0.11
   3   1  -8    0.71    0.11
   3   1  -8   -0.52    1.40
   3   1  -8    0.59    0.12
   4   1   8    0.42    0.15
  -4  -1   8    0.66    0.08
   4   1   8    0.58    0.08
   4   1   8    0.31    0.21
   4   1   8    0.52    0.14
   4   1   8    0.55    0.06
  -4  -1  -8    0.22    0.20
   4   1  -8    0.36    0.08
   4   1  -8    0.45    0.08
   4   1  -8    0.74    0.15
   4   1  -8    0.56    0.23
   4   1  -8    0.40    0.15
   4   1  -8    0.74    0.17
   4   1  -8    0.58    0.05
   4   1  -8    0.60    0.08
   4   1  -8    0.78    0.23
  -5  -1   8    0.67    0.08
   5   1   8    0.60    0.06
   5   1   8    0.64    0.09
   5   1   8    0.55    0.09
  -5  -1  -8    0.71    0.10
   5   1  -8    0.65    0.09
   5   1  -8    0.61    0.06
   5   1  -8    0.64    0.08
  -6  -1   8    0.27    0.04
   6   1   8    0.10    0.06
   6   1   8    0.20    0.03
   6   1   8    0.21    0.06
   6   1  -8    0.25    0.05
   6   1  -8    0.21    0.05
  -6   1   9    0.18    0.05
   6  -1   9    0.26    0.05
   6  -1   9    0.21    0.05
   6  -1  -9    0.22    0.05
   6  -1  -9    0.34    0.05
   5  -1   9    0.82    0.10
   5  -1   9    0.66    0.10
  -5   1   9    1.05    0.10
  -5   1   9    1.01    0.07
   5  -1   9    0.90    0.10
   5  -1   9    0.79    0.07
   5  -1  -9    0.97    0.10
   5  -1  -9    1.02    0.11
  -5   1  -9    1.02    0.10
  -4   1   9    1.19    0.11
  -4   1   9    1.01    0.10
  -4   1   9    1.10    0.08
   4  -1   9    0.98    0.18
   4  -1   9    0.88    0.18
   4  -1   9    0.96    0.25
   4  -1   9    1.17    0.09
   4  -1   9    0.90    0.12
   4  -1   9    1.02    0.11
  -4   1   9    1.05    0.12
  -4   1   9    0.66    0.20
  -4   1   9    0.99    0.21
   4  -1  -9    1.14    0.18
   4  -1  -9   -0.29    1.19
   4  -1  -9    1.05    0.17
  -4   1  -9    1.01    0.24
  -4   1  -9    1.52    0.13
   4  -1  -9    0.89    0.26
   4  -1  -9    1.35    0.12
   4  -1  -9    0.83    0.24
   4  -1  -9    1.20    0.11
   3  -1   9    0.94    0.14
  -3   1   9    1.02    0.10
   3  -1   9    0.90    0.09
  -3   1   9    0.98    1.01
  -3   1   9    1.09    0.16
   3  -1   9    0.35    0.98
   3  -1   9    1.20    0.20
   3  -1   9    0.89    0.79
  -3   1   9    0.74    0.14
   3  -1   9    0.88    0.10
   3  -1  -9    1.32    0.22
   3  -1  -9    1.11    0.15
   3  -1  -9    0.87    0.13
   3  -1  -9    1.33    0.20
  -3   1  -9    1.15    0.91
  -3   1  -9    1.01    0.16
   3  -1  -9   -0.78    0.83
   3  -1  -9    1.47    0.55
  -2   1   9    1.97    0.15
   2  -1   9    2.05    0.15
   2  -1   9    2.46    0.50
  -2   1   9    1.37    0.48
   2  -1   9    1.85    0.22
   2  -1   9    1.87    0.21
  -2   1   9    1.99    0.18
   2  -1   9    1.89    0.50
  -2   1   9    1.85    0.20
   2  -1   9    2.30    0.18
   2  -1  -9    2.43    0.24
   2  -1  -9    2.07    0.22
  -2   1  -9    2.08    0.20
   2  -1  -9    2.13    0.39
   2  -1  -9    2.24    0.19
  -2   1  -9    1.88    0.48
   2  -1  -9    2.21    0.18
   1  -1   9    1.72    0.31
  -1   1   9    1.24    0.28
  -1   1   9    0.92    0.11
   1  -1   9    1.60    0.29
   1  -1   9    1.41    0.15
   1  -1   9    1.18    0.11
   1  -1  -9    1.78    0.27
  -1   1  -9    1.01    0.11
  -1   1  -9    1.46    0.24
   1  -1  -9    1.29    0.11
   1  -1  -9    1.20    0.27
   1  -1  -9    1.08    0.11
   1  -1  -9    1.24    0.13
   0  -1   9    0.10    0.05
   0  -1   9    0.05    0.15
   0   1   9    0.28    0.14
   0   1  -9    0.28    0.17
   0  -1  -9    0.24    0.08
   0  -1  -9    0.35    0.14
   0  -1  -9    0.10    0.15
   0   1  -9    0.29    0.07
   0   1  -9    0.22    0.04
   0  -1  -9    0.19    0.05
   0  -1  -9    0.18    0.05
   0   1  -9    0.18    0.05
   0   1  -9    0.15    0.19
   1   1   9    1.47    0.29
  -1  -1   9    1.58    0.32
   1   1   9    1.18    0.10
  -1  -1   9    0.93    0.11
   1   1  -9    1.12    0.11
   1   1  -9    1.32    0.25
   1   1  -9    1.03    0.09
  -1  -1  -9    1.20    0.22
   1   1  -9    1.40    0.12
  -1  -1  -9    1.03    0.11
   1   1  -9    1.51    0.31
  -2  -1   9    1.95    0.51
   2   1   9    2.32    0.23
   2   1   9    1.78    0.18
  -2  -1   9    2.11    0.19
   2   1   9    1.94    0.15
   2   1   9    1.05    0.44
   2   1  -9    2.38    0.54
  -2  -1  -9    1.80    0.46
   2   1  -9    2.56    0.25
   2   1  -9    2.00    0.17
   2   1  -9    1.97    0.18
   2   1  -9    2.14    0.21
   2   1  -9    2.68    0.45
  -2  -1  -9    1.99    0.19
   3   1   9    0.96    0.10
  -3  -1   9    1.29    0.18
  -3  -1   9    0.68    0.88
   3   1   9    1.03    0.14
   3   1   9    1.02    0.11
  -3  -1   9    1.08    0.10
  -3  -1   9    1.02    0.16
   3   1   9    1.34    0.18
   3   1   9   -0.10    0.82
   3   1   9    1.06    0.20
   3   1  -9    1.37    0.19
   3   1  -9    1.17    0.12
   3   1  -9    1.32    0.22
  -3  -1  -9    0.92    0.16
   3   1  -9    1.22    0.15
   3   1  -9    1.26    0.15
   3   1  -9    1.21    0.94
   3   1  -9    1.51    0.19
  -3  -1  -9    0.57    0.78
   3   1  -9    0.57    0.60
   4   1   9    1.02    0.12
  -4  -1   9    1.23    0.11
  -4  -1   9    0.73    0.19
   4   1   9    0.92    0.18
   4   1   9    0.52    0.26
   4   1   9    1.01    0.11
   4   1   9    1.02    0.09
   4   1  -9    1.26    0.13
   4   1  -9    1.29    0.18
   4   1  -9    1.24    0.09
  -4  -1  -9    1.47    0.29
   4   1  -9    0.97    0.11
   4   1  -9    0.86    0.17
   4   1  -9    1.26    0.11
   4   1  -9    0.94    0.20
   4   1  -9    0.70    0.27
   5   1   9    0.93    0.11
   5   1   9    0.58    0.18
   5   1   9    0.84    0.08
  -5  -1   9    1.03    0.10
   5   1   9    0.64    0.11
   5   1   9    0.72    0.10
  -5  -1  -9    1.06    0.12
   5   1  -9    1.01    0.11
   5   1  -9    0.93    0.08
   5   1  -9    0.95    0.10
   6   1   9    0.18    0.03
  -6  -1   9    0.25    0.04
   6   1   9    0.20    0.06
   6   1  -9    0.18    0.05
   6   1  -9    0.20    0.05
  -7  -1   9    0.17    0.02
   6  -1  10    0.07    0.05
   6  -1  10    0.11    0.05
  -6   1  10    0.10    0.04
   6  -1 -10    0.16    0.05
   6  -1 -10    0.08    0.04
   5  -1  10    0.08    0.09
  -5   1  10    0.25    0.04
   5  -1  10    0.30    0.07
  -5   1  10    0.27    0.07
   5  -1  10    0.25    0.07
   5  -1  10    0.18    0.04
   5  -1  10    0.06    0.17
  -5   1 -10    0.30    0.06
   5  -1 -10    0.19    0.07
   5  -1 -10    0.35    0.07
   4  -1  10    0.58    0.06
  -4   1  10    0.48    0.17
   4  -1  10    0.24    0.15
  -4   1  10    0.58    0.05
   4  -1  10    0.34    0.25
   4  -1  10    0.28    0.08
   4  -1  10    0.36    0.14
   4  -1  10    0.43    0.07
  -4   1  10    0.41    0.09
  -4   1  10    0.41    0.16
  -4   1  10    0.58    0.08
  -4   1  10    0.39    0.08
   4  -1 -10    0.57    0.14
   4  -1 -10    0.34    0.15
   4  -1 -10    0.57    0.08
   4  -1 -10    0.11    1.23
  -4   1 -10    0.39    0.23
   4  -1 -10    0.67    0.22
   4  -1 -10    0.65    0.25
   4  -1 -10    0.61    0.08
  -3   1  10    0.46    0.12
   3  -1  10    0.28    0.14
   3  -1  10    0.44    0.11
   3  -1  10    0.42    0.07
  -3   1  10    0.57    0.07
  -3   1  10    0.61    0.07
   3  -1  10    0.48    0.07
  -3   1  10    0.25    0.12
   3  -1  10    0.36    0.12
   3  -1  10    0.27    1.15
   3  -1  10   -0.71    0.85
   3  -1 -10    0.06    0.46
   3  -1 -10    0.33    0.17
   3  -1 -10    0.20    0.15
  -3   1 -10    1.11    0.87
   3  -1 -10    0.59    0.10
  -3   1 -10    0.62    0.14
   3  -1 -10    0.37    0.10
   2  -1  10    0.21    0.05
  -2   1  10    0.18    0.08
   2  -1  10    0.21    0.43
   2  -1  10    0.30    0.12
  -2   1  10    0.40    0.44
   2  -1  10    0.61    0.48
  -2   1  10    0.17    0.05
   2  -1  10    0.28    0.08
   2  -1 -10    0.23    0.08
   2  -1 -10    0.37    0.11
   2  -1 -10    0.62    0.44
  -2   1 -10    0.06    0.43
   2  -1 -10    0.36    0.10
   2  -1 -10    0.30    0.07
   2  -1 -10    0.48    0.29
  -2   1 -10    0.14    0.07
   1  -1  10    1.09    0.29
   1  -1  10    0.72    0.12
   1  -1  10    0.54    0.08
   1  -1  10    0.39    0.27
  -1   1  10    0.18    0.23
  -1   1  10    0.60    0.08
   1  -1 -10    0.99    0.23
  -1   1 -10    0.46    0.22
  -1   1 -10    0.54    0.08
   1  -1 -10    0.51    0.25
   1  -1 -10    0.67    0.08
   1  -1 -10    0.63    0.07
   1  -1 -10    0.52    0.09
   1  -1 -10    0.64    0.10
   0   1  10    0.81    0.08
   0   1  10    0.99    0.22
   0  -1  10    1.04    0.25
   0  -1  10    0.71    0.08
   0   1 -10    0.52    0.22
   0   1 -10    0.96    0.11
   0  -1 -10    0.83    0.09
   0  -1 -10    1.24    0.20
   0   1 -10    0.98    0.22
   0  -1 -10    0.93    0.24
   0   1 -10    0.88    0.08
   0  -1 -10    1.04    0.12
   0   1 -10    0.74    0.09
   0  -1 -10    0.86    0.09
   1   1  10    0.89    0.29
   1   1  10    0.68    0.08
  -1  -1  10    0.53    0.08
   1   1  10    0.79    0.27
  -1  -1  10    0.39    0.21
   1   1  10    0.64    0.11
  -1  -1 -10    0.54    0.08
  -1  -1 -10    0.75    0.19
   1   1 -10    0.57    0.08
   1   1 -10    0.71    0.11
   1   1 -10    1.31    0.36
   1   1 -10    0.35    0.22
   1   1 -10    0.74    0.08
   1   1 -10    0.62    0.07
   2   1  10    0.09    0.06
  -2  -1  10   -0.03    0.41
  -2  -1  10    0.13    0.06
   2   1  10   -0.17    0.39
   2   1  10    0.18    0.04
  -2  -1 -10    0.33    0.28
   2   1 -10    0.26    0.06
   2   1 -10    0.33    0.14
   2   1 -10    0.71    0.63
   2   1 -10    0.26    0.07
   2   1 -10    0.37    0.10
   2   1 -10    0.17    0.31
  -2  -1 -10    0.17    0.08
   3   1  10    0.16    0.13
  -3  -1  10    0.22    0.13
  -3  -1  10   -1.19    1.10
   3   1  10    0.15    0.10
   3   1  10    0.25    0.13
  -3  -1  10    0.48    0.12
   3   1 -10    0.40    0.07
   3   1 -10    0.35    0.10
   3   1 -10    0.38    0.19
  -3  -1 -10    0.38    0.12
   3   1 -10    0.18    0.15
   3   1 -10   -0.36    1.15
   3   1 -10    0.29    0.13
   3   1 -10    0.55    0.11
   3   1 -10    0.51    0.60
  -4  -1  10    0.64    0.18
   4   1  10    0.51    0.09
   4   1  10    0.48    0.08
  -4  -1  10    0.73    0.06
   4   1  10    0.33    0.15
  -4  -1  10    0.73    0.08
   4   1  10    0.49    0.24
   4   1  10    0.57    0.06
   4   1 -10    0.50    0.14
   4   1 -10    0.49    0.08
   4   1 -10    0.58    0.08
   4   1 -10    0.47    0.17
   4   1 -10    0.45    0.26
  -4  -1 -10    0.01    0.28
   4   1 -10    0.66    0.06
   4   1 -10    0.67    0.19
   4   1 -10    0.60    0.08
   4   1 -10    0.42    0.23
  -5  -1  10    0.28    0.06
   5   1  10    0.14    0.04
   5   1  10    0.12    0.06
   5   1  10    0.16    0.17
   5   1  10    0.18    0.07
   5   1  10    0.10    0.08
   5   1 -10    0.19    0.04
  -5  -1 -10    0.20    0.07
   5   1 -10    0.24    0.07
   5   1 -10    0.24    0.07
  -6  -1  10    0.16    0.04
   6   1  10    0.11    0.05
   6   1  10    0.06    0.03
   6   1 -10    0.09    0.04
   6   1 -10    0.11    0.04
  -7  -1  10    0.10    0.02
  -6   1  11    0.26    0.05
   6  -1  11    0.19    0.06
   6  -1  11    0.29    0.05
   6  -1 -11    0.20    0.05
   6  -1 -11    0.22    0.05
   5  -1  11    0.32    0.05
   5  -1  11    0.39    0.08
  -5   1  11    0.25    0.07
  -5   1  11    0.41    0.04
   5  -1  11    0.47    0.07
   5  -1  11    0.16    0.09
   5  -1  11    0.26    0.07
  -5   1 -11    0.41    0.07
   5  -1 -11    0.35    0.07
   5  -1 -11    0.36    0.07
   4  -1  11    0.27    0.04
   4  -1  11    0.27    0.08
  -4   1  11    0.28    0.08
   4  -1  11    0.15    0.12
  -4   1  11    0.22    0.06
  -4   1  11    0.01    0.13
  -4   1  11    0.23    0.04
  -4   1  11    0.19    0.15
  -4   1  11    0.29    0.07
   4  -1  11    0.30    0.06
   4  -1  11    0.07    0.20
   4  -1 -11    0.34    0.07
  -4   1 -11   -0.09    0.21
   4  -1 -11    0.10    0.20
   4  -1 -11    0.18    0.14
   4  -1 -11    0.21    0.21
   4  -1 -11    0.51    1.25
  -3   1  11    0.71    0.08
   3  -1  11    0.50    0.08
   3  -1  11    0.70    0.15
   3  -1  11    0.61    0.17
   3  -1  11    0.70    0.13
   3  -1  11    0.52    0.08
  -3   1  11    0.75    0.15
  -3   1  11    0.82    0.14
  -3   1  11    0.63    0.08
   3  -1 -11    0.84    0.18
  -3   1 -11    0.63    0.15
   3  -1 -11    1.26    0.54
   3  -1 -11    0.75    0.19
   3  -1 -11    0.71    0.12
   3  -1 -11    0.63    0.12
   2  -1  11    0.91    0.09
  -2   1  11    0.25    0.39
  -2   1  11    0.81    0.09
   2  -1  11    0.91    0.12
   2  -1  11    0.67    0.49
   2  -1  11    0.88    0.81
   2  -1  11    1.10    0.16
  -2   1  11    0.99    0.14
  -2   1  11    0.85    0.12
   2  -1  11    1.12    0.14
   2  -1 -11    1.25    0.17
  -2   1 -11    0.94    0.13
   2  -1 -11    1.09    0.12
  -2   1 -11    0.71    0.37
   2  -1 -11    1.42    0.36
   2  -1 -11    0.73    0.49
   2  -1 -11    1.01    0.11
   1  -1  11    0.24    0.22
  -1   1  11    0.12    0.06
   1  -1  11    0.28    0.09
   1  -1  11   -0.20    0.22
   1  -1  11    0.26    0.06
  -1   1  11    0.37    0.27
   1  -1 -11    0.32    0.24
   1  -1 -11    0.12    0.06
   1  -1 -11    0.18    0.06
   1  -1 -11    0.32    0.09
   1  -1 -11    0.25    0.06
  -1   1 -11    0.18    0.07
   1  -1 -11    0.12    0.19
   1  -1 -11    0.20    0.08
   0   1  11    0.27    0.20
   0   1  11    0.40    0.06
   0  -1  11    0.37    0.06
   0  -1  11    0.17    0.19
   0   1 -11    0.22    0.08
   0  -1 -11    0.28    0.06
   0   1 -11    0.39    0.07
   0   1 -11    0.10    0.18
   0  -1 -11    0.35    0.06
   0  -1 -11    0.08    0.20
   0  -1 -11    0.28    0.09
   0   1 -11    0.26    0.20
   0   1 -11    0.39    0.05
   0  -1 -11    0.22    0.16
   1   1  11    0.22    0.05
   1   1  11    0.33    0.08
   1   1  11    0.11    0.22
   1   1  11    0.19    0.23
  -1  -1  11    0.19    0.05
  -1  -1  11    0.17    0.42
   1   1 -11    0.06    0.29
   1   1 -11    0.16    0.07
  -1  -1 -11    0.23    0.06
   1   1 -11    0.15    0.06
   1   1 -11    0.12    0.05
   1   1 -11    0.26    0.10
   1   1 -11    0.35    0.23
   1   1 -11    0.17    0.07
  -1  -1 -11    0.17    0.16
   2   1  11    0.75    0.11
  -2  -1  11    1.00    0.14
   2   1  11    1.15    0.16
  -2  -1  11    0.84    0.12
   2   1  11    0.17    0.41
  -2  -1  11    0.79    0.09
  -2  -1  11    1.38    0.56
   2   1  11    0.80    0.08
   2   1  11    1.04    0.11
   2   1 -11    1.09    0.17
   2   1 -11    0.76    0.38
  -2  -1 -11    0.82    0.12
   2   1 -11    0.37    0.45
   2   1 -11    1.03    0.14
   2   1 -11    0.88    0.10
  -2  -1 -11    0.97    0.39
   2   1 -11    0.85    0.11
  -3  -1  11   -0.17    1.01
   3   1  11    0.57    0.12
   3   1  11    0.63    0.14
  -3  -1  11    0.51    0.13
   3   1  11    0.55    0.08
   3   1  11    0.81    0.17
  -3  -1  11    0.69    0.12
  -3  -1  11    0.67    0.08
   3   1  11    0.60    0.08
   3   1 -11    0.90    0.17
   3   1 -11    0.64    0.58
   3   1 -11    0.97    1.20
  -3  -1 -11    0.42    0.15
   3   1 -11    0.73    0.17
   3   1 -11    0.75    0.12
   3   1 -11    0.76    0.09
   3   1 -11    0.65    0.12
   3   1 -11    0.62    0.18
   4   1  11    0.28    0.07
   4   1  11    0.01    0.21
   4   1  11    0.23    0.04
  -4  -1  11    0.27    0.06
   4   1  11    0.19    0.14
  -4  -1  11    0.05    0.14
   4   1  11    0.23    0.06
   4   1 -11   -0.08    0.22
   4   1 -11    0.28    0.12
   4   1 -11   -0.20    0.18
   4   1 -11    0.13    0.06
   4   1 -11    0.24    0.07
   4   1 -11    0.08    0.16
   4   1 -11    0.26    0.06
   4   1 -11   -0.10    0.13
   5   1  11    0.30    0.08
   5   1  11    0.37    0.05
   5   1  11    0.11    0.15
  -5  -1  11    0.34    0.07
   5   1  11    0.39    0.08
  -5  -1 -11    0.35    0.08
   5   1 -11    0.30    0.07
   5   1 -11    0.36    0.07
   5   1 -11    0.43    0.04
  -6  -1  11    0.21    0.04
   6   1  11    0.18    0.03
   6   1  11    0.14    0.05
   6   1 -11    0.20    0.05
   6   1 -11    0.15    0.05
  -6  -1 -11    0.30    0.06
   6  -1  12    0.04    0.05
  -6   1  12    0.07    0.04
   6  -1  12    0.02    0.04
   6  -1 -12    0.02    0.04
  -6   1 -12    0.06    0.05
   6  -1 -12    0.11    0.04
  -5   1  12    0.52    0.08
   5  -1  12    0.29    0.10
   5  -1  12    0.54    0.06
   5  -1  12    0.54    0.09
   5  -1  12    0.61    0.09
  -5   1  12    0.58    0.05
   5  -1 -12    0.58    0.08
   5  -1 -12    0.63    0.08
  -5   1 -12    0.65    0.08
   4  -1  12    0.12    0.12
  -4   1  12    0.11    0.13
   4  -1  12    0.28    0.04
  -4   1  12    0.29    0.04
  -4   1  12    0.34    0.07
  -4   1  12    0.28    0.06
   4  -1  12    0.16    0.08
  -4   1  12    0.18    0.07
  -4   1  12    0.19    0.15
   4  -1  12    0.21    0.24
   4  -1  12    0.19    0.06
   4  -1  12    0.32    0.15
   4  -1 -12    0.41    0.14
   4  -1 -12   -1.00    1.17
   4  -1 -12    0.16    0.15
  -4   1 -12    0.09    0.22
   4  -1 -12    0.33    0.25
   4  -1 -12   -0.04    0.24
  -4   1 -12    0.29    0.07
  -3   1  12    0.85    0.09
   3  -1  12    0.73    0.15
  -3   1  12    1.00    0.10
  -3   1  12    0.67    0.15
   3  -1  12    0.80    0.09
   3  -1  12    0.95    0.10
  -3   1  12    0.91    0.14
   3  -1  12    0.79    0.19
   3  -1  12    1.17    0.15
   3  -1 -12    0.92    0.13
  -3   1 -12    0.75    0.16
   3  -1 -12    0.67    0.56
   3  -1 -12    1.03    0.13
   3  -1 -12    0.68    0.18
   3  -1 -12    0.47    0.20
  -2   1  12    0.59    0.55
   2  -1  12    0.27    0.54
   2  -1  12    0.58    0.53
   2  -1 -12    0.01    0.09
   2  -1 -12   -0.40    0.29
   2  -1 -12    0.06    0.09
  -2   1 -12   -0.06    0.07
   2  -1 -12    0.10    0.06
   2  -1 -12   -0.05    0.05
   2  -1 -12   -0.19    0.38
  -1   1  12    0.26    0.06
   1  -1  12    0.28    0.29
   1  -1  12    0.02    0.30
   1  -1  12    0.27    0.11
  -1   1  12    0.29    0.31
   1  -1  12    0.22    0.07
   1  -1 -12    0.33    0.09
  -1   1 -12    0.34    0.23
   1  -1 -12    0.32    0.06
   1  -1 -12    0.23    0.07
  -1   1 -12    0.30    0.07
   1  -1 -12    0.27    0.20
   1  -1 -12    0.94    0.35
   0   1  12    1.37    0.30
   0  -1  12    1.42    0.13
   0   1  12    1.43    0.13
   0  -1  12    1.60    0.32
   0   1 -12    1.62    0.15
   0  -1 -12    1.45    0.33
   0   1 -12    1.69    0.36
   0  -1 -12    1.72    0.18
   0  -1 -12    1.75    0.26
   0   1 -12    1.91    0.17
   0  -1 -12    1.71    0.14
   0   1 -12    1.69    0.30
   0   1 -12    1.90    0.14
  -1  -1  12   -0.03    0.29
   1   1  12    0.24    0.23
   1   1  12    0.24    0.07
   1   1  12    0.35    0.07
   1   1  12    0.04    0.26
   1   1  12    0.20    0.10
  -1  -1  12    0.33    0.07
   1   1 -12    0.38    0.25
   1   1 -12    0.28    0.08
   1   1 -12    0.40    0.08
   1   1 -12    0.33    0.07
   1   1 -12    0.32    0.10
   1   1 -12    0.46    0.35
  -1  -1 -12    0.16    0.07
  -1  -1 -12    0.10    0.18
   1   1 -12    0.35    0.05
   2   1  12    0.11    0.12
   2   1  12    0.03    0.04
   2   1  12   -0.04    0.05
  -2  -1  12   -0.53    0.56
  -2  -1  12    0.06    0.05
   2   1  12    0.10    0.46
   2   1  12   -0.02    0.06
  -2  -1  12   -0.04    0.08
  -2  -1  12   -0.01    0.06
   2   1 -12   -0.08    0.08
   2   1 -12   -0.22    0.29
   2   1 -12    0.03    0.06
   2   1 -12   -0.08    0.09
   2   1 -12    0.03    0.05
   2   1 -12   -0.29    0.57
  -2  -1 -12    0.03    0.08
  -3  -1  12    0.83    0.09
  -3  -1  12    0.85    0.09
  -3  -1  12    0.63    0.14
   3   1  12    0.78    0.15
  -3  -1  12    0.64    0.13
   3   1  12    0.94    0.10
  -3  -1  12    0.35    1.92
   3   1  12    0.89    0.09
   3   1  12    0.66    0.19
   3   1  12    0.79    0.14
  -3  -1 -12    0.73    0.16
   3   1 -12    0.56    0.58
   3   1 -12    1.04    0.14
   3   1 -12    0.81    0.20
   3   1 -12    1.05    0.13
   3   1 -12    0.47    1.09
   3   1 -12    0.89    0.10
   3   1 -12    0.73    0.18
   3   1 -12    0.79    0.18
  -4  -1  12    0.29    0.06
   4   1  12    0.19    0.07
  -4  -1  12    0.23    0.15
   4   1  12    0.09    0.12
   4   1  12    0.15    0.06
   4   1  12    0.29    0.04
   4   1  12   -0.01    0.22
   4   1  12    0.23    0.15
  -4  -1  12    0.15    0.10
   4   1 -12    0.25    0.04
   4   1 -12    0.32    0.07
   4   1 -12    0.35    0.06
   4   1 -12    0.12    0.07
   4   1 -12    0.47    0.24
   4   1 -12    0.19    0.13
   4   1 -12    0.28    0.17
   4   1 -12    0.41    0.29
   5   1  12    0.38    0.08
   5   1  12    0.48    0.10
   5   1  12    0.68    0.09
   5   1  12    0.21    0.17
   5   1  12    0.49    0.06
   5   1 -12    0.66    0.08
   5   1 -12    0.67    0.09
  -5  -1 -12    0.60    0.10
   6   1  12    0.04    0.05
  -6  -1  12    0.06    0.03
   6   1  12    0.04    0.02
   6   1 -12    0.07    0.04
   6   1 -12    0.03    0.04
  -6  -1 -12    0.06    0.05
   6  -1  13    0.13    0.05
   6  -1  13    0.12    0.05
  -6   1  13    0.14    0.04
   6  -1 -13    0.05    0.04
  -6   1 -13    0.15    0.05
   6  -1 -13    0.10    0.04
   6  -1 -13    0.12    0.03
   5  -1  13    0.11    0.09
  -5   1  13    0.12    0.06
   5  -1  13    0.16    0.07
   5  -1  13   -0.02    0.18
   5  -1  13    0.07    0.06
  -5   1  13    0.17    0.03
   5  -1  13    0.07    0.04
   5  -1  13    0.03    0.05
   5  -1 -13    0.12    0.06
   5  -1 -13    0.06    0.05
  -5   1 -13    0.18    0.05
   4  -1  13    0.09    0.12
  -4   1  13    0.17    0.16
   4  -1  13    0.18    0.06
   4  -1  13    0.27    0.07
   4  -1  13    0.26    0.22
  -4   1  13    0.13    0.06
  -4   1  13    0.09    0.04
  -4   1  13    0.15    0.14
   4  -1  13    0.19    0.04
   4  -1  13    0.25    0.14
  -4   1  13    0.18    0.07
   4  -1  13    0.19    0.07
  -4   1  13    0.22    0.08
  -4   1 -13    0.22    0.24
   4  -1 -13   -0.27    1.27
  -4   1 -13    0.22    0.07
   4  -1 -13    0.00    0.16
   4  -1 -13    0.12    0.13
   4  -1 -13    0.22    0.06
   4  -1 -13   -0.21    0.27
   4  -1 -13    0.25    0.06
   4  -1 -13    0.16    0.21
   3  -1  13    0.76    0.09
  -3   1  13    0.94    0.10
  -3   1  13    0.84    0.09
   3  -1  13    0.84    0.10
   3  -1  13    0.77    0.14
  -3   1  13    0.73    0.13
   3  -1  13    1.30    0.22
  -3   1  13    1.14    0.18
   3  -1 -13    1.33    0.61
  -3   1 -13    0.94    0.18
   3  -1 -13    1.27    0.22
   3  -1 -13    0.88    0.14
   3  -1 -13    1.38    0.24
   3  -1 -13    1.02    0.14
   2  -1  13    0.13    0.07
   2  -1  13    0.20    0.09
   2  -1  13    0.33    0.15
  -2   1  13    0.11    0.05
  -2   1  13    0.11    0.07
  -2   1  13    0.24    0.11
   2  -1  13   -0.10    0.58
  -2   1  13    0.19    0.60
   2  -1  13    0.10    0.05
   2  -1  13   -0.36    0.63
   2  -1  13    0.55    0.55
  -2   1 -13    0.12    0.08
   2  -1 -13    0.13    0.07
   2  -1 -13    0.15    0.10
   2  -1 -13    0.17    0.32
   2  -1 -13    0.08    0.06
   2  -1 -13    0.53    0.57
   2  -1 -13    0.26    0.13
  -1   1  13    0.07    0.05
   1  -1  13    0.07    0.06
  -1   1  13    0.32    0.34
   1  -1  13    0.16    0.06
   1  -1  13    0.13    0.09
   1  -1  13    0.19    0.35
   1  -1  13    0.04    0.36
   1  -1  13    0.44    0.36
   1  -1 -13    0.16    0.09
   1  -1 -13    0.13    0.21
   1  -1 -13    0.11    0.07
  -1   1 -13   -0.03    0.19
  -1   1 -13    0.11    0.06
   1  -1 -13    0.06    0.05
   1  -1 -13    0.23    0.32
   0  -1  13    0.83    0.10
   0   1  13    1.02    0.10
   0  -1 -13    0.59    0.22
   0  -1 -13    0.77    0.32
   0  -1 -13    0.95    0.10
   0   1 -13    1.06    0.09
   0   1 -13    1.06    0.11
   0   1 -13    0.43    0.31
   0   1 -13    0.58    0.24
   0  -1 -13    0.87    0.10
  -1  -1  13    0.21    0.06
   1   1  13    0.07    0.25
   1   1  13    0.09    0.09
   1   1  13   -0.07    0.23
  -1  -1  13    0.22    0.28
   1   1  13    0.11    0.06
   1   1  13    0.12    0.05
   1   1 -13    0.04    0.07
   1   1 -13   -0.06    0.22
   1   1 -13    0.17    0.07
   1   1 -13   -0.66    0.37
  -1  -1 -13    0.01    0.05
  -1  -1 -13    0.05    0.17
   1   1 -13    0.12    0.05
   2   1  13    0.19    0.07
   2   1  13    0.08    0.07
   2   1  13    0.17    0.05
  -2  -1  13    0.14    0.10
  -2  -1  13    0.08    0.04
   2   1  13    0.23    0.12
  -2  -1  13    0.17    0.08
  -2  -1  13   -0.09    0.61
   2   1  13   -0.28    0.52
   2   1  13    0.34    0.52
   2   1 -13    0.15    0.07
   2   1 -13    0.03    0.08
   2   1 -13    0.26    0.65
  -2  -1 -13    0.05    0.10
  -2  -1 -13    0.24    0.24
   2   1 -13    0.11    0.06
   2   1 -13    0.40    0.36
   2   1 -13    0.07    0.11
  -3  -1  13    0.83    0.15
   3   1  13    0.75    0.14
  -3  -1  13    0.84    0.09
  -3  -1  13    0.77    0.09
   3   1  13    0.92    0.10
   3   1  13    0.75    0.09
   3   1  13    1.05    0.20
   3   1 -13    1.12    0.15
   3   1 -13    1.39    0.24
   3   1 -13    0.59    0.63
   3   1 -13    0.89    0.11
   3   1 -13    1.27    0.15
   3   1 -13    0.99    0.15
   4   1  13    0.18    0.23
   4   1  13    0.15    0.06
   4   1  13    0.20    0.04
   4   1  13    0.23    0.08
   4   1  13    0.27    0.07
  -4  -1  13    0.16    0.06
  -4  -1  13    0.11    0.16
  -4  -1  13    0.20    0.04
   4   1  13    0.05    0.13
   4   1  13    0.10    0.13
   4   1 -13    0.20    0.06
   4   1 -13    0.23    0.04
   4   1 -13    0.19    0.07
   4   1 -13    0.08    0.13
   4   1 -13   -0.08    0.21
   5   1  13    0.02    0.15
   5   1  13    0.19    0.09
  -5  -1  13    0.09    0.05
   5   1  13    0.04    0.03
   5   1  13    0.01    0.05
   5   1  13    0.11    0.06
   5   1 -13    0.06    0.05
  -5  -1 -13    0.11    0.07
   5   1 -13    0.12    0.06
   6   1  13    0.07    0.02
   6   1  13    0.08    0.05
   6   1 -13    0.15    0.04
  -6  -1 -13    0.12    0.05
   6   1 -13    0.16    0.04
   6  -1  14    0.45    0.06
  -6   1  14    0.43    0.06
   6  -1  14    0.36    0.06
   6  -1 -14    0.45    0.06
  -6   1 -14    0.55    0.07
   6  -1 -14    0.41    0.05
  -5   1  14    0.06    0.05
   5  -1  14    0.21    0.10
   5  -1  14    0.03    0.03
   5  -1  14    0.03    0.05
   5  -1  14    0.02    0.18
   5  -1  14   -0.01    0.06
  -5   1  14    0.05    0.03
   5  -1  14    0.00    0.06
   5  -1 -14    0.09    0.05
   5  -1 -14    0.01    0.05
  -4   1  14    0.69    0.18
   4  -1  14    0.60    0.29
   4  -1  14    0.93    0.12
   4  -1  14    0.86    0.11
   4  -1  14    1.00    0.08
  -4   1  14    0.69    0.19
  -4   1  14    0.95    0.08
   4  -1  14    0.99    0.20
  -4   1  14    0.96    0.10
  -4   1  14    1.04    0.12
  -4   1  14    0.88    0.10
   4  -1  14    1.19    0.11
   4  -1 -14    0.49    0.20
   4  -1 -14    1.00    0.10
  -4   1 -14    1.22    0.11
   4  -1 -14    1.69    1.29
   4  -1 -14    0.90    0.10
  -4   1 -14    1.33    0.32
   4  -1 -14    0.72    0.28
   4  -1 -14    0.87    0.18
  -3   1  14    0.83    0.17
  -3   1  14    0.88    0.09
   3  -1  14    1.03    0.16
   3  -1  14    0.79    0.17
  -3   1  14    1.08    0.11
   3  -1  14    0.92    0.10
   3  -1  14    0.85    0.22
  -3   1  14    0.93    0.15
   3  -1  14    0.99    0.10
   3  -1 -14    0.90    0.14
   3  -1 -14    1.13    0.15
   3  -1 -14    0.92    0.19
  -3   1 -14    0.82    0.18
   3  -1 -14    0.96    0.21
   3  -1 -14   -0.23    0.53
   2  -1  14    0.13    0.05
   2  -1  14    0.23    0.08
   2  -1  14    0.94    0.72
  -2   1  14    0.51    0.71
  -2   1  14    0.19    0.12
  -2   1  14    0.30    0.08
   2  -1  14    0.32    0.14
   2  -1  14    1.07    0.79
  -2   1  14    0.15    0.06
   2  -1  14    0.12    0.90
   2  -1  14    0.12    0.08
   2  -1 -14   -0.02    0.33
   2  -1 -14    0.12    0.10
   2  -1 -14    0.46    0.13
  -2   1 -14    0.06    0.10
   2  -1 -14    0.32    0.08
   2  -1 -14    0.53    0.72
   2  -1 -14    0.23    0.08
   1  -1  14    0.54    0.09
  -1   1  14    0.54    0.11
   1  -1  14    0.70    0.11
   1  -1  14    0.12    0.41
   1  -1  14    0.51    0.13
  -1   1  14    0.15    0.30
  -1   1  14    0.63    0.07
   1  -1  14    0.67    0.09
   1  -1  14    0.25    0.40
   1  -1  14    0.62    0.07
   1  -1  14    0.46    0.43
  -1   1  14    0.52    0.09
   1  -1 -14    0.67    0.10
   1  -1 -14    0.71    0.13
  -1   1 -14    0.64    0.27
   1  -1 -14    0.75    0.28
   1  -1 -14    0.68    0.40
  -1   1 -14    0.55    0.10
   1  -1 -14    0.64    0.08
   0   1  14    0.39    0.07
   0  -1  14    0.07    0.29
   0   1  14    0.15    0.28
   0  -1  14    0.32    0.07
   0  -1 -14    0.31    0.22
   0   1 -14    0.29    0.07
   0  -1 -14    0.09    0.27
   0   1 -14    0.32    0.22
   0  -1 -14    0.31    0.11
   0  -1 -14    0.30    0.07
   0   1 -14    0.02    0.29
   0   1 -14    0.26    0.10
   0  -1 -14    0.38    0.07
   1   1  14    0.57    0.42
   1   1  14    0.66    0.07
   1   1  14    0.44    0.31
  -1  -1  14    0.61    0.43
   1   1  14    0.45    0.09
  -1  -1  14    0.67    0.09
   1   1  14    0.66    0.09
   1   1  14    0.54    0.10
   1   1  14    0.62    0.13
   1   1 -14    0.68    0.47
  -1  -1 -14    0.39    0.22
   1   1 -14    0.06    0.26
  -1  -1 -14    0.50    0.09
   1   1 -14    0.62    0.11
   1   1 -14    0.44    0.09
   1   1 -14    0.62    0.07
   2   1  14    0.68    0.67
   2   1  14    0.21    0.08
  -2  -1  14    0.14    0.05
  -2  -1  14    0.29    0.10
  -2  -1  14   -0.10    0.70
   2   1  14    0.24    0.13
   2   1  14    0.12    0.05
  -2  -1  14    0.27    0.10
   2   1  14    0.30    0.08
  -2  -1 -14    0.10    0.25
   2   1 -14    0.21    0.34
  -2  -1 -14    0.14    0.10
   2   1 -14    0.30    0.11
   2   1 -14    0.46    0.73
   2   1 -14    0.26    0.07
   2   1 -14    0.31    0.07
   2   1 -14    0.28    0.13
  -3  -1  14    0.99    0.11
  -3  -1  14    1.05    0.10
  -3  -1  14    0.71    0.16
  -3  -1  14    0.90    0.16
   3   1  14    1.03    0.17
   3   1  14    1.13    0.23
   3   1  14    0.89    0.15
   3   1  14    1.02    0.10
   3   1  14    0.88    0.10
   3   1 -14    0.71    0.10
   3   1 -14    0.18    0.66
   3   1 -14    0.63    0.18
  -3  -1 -14    0.96    0.21
   3   1 -14    0.80    0.19
   3   1 -14    0.85    0.09
   3   1 -14    0.72    0.19
   3   1 -14    0.92    0.14
   3   1 -14    0.94    0.14
   4   1  14    0.80    0.08
  -4  -1  14    1.04    0.07
   4   1  14    0.87    0.10
   4   1  14    0.76    0.19
   4   1  14    0.84    0.11
   4   1  14    0.68    0.29
  -4  -1  14    0.73    0.10
   4   1  14    0.72    0.19
   4   1 -14    1.12    0.19
   4   1 -14    1.06    0.11
   4   1 -14    0.94    0.28
   4   1 -14    1.16    0.09
   4   1 -14    1.18    0.11
   5   1  14   -0.09    0.13
   5   1  14    0.05    0.03
   5   1  14    0.04    0.05
   5   1  14    0.01    0.06
  -5  -1  14    0.04    0.05
   5   1  14   -0.04    0.07
   5   1 -14    0.06    0.05
   5   1 -14    0.02    0.05
  -5  -1 -14    0.05    0.06
   6   1  14    0.34    0.04
  -6  -1  14    0.42    0.05
   6   1  14    0.38    0.06
   6   1 -14    0.44    0.06
  -6  -1 -14    0.44    0.07
   6   1 -14    0.46    0.06
   6  -1  15    0.14    0.05
   6  -1  15    0.16    0.05
  -6   1  15    0.16    0.04
   6  -1 -15    0.19    0.03
   6  -1 -15    0.12    0.04
  -6   1 -15    0.15    0.05
   5  -1  15    0.15    0.06
   5  -1  15    0.02    0.09
   5  -1  15    0.05    0.06
   5  -1  15    0.02    0.06
  -5   1  15    0.11    0.06
   5  -1  15    0.07    0.03
   5  -1  15    0.23    0.36
  -5   1  15    0.13    0.03
   5  -1 -15    0.12    0.05
   5  -1 -15    0.08    0.06
  -4   1  15    0.24    0.16
  -4   1  15    0.47    0.17
  -4   1  15    0.66    0.06
   4  -1  15    0.47    0.18
   4  -1  15    0.68    0.09
  -4   1  15    0.65    0.09
   4  -1  15    0.92    0.30
   4  -1  15    0.38    0.15
  -4   1  15    0.47    0.08
   4  -1  15    0.55    0.06
  -4   1  15    0.59    0.10
   4  -1  15    0.49    0.09
   4  -1  15    0.48    0.09
   4  -1 -15    0.36    0.29
  -4   1 -15    0.74    0.09
   4  -1 -15    0.55    0.08
   4  -1 -15    0.74    0.09
   4  -1 -15    0.45    0.16
   4  -1 -15    0.56    0.20
   4  -1 -15    0.51    0.29
   4  -1 -15    0.51    1.30
  -3   1  15    0.58    0.13
   3  -1  15    0.98    0.24
   3  -1  15    0.49    0.08
   3  -1  15    0.47    0.13
   3  -1  15    0.50    0.08
  -3   1  15    0.48    0.07
  -3   1  15    0.64    0.08
  -3   1 -15    0.37    0.17
   3  -1 -15    0.41    0.13
   3  -1 -15    0.57    0.11
   3  -1 -15    0.58    0.57
  -2   1  15    1.13    0.15
  -2   1  15    0.65    0.83
   2  -1  15    0.43    0.80
  -2   1  15    1.16    0.11
   2  -1  15    1.46    0.22
   2  -1  15    1.08    0.82
   2  -1  15    1.00    0.14
   2  -1  15    1.15    0.11
   2  -1  15    1.51    0.69
   2  -1  15    1.44    0.16
  -2   1 -15    1.33    0.17
   2  -1 -15    1.45    0.89
   2  -1 -15    1.08    0.13
   2  -1 -15    1.42    0.19
   2  -1 -15    1.51    0.15
   2  -1 -15    1.53    0.21
   2  -1 -15    1.24    0.45
   1  -1  15    0.41    0.09
   1  -1  15    0.45    0.09
  -1   1  15    0.13    0.36
  -1   1  15    0.43    0.08
   1  -1  15    0.48    0.08
   1  -1  15    0.27    0.12
   1  -1  15    0.52    0.06
  -1   1  15    0.42    0.06
   1  -1  15    0.41    0.46
   1  -1  15    0.04    0.37
   1  -1  15    0.10    0.45
   1  -1 -15    0.53    0.08
   1  -1 -15    0.54    0.09
  -1   1 -15    0.44    0.09
   1  -1 -15    0.12    0.71
   1  -1 -15    0.41    0.25
  -1   1 -15    0.35    0.25
   0   1  15    2.13    0.18
   0   1  15    2.38    0.17
   0  -1  15    2.09    0.19
   0   1  15    2.08    0.43
   0  -1  15    2.64    0.52
   0   1 -15    3.09    0.26
   0  -1 -15    2.53    0.22
   0  -1 -15    3.09    0.28
   0  -1 -15    3.74    0.42
   0   1 -15    2.36    0.22
   0   1 -15    2.56    0.53
   0  -1 -15    2.87    0.51
   0   1 -15    3.28    0.42
   0   1 -15    3.04    0.22
   1   1  15    0.12    0.36
  -1  -1  15    0.62    0.43
   1   1  15    0.23    0.37
  -1  -1  15    0.39    0.08
   1   1  15    0.32    0.11
  -1  -1  15    0.33    0.11
   1   1  15    0.27    0.09
   1   1  15    0.29    0.08
   1   1 -15    0.29    0.28
   1   1 -15    0.29    0.09
   1   1 -15    0.48    0.07
   1   1 -15    0.53    0.74
   1   1 -15    0.47    0.10
  -1  -1 -15    0.30    0.09
  -1  -1 -15    0.20    0.23
  -2  -1  15    1.30    0.11
   2   1  15    1.07    0.79
   2   1  15    1.04    0.10
   2   1  15    1.21    0.20
   2   1  15    1.27    0.16
  -2  -1  15    0.98    0.14
  -2  -1  15    1.47    0.81
   2   1  15    1.32    0.15
   2   1 -15    1.56    0.21
   2   1 -15    0.93    0.80
  -2  -1 -15    1.59    0.37
   2   1 -15    2.19    0.51
  -2  -1 -15    1.07    0.17
   2   1 -15    1.19    0.17
   2   1 -15    0.92    0.12
   2   1 -15    1.25    0.17
   2   1 -15    1.33    0.14
   3   1  15    0.46    0.07
  -3  -1  15    0.53    0.08
   3   1  15    0.52    0.08
  -3  -1  15    0.65    0.14
   3   1  15    0.47    0.16
  -3  -1  15    0.57    0.08
   3   1 -15    0.65    0.13
   3   1 -15    0.91    0.20
   3   1 -15    1.16    0.81
  -3  -1 -15    0.70    0.21
   3   1 -15    0.54    0.13
   3   1 -15    0.50    0.08
  -4  -1  15    0.51    0.21
   4   1  15    0.60    0.17
   4   1  15    0.58    0.19
   4   1  15    0.13    0.26
  -4  -1  15    0.73    0.09
   4   1  15    0.50    0.09
   4   1  15    0.60    0.06
   4   1  15    0.69    0.09
  -4  -1  15    0.55    0.08
  -4  -1  15    0.66    0.06
   4   1 -15    0.37    0.16
   4   1 -15    0.65    0.06
   4   1 -15    0.69    0.09
   4   1 -15    0.46    0.28
  -4  -1 -15    0.72    0.08
   4   1 -15    0.68    0.09
   5   1  15    0.13    0.06
   5   1  15    0.13    0.08
  -5  -1  15    0.11    0.06
   5   1  15    0.07    0.16
   5   1  15    0.08    0.04
   5   1  15    0.07    0.06
   5   1 -15    0.15    0.06
  -5  -1 -15    0.18    0.07
   5   1 -15    0.07    0.05
   6   1  15    0.07    0.02
   6   1  15    0.11    0.05
  -6  -1  15    0.17    0.04
  -6  -1 -15    0.15    0.05
   6   1 -15    0.15    0.04
   6   1 -15    0.19    0.04
  -6   1  16    0.19    0.04
   6  -1  16    0.18    0.05
  -6   1 -16    0.24    0.05
   6  -1 -16    0.19    0.04
   5  -1  16    0.22    0.07
   5  -1  16    0.38    0.08
   5  -1  16    0.49    0.08
   5  -1  16    0.17    0.15
   5  -1  16    0.32    0.05
  -5   1  16    0.41    0.04
  -5   1  16    0.39    0.07
   5  -1 -16    0.44    0.07
   5  -1 -16    0.46    0.07
   4  -1  16    0.98    0.08
   4  -1  16    0.42    0.30
  -4   1  16    0.83    0.11
   4  -1  16    0.71    0.11
  -4   1  16    0.75    0.19
  -4   1  16    0.80    0.10
  -4   1  16    1.26    0.22
   4  -1  16    0.77    0.22
  -4   1  16    1.06    0.11
   4  -1  16    1.17    0.11
   4  -1  16    0.88    0.11
  -4   1  16    1.07    0.08
   4  -1 -16    0.48    0.27
   4  -1 -16   -1.40    1.48
   4  -1 -16    0.87    0.18
   3  -1  16    0.77    0.09
  -3   1  16    0.96    0.17
  -3   1  16    0.71    0.14
   3  -1  16    0.69    0.10
   3  -1  16    0.99    0.18
  -3   1  16    0.87    0.09
  -3   1  16    0.90    0.10
   3  -1  16    0.88    0.15
   3  -1  16    1.02    0.25
   3  -1 -16    0.59    0.22
   3  -1 -16    0.55    0.14
   3  -1 -16    0.72    0.13
   3  -1 -16    0.49    0.64
   3  -1 -16    0.60    0.20
  -3   1 -16    0.86    0.21
   2  -1  16    0.00    0.04
   2  -1  16   -1.41    1.37
  -2   1  16    0.02    0.07
   2  -1  16    0.11    0.13
  -2   1  16    0.03    0.04
   2  -1  16    0.06    0.08
  -2   1  16    0.04    0.10
   2  -1  16    0.02    0.08
   2  -1 -16    0.20    0.13
   2  -1 -16    0.02    0.06
   2  -1 -16   -0.02    0.07
   2  -1 -16    0.07    0.09
   2  -1 -16   -0.20    0.32
  -2   1 -16   -0.04    0.09
   2  -1 -16   -0.01    0.11
   1  -1  16    1.78    0.17
  -1   1  16    1.63    0.17
   1  -1  16    0.91    0.57
   1  -1  16    1.97    0.18
   1  -1  16    2.12    0.19
   1  -1  16    1.45    0.54
   1  -1  16    1.72    0.22
  -1   1  16    1.75    0.14
   1  -1  16    1.83    0.14
  -1   1  16    1.66    0.19
   1  -1  16    1.41    0.84
   1  -1 -16    1.65    0.16
   1  -1 -16    1.72    0.17
   1  -1 -16    1.43    0.35
   1  -1 -16    1.67    0.21
  -1   1 -16    2.24    0.38
  -1   1 -16    1.84    0.18
   1  -1 -16    1.28    0.55
   0   1  16    0.24    0.31
   0  -1  16    0.05    0.08
   0   1  16    0.00    0.05
   0   1  16    0.07    0.04
   0  -1  16    0.41    0.38
   0  -1  16    0.05    0.06
   0  -1  16    0.00    0.04
   0   1  16    0.17    0.10
   0  -1 -16    0.27    0.24
   0  -1 -16    0.17    0.11
   0  -1 -16    0.07    0.06
   0   1 -16    0.23    0.45
   0   1 -16    0.11    0.06
   0   1 -16    0.08    0.25
   0  -1 -16    0.07    0.05
   0   1 -16    0.19    0.10
   0   1 -16    0.08    0.07
  -1  -1  16    1.89    0.15
   1   1  16    2.05    0.23
  -1  -1  16    2.18    0.62
   1   1  16    0.92    0.47
   1   1  16    1.97    0.17
   1   1  16    1.79    0.14
   1   1  16    1.78    0.19
   1   1  16    1.72    0.17
  -1  -1  16    2.03    0.18
  -1  -1  16    2.19    0.21
   1   1 -16    1.65    0.18
  -1  -1 -16    1.63    0.35
   1   1 -16    1.92    0.69
   1   1 -16    1.91    0.20
  -1  -1 -16    1.76    0.18
   1   1 -16    1.86    0.41
   1   1 -16    1.84    0.15
   2   1  16    0.05    0.08
  -2  -1  16    0.13    0.05
   2   1  16    0.01    0.09
  -2  -1  16    0.45    0.84
   2   1  16   -0.22    0.66
   2   1  16    0.16    0.14
  -2  -1  16    0.12    0.11
  -2  -1  16    0.17    0.09
   2   1  16    0.06    0.05
   2   1 -16    0.72    0.84
  -2  -1 -16    0.19    0.11
   2   1 -16    0.14    0.12
   2   1 -16    0.00    0.12
  -2  -1 -16    0.05    0.29
   2   1 -16    0.08    0.09
   2   1 -16    0.10    0.08
   2   1 -16    0.05    0.06
   2   1 -16    0.05    0.40
  -3  -1  16    0.64    0.15
   3   1  16    0.76    0.09
  -3  -1  16    1.07    0.20
  -3  -1  16    0.84    0.10
   3   1  16    0.87    0.15
   3   1  16    0.71    0.09
  -3  -1  16    0.98    0.10
   3   1 -16    1.03    0.15
   3   1 -16    0.70    0.15
   3   1 -16    0.97    0.75
   3   1 -16    1.26    0.24
   3   1 -16    0.83    0.24
  -4  -1  16    0.89    0.22
   4   1  16    1.14    0.11
   4   1  16    0.44    0.29
   4   1  16    0.79    0.11
  -4  -1  16    0.81    0.10
   4   1  16    0.86    0.08
  -4  -1  16    1.07    0.08
   4   1  16    0.94    0.12
   4   1  16    1.18    0.23
  -4  -1  16    1.14    0.11
   4   1 -16    1.12    0.20
   4   1 -16    1.15    0.09
  -4  -1 -16    1.00    0.11
   4   1 -16    1.22    0.12
   4   1 -16    1.19    0.11
   5   1  16    0.27    0.07
  -5  -1  16    0.38    0.07
   5   1  16    0.19    0.17
   5   1  16    0.35    0.05
   5   1  16    0.31    0.07
   5   1  16    0.16    0.08
   5   1 -16    0.34    0.07
  -5  -1 -16    0.48    0.09
   5   1 -16    0.31    0.07
   6   1  16    0.24    0.05
   6   1  16    0.23    0.03
  -6  -1  16    0.27    0.04
  -6  -1 -16    0.26    0.06
   6   1 -16    0.19    0.04
   6   1 -16    0.27    0.04
  -6   1  17    1.13    0.10
   6  -1  17    1.26    0.10
  -6   1 -17    1.49    0.12
   6  -1 -17    1.33    0.11
   5  -1  17    0.71    0.09
  -5   1  17    0.64    0.05
   5  -1  17    0.53    0.06
  -5   1  17    0.56    0.08
   5  -1  17    0.57    0.09
   5  -1  17    0.51    0.08
   5  -1 -17    0.73    0.08
   5  -1 -17    0.61    0.06
   5  -1 -17    0.59    0.07
  -4   1  17    1.08    0.12
   4  -1  17    1.33    0.13
  -4   1  17    1.30    0.12
   4  -1  17    0.88    0.20
  -4   1  17    1.11    0.13
   4  -1  17    1.21    0.10
   4  -1  17    0.55    0.32
   4  -1  17    1.30    0.14
   4  -1  17    1.05    0.12
  -4   1  17    1.09    0.24
  -4   1  17    1.25    0.09
   4  -1  17    1.10    0.23
   4  -1 -17    1.51    0.13
  -4   1 -17    1.62    0.13
   4  -1 -17    1.01    0.21
   4  -1 -17    0.95    0.30
   4  -1 -17    1.52    0.13
   4  -1 -17    0.80    0.34
  -3   1  17    0.93    0.10
  -3   1  17    0.91    0.17
   3  -1  17    1.02    0.16
   3  -1  17    1.14    0.26
   3  -1  17    0.86    0.10
  -3   1  17    0.72    0.15
   3  -1  17    0.69    0.09
   3  -1  17    0.78    0.17
  -3   1  17    0.69    0.09
  -3   1 -17    0.85    0.22
   3  -1 -17    0.75    0.16
   3  -1 -17    0.74    0.24
   3  -1 -17    1.09    0.22
   3  -1 -17    0.97    0.14
   3  -1 -17    1.42    0.66
   3  -1 -17    0.95    0.21
   2  -1  17    2.10    0.22
   2  -1  17    2.38    0.24
  -2   1  17    2.16    0.21
   2  -1  17    2.26    0.17
  -2   1  17    2.25    0.17
   2  -1  17    2.06    0.17
  -2   1  17    2.13    0.17
   2  -1 -17    2.41    0.51
   2  -1 -17    1.95    0.19
   2  -1 -17    1.71    0.21
   2  -1 -17    2.58    0.27
  -2   1 -17    2.19    0.24
   1  -1  17    0.20    0.09
   1  -1  17    0.11    0.61
  -1   1  17    0.18    0.47
   1  -1  17    0.57    0.60
   1  -1  17    0.27    0.62
  -1   1  17    0.38    0.08
   1  -1  17    0.13    0.12
  -1   1  17    0.36    0.05
   1  -1  17    0.22    0.10
   1  -1  17    0.41    0.08
  -1   1  17    0.13    0.09
   1  -1  17    0.26    0.05
  -1   1 -17    0.31    0.09
   1  -1 -17    0.30    0.28
   1  -1 -17    0.14    0.11
   1  -1 -17    0.23    0.09
   1  -1 -17    0.42    0.07
  -1   1 -17    0.19    0.27
   1  -1 -17    0.34    0.63
   0   1  17    0.23    0.05
   0  -1  17    0.17    0.07
   0  -1  17    0.19    0.48
   0   1  17    0.24    0.41
   0   1  17    0.34    0.10
   0   1  17    0.22    0.07
   0  -1  17    0.19    0.05
   0  -1 -17    0.52    0.28
   0   1 -17    0.36    0.29
   0  -1 -17    0.43    0.12
   0  -1 -17    0.16    0.07
   0  -1 -17    0.13    0.07
   0   1 -17    0.17    0.08
   0   1 -17    0.27    0.08
   1   1  17   -0.12    0.49
   1   1  17    0.36    0.06
  -1  -1  17    0.38    0.06
  -1  -1  17    0.43    0.09
   1   1  17    0.20    0.12
  -1  -1  17    0.20    0.49
   1   1  17    0.30    0.08
   1   1  17    0.54    0.54
   1   1  17    0.40    0.08
   1   1 -17    0.17    0.11
   1   1 -17    0.19    0.33
   1   1 -17    0.34    0.09
  -1  -1 -17    0.08    0.09
  -1  -1 -17    0.26    0.26
   1   1 -17    0.12    0.55
   2   1  17    1.98    0.17
   2   1  17    2.58    0.31
   2   1  17    2.15    0.21
   2   1  17    2.41    0.24
   2   1  17    2.04    0.17
  -2  -1  17    2.20    0.22
  -2  -1  17    2.10    0.17
  -2  -1  17    2.44    0.17
   2   1 -17    2.51    0.22
  -2  -1 -17    2.07    0.24
   2   1 -17    2.13    0.19
  -2  -1 -17    3.06    0.52
   2   1 -17    2.24    0.25
   2   1 -17    2.27    0.23
   2   1 -17    2.70    1.37
   2   1 -17    3.04    0.60
   3   1  17    0.95    0.16
   3   1  17    0.78    0.10
   3   1  17    1.18    0.19
  -3  -1  17    0.93    0.16
  -3  -1  17    0.84    0.10
  -3  -1  17    0.94    0.19
   3   1  17    0.67    0.09
   3   1  17    0.99    0.26
  -3  -1  17    0.88    0.09
   3   1 -17    0.71    0.85
   3   1 -17    0.82    0.20
   3   1 -17    1.01    0.15
   3   1 -17    0.81    0.21
   4   1  17    1.15    0.10
   4   1  17    1.14    0.14
  -4  -1  17    1.12    0.24
  -4  -1  17    1.33    0.09
   4   1  17    1.31    0.25
   4   1  17    1.02    0.36
   4   1  17    1.43    0.13
   4   1  17    1.01    0.21
   4   1  17    1.21    0.13
  -4  -1 -17    1.34    0.13
   4   1 -17    1.62    0.13
   4   1 -17    1.28    0.22
   4   1 -17    1.64    0.14
   5   1  17    0.54    0.09
   5   1  17    0.41    0.08
   5   1  17    0.57    0.06
   5   1  17    0.41    0.10
  -5  -1  17    0.64    0.08
  -5  -1 -17    0.79    0.11
   5   1 -17    0.68    0.08
   5   1 -17    0.68    0.08
   6   1  17    1.18    0.11
   6   1  17    1.20    0.09
  -6  -1  17    1.44    0.10
   6   1 -17    1.36    0.11
  -6  -1 -17    1.57    0.12
   6   1 -17    1.54    0.12
  -6   1  18    0.54    0.05
   6  -1  18    0.47    0.06
   6  -1 -18    0.65    0.06
  -6   1 -18    0.63    0.07
   5  -1  18    0.16    0.06
   5  -1  18    0.26    0.04
   5  -1  18    0.25    0.07
  -5   1  18    0.26    0.06
   5  -1 -18    0.31    0.06
   5  -1 -18    0.30    0.06
   5  -1 -18    0.28    0.04
  -4   1  18    0.06    0.17
   4  -1  18   -0.01    0.07
  -4   1  18    0.12    0.06
   4  -1  18    0.16    0.07
   4  -1  18    0.12    0.04
   4  -1  18   -0.31    0.28
   4  -1  18    0.05    0.05
   4  -1  18   -0.01    0.14
  -4   1  18    0.15    0.16
   4  -1  18    0.33    0.19
  -4   1  18    0.10    0.06
  -4   1  18    0.09    0.08
  -4   1  18    0.10    0.04
  -4   1 -18    0.29    0.06
   4  -1 -18    0.01    0.15
  -4   1 -18    0.27    0.06
   4  -1 -18    0.12    0.26
   4  -1 -18    0.18    0.06
  -3   1  18    0.80    0.10
   3  -1  18    0.93    0.16
  -3   1  18    0.92    0.07
   3  -1  18    0.70    0.09
  -3   1  18    0.85    0.09
  -3   1  18    0.59    0.15
  -3   1  18    0.93    0.16
   3  -1  18    0.90    0.10
   3  -1  18    0.55    0.16
  -3   1  18    0.63    0.09
   3  -1  18    0.74    0.24
   3  -1  18    0.85    0.07
   3  -1  18    0.72    0.09
   3  -1 -18    0.51    0.25
   3  -1 -18    1.08    0.09
   3  -1 -18    0.84    0.22
  -3   1 -18    0.34    0.21
   3  -1 -18    0.84    0.20
   3  -1 -18    0.79    0.15
   3  -1 -18    0.70    0.68
   3  -1 -18    0.62    0.16
  -2   1  18    0.72    0.08
  -2   1  18    0.63    0.12
   2  -1  18    0.61    0.08
   2  -1  18    0.52    0.08
   2  -1  18    0.78    0.19
   2  -1  18    0.40    0.12
  -2   1  18    0.54    0.07
   2  -1  18    0.85    0.14
  -2   1 -18    0.36    0.14
   2  -1 -18    0.93    0.20
   2  -1 -18    0.55    0.14
   2  -1 -18    0.72    0.42
   2  -1 -18    0.60    0.11
   1  -1  18    0.78    0.11
  -1   1  18    0.61    0.08
   1  -1  18    0.54    0.10
   1  -1  18    0.94    0.71
  -1   1  18    0.73    0.11
   1  -1  18    0.83    0.12
  -1   1  18    0.60    0.13
   1  -1  18    0.32    0.76
   1  -1  18    0.54    0.57
   1  -1  18    0.77    0.08
   1  -1  18    0.64    0.17
   1  -1 -18    0.45    0.11
   1  -1 -18    0.67    0.15
   1  -1 -18    0.61    0.09
   1  -1 -18    0.59    1.01
  -1   1 -18    0.48    0.11
  -1   1 -18    0.51    0.33
   1  -1 -18    0.30    0.33
   0   1  18    0.03    0.08
   0   1  18   -0.01    0.04
   0   1  18   -0.02    0.38
   0  -1  18    0.00    0.06
   0   1  18   -0.01    0.05
   0  -1  18    0.51    0.48
   0  -1  18    0.02    0.04
   0  -1  18    0.03    0.08
   0   1 -18    0.00    0.06
   0  -1 -18   -0.05    0.07
   0  -1 -18   -0.07    0.05
   0  -1 -18    0.12    0.27
   0   1 -18    0.03    0.27
   1   1  18    0.69    0.07
  -1  -1  18    0.68    0.13
   1   1  18    0.77    0.73
   1   1  18    0.58    0.11
  -1  -1  18    0.54    0.10
   1   1  18    0.60    0.10
   1   1  18    0.68    0.11
  -1  -1  18    1.13    0.73
   1   1  18    0.63    0.15
  -1  -1  18    0.66    0.07
  -1  -1 -18    1.26    0.35
   1   1 -18    0.61    0.09
   1   1 -18    0.16    0.65
   1   1 -18    0.75    0.11
   1   1 -18    0.21    0.36
   1   1 -18    0.47    0.13
  -1  -1 -18    0.64    0.12
  -2  -1  18    0.54    0.11
  -2  -1  18    0.65    0.08
   2   1  18    0.57    0.19
   2   1  18    0.81    0.14
   2   1  18    0.61    0.08
   2   1  18    0.60    0.12
  -2  -1  18    0.68    0.08
   2   1  18    0.67    0.08
   2   1 -18    1.15    0.55
  -2  -1 -18    0.18    0.14
   2   1 -18    0.50    0.10
   2   1 -18    0.34    0.13
  -2  -1 -18    0.57    0.42
  -3  -1  18    0.83    0.10
   3   1  18    0.78    0.16
   3   1  18    0.77    0.09
  -3  -1  18    1.00    0.09
   3   1  18    0.34    0.24
  -3  -1  18    0.88    0.17
  -3  -1  18    0.84    0.09
  -3  -1  18    0.55    0.18
   3   1  18    0.72    0.10
   3   1  18    0.85    0.08
   3   1  18    0.61    0.16
   3   1 -18    0.66    0.14
   3   1 -18    0.87    1.00
   3   1 -18    0.87    0.23
   3   1 -18    0.72    0.18
  -4  -1  18    0.14    0.06
   4   1  18    0.12    0.18
   4   1  18   -0.26    0.31
   4   1  18    0.07    0.05
  -4  -1  18    0.04    0.06
   4   1  18    0.08    0.13
  -4  -1  18   -0.08    0.17
   4   1  18    0.16    0.04
   4   1  18    0.10    0.06
   4   1  18    0.02    0.06
   4   1 -18    0.14    0.06
  -4  -1 -18    0.10    0.06
   4   1 -18   -0.05    0.23
   4   1 -18   -0.21    0.26
   4   1 -18    0.17    0.06
   4   1 -18    0.19    0.16
   5   1  18    0.18    0.17
   5   1  18    0.22    0.07
   5   1  18    0.29    0.07
   5   1  18    0.13    0.08
   5   1  18    0.28    0.04
  -5  -1  18    0.39    0.06
   5   1 -18    0.34    0.06
   5   1 -18    0.33    0.06
  -5  -1 -18    0.43    0.08
   6   1  18    0.54    0.07
  -6  -1  18    0.67    0.06
   6   1 -18    0.64    0.06
  -6  -1 -18    0.61    0.07
   6  -1  19    0.28    0.05
  -6   1  19    0.29    0.04
   6  -1 -19    0.27    0.04
  -6   1 -19    0.37    0.05
  -5   1  19    0.90    0.06
   5  -1  19    0.65    0.07
  -5   1  19    0.81    0.09
   5  -1 -19    0.71    0.08
   5  -1 -19    0.83    0.08
   5  -1 -19    0.79    0.07
  -4   1  19    0.45    0.07
   4  -1  19    0.26    0.09
   4  -1  19    0.16    0.18
   4  -1  19   -0.04    0.32
  -4   1  19    0.49    0.20
   4  -1  19    0.30    0.07
   4  -1  19    0.48    0.05
  -4   1  19    0.46    0.21
   4  -1  19    0.22    0.18
  -4   1  19    0.52    0.05
  -4   1  19    0.38    0.10
   4  -1  19    0.38    0.08
  -4   1  19    0.41    0.08
   4  -1 -19    0.50    0.06
   4  -1 -19    0.49    0.08
  -4   1 -19    0.48    0.07
   4  -1 -19    0.47    0.07
   3  -1  19    0.63    0.16
   3  -1  19    0.64    0.16
  -3   1  19    0.83    0.09
   3  -1  19    0.58    0.09
  -3   1  19    0.50    0.15
   3  -1  19    0.57    0.08
  -3   1  19    0.57    0.15
   3  -1  19    0.40    0.22
   3  -1  19    0.72    0.06
  -3   1  19    0.60    0.09
  -3   1  19    0.68    0.06
  -3   1  19    0.67    0.09
   3  -1  19    0.83    0.09
   3  -1 -19    0.94    0.18
  -3   1 -19    0.55    0.23
   3  -1 -19    0.48    0.28
   3  -1 -19    0.76    0.09
   3  -1 -19    0.33    0.19
   3  -1 -19    0.92    0.81
  -2   1  19    1.98    0.17
  -2   1  19    2.15    0.24
  -2   1  19    2.00    0.22
   2  -1  19    2.07    0.16
   2  -1  19    1.69    0.21
   2  -1  19    1.92    0.17
   2  -1  19    2.52    0.31
   2  -1  19    2.19    0.23
  -2   1  19    1.95    0.16
   2  -1 -19    2.24    0.58
   2  -1 -19    2.23    0.28
  -2   1 -19    2.86    0.61
   2  -1 -19    1.73    0.22
   2  -1 -19    2.05    0.20
  -2   1 -19    1.95    0.25
  -1   1  19    0.22    0.12
   1  -1  19    0.19    0.09
  -1   1  19    0.13    0.08
   1  -1  19    0.11    0.09
   1  -1  19    0.29    0.15
   1  -1  19    0.53    0.75
   1  -1  19    0.23    0.05
   1  -1  19    0.27    0.09
  -1   1 -19    0.23    0.33
   1  -1 -19    0.29    0.14
   1  -1 -19    0.05    0.08
  -1   1 -19    0.08    0.10
   1  -1 -19    0.18    0.07
   1  -1 -19    0.07    0.32
   0   1  19    0.56    0.67
   0  -1 -19    0.06    0.09
   0  -1 -19    0.11    0.28
   0   1 -19    0.10    0.31
   0  -1 -19    0.14    0.07
   0   1 -19    0.12    0.07
   0  -1 -19    0.18    0.13
   1   1  19    0.16    0.08
   1   1  19    0.33    0.09
  -1  -1  19    0.15    0.09
   1   1  19    0.01    0.06
  -1  -1  19    0.19    0.05
  -1  -1  19   -0.54    0.61
   1   1  19    0.16    0.05
   1   1  19    0.33    0.73
   1   1  19    0.31    0.15
   1   1 -19    0.23    0.10
  -1  -1 -19    0.08    0.11
   1   1 -19    0.21    0.38
  -1  -1 -19    0.15    0.33
   1   1 -19   -0.37    0.87
   1   1 -19    0.17    0.07
   2   1  19    2.11    0.29
   2   1  19    1.85    0.20
  -2  -1  19    1.86    0.15
   2   1  19    1.90    0.16
   2   1  19    2.07    0.22
  -2  -1  19    1.85    0.21
   2   1  19    2.01    0.16
   2   1 -19    1.72    0.23
   2   1 -19    2.18    0.26
   2   1 -19    1.88    0.17
   2   1 -19    2.86    0.67
  -2  -1 -19    2.23    0.54
   3   1  19    0.76    0.17
   3   1  19    0.66    0.09
   3   1  19    0.67    0.07
  -3  -1  19    0.65    0.10
  -3  -1  19    0.72    0.09
  -3  -1  19    0.74    0.06
   3   1  19    0.93    0.17
  -3  -1  19    0.58    0.17
   3   1  19    0.85    0.09
  -3  -1  19    0.58    0.16
   3   1  19    0.51    0.08
   3   1 -19    0.52    0.14
   3   1 -19    0.85    0.09
   3   1 -19    0.53    0.18
   3   1 -19    0.70    1.03
  -3  -1 -19    0.72    0.08
   3   1 -19    0.90    0.09
  -4  -1  19    0.11    0.22
   4   1  19    0.24    0.17
   4   1  19    0.51    0.34
   4   1  19    0.32    0.05
   4   1  19    0.32    0.23
  -4  -1  19    0.55    0.08
   4   1  19    0.52    0.10
   4   1  19    0.52    0.08
   4   1  19    0.41    0.08
  -4  -1  19    0.48    0.05
   4   1 -19    0.66    0.28
   4   1 -19    0.50    0.08
  -4  -1 -19    0.49    0.08
   4   1 -19    0.57    0.08
   4   1 -19    0.47    0.19
   5   1  19    0.67    0.11
   5   1  19    0.70    0.07
  -5  -1  19    0.82    0.08
   5   1  19    0.71    0.09
  -5  -1 -19    0.94    0.11
   5   1 -19    0.87    0.09
   5   1 -19    0.81    0.09
   6   1  19    0.22    0.05
   6   1 -19    0.30    0.04
  -6  -1 -19    0.31    0.05
   6  -1  20    0.43    0.05
  -6   1  20    0.47    0.05
  -6   1  20    0.37    0.04
  -6   1 -20    0.60    0.06
   6  -1 -20    0.45    0.05
   5  -1  20    0.24    0.04
   5  -1  20    0.26    0.07
  -5   1  20    0.33    0.06
   5  -1 -20    0.25    0.06
   4  -1  20    0.23    0.07
  -4   1  20    0.25    0.07
  -4   1  20    0.22    0.08
   4  -1  20    0.29    0.05
  -4   1  20    0.35    0.05
   4  -1  20    0.36    0.08
   4  -1  20    0.34    0.09
  -4   1  20    0.26    0.07
  -4   1  20    0.46    0.22
   4  -1  20    0.37    0.21
   4  -1 -20    0.41    0.05
   4  -1 -20    0.32    0.07
  -4   1 -20    0.33    0.07
   4  -1 -20    0.32    0.07
   3  -1  20    0.63    0.17
   3  -1  20    0.51    0.24
  -3   1  20    0.73    0.09
   3  -1  20    0.59    0.09
  -3   1  20    0.50    0.15
  -3   1  20    0.60    0.17
   3  -1  20    0.44    0.16
  -3   1  20    0.64    0.10
  -3   1  20    0.74    0.07
   3  -1  20    0.80    0.07
   3  -1  20    0.80    0.09
  -3   1  20    0.71    0.08
   3  -1  20    0.81    0.10
   3  -1 -20    0.24    0.77
   3  -1 -20    0.37    0.30
   3  -1 -20    0.25    0.22
  -3   1 -20   -0.17    0.26
   3  -1 -20    0.63    0.52
   2  -1  20    0.79    0.14
  -2   1  20    0.69    0.13
   2  -1  20    0.86    0.09
  -2   1  20    0.75    0.09
   2  -1  20    0.91    0.22
   2  -1  20    0.71    0.14
  -2   1  20    0.89    0.16
  -2   1  20    0.69    0.09
   2  -1  20    0.64    0.09
   2  -1 -20    0.88    0.14
  -2   1 -20    0.35    0.50
  -2   1 -20    0.40    0.17
   2  -1 -20    1.11    0.23
   2  -1 -20    0.82    0.50
   2  -1 -20    0.59    0.16
  -1   1  20    0.29    0.13
   1  -1  20    0.51    0.98
  -1   1  20    0.12    0.05
  -1   1  20    0.08    0.07
  -1   1  20    0.06    0.05
   1  -1  20    0.08    0.04
   1  -1  20    0.07    0.05
   1  -1  20    0.13    0.15
   1  -1  20    0.05    0.08
   1  -1  20    0.01    0.07
   1  -1  20    0.13    0.10
   1  -1 -20    0.18    0.08
   1  -1 -20   -0.03    0.09
  -1   1 -20    0.12    0.36
   1  -1 -20    0.35    0.16
   1  -1 -20   -0.09    0.32
  -1   1 -20   -0.04    0.09
   0   1  20    0.22    0.11
   0  -1  20    0.04    0.08
   0   1  20   -0.42    0.59
   0  -1  20    0.23    0.05
   0  -1  20    0.26    0.09
   0  -1  20    1.00    0.74
   0   1 -20    0.18    0.10
   0   1 -20    0.00    0.32
   0  -1 -20    0.09    0.07
   0  -1 -20    0.16    0.28
   0  -1 -20    0.20    0.09
   0  -1 -20    0.19    0.14
   1   1  20    0.13    0.15
   1   1  20    0.11    0.05
   1   1  20    0.12    0.05
  -1  -1  20    0.11    0.05
  -1  -1  20    0.19    0.11
   1   1  20    0.22    0.10
   1   1  20    0.11    0.08
  -1  -1  20    0.15    0.05
  -1  -1  20    0.09    0.08
   1   1  20    0.20    0.09
  -1  -1 -20    0.18    0.36
  -1  -1 -20    0.06    0.10
   1   1 -20   -0.01    0.10
   1   1 -20    0.19    0.40
   1   1 -20   -0.06    0.13
   2   1  20    0.73    0.09
  -2  -1  20    0.71    0.14
   2   1  20    0.75    0.09
   2   1  20    0.79    0.21
   2   1  20    0.88    0.14
  -2  -1  20    0.83    0.09
  -2  -1  20    0.85    0.09
   2   1  20    0.81    0.15
  -2  -1  20    0.92    0.17
  -2  -1 -20    0.81    0.47
   2   1 -20    0.41    0.63
   2   1 -20    0.61    0.16
  -3  -1  20    0.50    0.17
  -3  -1  20    0.80    0.07
  -3  -1  20    0.84    0.09
  -3  -1  20    0.57    0.17
   3   1  20    0.88    0.10
  -3  -1  20    0.62    0.09
   3   1  20    0.81    0.07
  -3  -1  20    0.77    0.09
   3   1  20    0.72    0.10
   3   1  20    0.82    0.09
   3   1  20    0.49    0.15
   3   1  20    0.38    0.26
   3   1 -20    0.56    0.20
   3   1 -20    1.25    1.09
   3   1 -20    0.98    0.10
   3   1 -20    1.02    0.10
  -3  -1 -20    0.94    0.09
   4   1  20    0.38    0.08
   4   1  20    0.30    0.05
   4   1  20    0.30    0.09
  -4  -1  20    0.32    0.04
   4   1  20    0.39    0.19
  -4  -1  20    0.31    0.07
   4   1  20    0.41    0.07
   4   1 -20    0.42    0.07
   4   1 -20    0.37    0.07
  -4  -1 -20    0.27    0.07
   5   1  20    0.22    0.04
   5   1  20    0.19    0.16
  -5  -1  20    0.33    0.06
   5   1  20    0.19    0.07
   5   1  20    0.24    0.08
  -5  -1 -20    0.29    0.08
   5   1 -20    0.33    0.06
   5   1 -20    0.40    0.06
   6   1  20    0.35    0.05
  -6  -1  20    0.45    0.05
  -6  -1 -20    0.50    0.06
   6   1 -20    0.53    0.05
  -6   1  21    0.05    0.02
  -6   1  21    0.09    0.03
   6  -1  21    0.03    0.03
   6  -1 -21    0.09    0.03
  -6   1 -21    0.05    0.03
  -5   1  21    0.38    0.06
   5  -1  21    0.40    0.04
   5  -1 -21    0.38    0.06
   4  -1  21    0.09    0.16
  -4   1  21    0.01    0.17
  -4   1  21    0.03    0.05
   4  -1  21    0.02    0.06
   4  -1  21    0.04    0.03
   4  -1  21    0.03    0.05
  -4   1  21    0.04    0.04
   4  -1  21    0.01    0.07
  -4   1  21    0.05    0.05
  -4   1  21    0.02    0.07
   4  -1 -21    0.03    0.05
   4  -1 -21    0.04    0.05
   4  -1 -21    0.07    0.06
  -4   1 -21    0.08    0.05
  -3   1  21    0.06    0.06
   3  -1  21    0.11    0.04
   3  -1  21    0.23    0.14
  -3   1  21    0.12    0.06
  -3   1  21    0.15    0.04
  -3   1  21    0.13    0.15
  -3   1  21    0.13    0.12
   3  -1  21    0.09    0.05
   3  -1  21    0.00    0.05
   3  -1  21    0.06    0.06
   3  -1  21   -0.04    0.22
  -3   1  21    0.15    0.06
   3  -1  21    0.11    0.14
   3  -1 -21    0.06    0.05
   3  -1 -21   -0.08    0.93
   3  -1 -21    0.16    0.06
   3  -1 -21    0.09    0.23
   2  -1  21    1.09    0.11
  -2   1  21    0.88    0.19
   2  -1  21    1.20    0.12
   2  -1  21    1.00    0.16
  -2   1  21    0.93    0.15
   2  -1  21    0.92    0.23
  -2   1  21    1.23    0.11
  -2   1  21    1.11    0.11
   2  -1 -21    0.66    0.57
   2  -1 -21    1.00    0.20
   2  -1 -21    0.51    0.25
  -2   1 -21    0.62    0.55
   2  -1 -21    0.87    0.14
  -2   1 -21    1.00    0.21
  -1   1  21    0.50    0.11
  -1   1  21    0.63    0.08
   1  -1  21    0.66    0.19
   1  -1  21    0.51    0.11
   1  -1  21    0.49    0.07
  -1   1  21    0.55    0.07
   1  -1  21    0.64    0.07
  -1   1 -21    0.62    0.14
   1  -1 -21    0.64    0.11
  -1   1 -21    0.55    0.43
   1  -1 -21    1.24    0.48
   1  -1 -21    0.35    0.13
   1  -1 -21    0.81    0.19
   0  -1  21    0.06    0.04
   0   1  21   -0.03    0.04
   0  -1  21    0.16    0.09
   0   1  21    0.01    0.04
   0  -1  21   -0.06    0.06
   0  -1  21    0.50    1.11
   0   1  21   -0.06    0.07
   0   1  21    0.22    0.11
   0  -1  21    0.03    0.04
   0   1 -21    0.06    0.09
   0  -1 -21    0.27    0.16
   0   1 -21   -0.02    0.36
   0  -1 -21    0.25    0.34
   0  -1 -21    0.05    0.09
   0  -1 -21   -0.02    0.07
   1   1  21    0.54    0.07
  -1  -1  21    0.55    0.07
  -1  -1  21    0.59    0.07
  -1  -1  21    0.49    0.11
   1   1  21    0.51    0.07
   1   1  21    0.66    0.11
   1   1 -21    0.52    0.13
  -1  -1 -21    0.40    0.14
  -1  -1 -21    0.66    0.43
   1   1 -21    0.67    0.47
   1   1 -21    0.64    0.17
   1   1 -21    0.57    0.10
  -2  -1  21    1.04    0.16
   2   1  21    0.93    0.24
  -2  -1  21    1.18    0.11
   2   1  21    1.29    0.17
  -2  -1  21    1.12    0.11
   2   1  21    0.81    0.16
   2   1  21    1.12    0.11
   2   1  21    1.12    0.11
  -2  -1 -21    0.11    0.49
   2   1 -21    1.20    0.20
   2   1 -21    1.62    0.73
  -3  -1  21    0.06    0.05
  -3  -1  21    0.02    0.06
   3   1  21   -0.23    0.14
   3   1  21    0.00    0.11
   3   1  21    0.11    0.06
  -3  -1  21   -0.01    0.12
  -3  -1  21    0.06    0.14
   3   1  21    0.27    0.24
   3   1  21    0.01    0.05
  -3  -1  21    0.14    0.04
   3   1  21    0.08    0.04
   3   1  21    0.14    0.06
  -3  -1 -21    0.12    0.06
   3   1 -21    0.25    0.18
   3   1 -21    0.18    0.06
   3   1 -21    0.11    0.06
   3   1 -21    0.00    1.28
   4   1  21    0.00    0.03
   4   1  21   -0.11    0.13
   4   1  21   -0.03    0.07
  -4  -1  21    0.05    0.03
  -4  -1  21    0.09    0.06
   4   1  21    0.02    0.06
   4   1  21    0.01    0.05
   4   1 -21    0.03    0.05
  -4  -1 -21    0.03    0.05
   4   1 -21    0.03    0.05
   5   1  21    0.37    0.04
   5   1  21    0.36    0.07
   5   1  21    0.15    0.08
  -5  -1  21    0.36    0.06
   5   1  21    0.08    0.16
   5   1 -21    0.45    0.06
   5   1 -21    0.41    0.06
  -5  -1 -21    0.50    0.08
  -6  -1  21    0.05    0.03
  -6  -1  21    0.05    0.02
   6   1  21    0.00    0.03
   6   1 -21    0.09    0.03
  -6  -1 -21    0.06    0.03
   6  -1  22    0.17    0.03
  -6   1 -22    0.29    0.04
   6  -1 -22    0.25    0.03
   5  -1  22    0.12    0.03
  -5   1  22    0.04    0.04
   5  -1  22    0.02    0.05
   5  -1 -22    0.13    0.05
   4  -1  22    0.38    0.21
  -4   1  22    0.28    0.17
   4  -1  22    0.44    0.08
   4  -1  22    0.44    0.10
  -4   1  22    0.44    0.08
   4  -1  22    0.46    0.08
  -4   1  22    0.57    0.08
  -4   1  22    0.40    0.10
   4  -1  22    0.50    0.05
  -4   1  22    0.54    0.06
   4  -1 -22    0.48    0.07
  -4   1 -22    0.54    0.07
   4  -1 -22    0.60    0.08
  -3   1  22    0.98    0.08
  -3   1  22    0.83    0.11
  -3   1  22    1.03    0.10
  -3   1  22    0.60    0.17
   3  -1  22    0.60    0.30
  -3   1  22    0.73    0.10
   3  -1  22    0.89    0.10
   3  -1  22    0.83    0.11
   3  -1  22    0.93    0.08
  -3   1  22    0.66    0.19
   3  -1  22    0.81    0.10
   3  -1  22    0.60    0.20
   3  -1  22    0.71    0.18
   3  -1 -22   -0.81    0.92
  -2   1  22    0.98    0.19
  -2   1  22    0.79    0.10
   2  -1  22    0.69    0.14
  -2   1  22    0.51    0.14
  -2   1  22    0.68    0.09
   2  -1  22    0.73    0.14
   2  -1  22    0.67    0.09
   2  -1  22    0.88    0.09
   2  -1  22    0.37    0.21
  -2   1 -22    0.48    0.21
   2  -1 -22    0.86    0.16
   2  -1 -22    0.73    0.27
   2  -1 -22    0.43    0.18
   2  -1 -22    0.92    0.58
   1  -1  22    0.35    0.12
  -1   1  22    0.24    0.06
   1  -1  22    0.30    0.06
  -1   1  22    0.22    0.10
   1  -1  22    0.14    0.17
   1  -1  22    0.20    0.11
  -1   1  22    0.36    0.12
   1  -1  22    0.38    0.06
  -1   1  22    0.28    0.06
   1  -1 -22    0.08    0.41
  -1   1 -22    0.22    0.14
  -1   1 -22   -0.14    0.43
   1  -1 -22    0.43    0.20
   1  -1 -22    0.32    0.11
   0  -1  22    0.30    0.10
   0  -1  22    0.09    0.09
   0   1  22    0.17    0.05
   0   1  22    0.27    0.10
   0  -1  22    0.20    0.05
   0  -1  22    0.10    0.05
   0   1  22    0.12    0.08
   0  -1 -22    0.23    0.15
   0  -1 -22    0.15    0.11
   0  -1 -22    0.25    0.10
   0   1 -22    0.15    0.11
   0  -1 -22    0.81    0.44
   0   1 -22    0.39    0.41
  -1  -1  22    0.12    0.09
  -1  -1  22    0.27    0.06
  -1  -1  22    0.36    0.12
   1   1  22    0.32    0.11
  -1  -1  22    0.26    0.06
   1   1  22    0.34    0.06
   1   1  22    0.31    0.18
   1   1  22    0.25    0.06
  -1  -1 -22    0.20    0.40
   1   1 -22    0.21    0.13
   1   1 -22    0.47    0.17
   1   1 -22    0.45    0.47
   1   1 -22    0.42    0.10
  -1  -1 -22   -0.11    0.14
   2   1  22    0.67    0.15
   2   1  22    0.69    0.09
   2   1  22    0.78    0.09
  -2  -1  22    0.56    0.15
  -2  -1  22    0.91    0.10
   2   1  22    0.72    0.15
   2   1  22    0.41    0.21
  -2  -1  22    0.56    0.14
  -2  -1  22    0.74    0.09
   2   1 -22    0.35    0.70
  -2  -1 -22    0.91    0.52
   2   1 -22    0.64    0.18
  -3  -1  22    0.71    0.10
  -3  -1  22    0.94    0.10
  -3  -1  22    0.67    0.18
  -3  -1  22    0.84    0.07
   3   1  22    0.91    0.08
   3   1  22    0.80    0.18
   3   1  22    0.65    0.09
  -3  -1  22    0.75    0.09
  -3  -1  22    0.70    0.18
   3   1  22    0.53    0.20
   3   1  22    0.93    0.10
   3   1  22    0.75    0.10
   3   1 -22    0.48    0.23
   3   1 -22   -0.36    1.41
   4   1  22    0.40    0.06
   4   1  22    0.44    0.10
  -4  -1  22    0.63    0.08
   4   1  22    0.36    0.19
   4   1  22    0.52    0.08
   4   1  22    0.45    0.08
  -4  -1  22    0.54    0.05
   4   1 -22    0.61    0.08
  -4  -1 -22    0.60    0.08
   4   1 -22    0.66    0.08
   5   1  22    0.03    0.05
   5   1  22    0.00    0.08
  -5  -1  22    0.11    0.04
   5   1  22    0.14    0.17
   5   1  22    0.10    0.03
   5   1 -22    0.11    0.04
   5   1 -22    0.08    0.04
  -5  -1 -22    0.12    0.06
  -6  -1  22    0.17    0.03
   6   1  22    0.21    0.04
   6   1 -22    0.20    0.03
  -6  -1 -22    0.26    0.04
   6  -1  23    0.37    0.04
   6  -1 -23    0.25    0.03
   6  -1 -23    0.35    0.03
   5  -1  23    0.09    0.03
  -5   1  23    0.11    0.04
   5  -1 -23    0.06    0.04
  -4   1  23    1.32    0.09
   4  -1  23    0.99    0.14
   4  -1  23    1.15    0.09
   4  -1  23    1.00    0.12
   4  -1  23    1.11    0.24
  -4   1  23    1.02    0.13
  -4   1  23    1.35    0.12
  -4   1  23    1.29    0.24
  -4   1  23    1.06    0.11
   4  -1  23    1.28    0.12
   4  -1 -23    1.31    0.12
  -4   1 -23    1.22    0.11
   3  -1  23    0.05    0.05
   3  -1  23   -0.03    0.16
  -3   1  23    0.01    0.15
  -3   1  23    0.13    0.04
   3  -1  23    0.05    0.25
  -3   1  23    0.06    0.07
   3  -1  23    0.13    0.07
  -3   1  23    0.15    0.06
   3  -1  23    0.12    0.13
   3  -1  23    0.09    0.06
  -3   1  23    0.01    0.13
  -3   1  23    0.20    0.07
   3  -1  23    0.14    0.04
   3  -1 -23    0.14    0.06
   3  -1 -23   -0.79    1.13
   2  -1  23    2.56    0.22
  -2   1  23    2.76    0.18
  -2   1  23    2.44    0.20
  -2   1  23    2.29    0.29
   2  -1  23    2.38    0.27
   2  -1  23    2.76    0.21
  -2   1  23    3.02    0.20
  -2   1  23    2.62    0.21
   2  -1  23    2.78    0.18
   2  -1 -23    2.98    0.20
   2  -1 -23    2.46    0.27
   2  -1 -23    1.94    0.36
   2  -1 -23    2.24    0.81
   1  -1  23    0.92    0.10
  -1   1  23    0.90    0.14
   1  -1  23    1.02    0.15
  -1   1  23    0.90    0.10
  -1   1  23    0.82    0.10
   1  -1  23    1.08    0.10
   1  -1  23    1.48    0.26
   1  -1 -23    1.32    0.24
   1  -1 -23    1.10    0.16
  -1   1 -23    0.32    0.52
   1  -1 -23    1.30    0.57
   1  -1 -23    0.90    0.17
  -1   1 -23    0.95    0.19
   0   1  23    3.12    0.23
   0  -1  23    3.36    0.24
   0   1  23    3.32    0.24
   0  -1  23    3.26    0.31
   0   1  23    3.16    0.30
   0  -1  23    3.28    0.23
   0  -1  23    3.08    0.29
   0   1  23    2.82    0.28
   0  -1 -23    3.87    0.65
   0   1 -23    3.73    0.67
   0  -1 -23    3.79    0.30
   0   1 -23    2.90    0.30
   1   1  23    1.37    0.26
  -1  -1  23    1.21    0.17
   1   1  23    0.92    0.15
  -1  -1  23    1.07    0.10
  -1  -1  23    1.16    0.11
  -1  -1  23    1.13    0.16
   1   1  23    1.03    0.11
   1   1  23    0.93    0.10
   1   1  23    1.26    0.17
   1   1 -23    0.96    0.17
  -1  -1 -23    1.18    0.52
   1   1 -23    0.95    0.57
  -2  -1  23    2.75    0.18
   2   1  23    2.61    0.22
   2   1  23    2.31    0.20
  -2  -1  23    2.88    0.21
   2   1  23    2.44    0.21
  -2  -1  23    2.55    0.27
   2   1  23    2.52    0.18
  -2  -1  23    2.48    0.20
  -2  -1 -23    1.37    0.63
   2   1 -23    2.16    0.28
   2   1 -23    1.72    0.91
   3   1  23    0.20    0.27
   3   1  23    0.10    0.06
  -3  -1  23    0.10    0.04
   3   1  23    0.08    0.12
   3   1  23    0.13    0.07
  -3  -1  23    0.00    0.05
  -3  -1  23    0.09    0.13
   3   1  23    0.06    0.04
   3   1  23    0.08    0.05
  -3  -1  23    0.08    0.06
  -3  -1  23    0.15    0.06
   3   1  23    0.03    0.17
  -3  -1  23    0.23    0.16
   3   1 -23    0.15    0.06
   3   1 -23   -0.09    0.24
   3   1 -23   -2.41    1.89
  -4  -1  23    1.31    0.09
  -4  -1  23    1.50    0.12
   4   1  23    1.13    0.14
   4   1  23    1.03    0.10
   4   1  23    1.12    0.12
   4   1  23    1.35    0.24
   4   1  23    1.33    0.13
  -4  -1 -23    1.30    0.13
   4   1 -23    1.53    0.13
   4   1 -23    1.59    0.13
   5   1  23    0.04    0.08
   5   1  23    0.09    0.18
  -5  -1  23    0.09    0.04
   5   1  23    0.05    0.05
  -5  -1  23    0.08    0.04
   5   1  23    0.09    0.03
   5   1 -23    0.16    0.05
   5   1 -23    0.12    0.05
  -5  -1 -23    0.08    0.06
  -6  -1  23    0.32    0.05
   6   1  23    0.36    0.04
  -6  -1 -23    0.42    0.04
   6   1 -23    0.37    0.04
   6  -1  24    0.14    0.02
   6  -1 -24    0.14    0.02
   6  -1 -24    0.16    0.02
   5  -1  24    0.60    0.05
  -5   1  24    0.77    0.07
  -5   1  24    0.58    0.07
   5  -1 -24    0.76    0.08
   4  -1  24    0.12    0.08
   4  -1  24    0.11    0.04
  -4   1  24    0.05    0.03
   4  -1  24    0.10    0.06
  -4   1  24    0.20    0.18
  -4   1  24    0.03    0.05
  -4   1  24    0.07    0.12
   4  -1  24    0.10    0.07
   4  -1  24    0.16    0.18
  -4   1  24    0.08    0.06
   4  -1 -24    0.12    0.05
  -4   1 -24    0.12    0.05
  -3   1  24    0.70    0.09
   3  -1  24    0.71    0.22
  -3   1  24    0.61    0.10
   3  -1  24    0.53    0.32
   3  -1  24    0.61    0.09
  -3   1  24    0.63    0.07
  -3   1  24    0.44    0.17
  -3   1  24    0.60    0.09
   3  -1  24    0.67    0.06
   3  -1  24    0.77    0.09
  -3   1  24    0.44    0.18
   3  -1  24    0.49    0.16
   3  -1 -24    0.66    0.08
   3  -1 -24    1.26    1.22
   3  -1 -24    0.75    0.08
  -2   1  24    0.62    0.06
   2  -1  24    0.48    0.08
  -2   1  24    0.70    0.08
  -2   1  24    0.31    0.15
   2  -1  24    0.56    0.08
  -2   1  24    0.46    0.08
   2  -1  24    0.57    0.06
   2  -1  24    0.26    0.22
   2  -1  24    0.53    0.15
   2  -1  24    0.56    0.08
  -2   1  24    0.58    0.09
   2  -1 -24    0.57    0.70
   2  -1 -24    0.56    0.07
  -1   1  24    1.39    0.12
  -1   1  24    1.22    0.12
  -1   1  24    1.13    0.16
   1  -1  24    1.52    0.19
   1  -1  24    1.35    0.27
   1  -1  24    1.38    0.12
  -1   1  24    1.15    0.19
   1  -1  24    1.48    0.20
   1  -1  24    1.59    0.13
   1  -1 -24    1.31    0.18
   1  -1 -24    0.51    0.50
  -1   1 -24    0.85    0.59
   1  -1 -24    1.22    0.28
  -1   1 -24    1.62    0.25
   0   1  24    0.04    0.09
   0  -1  24    0.04    0.09
   0   1  24    0.27    0.13
   0   1  24    0.00    0.04
   0  -1  24    0.06    0.05
   0  -1  24    0.03    0.09
   0   1  24    0.14    0.05
   0  -1  24    0.09    0.05
   0   1 -24    0.04    0.13
   0  -1 -24    0.08    0.16
   0   1 -24   -0.45    0.47
   0  -1 -24   -0.07    0.45
  -1  -1  24    1.57    0.14
  -1  -1  24    1.32    0.19
   1   1  24    1.41    0.13
   1   1  24    1.65    0.29
   1   1  24    1.38    0.19
  -1  -1  24    1.27    0.18
   1   1  24    1.35    0.13
   1   1  24    1.35    0.18
  -1  -1  24    1.63    0.13
  -1  -1 -24    0.40    0.44
   1   1 -24    1.48    0.68
   1   1 -24    1.14    0.20
   2   1  24    0.47    0.08
   2   1  24    0.43    0.15
  -2  -1  24    0.50    0.08
  -2  -1  24    0.41    0.15
   2   1  24    0.57    0.06
   2   1  24    0.18    0.25
  -2  -1  24    0.67    0.08
  -2  -1  24    0.69    0.06
  -2  -1  24    0.39    0.15
   2   1  24    0.64    0.08
  -2  -1  24    0.59    0.09
   2   1  24    0.47    0.08
  -2  -1 -24    0.62    0.08
  -2  -1 -24   -0.10    0.55
  -2  -1 -24    0.81    0.08
   2   1 -24    0.71    0.09
   2   1 -24    0.86    0.09
   2   1 -24    0.58    0.93
   3   1  24    0.38    0.18
  -3  -1  24    0.75    0.06
   3   1  24    0.45    0.32
  -3  -1  24    0.78    0.09
  -3  -1  24    0.37    0.16
  -3  -1  24    0.48    0.18
   3   1  24    0.80    0.09
   3   1  24    0.44    0.22
  -3  -1  24    0.63    0.10
   3   1  24    0.69    0.07
   3   1  24    0.51    0.10
   3   1  24    0.53    0.09
  -3  -1  24    0.62    0.08
   3   1 -24    0.61    0.31
  -3  -1 -24    0.89    0.10
   3   1 -24    0.91    0.09
   3   1 -24    0.73    0.09
   4   1  24    0.01    0.15
   4   1  24    0.09    0.06
  -4  -1  24    0.08    0.05
   4   1  24    0.09    0.07
   4   1  24    0.12    0.04
   4   1  24    0.07    0.05
  -4  -1  24    0.07    0.03
  -4  -1 -24    0.13    0.06
   4   1 -24    0.09    0.05
   4   1 -24    0.10    0.05
   5   1  24    0.54    0.07
  -5  -1  24    0.69    0.07
   5   1  24    0.64    0.06
  -5  -1  24    0.74    0.07
  -5  -1 -24    0.77    0.10
   5   1 -24    0.83    0.08
   6   1  24    0.09    0.02
   6   1 -24    0.14    0.02
   6   1 -24    0.11    0.02
   5  -1  25    0.03    0.05
  -5   1  25    0.06    0.04
  -5   1  25    0.02    0.04
   5  -1  25    0.04    0.02
   5  -1 -25    0.04    0.04
  -5   1 -25    0.10    0.06
   4  -1  25    0.29    0.18
  -4   1  25   -0.03    0.05
  -4   1  25    0.18    0.06
   4  -1  25    0.09    0.03
  -4   1  25    0.06    0.05
  -4   1  25    0.06    0.03
   4  -1  25    0.11    0.06
   4  -1  25    0.16    0.06
   4  -1  25    0.03    0.07
   4  -1 -25    0.10    0.05
  -4   1 -25    0.14    0.05
   3  -1  25    0.65    0.09
   3  -1  25    0.62    0.09
  -3   1  25    0.45    0.08
  -3   1  25    0.59    0.06
  -3   1  25    0.43    0.09
  -3   1  25    0.17    0.16
  -3   1  25    0.36    0.18
  -3   1  25    0.62    0.08
   3  -1  25    0.47    0.08
   3  -1  25    0.04    0.19
   3  -1  25    0.10    0.30
   3  -1  25    0.53    0.06
   3  -1 -25   -0.76    1.40
   2  -1  25    1.44    0.14
   2  -1  25    1.25    0.14
   2  -1  25    1.29    0.30
   2  -1  25    1.59    0.11
  -2   1  25    1.50    0.11
   2  -1  25    1.79    0.14
   2  -1  25    1.37    0.21
  -2   1  25    1.10    0.20
  -2   1  25    1.37    0.13
  -2   1  25    1.67    0.13
  -2   1  25    1.49    0.14
  -2   1 -25    1.74    0.14
   2  -1 -25    1.86    0.15
   2  -1 -25    1.00    0.83
  -1   1  25    1.12    0.17
  -1   1  25    1.13    0.11
   1  -1  25    1.02    0.26
  -1   1  25    1.11    0.19
   1  -1  25    0.94    0.16
   1  -1  25    1.31    0.12
  -1   1  25    1.14    0.12
   1  -1  25    1.42    0.10
   1  -1  25    1.25    0.18
   1  -1  25    1.09    0.11
   1  -1 -25    1.46    0.11
  -1   1 -25    0.40    0.61
  -1   1 -25    0.94    0.24
   1  -1 -25    1.15    0.18
   1  -1 -25    1.03    0.62
   0  -1  25    1.23    0.12
   0  -1  25    1.56    0.19
   0   1  25    1.26    0.12
   0   1  25    1.11    0.12
   0  -1  25    1.57    0.31
   0   1  25    1.58    0.19
   0   1  25    1.19    0.18
   0  -1  25    1.25    0.12
   0  -1  25    1.01    0.18
   0   1 -25    0.96    0.20
   0  -1 -25    0.88    0.53
   0   1 -25    0.95    0.59
  -1  -1  25    1.32    0.10
   1   1  25    1.12    0.12
   1   1  25    1.01    0.26
  -1  -1  25    0.99    0.17
   1   1  25    1.06    0.18
  -1  -1  25    1.35    0.12
   1   1  25    1.28    0.12
  -1  -1  25    1.48    0.12
  -1  -1  25    1.29    0.12
  -1  -1  25    1.09    0.18
   1   1  25    1.08    0.18
  -1  -1 -25    0.20    0.52
   1   1 -25    1.87    0.79
   1   1 -25    0.97    0.21
  -2  -1  25    1.40    0.22
   2   1  25    1.38    0.14
   2   1  25    1.22    0.20
   2   1  25    1.54    0.11
  -2  -1  25    1.56    0.14
   2   1  25    1.56    0.13
   2   1  25    1.22    0.14
  -2  -1  25    1.46    0.13
  -2  -1  25    1.57    0.11
   2   1 -25    1.95    0.15
   2   1 -25    1.90    0.15
  -2  -1 -25    1.62    0.15
  -2  -1 -25    1.92    0.14
  -2  -1 -25    1.74    0.78
   2   1 -25    0.28    0.94
   3   1  25    0.45    0.08
   3   1  25    0.61    0.09
  -3  -1  25    0.57    0.08
   3   1  25    0.66    0.23
  -3  -1  25    0.49    0.08
  -3  -1  25    0.73    0.08
  -3  -1  25    0.44    0.20
   3   1  25   -0.12    0.32
   3   1  25    0.55    0.06
   3   1  25    0.41    0.09
  -3  -1  25    0.67    0.06
  -3  -1  25    0.44    0.09
   3   1 -25    0.86    0.09
   3   1 -25    0.73    0.09
  -3  -1 -25    0.67    0.09
  -4  -1  25    0.09    0.03
   4   1  25    0.11    0.07
   4   1  25    0.20    0.18
   4   1  25    0.19    0.07
  -4  -1  25    0.14    0.06
  -4  -1  25    0.22    0.06
   4   1  25    0.06    0.05
   4   1  25    0.08    0.03
   4   1 -25    0.11    0.06
  -4  -1 -25    0.30    0.06
   4   1 -25    0.19    0.05
   5   1  25    0.01    0.04
  -5  -1  25    0.08    0.04
   5   1  25    0.00    0.02
   5   1  25    0.07    0.05
  -5  -1  25    0.11    0.05
   5   1 -25    0.04    0.04
  -5  -1 -25    0.07    0.05
  -5   1  26    0.37    0.05
   5  -1  26    0.31    0.03
  -5   1  26    0.26    0.05
   5  -1  26    0.30    0.05
   5  -1 -26    0.40    0.05
  -5   1 -26    0.45    0.07
  -4   1  26    0.21    0.04
   4  -1  26    0.19    0.04
   4  -1  26    0.17    0.06
  -4   1  26    0.22    0.06
   4  -1  26    0.19    0.17
  -4   1  26    0.17    0.06
   4  -1  26    0.14    0.06
  -4   1  26    0.17    0.06
   4  -1  26    0.09    0.08
   4  -1 -26    0.21    0.05
  -4   1 -26    0.21    0.06
   3  -1  26    0.24    0.07
  -3   1  26    0.08    0.15
  -3   1  26    0.30    0.05
   3  -1  26    0.28    0.08
  -3   1  26    0.23    0.06
  -3   1  26    0.42    0.07
  -3   1  26    0.20    0.08
   3  -1  26    0.17    0.16
   3  -1  26    0.26    0.05
   3  -1 -26    1.61    1.68
   2  -1  26    0.07    0.25
   2  -1  26    0.14    0.14
   2  -1  26    0.20    0.12
   2  -1  26    0.49    0.08
  -2   1  26    0.42    0.05
  -2   1  26    0.34    0.07
  -2   1  26    0.29    0.08
  -2   1  26    0.45    0.07
   2  -1  26    0.48    0.05
   2  -1  26    0.43    0.08
   2  -1  26    0.38    0.07
  -2   1  26    0.19    0.14
  -2   1  26    0.22    0.15
   2  -1 -26    0.62    0.07
   2  -1 -26   -0.06    0.88
  -2   1 -26    0.42    0.07
   1  -1  26    0.05    0.22
   1  -1  26    0.25    0.06
   1  -1  26    0.07    0.10
  -1   1  26    0.16    0.13
  -1   1  26    0.19    0.06
   1  -1  26   -0.01    0.12
  -1   1  26    0.17    0.11
  -1   1  26    0.28    0.06
   1  -1  26    0.23    0.04
   1  -1  26    0.27    0.06
  -1   1  26    0.29    0.04
  -1   1  26    0.27    0.07
   1  -1  26    0.24    0.06
   1  -1 -26   -0.14    0.26
  -1   1 -26   -0.28    0.63
   1  -1 -26    0.31    0.16
   1  -1 -26   -0.26    0.55
   0  -1  26    0.66    0.06
   0  -1  26    0.47    0.07
   0  -1  26    0.64    0.07
   0  -1  26    0.29    0.22
   0   1  26    0.53    0.08
   0  -1  26    0.51    0.13
   0  -1  26    0.59    0.08
   0   1  26    0.55    0.06
   0  -1  26    0.37    0.12
   0   1  26    0.34    0.13
   0  -1  26    0.40    0.14
   0   1  26    0.51    0.08
   0  -1 -26    0.71    0.57
   0   1 -26    0.00    0.65
   0   1 -26    0.20    0.17
   1   1  26    0.10    0.12
   1   1  26    0.10    0.11
   1   1  26    0.25    0.06
   1   1  26   -0.13    0.20
   1   1  26    0.09    0.05
  -1  -1  26    0.08    0.11
  -1  -1  26    0.15    0.12
  -1  -1  26    0.16    0.06
   1   1 -26    0.20    0.17
   1   1 -26    0.45    0.79
  -1  -1 -26   -0.25    0.55
  -2  -1  26    0.49    0.05
   2   1  26    0.39    0.08
   2   1  26    0.41    0.06
   2   1  26    0.18    0.15
  -2  -1  26    0.57    0.08
  -2  -1  26    0.52    0.08
  -2  -1  26    0.56    0.08
   2   1  26    0.50    0.08
   2   1  26    0.46    0.08
   2   1  26    0.22    0.26
  -2  -1  26    0.35    0.08
  -2  -1 -26    0.56    0.07
   2   1 -26    0.37    1.13
  -2  -1 -26    0.20    0.73
   2   1 -26    0.57    0.26
  -2  -1 -26    0.52    0.07
   2   1 -26    0.52    0.07
   2   1 -26    0.62    0.08
  -3  -1  26    0.04    0.15
  -3  -1  26    0.37    0.07
  -3  -1  26    0.17    0.08
   3   1  26    0.34    0.05
   3   1  26    0.38    0.08
   3   1  26    0.27    0.07
  -3  -1  26    0.18    0.06
   3   1  26    0.18    0.17
   3   1  26    0.21    0.08
   3   1 -26    0.44    0.07
   3   1 -26    0.49    0.07
  -3  -1 -26    0.33    0.08
  -3  -1 -26    0.44    0.08
   4   1  26    0.15    0.15
  -4  -1  26    0.27    0.06
   4   1  26    0.25    0.07
   4   1  26    0.18    0.04
  -4  -1  26    0.20    0.06
   4   1  26    0.15    0.06
  -4  -1  26    0.24    0.03
  -4  -1 -26    0.23    0.07
   4   1 -26    0.30    0.06
   4   1 -26    0.20    0.05
  -5  -1  26    0.34    0.05
   5   1  26    0.36    0.06
   5   1  26    0.27    0.03
  -5  -1  26    0.31    0.05
   5   1 -26    0.40    0.05
  -5  -1 -26    0.40    0.07
  -5   1  27    0.11    0.04
  -5   1  27    0.16    0.04
   5  -1  27    0.16    0.05
   5  -1 -27    0.16    0.04
  -5   1 -27    0.19    0.06
  -4   1  27    0.09    0.05
   4  -1  27    0.11    0.06
   4  -1  27    0.11    0.05
  -4   1  27    0.10    0.03
   4  -1  27    0.05    0.15
   4  -1  27    0.18    0.08
  -4   1  27    0.12    0.05
  -4   1  27    0.11    0.06
   4  -1  27    0.14    0.04
  -4   1 -27    0.19    0.06
   4  -1 -27    0.16    0.05
  -3   1  27    0.09    0.05
   3  -1  27    0.06    0.04
   3  -1  27    0.10    0.07
  -3   1  27    0.06    0.16
   3  -1  27    0.17    0.07
  -3   1  27    0.04    0.07
  -3   1  27    0.09    0.04
   3  -1  27    0.03    0.15
   3  -1  27    0.01    0.05
  -3   1  27    0.22    0.06
   3  -1 -27   -0.83    1.77
   3  -1 -27    0.10    0.05
  -2   1  27    1.17    0.13
   2  -1  27    1.11    0.13
   2  -1  27    0.88    0.35
  -2   1  27    1.34    0.12
   2  -1  27    0.85    0.21
   2  -1  27    1.30    0.09
   2  -1  27    1.11    0.12
  -2   1  27    1.24    0.09
  -2   1  27    0.87    0.19
  -2   1  27    1.00    0.11
   2  -1 -27    1.45    0.12
  -2   1 -27    1.15    0.11
   2  -1 -27   -0.05    0.89
   1  -1  27    0.23    0.07
  -1   1  27    0.24    0.04
   1  -1  27    0.12    0.05
  -1   1  27    0.10    0.12
   1  -1  27    0.07    0.12
  -1   1  27    0.28    0.13
   1  -1  27    0.26    0.22
   1  -1  27    0.19    0.11
   1  -1  27    0.19    0.04
  -1   1  27    0.23    0.06
  -1   1  27    0.26    0.07
  -1   1  27    0.27    0.06
   1  -1 -27    0.64    0.68
  -1   1 -27   -0.05    0.75
   1  -1 -27    0.20    0.06
   0  -1  27    1.25    0.09
   0   1  27    1.09    0.09
   0  -1  27    1.22    0.30
   0  -1  27    1.17    0.18
   0   1  27    1.26    0.33
   0  -1  27    1.00    0.11
   0  -1  27    0.99    0.12
   0   1  27    1.13    0.20
   0   1  27    0.99    0.12
   0   1  27    1.15    0.11
   0   1  27    1.35    0.11
   0  -1  27    1.08    0.17
   0   1  27    1.24    0.19
   0  -1  27    1.17    0.19
   0  -1  27    1.42    0.11
   0   1 -27   -0.01    0.25
   0   1 -27   -0.11    0.76
   0  -1 -27    0.89    0.60
  -1  -1  27    0.32    0.07
   1   1  27    0.33    0.15
   1   1  27    0.20    0.06
   1   1  27    0.18    0.13
  -1  -1  27    0.22    0.06
   1   1  27    0.17    0.06
   1   1  27    0.07    0.23
  -1  -1  27   -0.03    0.12
  -1  -1  27    0.43    0.12
   1   1  27    0.17    0.06
   1   1  27    0.22    0.04
  -1  -1  27    0.22    0.06
  -1  -1  27    0.17    0.04
  -1  -1 -27    0.40    0.62
  -1  -1 -27    0.28    0.06
   1   1 -27    0.18    0.21
   1   1 -27    0.27    0.05
   1   1 -27    0.40    0.06
   1   1 -27    0.37    0.82
   2   1  27    0.96    0.22
  -2  -1  27    1.26    0.10
   2   1  27    1.22    0.10
  -2  -1  27    1.16    0.13
  -2  -1  27    1.22    0.12
   2   1  27    1.42    0.12
  -2  -1  27    1.43    0.12
   2   1  27    1.12    0.12
  -2  -1  27    1.37    0.12
  -2  -1  27    0.79    0.19
   2   1  27    1.12    0.13
  -2  -1 -27    1.65    0.12
  -2  -1 -27    0.35    0.75
   2   1 -27    1.57    0.13
   2   1 -27    1.37    0.13
   2   1 -27    0.76    1.27
  -2  -1 -27    1.32    0.12
  -3  -1  27    0.15    0.06
   3   1  27    0.11    0.15
  -3  -1  27    0.05    0.16
  -3  -1  27    0.13    0.06
   3   1  27    0.09    0.06
  -3  -1  27    0.11    0.04
   3   1  27    0.02    0.05
  -3  -1  27    0.12    0.05
  -3  -1  27    0.08    0.08
   3   1  27    0.12    0.04
   3   1  27    0.03    0.06
  -3  -1 -27    0.07    0.05
   3   1 -27    0.07    0.05
  -3  -1 -27    0.13    0.06
   3   1 -27    0.10    0.05
   4   1  27    0.06    0.05
  -4  -1  27    0.14    0.06
  -4  -1  27    0.10    0.05
   4   1  27    0.08    0.07
   4   1  27    0.09    0.06
   4   1  27   -0.14    0.12
   4   1  27    0.09    0.03
   4   1 -27    0.06    0.03
  -4  -1 -27    0.11    0.05
   4   1 -27    0.11    0.05
   5   1  27    0.10    0.02
  -5  -1  27    0.15    0.03
   5   1  27    0.09    0.04
  -5  -1  27    0.14    0.03
  -5  -1 -27    0.12    0.05
   5   1 -27    0.18    0.04
  -5   1  28    0.36    0.06
  -5   1  28    0.25    0.04
   5  -1  28    0.30    0.05
   5  -1 -28    0.28    0.04
  -5   1 -28    0.33    0.06
   5  -1 -28    0.18    0.04
   4  -1  28    0.37    0.07
   4  -1  28    0.20    0.10
  -4   1  28    0.39    0.06
   4  -1  28    0.42    0.04
   4  -1  28    0.35    0.07
  -4   1  28    0.35    0.04
  -4   1  28    0.33    0.06
   4  -1 -28    0.48    0.06
  -4   1 -28    0.47    0.07
   3  -1  28    0.49    0.22
   3  -1  28    0.64    0.07
  -3   1  28    0.74    0.07
   3  -1  28    0.69    0.10
  -3   1  28    0.67    0.10
  -3   1  28    0.72    0.09
  -3   1  28    0.58    0.18
   3  -1  28    0.85    0.10
  -3   1  28    0.81    0.09
   3  -1  28    0.56    0.10
   3  -1 -28    0.74    0.09
  -2   1  28    0.18    0.06
  -2   1  28    0.25    0.04
  -2   1  28    0.01    0.14
   2  -1  28    0.27    0.07
   2  -1  28    0.31    0.08
  -2   1  28    0.24    0.07
   2  -1  28    0.07    0.16
  -2   1  28    0.16    0.15
  -2   1  28    0.22    0.08
   2  -1  28    0.28    0.05
   2  -1  28   -0.33    0.28
   2  -1  28    0.24    0.06
   2  -1 -28    0.35    0.06
  -2   1 -28    0.27    0.06
   2  -1 -28    0.21    0.06
   2  -1 -28    0.29    1.07
   1  -1  28    0.21    0.23
  -1   1  28    0.68    0.09
   1  -1  28    0.45    0.16
  -1   1  28    0.52    0.09
   1  -1  28    0.63    0.14
   1  -1  28    0.56    0.09
  -1   1  28    0.76    0.07
   1  -1  28    0.73    0.09
  -1   1  28    0.71    0.08
  -1   1  28    0.50    0.15
   1  -1  28    0.68    0.09
  -1   1  28    0.57    0.17
   1  -1  28    0.66    0.06
   1  -1 -28    0.98    0.79
  -1   1 -28    0.16    0.80
   1  -1 -28    0.58    0.07
   0   1  28    0.13    0.06
   0  -1  28   -0.05    0.12
   0   1  28    0.01    0.12
   0   1  28    0.12    0.06
   0   1  28    0.06    0.04
   0  -1  28    0.22    0.04
   0  -1  28    0.23    0.07
   0  -1  28    0.19    0.07
   0   1  28    0.27    0.14
   0  -1  28    0.12    0.12
   0  -1  28    0.16    0.23
   0   1  28   -0.16    0.27
   0  -1  28    0.19    0.06
   0   1  28    0.15    0.06
   0  -1  28    0.00    0.11
   0  -1 -28   -0.79    0.60
   0   1 -28    0.37    0.86
   1   1  28    0.64    0.09
   1   1  28    0.62    0.30
  -1  -1  28    0.73    0.07
   1   1  28    0.71    0.09
  -1  -1  28    0.65    0.08
   1   1  28    0.61    0.15
  -1  -1  28    0.48    0.16
   1   1  28    0.65    0.09
   1   1  28    0.33    0.17
  -1  -1  28    0.63    0.09
  -1  -1  28    0.81    0.10
   1   1  28    0.75    0.07
  -1  -1  28    0.67    0.15
   1   1 -28    0.99    0.10
  -1  -1 -28    0.82    0.09
  -1  -1 -28    1.07    0.09
   1   1 -28    1.02    0.96
  -1  -1 -28    0.95    0.75
   2   1  28    0.35    0.18
   2   1  28    0.35    0.33
  -2  -1  28    0.16    0.07
  -2  -1  28    0.34    0.05
  -2  -1  28   -0.01    0.15
   2   1  28    0.19    0.12
  -2  -1  28    0.39    0.07
   2   1  28    0.27    0.05
   2   1  28    0.25    0.07
   2   1  28    0.18    0.07
  -2  -1  28    0.28    0.07
  -2  -1  28    0.09    0.13
  -2  -1  28    0.13    0.06
   2   1  28    0.18    0.07
  -2  -1 -28    0.19    0.06
   2   1 -28    0.25    0.06
   2   1 -28    0.35    0.06
   2   1 -28   -0.06    1.42
  -3  -1  28    0.80    0.09
   3   1  28    0.85    0.07
   3   1  28    0.84    0.19
   3   1  28    0.63    0.10
  -3  -1  28    0.76    0.07
   3   1  28    0.81    0.10
  -3  -1  28    0.67    0.09
  -3  -1  28    0.74    0.09
   3   1 -28    0.94    0.09
  -3  -1 -28    0.76    0.10
  -3  -1 -28    1.03    0.09
   3   1 -28    0.80    0.09
   4   1  28    0.34    0.05
   4   1  28    0.30    0.07
   4   1  28    0.47    0.07
  -4  -1  28    0.38    0.06
   4   1  28    0.10    0.15
  -4  -1  28    0.46    0.06
   4   1  28    0.35    0.09
   4   1 -28    0.44    0.07
  -4  -1 -28    0.39    0.07
   5   1  28    0.29    0.05
  -5  -1  28    0.30    0.04
  -5  -1  28    0.30    0.04
   5   1  28    0.25    0.03
   5   1 -28    0.21    0.04
  -5  -1 -28    0.31    0.06
   5   1 -28    0.25    0.04
   5  -1  29    0.12    0.04
  -5   1  29    0.19    0.03
   5  -1 -29    0.09    0.03
  -5   1 -29    0.24    0.05
   5  -1 -29    0.16    0.03
  -4   1  29    0.20    0.03
   4  -1  29    0.21    0.06
   4  -1  29    0.23    0.04
  -4   1  29    0.21    0.05
   4  -1  29    0.15    0.05
   4  -1 -29    0.24    0.05
  -4   1 -29    0.24    0.05
   4  -1 -29    0.24    0.05
   3  -1  29    0.15    0.04
   3  -1  29    0.09    0.06
  -3   1  29    0.12    0.14
   3  -1  29    0.07    0.15
  -3   1  29    0.17    0.06
   3  -1  29    0.27    0.07
  -3   1  29    0.01    0.06
  -3   1  29    0.15    0.04
  -3   1  29    0.16    0.06
   3  -1  29    0.21    0.08
   3  -1 -29    0.23    0.06
   3  -1 -29    0.10    0.05
   2  -1  29    0.84    0.12
   2  -1  29    0.82    0.11
  -2   1  29    1.03    0.12
  -2   1  29    0.98    0.08
   2  -1  29    0.66    0.38
   2  -1  29    1.17    0.11
  -2   1  29    0.90    0.10
  -2   1  29    1.14    0.11
   2  -1  29    1.03    0.08
   2  -1 -29   -1.01    1.23
  -1   1  29    1.59    0.15
   1  -1  29    1.48    0.34
  -1   1  29    1.62    0.12
  -1   1  29    1.66    0.15
  -1   1  29    1.56    0.22
   1  -1  29    1.08    0.22
   1  -1  29    1.44    0.15
   1  -1  29    1.78    0.14
   1  -1  29    1.49    0.14
  -1   1  29    1.37    0.22
  -1   1  29    1.77    0.14
   1  -1  29    1.64    0.12
   1  -1 -29   -0.69    0.80
  -1   1 -29    2.05    1.05
   0   1  29    5.84    0.51
   0  -1  29    5.73    0.52
   0  -1  29    6.16    0.52
   0  -1  29    6.86    0.45
   0   1  29    6.75    0.45
   0   1  29    6.01    0.52
   0  -1  29    6.38    0.44
   0  -1  29    6.79    0.68
   0   1  29    6.44    0.68
   0   1 -29    8.79    1.32
   0  -1 -29    9.24    1.23
   0  -1 -29    7.00    0.48
  -1  -1  29    1.44    0.14
   1   1  29    1.43    0.21
  -1  -1  29    1.78    0.14
   1   1  29    1.50    0.11
   1   1  29    1.64    0.14
  -1  -1  29    1.50    0.22
   1   1  29    1.33    0.14
  -1  -1  29    1.56    0.14
   1   1  29    1.32    0.13
  -1  -1  29    1.57    0.11
  -1  -1  29    1.17    0.22
   1   1  29    0.94    0.22
  -1  -1 -29   -0.21    0.68
   1   1 -29   -0.41    1.01
   2   1  29    0.92    0.12
   2   1  29    1.07    0.11
  -2  -1  29    0.95    0.10
  -2  -1  29    0.76    0.11
   2   1  29    0.92    0.08
   2   1  29    0.66    0.36
   2   1  29    0.84    0.10
   2   1  29    0.67    0.22
  -2  -1  29    1.13    0.08
  -2  -1  29    0.99    0.10
  -2  -1  29    0.45    0.21
  -2  -1  29    1.13    0.11
   2   1 -29    0.84    0.09
   2   1 -29    1.15    0.11
   2   1 -29    1.24    0.11
   2   1 -29    0.00    1.78
  -2  -1 -29    0.99    0.10
  -3  -1  29    0.17    0.04
  -3  -1  29    0.17    0.06
   3   1  29    0.10    0.06
   3   1  29    0.30    0.07
   3   1  29    0.14    0.14
   3   1  29    0.16    0.07
  -3  -1  29    0.15    0.06
   3   1  29    0.23    0.04
  -3  -1  29    0.23    0.06
   3   1 -29    0.17    0.06
  -3  -1 -29    0.40    0.09
  -3  -1 -29    0.18    0.06
   3   1 -29    0.18    0.04
   4   1  29    0.00    0.14
  -4  -1  29    0.26    0.05
   4   1  29    0.14    0.05
   4   1  29    0.20    0.08
  -4  -1  29    0.23    0.05
   4   1  29    0.15    0.05
   4   1  29    0.12    0.03
  -4  -1 -29    0.25    0.06
   4   1 -29    0.26    0.06
   5   1  29    0.11    0.02
   5   1  29    0.17    0.04
  -5  -1  29    0.20    0.03
  -5  -1  29    0.15    0.03
  -5  -1 -29    0.16    0.04
   5   1 -29    0.20    0.03
   5  -1  30    0.09    0.03
  -5   1  30    0.06    0.03
  -5   1 -30    0.11    0.04
   5  -1 -30    0.11    0.03
   4  -1  30    0.10    0.05
   4  -1  30    0.16    0.03
   4  -1  30    0.13    0.05
  -4   1  30    0.21    0.05
   4  -1 -30    0.23    0.05
  -4   1 -30    0.22    0.05
   4  -1 -30    0.16    0.05
   3  -1  30    0.32    0.07
  -3   1  30    0.18    0.07
  -3   1  30    0.35    0.04
  -3   1  30    0.33    0.07
   3  -1  30    0.34    0.04
   3  -1  30    0.35    0.07
  -3   1  30    0.30    0.07
  -3   1  30    0.10    0.14
   3  -1 -30    0.35    0.06
   3  -1 -30    0.31    0.06
  -3   1 -30    0.45    0.07
   2  -1  30    0.37    0.05
   2  -1  30    0.28    0.09
  -2   1  30    0.27    0.07
  -2   1  30    0.46    0.07
  -2   1  30    0.38    0.05
  -2   1  30    0.26    0.09
   2  -1  30    0.44    0.08
   2  -1  30    0.31    0.07
   2  -1 -30    0.32    0.06
  -2   1 -30    0.32    0.06
   2  -1 -30    0.19    1.36
   2  -1 -30    0.39    0.07
  -1   1  30    0.40    0.08
   1  -1  30    0.36    0.08
   1  -1  30    0.30    0.15
   1  -1  30    0.17    0.16
  -1   1  30    0.35    0.16
  -1   1  30    0.45    0.08
  -1   1  30    0.48    0.06
  -1   1  30    0.23    0.15
  -1   1  30    0.56    0.08
   1  -1  30    0.48    0.05
   1  -1  30    0.39    0.08
   1  -1  30    0.49    0.08
   1  -1  30   -0.01    0.27
   1  -1 -30   -0.29    0.97
  -1   1 -30   -1.21    1.01
   0  -1  30    0.20    0.06
   0   1  30    0.31    0.05
   0   1  30    0.29    0.07
   0  -1  30    0.30    0.05
   0   1  30    0.13    0.07
   0  -1  30    0.21    0.08
   0   1  30    0.13    0.30
   0  -1  30    0.33    0.15
   0  -1  30    0.35    0.28
   0  -1  30    0.52    0.16
   0   1  30    0.28    0.17
   0  -1  30    0.31    0.17
   0   1  30   -0.05    0.14
   0   1  30    0.35    0.07
   0  -1 -30    0.61    0.86
   0   1 -30    0.17    1.00
   0  -1 -30    0.37    0.06
   1   1  30    0.41    0.19
  -1  -1  30    0.29    0.16
   1   1  30    0.45    0.05
  -1  -1  30    0.32    0.17
  -1  -1  30    0.50    0.05
  -1  -1  30    0.50    0.08
  -1  -1  30    0.48    0.08
   1   1  30    0.42    0.08
   1   1  30    0.36    0.07
   1   1  30    0.51    0.31
   1   1  30    0.34    0.13
   1   1  30    0.47    0.08
  -1  -1  30    0.40    0.09
   1   1 -30   -0.05    1.28
  -1  -1 -30    0.25    0.85
   2   1  30    0.32    0.07
   2   1  30    0.47    0.08
   2   1  30    0.16    0.13
  -2  -1  30    0.35    0.07
  -2  -1  30    0.40    0.05
   2   1  30    0.38    0.05
  -2  -1  30    0.24    0.14
  -2  -1  30    0.40    0.08
  -2  -1  30    0.49    0.07
  -2  -1  30    0.33    0.07
   2   1  30    0.30    0.08
  -2  -1 -30    0.28    0.06
   2   1 -30    0.39    0.06
   3   1  30    0.39    0.08
  -3  -1  30    0.31    0.07
  -3  -1  30    0.35    0.04
  -3  -1  30    0.38    0.07
   3   1  30    0.38    0.07
   3   1  30    0.36    0.05
  -3  -1  30    0.37    0.07
   3   1 -30    0.32    0.06
   3   1 -30    0.33    0.06
  -3  -1 -30    0.37    0.07
   4   1  30    0.15    0.05
   4   1  30    0.18    0.07
   4   1  30    0.07    0.15
  -4  -1  30    0.20    0.04
   4   1  30    0.12    0.05
   4   1  30    0.16    0.03
  -4  -1  30    0.24    0.05
  -4  -1 -30    0.29    0.07
   4   1 -30    0.12    0.04
  -4  -1 -30    0.18    0.05
   4   1 -30    0.24    0.05
  -5  -1  30    0.10    0.02
   5   1  30    0.06    0.03
  -5  -1 -30    0.10    0.04
   5   1 -30    0.08    0.03
   5  -1  31    0.18    0.03
  -5   1  31    0.15    0.03
   5  -1 -31    0.18    0.03
  -5   1 -31    0.16    0.03
  -4   1  31    0.32    0.05
   4  -1  31    0.28    0.03
   4  -1  31    0.26    0.06
  -4   1  31    0.35    0.03
  -4   1 -31    0.34    0.05
   4  -1 -31    0.26    0.05
   4  -1 -31    0.29    0.05
  -3   1  31    0.71    0.09
   3  -1  31    0.54    0.10
  -3   1  31    0.53    0.10
  -3   1  31    0.74    0.08
  -3   1  31    0.68    0.06
   3  -1  31    0.60    0.09
   3  -1  31    0.71    0.09
   3  -1  31    0.65    0.06
   3  -1 -31    0.70    0.08
   3  -1 -31    0.73    0.08
  -3   1 -31    0.83    0.09
  -2   1  31    1.56    0.15
   2  -1  31    1.83    0.13
  -2   1  31    2.03    0.15
   2  -1  31    1.63    0.17
  -2   1  31    1.48    0.16
  -2   1  31    1.84    0.13
   2  -1  31    1.65    0.15
   2  -1 -31   -0.18    1.69
  -1   1  31    4.80    0.36
  -1   1  31    5.28    0.35
  -1   1  31    5.19    0.46
  -1   1  31    5.51    0.35
  -1   1  31    4.56    0.49
   1  -1  31    4.61    0.36
   1  -1  31    4.58    0.45
   1  -1  31    5.32    0.33
   1  -1  31    5.14    0.62
   1  -1  31    4.73    0.35
   1  -1  31    4.30    0.46
   1  -1 -31    5.00    0.35
  -1   1 -31    5.65    0.36
  -1   1 -31    2.19    1.37
   0   1  31   -0.07    0.04
   0  -1  31    0.01    0.03
   0   1  31    0.00    0.03
   0  -1  31   -0.05    0.04
   0   1  31   -0.02    0.06
   0   1  31    0.00    0.05
   0   1  31    0.00    0.16
   0  -1  31   -0.32    0.15
   0  -1  31    0.17    0.29
   0  -1  31    0.01    0.13
   0  -1  31   -0.04    0.05
   0   1  31    0.16    0.31
   0  -1  31    0.02    0.05
   0   1  31    0.15    0.15
   0   1  31    0.09    0.12
   0  -1  31   -0.16    0.14
   0   1 -31    0.57    1.21
   0  -1 -31    0.63    0.90
  -1  -1  31    4.73    0.35
  -1  -1  31    5.24    0.36
   1   1  31    4.41    0.44
  -1  -1  31    5.50    0.33
   1   1  31    4.41    0.36
   1   1  31    5.54    0.33
  -1  -1  31    4.51    0.44
   1   1  31    5.03    0.35
  -1  -1 -31    5.23    1.29
  -1  -1 -31    5.77    0.38
   1   1 -31    3.48    1.67
   2   1  31    2.02    0.16
  -2  -1  31    1.96    0.13
  -2  -1  31    2.11    0.16
   2   1  31    1.88    0.14
  -2  -1  31    1.47    0.17
  -2  -1  31    1.68    0.15
   2   1  31    1.75    0.16
  -2  -1  31    1.99    0.15
  -2  -1 -31    1.91    0.14
   2   1 -31    1.64    0.14
   3   1  31    0.74    0.07
  -3  -1  31    0.82    0.09
   3   1  31    0.59    0.10
   3   1  31    0.87    0.09
  -3  -1  31    0.73    0.06
  -3  -1  31    0.88    0.09
  -3  -1 -31    0.91    0.09
   3   1 -31    0.86    0.09
   3   1 -31    0.70    0.08
  -4  -1  31    0.39    0.06
  -4  -1  31    0.32    0.05
   4   1  31    0.26    0.06
   4   1  31    0.29    0.04
   4   1  31    0.31    0.06
   4   1 -31    0.32    0.05
   4   1 -31    0.31    0.05
  -4  -1 -31    0.31    0.05
  -4  -1 -31    0.44    0.07
   5   1  31    0.15    0.03
  -5  -1 -31    0.22    0.04
   5  -1  32    0.69    0.06
  -5   1 -32    0.91    0.07
   4  -1  32    0.09    0.02
  -4   1  32    0.06    0.04
   4  -1  32    0.02    0.04
  -4   1 -32    0.13    0.04
   4  -1 -32    0.05    0.04
   3  -1  32    0.44    0.07
   3  -1  32    0.20    0.08
  -3   1  32    0.51    0.07
  -3   1  32    0.46    0.05
   3  -1  32    0.44    0.07
  -3   1  32    0.24    0.16
  -3   1  32    0.34    0.07
   3  -1  32    0.37    0.04
  -3   1  32    0.35    0.09
   3  -1  32    0.27    0.18
  -3   1 -32    0.47    0.07
   3  -1 -32    0.50    0.07
   2  -1  32    0.20    0.04
   2  -1  32    0.11    0.06
  -2   1  32    0.18    0.14
  -2   1  32    0.25    0.06
  -2   1  32    0.04    0.06
  -2   1  32    0.16    0.04
  -2   1  32    0.16    0.06
   2  -1  32    0.09    0.07
   2  -1  32    0.24    0.07
  -2   1 -32    0.14    0.05
   2  -1 -32   -0.88    2.11
   2  -1 -32    0.13    0.05
  -1   1  32    0.17    0.06
  -1   1  32    0.06    0.05
  -1   1  32    0.10    0.04
   1  -1  32    0.00    0.13
  -1   1  32    0.24    0.14
   1  -1  32    0.07    0.06
   1  -1  32    0.10    0.07
   1  -1  32    0.08    0.04
   1  -1  32    0.10    0.06
  -1   1  32    0.10    0.07
  -1   1 -32    0.09    0.06
   1  -1 -32   -0.33    1.24
  -1   1 -32    0.40    1.55
   1  -1 -32    0.07    0.05
   0  -1  32    0.11    0.07
   0   1  32    0.11    0.06
   0  -1  32    0.13    0.13
   0  -1  32    0.01    0.04
   0   1  32    0.12    0.06
   0  -1  32    0.11    0.04
   0   1  32    0.09    0.04
   0   1  32    0.17    0.13
   0  -1  32    0.14    0.06
   0   1  32    0.09    0.07
   0   1 -32   -0.83    1.37
   0  -1 -32    0.26    0.98
  -1  -1  32    0.13    0.15
  -1  -1  32    0.14    0.06
  -1  -1  32    0.12    0.04
   1   1  32    0.09    0.06
  -1  -1  32    0.07    0.07
   1   1  32    0.11    0.12
  -1  -1  32    0.02    0.05
   1   1  32    0.19    0.07
   1   1  32    0.10    0.04
   1   1  32    0.04    0.05
   1   1 -32    1.80    1.92
  -1  -1 -32    0.64    1.07
   2   1  32    0.16    0.04
   2   1  32    0.16    0.06
  -2  -1  32    0.20    0.06
   2   1  32    0.13    0.06
   2   1  32    0.15    0.07
  -2  -1  32    0.34    0.09
  -2  -1  32    0.21    0.06
  -2  -1  32    0.18    0.04
   2   1  32    0.44    0.14
  -2  -1 -32    0.12    0.05
   2   1 -32    0.12    0.05
   3   1  32    0.44    0.07
  -3  -1  32    0.68    0.08
  -3  -1  32    0.50    0.05
   3   1  32    0.35    0.09
   3   1  32    0.51    0.08
   3   1  32    0.42    0.05
  -3  -1  32    0.58    0.07
   3   1 -32    0.45    0.06
  -3  -1 -32    0.51    0.08
  -4  -1  32    0.08    0.04
   4   1  32    0.07    0.03
  -4  -1  32    0.08    0.04
   4   1  32    0.03    0.04
   4   1  32    0.07    0.05
  -4  -1 -32    0.15    0.04
   4   1 -32    0.17    0.04
  -4  -1 -32    0.14    0.05
   5   1  32    0.61    0.05
  -5  -1 -32    0.66    0.06
  -4   1  33    1.71    0.12
   4  -1  33    1.46    0.10
  -4   1 -33    2.02    0.14
  -4   1 -33    1.70    0.13
   4  -1 -33    1.55    0.12
   3  -1  33    0.26    0.06
   3  -1  33    0.23    0.04
   3  -1  33    0.25    0.06
   3  -1  33    0.09    0.18
   3  -1  33    0.13    0.09
  -3   1  33    0.26    0.06
  -3   1  33    0.21    0.04
  -3   1  33    0.17    0.05
  -3   1 -33    0.25    0.06
   3  -1 -33    0.18    0.05
  -2   1  33    0.94    0.10
   2  -1  33    0.73    0.10
  -2   1  33    0.84    0.10
   2  -1  33    0.87    0.11
   2  -1  33    0.89    0.10
   2  -1  33    0.97    0.07
  -2   1  33    0.64    0.18
  -2   1  33    0.85    0.07
  -2   1  33    0.74    0.11
  -2   1 -33    0.98    0.09
   2  -1 -33    0.85    0.09
  -1   1  33    0.85    0.11
   1  -1  33    0.92    0.10
   1  -1  33    0.76    0.10
  -1   1  33    0.92    0.08
   1  -1  33    0.89    0.08
   1  -1  33    0.75    0.17
  -1   1  33    0.98    0.10
  -1   1  33    0.79    0.10
   1  -1  33    0.87    0.11
   1  -1 -33    0.87    0.09
  -1   1 -33    0.94    0.09
  -1   1 -33    0.15    1.77
   1  -1 -33    1.65    1.60
   0  -1  33    0.69    0.10
   0   1  33    0.63    0.17
   0  -1  33    0.71    0.09
   0  -1  33    0.82    0.07
   0  -1  33    0.63    0.16
   0  -1  33    0.88    0.09
   0   1  33    0.74    0.07
   0   1  33    0.69    0.10
   0   1  33    0.81    0.09
   0   1  33    0.69    0.09
   0   1 -33    0.72    1.62
   0  -1 -33   -0.69    1.25
   1   1  33    0.78    0.07
   1   1  33    0.69    0.11
  -1  -1  33    0.94    0.09
  -1  -1  33    0.95    0.07
   1   1  33    0.60    0.16
  -1  -1  33    0.69    0.09
   1   1  33    0.81    0.10
  -1  -1  33    0.79    0.11
   1   1  33    0.91    0.10
  -1  -1 -33   -0.38    1.18
   2   1  33    0.70    0.10
   2   1  33    0.72    0.11
  -2  -1  33    0.97    0.08
  -2  -1  33    0.76    0.10
  -2  -1  33    1.16    0.10
   2   1  33    1.06    0.10
   2   1  33    0.94    0.08
  -2  -1  33    0.80    0.12
  -2  -1  33    1.09    0.09
   2   1 -33    0.78    0.08
  -2  -1 -33    0.93    0.09
   3   1  33    0.25    0.06
  -3  -1  33    0.27    0.05
  -3  -1  33    0.31    0.06
  -3  -1  33    0.27    0.03
   3   1  33    0.15    0.08
   3   1  33    0.15    0.14
   3   1  33    0.22    0.04
   3   1  33    0.27    0.06
   3   1 -33    0.27    0.05
  -3  -1 -33    0.27    0.06
  -4  -1  33    1.73    0.12
   4   1  33    1.45    0.11
  -4  -1  33    1.65    0.12
   4   1 -33    1.57    0.12
  -4  -1 -33    1.96    0.14
  -4  -1 -33    1.65    0.13
  -4   1  34    0.71    0.06
   4  -1 -34    0.50    0.05
   4  -1 -34    0.60    0.05
  -4   1 -34    0.56    0.05
  -3   1  34    0.31    0.05
  -3   1  34    0.30    0.04
   3  -1  34    0.32    0.06
   3  -1  34    0.27    0.04
  -3   1 -34    0.28    0.06
   3  -1 -34    0.25    0.05
  -2   1  34    0.08    0.03
   2  -1  34    0.05    0.07
  -2   1  34    0.07    0.07
  -2   1  34    0.09    0.05
  -2   1  34    0.12    0.13
   2  -1  34    0.10    0.05
   2  -1  34    0.10    0.03
  -2   1  34    0.10    0.05
   2  -1  34    0.10    0.05
   2  -1  34    0.13    0.15
   2  -1 -34    0.08    0.05
  -2   1 -34    0.08    0.05
  -1   1  34    0.29    0.06
  -1   1  34    0.18    0.07
  -1   1  34    0.20    0.04
   1  -1  34    0.15    0.06
  -1   1  34    0.09    0.13
   1  -1  34    0.00    0.12
   1  -1  34    0.11    0.07
  -1   1  34    0.13    0.06
   1  -1  34    0.33    0.07
   1  -1  34    0.22    0.04
   1  -1 -34    1.04    1.85
   0   1  34    0.08    0.06
   0   1  34    0.23    0.06
   0  -1  34    0.21    0.04
   0  -1  34    0.14    0.07
   0  -1  34    0.11    0.13
   0  -1  34    0.18    0.07
   0   1  34    0.15    0.06
   0  -1  34    0.11    0.05
   0   1  34    0.08    0.13
   0   1  34    0.12    0.04
   0  -1 -34    0.22    1.52
   0  -1 -34    0.20    0.06
   1   1  34    0.27    0.07
  -1  -1  34    0.13    0.07
   1   1  34    0.15    0.04
   1   1  34    0.10    0.13
  -1  -1  34   -0.11    0.13
   1   1  34    0.05    0.05
   1   1  34    0.11    0.06
  -1  -1  34    0.22    0.04
  -1  -1  34    0.23    0.06
  -1  -1 -34    0.15    0.06
  -1  -1 -34   -0.03    1.45
   2   1  34    0.11    0.04
   2   1  34    0.14    0.13
  -2  -1  34    0.12    0.05
   2   1  34    0.05    0.06
  -2  -1  34    0.01    0.04
   2   1  34    0.05    0.05
   2   1  34    0.13    0.05
  -2  -1  34    0.10    0.03
   2   1 -34    0.15    0.04
  -2  -1 -34    0.14    0.05
  -2  -1 -34    0.12    0.06
   3   1  34    0.34    0.06
   3   1  34    0.26    0.04
  -3  -1  34    0.31    0.05
   3   1  34    0.19    0.06
  -3  -1  34    0.29    0.03
  -3  -1  34    0.33    0.05
   3   1  34    0.12    0.15
   3   1  34    0.22    0.08
   3   1 -34    0.23    0.05
  -3  -1 -34    0.27    0.06
  -3  -1 -34    0.31    0.07
   4   1  34    0.49    0.04
  -4  -1 -34    0.51    0.05
   4   1 -34    0.55    0.05
  -4   1  35    0.26    0.04
  -4   1 -35    0.35    0.04
   4  -1 -35    0.28    0.04
  -4   1 -35    0.44    0.05
  -3   1  35    0.00    0.07
  -3   1  35    0.03    0.04
  -3   1  35    0.04    0.02
   3  -1  35    0.01    0.02
   3  -1  35   -0.06    0.04
   3  -1  35    0.05    0.05
   3  -1 -35    0.08    0.04
  -3   1 -35    0.05    0.04
   2  -1  35    0.20    0.07
  -2   1  35    0.15    0.13
   2  -1  35    0.22    0.04
  -2   1  35    0.10    0.07
   2  -1  35    0.24    0.06
  -2   1  35    0.11    0.05
  -2   1  35    0.22    0.04
   2  -1  35    0.08    0.16
   2  -1  35    0.14    0.06
  -2   1  35    0.22    0.05
  -2   1 -35    0.28    0.05
   2  -1 -35    0.22    0.05
  -1   1  35    1.54    0.13
  -1   1  35    1.16    0.14
   1  -1  35    1.61    0.11
  -1   1  35    1.36    0.13
   1  -1  35    1.71    0.14
   1  -1  35    1.60    0.14
  -1   1  35    1.52    0.11
   1  -1  35    1.22    0.15
  -1   1 -35    1.69    0.13
   1  -1 -35    1.50    0.13
   0   1  35    2.78    0.22
   0   1  35    2.44    0.23
   0   1  35    2.95    0.20
   0  -1  35    3.07    0.20
   0  -1  35    3.35    0.22
   0   1  35    3.37    0.22
   0  -1  35    2.49    0.23
   0  -1  35    2.76    0.22
   0  -1 -35    3.56    0.25
   1   1  35    1.66    0.14
  -1  -1  35    1.66    0.11
  -1  -1  35    1.18    0.14
   1   1  35    1.18    0.14
   1   1  35    1.07    0.20
  -1  -1  35    1.56    0.13
   1   1  35    1.42    0.13
   1   1  35    1.57    0.11
  -1  -1  35    1.31    0.13
  -1  -1 -35    1.61    0.14
   2   1  35    0.10    0.06
   2   1  35    0.10    0.04
  -2  -1  35    0.16    0.05
   2   1  35    0.25    0.06
  -2  -1  35    0.19    0.03
   2   1  35    0.37    0.13
   2   1  35    0.04    0.04
  -2  -1  35    0.11    0.05
  -2  -1 -35    0.27    0.07
  -2  -1 -35    0.31    0.06
  -2  -1 -35    0.21    0.05
   3   1  35    0.03    0.04
   3   1  35    0.06    0.06
  -3  -1  35    0.06    0.04
   3   1  35    0.11    0.15
   3   1  35    0.02    0.02
  -3  -1  35    0.04    0.04
   3   1  35    0.09    0.05
  -3  -1 -35    0.03    0.04
  -3  -1 -35    0.07    0.04
   3   1 -35    0.02    0.03
  -4  -1  35    0.29    0.03
   4   1  35    0.29    0.03
  -4  -1 -35    0.46    0.05
  -4  -1 -35    0.35    0.04
  -4   1  36    0.16    0.03
  -4   1 -36    0.22    0.04
  -3   1  36    0.77    0.07
   3  -1  36    0.69    0.06
   3  -1  36    0.73    0.08
  -3   1  36    0.77    0.05
  -3   1 -36    0.81    0.08
   3  -1 -36    0.66    0.07
  -3   1 -36    0.94    0.09
   2  -1  36    0.25    0.06
   2  -1  36    0.23    0.04
  -2   1  36    0.27    0.04
   2  -1  36    0.18    0.05
   2  -1  36    0.14    0.08
  -2   1  36    0.24    0.05
  -2   1  36    0.22    0.14
  -2   1  36    0.34    0.08
   2  -1  36    0.03    0.17
   2  -1 -36    0.22    0.05
  -2   1 -36    0.32    0.05
   1  -1  36    0.17    0.06
  -1   1  36   -0.09    0.11
   1  -1  36    0.07    0.06
   1  -1  36    0.18    0.04
  -1   1  36    0.10    0.05
  -1   1  36    0.15    0.05
  -1   1  36    0.10    0.03
   1  -1  36    0.05    0.05
  -1   1  36    0.07    0.06
   1  -1  36    0.03    0.13
  -1   1 -36    0.24    0.06
   0  -1  36    0.07    0.07
   0   1  36    0.01    0.05
   0  -1  36    0.09    0.05
   0  -1  36    0.13    0.04
   0   1  36    0.12    0.06
   0  -1  36    0.02    0.13
   0   1  36    0.06    0.06
   0  -1  36    0.07    0.05
   0   1  36    0.10    0.04
   0   1  36    0.06    0.11
   0  -1 -36    0.09    0.05
   0   1 -36    0.11    0.05
   1   1  36    0.21    0.06
  -1  -1  36    0.20    0.06
  -1  -1  36    0.08    0.07
   1   1  36    0.14    0.06
  -1  -1  36    0.03    0.14
  -1  -1  36    0.16    0.03
   1   1  36    0.07    0.06
   1   1  36   -0.01    0.10
  -1  -1  36    0.09    0.05
   1   1  36    0.16    0.04
  -1  -1 -36    0.15    0.06
  -2  -1  36    0.24    0.05
   2   1  36    0.24    0.04
   2   1  36    0.16    0.05
  -2  -1  36    0.13    0.05
   2   1  36   -0.02    0.12
   2   1  36    0.11    0.06
   2   1  36    0.14    0.05
  -2  -1 -36    0.26    0.05
  -2  -1 -36    0.39    0.06
  -2  -1 -36    0.26    0.06
   3   1  36    0.65    0.06
   3   1  36    0.72    0.08
  -3  -1  36    0.81    0.07
  -3  -1 -36    0.78    0.08
  -3  -1 -36    0.99    0.09
  -4  -1  36    0.20    0.03
  -4  -1 -36    0.24    0.04
  -4   1  37    0.04    0.02
  -3   1  37    0.02    0.02
   3  -1  37    0.02    0.04
   3  -1  37    0.00    0.02
  -3   1  37   -0.01    0.03
   3  -1 -37    0.00    0.03
  -3   1 -37    0.01    0.03
   3  -1 -37    0.04    0.03
  -3   1 -37    0.03    0.03
  -2   1  37    0.74    0.06
  -2   1  37    0.80    0.08
   2  -1  37    0.65    0.08
  -2   1  37    0.64    0.07
   2  -1  37    0.65    0.06
   2  -1  37    0.64    0.08
  -2   1 -37    0.75    0.08
  -2   1 -37    0.77    0.07
   2  -1 -37    0.64    0.07
  -2   1 -37    0.86    0.08
  -1   1  37    0.36    0.06
  -1   1  37    0.35    0.06
   1  -1  37    0.11    0.16
   1  -1  37    0.33    0.06
   1  -1  37    0.29    0.06
  -1   1  37    0.34    0.04
  -1   1  37    0.17    0.07
   1  -1  37    0.17    0.08
   1  -1  37    0.37    0.04
  -1   1  37    0.22    0.15
  -1   1 -37    0.50    0.07
   1  -1 -37    0.42    0.06
   0   1  37    1.08    0.12
   0  -1  37    0.98    0.11
   0   1  37    1.04    0.11
   0   1  37    0.99    0.18
   0  -1  37    0.82    0.19
   0   1  37    1.27    0.11
   0  -1  37    1.23    0.11
   0   1  37    1.12    0.09
   0  -1  37    1.22    0.09
   0   1 -37    1.48    0.12
   0  -1 -37    1.47    0.13
   1   1  37    0.36    0.07
  -1  -1  37    0.28    0.06
   1   1  37    0.25    0.14
  -1  -1  37    0.40    0.06
   1   1  37    0.36    0.07
   1   1  37    0.39    0.05
  -1  -1  37    0.37    0.04
  -1  -1 -37    0.40    0.06
   2   1  37    0.68    0.06
  -2  -1  37    0.79    0.08
   2   1  37    0.70    0.08
   2   1  37    0.65    0.09
  -2  -1  37    0.73    0.05
   2   1  37    0.55    0.08
  -2  -1 -37    0.70    0.07
  -2  -1 -37    0.74    0.08
   3   1  37    0.05    0.04
   3   1  37    0.00    0.03
   3   1  37    0.00    0.02
  -3  -1  37    0.01    0.03
  -3  -1 -37    0.02    0.03
  -3  -1 -37    0.03    0.03
   3  -1  38    0.13    0.04
  -3   1  38    0.15    0.03
   3  -1 -38    0.11    0.03
  -3   1 -38    0.20    0.04
  -3   1 -38    0.12    0.04
  -2   1  38    0.26    0.06
  -2   1  38    0.39    0.06
   2  -1  38    0.42    0.04
  -2   1  38    0.40    0.04
   2  -1  38    0.37    0.06
   2  -1  38    0.28    0.06
  -2   1 -38    0.47    0.06
   2  -1 -38    0.38    0.06
  -1   1  38    0.00    0.02
  -1   1  38    0.00    0.04
  -1   1  38    0.03    0.04
   1  -1  38    0.04    0.08
  -1   1  38   -0.01    0.11
  -1   1  38    0.00    0.06
   1  -1  38    0.04    0.05
   1  -1  38    0.05    0.03
   1  -1  38   -0.10    0.16
   1  -1  38    0.10    0.05
   1  -1 -38    0.08    0.04
   1  -1 -38    0.05    0.04
  -1   1 -38    0.06    0.04
   0   1  38    0.10    0.06
   0  -1  38    0.10    0.05
   0   1  38   -0.03    0.12
   0   1  38    0.12    0.05
   0  -1  38    0.13    0.03
   0  -1  38    0.06    0.16
   0  -1  38    0.15    0.08
   0   1  38    0.12    0.05
   0   1  38    0.10    0.03
   0  -1  38    0.16    0.06
   0   1 -38    0.13    0.05
   0  -1 -38    0.18    0.05
   1   1  38    0.05    0.05
  -1  -1  38    0.07    0.05
   1   1  38    0.07    0.03
   1   1  38    0.11    0.13
  -1  -1  38   -0.01    0.04
  -1  -1  38    0.07    0.03
   1   1  38   -0.02    0.04
   1   1  38    0.00    0.06
  -1  -1 -38    0.04    0.04
  -1  -1 -38   -0.02    0.04
   2   1  38    0.49    0.06
  -2  -1  38    0.40    0.06
   2   1  38    0.38    0.04
  -2  -1  38    0.43    0.04
  -2  -1 -38    0.39    0.05
  -2  -1 -38    0.44    0.06
  -3  -1  38    0.15    0.03
   3   1  38    0.12    0.02
   3   1  38    0.14    0.04
  -3  -1 -38    0.12    0.03
  -3   1  39    0.21    0.04
   3  -1  39    0.24    0.04
  -3   1 -39    0.20    0.04
   3  -1 -39    0.22    0.03
   2  -1  39    1.58    0.11
  -2   1  39    1.43    0.11
   2  -1  39    1.71    0.13
  -2   1  39    1.74    0.12
  -2   1 -39    1.94    0.14
   2  -1 -39    1.77    0.14
  -1   1  39    0.29    0.06
   1  -1  39    0.30    0.06
  -1   1  39    0.18    0.05
  -1   1  39    0.00    0.17
   1  -1  39    0.20    0.05
   1  -1  39    0.21    0.03
  -1   1  39    0.28    0.03
   1  -1 -39    0.40    0.05
   1  -1 -39    0.27    0.05
  -1   1 -39    0.29    0.05
   0   1  39    1.04    0.13
   0   1  39    1.27    0.11
   0   1  39    1.28    0.10
   0  -1  39    1.21    0.11
   0   1  39    1.40    0.12
   0  -1  39    1.49    0.09
   0  -1 -39    1.74    0.13
   0   1 -39    1.50    0.13
   0  -1 -39    1.69    0.13
   1   1  39    0.28    0.08
  -1  -1  39    0.33    0.05
  -1  -1  39    0.23    0.03
   1   1  39    0.13    0.14
   1   1  39    0.27    0.04
   1   1  39    0.27    0.05
   1   1  39    0.23    0.05
   1   1 -39    0.28    0.05
  -1  -1 -39    0.27    0.05
  -1  -1 -39    0.31    0.06
   2   1  39    1.63    0.12
   2   1  39    1.37    0.10
  -2  -1 -39    1.95    0.14
  -2  -1 -39    1.69    0.13
   3   1  39    0.22    0.03
   3   1  39    0.16    0.02
  -3  -1  39    0.21    0.03
  -3  -1 -39    0.14    0.03
   3   1 -39    0.22    0.03
   3  -1  40    0.38    0.04
  -3   1  40    0.39    0.04
  -3   1 -40    0.37    0.04
   3  -1 -40    0.37    0.04
   2  -1  40    0.07    0.02
  -2   1  40    0.09    0.02
   2  -1  40    0.13    0.04
  -2   1  40    0.09    0.04
   2  -1 -40    0.10    0.03
  -2   1 -40    0.12    0.04
  -1   1  40    0.97    0.07
   1  -1  40    1.12    0.09
   1  -1  40    0.96    0.07
  -1   1 -40    1.15    0.09
  -1   1 -40    1.06    0.10
   1  -1 -40    1.16    0.09
   0  -1  40    0.37    0.06
   0   1  40    0.27    0.04
   0  -1  40    0.29    0.04
   0   1  40    0.41    0.06
   0   1  40    0.30    0.06
   0   1 -40    0.35    0.06
   0  -1 -40    0.27    0.06
   0  -1 -40    0.30    0.05
   1   1  40    1.16    0.09
   1   1  40    1.00    0.08
  -1  -1  40    1.10    0.09
  -1  -1  40    0.95    0.07
   1   1 -40    1.13    0.09
  -1  -1 -40    0.90    0.09
   1   1 -40    1.16    0.09
  -1  -1 -40    1.13    0.10
   2   1  40    0.09    0.04
  -2  -1  40    0.11    0.04
   2   1  40    0.06    0.02
   2   1 -40    0.07    0.03
  -2  -1 -40    0.10    0.04
   3   1  40    0.35    0.04
  -3  -1  40    0.37    0.04
  -3  -1 -40    0.35    0.04
   3   1 -40    0.35    0.03
   2  -1  41    0.52    0.05
  -2   1  41    0.47    0.05
  -2   1 -41    0.55    0.06
   2  -1 -41    0.54    0.05
   1  -1  41    0.40    0.04
  -1   1  41    0.48    0.04
   1  -1  41    0.51    0.06
  -1   1  41    0.53    0.06
  -1   1 -41    0.59    0.06
  -1   1 -41    0.53    0.05
   1  -1 -41    0.46    0.06
   0  -1  41    3.60    0.24
   0   1  41    3.25    0.23
   0   1  41    3.77    0.24
   0   1 -41    3.95    0.26
   0  -1 -41    3.63    0.26
   0  -1 -41    3.79    0.26
   0   1 -41    4.06    0.26
   1   1  41    0.51    0.06
   1   1  41    0.43    0.04
   1   1  41    0.32    0.06
  -1  -1  41    0.49    0.06
   1   1 -41    0.48    0.06
  -1  -1 -41    0.46    0.05
   1   1 -41    0.61    0.05
  -1  -1 -41    0.49    0.06
   2   1  41    0.33    0.03
   2   1  41    0.47    0.05
  -2  -1  41    0.53    0.05
   2   1 -41    0.53    0.05
  -2  -1 -41    0.49    0.05
  -2   1  42    0.16    0.03
   2  -1  42    0.16    0.03
  -2   1 -42    0.21    0.03
   2  -1 -42    0.16    0.03
  -1   1  42    1.10    0.09
   1  -1  42    0.99    0.08
  -1   1  42    0.98    0.07
   1  -1 -42    1.03    0.08
  -1   1 -42    1.03    0.08
  -1   1 -42    1.09    0.09
   0   1  42    0.04    0.02
   0   1  42    0.05    0.03
   0  -1  42    0.04    0.04
   0  -1 -42    0.06    0.03
   0  -1 -42    0.04    0.03
   0   1 -42    0.04    0.03
   0   1 -42    0.02    0.03
   1   1  42    1.08    0.08
  -1  -1  42    1.05    0.08
   1   1  42    0.91    0.07
  -1  -1 -42    1.10    0.08
  -1  -1 -42    1.12    0.09
   1   1 -42    1.14    0.09
   2   1  42    0.17    0.03
  -2  -1  42    0.19    0.03
   2   1 -42    0.24    0.03
  -2  -1 -42    0.19    0.03
  -2   1  43    0.03    0.02
   2  -1  43    0.04    0.02
  -2   1 -43    0.04    0.02
   2  -1 -43    0.02    0.02
   1  -1  43    0.06    0.03
  -1   1  43    0.10    0.03
   1  -1 -43    0.05    0.03
  -1   1 -43    0.07    0.03
   0   1  43    0.83    0.07
   0  -1  43    0.80    0.07
   0   1  43    0.76    0.05
   0   1 -43    0.90    0.07
   0  -1 -43    0.87    0.07
   0   1 -43    0.83    0.07
   0  -1 -43    0.75    0.07
  -1  -1  43    0.05    0.03
   1   1  43    0.05    0.03
   1   1 -43    0.06    0.03
  -1  -1 -43    0.07    0.03
   2   1  43    0.07    0.03
  -2  -1 -43    0.06    0.02
   2   1 -43    0.01    0.02
  -1   1  44    0.00    0.02
   1  -1  44    0.04    0.02
   1  -1 -44    0.01    0.02
  -1   1 -44    0.04    0.02
   0  -1  44    0.50    0.05
   0   1  44    0.46    0.05
   0  -1 -44    0.50    0.04
  -1  -1  44    0.00    0.02
   1   1  44    0.01    0.02
   1   1 -44   -0.01    0.02
   7  -2   0    0.36    0.04
   6  -2   0    0.10    0.05
  -6   2   0    0.03    0.04
   6  -2   0    0.11    0.05
  -5   2   0    0.14    0.26
  -5   2   0    0.04    0.06
   5  -2   0   -0.11    0.27
   5  -2   0   -0.27    0.25
   5  -2   0    0.11    0.03
   5  -2   0    0.08    0.06
   5  -2   0    0.13    0.07
   5  -2   0    0.21    0.17
  -4   2   0    0.14    0.14
   4  -2   0    0.16    0.07
  -4   2   0    0.06    0.14
   4  -2   0    0.05    0.10
   4  -2   0    0.09    0.16
   4  -2   0    0.29    0.20
  -4   2   0    0.24    0.08
  -4   2   0    0.00    0.05
   4  -2   0    0.06    0.05
   4  -2   0    0.37    0.94
   3  -2   0    0.11    0.11
   3  -2   0   -0.35    0.68
  -3   2   0    0.10    0.05
  -3   2   0    0.10    0.11
  -3   2   0    0.10    0.09
  -3   2   0   -0.12    0.60
   3  -2   0    0.01    0.40
   3  -2   0    0.10    0.05
   3  -2   0   -0.04    0.09
   3  -2   0   -0.01    0.06
  -2   2   0    1.20    0.34
   2  -2   0    0.96    0.10
   2  -2   0    1.21    0.35
   2  -2   0    0.92    0.30
  -2   2   0    0.73    0.11
   1  -2   0    0.02    0.11
  -1   2   0    0.06    0.10
   1  -2   0    0.01    0.04
   1  -2   0   -0.03    0.10
  -1   2   0    0.03    0.04
   1  -2   0   -0.02    0.04
   0  -2   0    0.00    0.02
   0   2   0    0.00    0.01
   0   2   0    0.00    0.01
   0   2   0    0.02    0.01
   0  -2   0    0.00    0.02
   0  -2   0    0.01    0.03
   0   2   0   -0.02    0.01
   0  -2   0   -0.01    0.03
   1   2   0    0.00    0.03
   1   2   0   -0.17    0.13
   1   2   0    0.01    0.11
  -1  -2   0    0.01    0.04
   1   2   0    0.02    0.05
   2   2   0    0.97    0.11
   2   2   0    0.99    0.36
  -2  -2   0    0.76    0.31
   2   2   0    1.20    0.37
   2   2   0    1.25    0.15
  -2  -2   0    0.89    0.11
   3   2   0    0.30    0.73
   3   2   0    0.25    0.09
  -3  -2   0    0.09    0.09
   3   2   0    0.07    0.09
   3   2   0    0.07    0.11
  -3  -2   0    0.47    0.68
   3   2   0   -0.56    0.61
   3   2   0    0.09    0.05
  -4  -2   0   -0.05    0.15
   4   2   0   -0.02    0.18
   4   2   0   -0.02    0.09
   4   2   0    0.11    0.11
   4   2   0    0.14    0.06
  -5  -2   0    0.16    0.06
   5   2   0    0.18    0.15
   5   2   0    0.12    0.07
   5   2   0    0.16    0.08
   5   2   0    0.06    0.04
   5   2   0   -0.21    0.15
   5   2   0    0.02    0.05
   5   2   0    0.07    0.07
   5   2   0    0.18    0.30
   6   2   0    0.11    0.05
   6   2   0    0.12    0.05
   6   2   0    0.11    0.03
   7   2   0    0.34    0.04
  -7  -2   0    0.48    0.04
   7  -2   1    0.05    0.02
   7  -2  -1    0.02    0.02
  -6   2   1    0.09    0.05
   6  -2   1    0.12    0.05
   6  -2   1    0.21    0.05
   6  -2  -1    0.09    0.05
   6  -2  -1    0.20    0.05
  -6   2  -1    0.13    0.05
   5  -2   1    0.08    0.06
   5  -2   1    0.39    0.27
   5  -2   1    0.08    0.06
  -5   2   1    0.16    0.07
  -5   2   1    0.10    0.03
   5  -2   1    0.00    0.17
  -5   2   1   -0.04    0.22
   5  -2   1    0.04    0.03
   5  -2  -1    0.09    0.06
   5  -2  -1    0.11    0.16
   5  -2  -1    0.03    0.28
   5  -2  -1    0.06    0.06
   5  -2  -1   -0.14    0.25
   5  -2  -1    0.08    0.03
  -5   2  -1    0.06    0.06
  -5   2  -1    0.09    0.27
   5  -2  -1    0.05    0.18
   4  -2   1    1.96    1.14
  -4   2   1    0.97    0.11
  -4   2   1    1.10    0.19
  -4   2   1    0.83    0.10
   4  -2   1    1.00    0.12
   4  -2   1    0.87    0.10
   4  -2   1    1.22    0.17
   4  -2   1    1.17    0.19
  -4   2   1    1.24    0.19
   4  -2   1    1.30    0.27
  -4   2  -1    0.91    0.19
  -4   2  -1    0.85    0.10
   4  -2  -1    1.27    0.25
  -4   2  -1    1.03    0.19
   4  -2  -1    0.89    0.10
   4  -2  -1   -0.25    0.89
  -4   2  -1    1.01    0.12
   4  -2  -1    1.30    0.17
  -3   2   1    0.48    0.11
   3  -2   1    0.72    0.76
   3  -2   1    0.46    0.45
   3  -2   1    0.70    0.11
   3  -2   1    0.67    0.15
   3  -2   1    0.52    0.12
   3  -2   1    0.59    0.08
  -3   2   1    0.40    0.12
  -3   2   1    0.14    1.03
  -3   2   1    0.48    0.07
   3  -2  -1    0.47    0.44
   3  -2  -1    0.60    0.11
   3  -2  -1    0.65    0.09
  -3   2  -1    0.02    0.77
  -3   2  -1    0.59    0.08
  -3   2  -1    0.43    0.12
   3  -2  -1    0.81    0.16
   3  -2  -1    0.29    0.71
  -3   2  -1    0.50    0.13
   2  -2   1    0.96    0.13
  -2   2   1    1.06    0.32
   2  -2   1    0.61    0.09
  -2   2   1    0.77    0.11
   2  -2   1    1.12    0.30
   2  -2   1    0.59    0.31
   2  -2  -1    0.95    0.11
  -2   2  -1    0.46    0.24
   2  -2  -1    1.03    0.32
   2  -2  -1    1.07    0.14
   2  -2  -1    0.61    0.33
  -1   2   1    0.13    0.12
  -1   2   1    0.18    0.05
   1  -2   1    0.16    0.14
   1  -2   1    0.24    0.14
   1  -2   1    0.27    0.05
   1  -2  -1    0.06    0.10
   1  -2  -1    0.17    0.05
   1  -2  -1    0.31    0.07
   1  -2  -1    0.23    0.12
  -1   2  -1    0.18    0.05
  -1   2  -1    0.15    0.12
   0  -2   1   -0.01    0.02
   0  -2   1    0.02    0.01
   0  -2   1    0.00    0.02
   0   2   1    0.01    0.01
   0  -2   1    0.02    0.01
   0  -2   1    0.01    0.04
   0  -2   1    0.01    0.01
   0  -2  -1   -0.01    0.02
   0   2  -1    0.01    0.04
   0  -2  -1    0.01    0.02
   0   2  -1   -0.01    0.01
   0  -2  -1    0.00    0.02
   0   2  -1   -0.01    0.02
   0  -2  -1    0.02    0.02
   0   2  -1    0.00    0.01
  -1  -2   1    0.00    0.09
   1   2   1    0.24    0.04
   1   2   1    0.23    0.05
   1   2   1    0.34    0.13
  -1  -2   1    0.17    0.05
   1   2  -1    0.32    0.06
   1   2  -1    0.24    0.05
   1   2  -1    0.33    0.14
  -1  -2  -1    0.24    0.20
   1   2  -1    0.23    0.14
   2   2   1    0.97    0.14
  -2  -2   1    0.74    0.10
  -2  -2   1    1.35    0.37
   2   2   1    0.99    0.36
   2   2   1    0.49    0.30
   2   2   1    0.85    0.10
  -2  -2  -1    0.42    0.26
   2   2  -1    1.35    0.37
   2   2  -1    0.99    0.32
  -2  -2  -1    0.55    0.09
   2   2  -1    0.69    0.09
   3   2   1    1.06    0.73
   3   2   1    0.64    0.10
   3   2   1    0.58    0.11
   3   2   1    0.75    0.16
   3   2   1    0.48    0.07
  -3  -2   1    0.66    0.12
  -3  -2   1    0.26    0.70
   3   2   1    0.33    0.76
  -3  -2  -1    1.61    0.80
   3   2  -1    0.48    0.07
   3   2  -1    0.49    0.12
   3   2  -1    0.61    0.74
   3   2  -1    0.51    0.16
   3   2  -1    0.50    0.10
  -3  -2  -1    0.51    0.12
   3   2  -1    0.03    0.71
   4   2   1    1.00    0.11
   4   2   1    1.13    0.17
   4   2   1    1.28    0.19
  -4  -2   1    0.64    0.21
   4   2   1    1.10    0.12
   4   2   1    1.51    0.28
   4   2  -1    1.39    0.25
   4   2  -1    0.90    0.16
   4   2  -1    1.07    0.12
  -4  -2  -1    0.96    0.21
   4   2  -1    1.05    0.11
   4   2  -1    1.05    0.17
   5   2   1    0.06    0.06
   5   2   1    0.03    0.06
   5   2   1    0.09    0.04
   5   2   1    0.07    0.06
   5   2   1    0.18    0.17
  -5  -2   1    0.06    0.05
   5   2   1    0.11    0.14
   5   2   1   -0.14    0.26
   5   2   1   -0.02    0.07
   5   2  -1    0.10    0.08
   5   2  -1    0.05    0.06
  -5  -2  -1    0.15    0.06
   5   2  -1    0.02    0.28
   5   2  -1    0.08    0.07
   5   2  -1    0.11    0.07
   5   2  -1    0.05    0.17
   5   2  -1    0.01    0.14
   5   2  -1    0.10    0.04
   6   2   1    0.20    0.06
   6   2   1    0.11    0.03
   6   2   1    0.13    0.05
   6   2  -1    0.12    0.05
   6   2  -1    0.15    0.03
   6   2  -1    0.06    0.05
  -7  -2   1    0.03    0.02
   7   2   1    0.03    0.02
   7   2  -1    0.04    0.02
   7  -2  -2    0.05    0.02
  -6   2   2    0.01    0.04
   6  -2   2    0.00    0.05
   6  -2   2    0.04    0.05
  -6   2  -2    0.02    0.04
   6  -2  -2    0.07    0.05
   6  -2  -2   -0.02    0.04
  -5   2   2   -0.26    0.21
   5  -2   2    0.07    0.06
  -5   2   2    0.04    0.03
   5  -2   2    0.04    0.06
   5  -2   2    0.01    0.03
   5  -2   2    0.09    0.27
   5  -2   2   -0.15    0.16
  -5   2   2    0.04    0.06
   5  -2  -2   -0.13    0.19
   5  -2  -2   -0.11    0.17
  -5   2  -2    0.01    0.05
  -5   2  -2    0.16    0.27
   5  -2  -2    0.11    0.07
   5  -2  -2    0.07    0.27
   5  -2  -2   -0.11    0.29
   5  -2  -2    0.05    0.06
  -4   2   2    0.17    0.06
   4  -2   2   -0.89    1.15
   4  -2   2    0.16    0.14
  -4   2   2    0.16    0.07
   4  -2   2    0.13    0.06
   4  -2   2    0.16    0.18
  -4   2   2    0.10    0.13
  -4   2   2    0.01    0.13
   4  -2   2    0.33    0.12
   4  -2   2    0.21    0.07
  -4   2  -2    0.22    0.16
   4  -2  -2    0.18    0.88
   4  -2  -2    0.27    0.19
  -4   2  -2    0.02    0.13
   4  -2  -2    0.30    0.12
  -4   2  -2    0.07    0.08
  -4   2  -2    0.16    0.07
   3  -2   2    0.06    0.10
   3  -2   2    0.04    0.06
  -3   2   2    0.01    0.72
   3  -2   2    0.15    0.05
  -3   2   2    0.03    0.09
   3  -2   2    0.41    0.44
   3  -2   2    0.03    0.10
  -3   2   2    0.10    0.09
   3  -2   2    0.43    1.02
   3  -2  -2    0.00    0.07
  -3   2  -2   -0.11    0.76
   3  -2  -2    0.04    0.70
  -3   2  -2    0.03    0.08
   3  -2  -2    0.11    0.37
   3  -2  -2    0.08    0.12
  -3   2  -2   -0.04    0.04
  -3   2  -2   -0.02    0.09
  -2   2   2    1.45    0.15
   2  -2   2    1.94    0.32
  -2   2   2    1.87    0.41
   2  -2   2    1.58    0.37
   2  -2   2    1.37    0.13
   2  -2  -2    2.12    0.42
   2  -2  -2    1.83    0.16
  -2   2  -2    2.55    0.58
   1  -2   2    0.23    0.13
   1  -2   2    0.12    0.04
  -1   2   2    0.39    0.16
  -1   2   2    0.18    0.05
   1  -2   2    0.20    0.14
   1  -2   2    0.29    0.07
   1  -2  -2    0.43    0.15
   1  -2  -2    0.19    0.14
   1  -2  -2    0.30    0.07
  -1   2  -2    0.19    0.06
   1  -2  -2    0.25    0.05
  -1   2  -2    0.18    0.14
   0  -2   2    0.06    0.02
   0  -2   2    0.01    0.03
   0   2   2    0.02    0.02
   0   2   2    0.02    0.01
   0  -2   2    0.02    0.02
   0  -2   2    0.04    0.01
   0  -2   2    0.02    0.02
   0   2  -2    0.03    0.02
   0   2  -2   -0.03    0.05
   0   2  -2    0.04    0.02
   0  -2  -2    0.05    0.03
   0   2  -2    0.03    0.03
   0   2  -2   -0.01    0.06
   0  -2  -2    0.03    0.02
   0  -2  -2    0.06    0.02
   1   2   2    0.29    0.13
   1   2   2    0.30    0.06
  -1  -2   2    0.36    0.15
   1   2   2    0.21    0.04
   1   2  -2    0.32    0.08
   1   2  -2    0.43    0.16
  -1  -2  -2    0.18    0.04
   1   2  -2    0.17    0.15
   1   2  -2    0.21    0.05
  -1  -2  -2    0.14    0.10
  -2  -2   2    1.67    0.38
   2   2   2    1.22    0.38
   2   2   2    1.38    0.13
  -2  -2   2    1.58    0.15
   2   2   2    1.84    0.39
  -2  -2  -2    1.97    0.37
   2   2  -2    2.01    0.40
   2   2  -2    1.71    0.15
  -2  -2  -2    1.40    0.15
   2   2  -2    1.69    0.37
   3   2   2    0.10    0.08
   3   2   2   -0.05    0.07
   3   2   2    0.06    0.05
  -3  -2   2   -0.10    0.08
   3   2   2    0.10    0.11
  -3  -2   2    0.60    0.72
   3   2   2    0.02    0.75
  -3  -2  -2    0.31    0.66
  -3  -2  -2    0.06    0.08
   3   2  -2    0.11    0.05
   3   2  -2    0.41    0.71
   3   2  -2    0.08    0.07
   3   2  -2    0.06    0.13
   3   2  -2    0.06    0.09
   3   2  -2   -0.21    0.69
   4   2   2    0.30    0.07
   4   2   2   -0.03    0.17
  -4  -2   2    0.15    0.15
   4   2   2    0.24    0.06
   4   2   2    0.16    0.12
   4   2   2    0.16    0.13
   4   2  -2    0.18    0.11
   4   2  -2   -0.02    0.17
   4   2  -2    0.10    0.05
   4   2  -2    0.19    0.07
  -4  -2  -2    0.37    0.17
   4   2  -2    0.16    0.12
   5   2   2   -0.20    0.16
   5   2   2    0.08    0.06
   5   2   2    0.00    0.05
   5   2   2    0.22    0.29
   5   2   2    0.06    0.06
   5   2   2    0.11    0.07
  -5  -2   2    0.05    0.05
   5   2   2   -0.13    0.11
   5   2   2    0.05    0.04
   5   2  -2    0.04    0.14
   5   2  -2    0.09    0.06
   5   2  -2    0.04    0.18
   5   2  -2    0.05    0.05
   5   2  -2   -0.08    0.07
   5   2  -2    0.03    0.03
   5   2  -2   -0.22    0.25
  -5  -2  -2    0.03    0.05
   5   2  -2    0.07    0.06
   6   2   2    0.06    0.05
   6   2   2    0.02    0.03
   6   2   2    0.02    0.05
   6   2  -2    0.06    0.03
   6   2  -2    0.02    0.05
   6   2  -2    0.02    0.05
  -7  -2   2    0.06    0.02
   7   2   2    0.06    0.02
   7   2  -2    0.06    0.03
   7  -2  -3    0.03    0.02
   6  -2   3    0.31    0.06
   6  -2   3    0.37    0.06
  -6   2   3    0.33    0.06
   6  -2  -3    0.40    0.06
   6  -2  -3    0.32    0.06
  -6   2  -3    0.34    0.05
   5  -2   3    0.01    0.03
  -5   2   3    0.06    0.06
   5  -2   3    0.07    0.06
  -5   2   3    0.05    0.03
  -5   2   3    0.21    0.24
   5  -2   3    0.24    0.16
   5  -2   3    0.03    0.06
   5  -2   3   -0.23    0.28
  -5   2  -3    0.22    0.28
   5  -2  -3    0.37    0.28
   5  -2  -3    0.06    0.06
   5  -2  -3   -0.04    0.18
   5  -2  -3    0.07    0.06
   5  -2  -3   -0.14    0.27
  -5   2  -3    0.07    0.06
   5  -2  -3    0.18    0.16
  -4   2   3    0.99    0.10
   4  -2   3    0.47    1.92
   4  -2   3    1.13    0.18
   4  -2   3    1.23    0.24
  -4   2   3    0.86    0.17
  -4   2   3    0.76    0.10
   4  -2   3    0.70    0.10
   4  -2   3    0.84    0.16
   4  -2   3    1.01    0.11
  -4   2   3    1.22    0.20
   4  -2  -3    0.29    0.96
   4  -2  -3    0.80    0.15
   4  -2  -3    0.84    0.11
  -4   2  -3    0.83    0.09
   4  -2  -3    1.08    0.23
  -4   2  -3    0.90    0.19
  -4   2  -3    0.50    0.20
   3  -2   3    0.50    0.76
   3  -2   3    0.33    0.46
  -3   2   3    0.96    0.09
  -3   2   3    0.74    0.14
   3  -2   3    0.88    0.18
   3  -2   3    0.85    0.15
  -3   2   3    0.99    0.14
   3  -2   3    0.74    0.09
   3  -2   3    0.96    0.13
  -3   2   3    0.54    0.56
  -3   2  -3    0.96    0.10
   3  -2  -3   -0.08    0.66
  -3   2  -3    0.68    0.15
   3  -2  -3    0.97    0.13
   3  -2  -3    1.16    0.20
   3  -2  -3    0.76    0.41
  -3   2  -3    0.80    0.13
  -3   2  -3    0.50    0.79
  -2   2   3    0.49    0.32
   2  -2   3    0.34    0.31
   2  -2   3    0.35    0.07
   2  -2   3    0.61    0.27
   2  -2   3    0.51    0.10
  -2   2   3    0.33    0.08
   2  -2  -3    0.49    0.35
  -2   2  -3    0.40    0.31
  -2   2  -3    0.19    0.08
   2  -2  -3    0.35    0.07
   2  -2  -3    0.32    0.22
   1  -2   3    0.31    0.05
   1  -2   3    0.12    0.13
  -1   2   3    0.31    0.06
   1  -2   3    0.31    0.06
  -1   2   3    0.28    0.15
   1  -2  -3    0.46    0.08
  -1   2  -3    0.48    0.25
   1  -2  -3    0.30    0.13
  -1   2  -3    0.25    0.06
   1  -2  -3    0.25    0.13
   1  -2  -3    0.35    0.05
   0  -2   3    0.07    0.03
   0   2   3    0.06    0.01
   0  -2   3    0.02    0.05
   0   2   3    0.07    0.04
   0   2   3    0.06    0.02
   0   2  -3    0.08    0.08
   0   2  -3    0.12    0.08
   0   2  -3    0.07    0.03
   0  -2  -3    0.10    0.03
   0  -2  -3    0.07    0.04
   0  -2  -3    0.11    0.05
   1   2   3    0.29    0.14
   1   2   3    0.28    0.06
  -1  -2   3    0.20    0.05
   1   2   3    0.34    0.05
  -1  -2   3    0.10    0.14
  -1  -2  -3    0.32    0.12
  -1  -2  -3    0.45    0.11
   1   2  -3    0.22    0.13
   1   2  -3    0.20    0.16
   1   2  -3    0.32    0.05
   1   2  -3    0.36    0.08
  -2  -2   3    0.37    0.29
   2   2   3    0.25    0.06
   2   2   3    0.17    0.34
  -2  -2   3    0.26    0.08
   2   2   3    0.31    0.30
  -2  -2  -3    0.34    0.08
   2   2  -3    0.34    0.07
   2   2  -3    0.35    0.32
   2   2  -3    0.54    0.13
   2   2  -3    0.63    0.34
  -2  -2  -3    0.52    0.30
   3   2   3    0.70    0.74
  -3  -2   3    1.05    0.14
   3   2   3    0.97    0.14
   3   2   3    0.92    0.17
  -3  -2   3    0.40    0.77
   3   2   3    0.90    0.10
   3   2   3    0.85    0.13
   3   2  -3    0.72    0.09
   3   2  -3    0.78    0.13
   3   2  -3    1.95    0.90
   3   2  -3    0.91    0.19
  -3  -2  -3    1.52    1.21
  -3  -2  -3    0.92    0.14
   3   2  -3    0.92    0.71
   3   2  -3    1.08    0.13
   4   2   3    0.93    0.11
   4   2   3    1.17    0.18
   4   2   3    1.00    0.17
  -4  -2   3    1.29    0.20
   4   2   3    0.87    0.11
   4   2   3    1.33    0.26
  -4  -2  -3    1.00    0.24
   4   2  -3    1.13    0.17
   4   2  -3    1.19    0.25
   4   2  -3    1.00    0.17
   4   2  -3    0.88    0.10
   4   2  -3    1.07    0.11
  -5  -2   3    0.10    0.05
   5   2   3    0.12    0.07
   5   2   3    0.08    0.04
   5   2   3    0.04    0.06
   5   2   3    0.06    0.13
   5   2   3   -0.23    0.31
   5   2   3    0.08    0.17
   5   2   3    0.11    0.07
   5   2  -3    0.05    0.04
   5   2  -3   -0.03    0.35
   5   2  -3    0.07    0.08
   5   2  -3   -0.16    0.16
   5   2  -3    0.07    0.06
   5   2  -3    0.26    0.30
   5   2  -3    0.04    0.05
   5   2  -3   -0.41    0.21
   5   2  -3    0.06    0.14
   5   2  -3    0.09    0.06
   6   2   3    0.30    0.04
   6   2   3    0.35    0.07
   6   2  -3    0.36    0.04
   6   2  -3    0.28    0.06
   6   2  -3    0.43    0.06
  -7  -2   3    0.02    0.02
   7   2   3    0.02    0.02
   7   2  -3    0.03    0.02
   7  -2  -4    0.15    0.02
   6  -2   4    0.17    0.06
  -6   2   4    0.20    0.05
   6  -2   4    0.11    0.05
  -6   2  -4    0.09    0.04
   6  -2  -4    0.07    0.04
   6  -2  -4    0.14    0.05
  -5   2   4   -0.06    0.22
  -5   2   4    0.04    0.03
   5  -2   4    0.02    0.06
   5  -2   4    0.03    0.05
   5  -2   4    0.08    0.03
   5  -2   4   -0.10    0.29
   5  -2   4    0.05    0.17
  -5   2   4    0.03    0.05
   5  -2  -4    0.06    0.06
   5  -2  -4    0.16    0.06
   5  -2  -4    0.05    0.19
   5  -2  -4    0.24    0.17
  -5   2  -4    0.30    0.32
   5  -2  -4    0.14    0.31
   5  -2  -4    0.29    0.32
  -4   2   4    0.18    0.13
  -4   2   4    0.38    0.15
  -4   2   4    0.31    0.07
   4  -2   4    0.28    0.12
   4  -2   4    0.12    0.07
   4  -2   4    0.24    0.07
   4  -2   4    0.26    0.15
   4  -2   4    0.11    0.16
  -4   2   4    0.19    0.07
   4  -2  -4    0.37    0.20
  -4   2  -4    0.26    0.16
   4  -2  -4    0.42    0.19
   4  -2  -4    0.19    0.11
  -4   2  -4    0.16    0.07
   4  -2  -4    1.71    0.97
  -3   2   4   -0.62    0.75
   3  -2   4   -0.03    0.49
   3  -2   4    0.13    0.10
   3  -2   4    0.26    0.10
   3  -2   4    0.18    0.06
  -3   2   4    0.03    0.10
   3  -2   4   -0.47    1.05
   3  -2   4    0.07    0.12
  -3   2   4    0.19    0.09
   3  -2  -4    0.52    0.40
  -3   2  -4    0.14    0.13
  -3   2  -4    0.17    0.10
  -3   2  -4    0.10    0.05
   3  -2  -4    0.08    0.14
   3  -2  -4    0.19    0.09
  -3   2  -4    0.05    0.76
   3  -2  -4   -0.19    0.73
  -2   2   4    5.02    0.61
   2  -2   4    4.46    0.59
   2  -2   4    4.42    0.33
  -2   2   4    4.07    0.33
   2  -2   4    4.83    0.37
   2  -2   4    5.89    0.56
   2  -2  -4    4.49    0.57
   2  -2  -4    5.23    0.53
  -2   2  -4    4.26    0.59
   2  -2  -4    4.85    0.34
   1  -2   4    0.06    0.06
   1  -2   4    0.04    0.20
   1  -2   4    0.10    0.04
  -1   2   4    0.03    0.10
  -1   2   4    0.04    0.05
   1  -2  -4    0.09    0.04
  -1   2  -4    0.01    0.09
   1  -2  -4    0.01    0.12
   1  -2  -4    0.08    0.06
  -1   2  -4    0.04    0.05
   1  -2  -4    0.04    0.12
   1  -2  -4    0.14    0.05
   1  -2  -4    0.04    0.06
   0   2   4    0.00    0.02
   0   2   4    0.02    0.05
   0  -2   4    0.00    0.02
   0  -2   4    0.01    0.08
   0   2   4   -0.02    0.02
   0   2  -4    0.00    0.07
   0  -2  -4    0.00    0.02
   0   2  -4   -0.03    0.10
   0  -2  -4    0.08    0.06
   0   2  -4    0.02    0.03
   0  -2  -4    0.01    0.05
  -1  -2   4    0.03    0.04
  -1  -2   4   -0.16    0.12
   1   2   4    0.21    0.13
   1   2   4    0.11    0.04
   1   2   4    0.02    0.05
  -1  -2  -4    0.04    0.10
   1   2  -4    0.10    0.04
   1   2  -4   -0.02    0.06
  -1  -2  -4    0.08    0.04
   1   2  -4    0.15    0.15
  -1  -2  -4    0.01    0.12
   1   2  -4   -0.12    0.14
   2   2   4    5.07    0.56
  -2  -2   4    3.91    0.32
   2   2   4    4.18    0.31
   2   2   4    4.89    0.36
  -2  -2  -4    4.45    0.34
   2   2  -4    5.33    0.63
   2   2  -4    5.14    0.57
  -2  -2  -4    5.97    0.60
   2   2  -4    4.24    0.33
   3   2   4    0.18    0.06
   3   2   4    0.23    0.11
   3   2   4    0.10    0.12
  -3  -2   4    1.04    0.80
  -3  -2   4    0.09    0.09
   3   2   4   -0.17    0.78
   3   2   4    0.08    0.07
   3   2  -4    0.07    0.08
  -3  -2  -4    0.19    0.10
   3   2  -4    0.51    0.68
  -3  -2  -4    0.40    0.77
   3   2  -4    0.15    0.10
   3   2  -4    0.19    0.05
   3   2  -4    0.13    0.13
   3   2  -4   -0.25    0.83
  -4  -2   4    0.15    0.16
   4   2   4    0.01    0.11
   4   2   4    0.19    0.18
   4   2   4    0.25    0.13
   4   2   4    0.21    0.07
   4   2  -4    0.07    0.11
   4   2  -4    0.11    0.12
   4   2  -4    0.38    0.22
   4   2  -4    0.35    0.08
  -4  -2  -4    0.23    0.20
   4   2  -4    0.23    0.06
   5   2   4    0.07    0.07
  -5  -2   4    0.06    0.05
   5   2   4    0.05    0.04
   5   2   4    0.21    0.35
   5   2   4    0.10    0.14
   5   2   4    0.06    0.20
   5   2   4    0.11    0.06
   5   2   4    0.11    0.07
   5   2  -4    0.10    0.06
   5   2  -4    0.11    0.24
   5   2  -4    0.08    0.04
   5   2  -4    0.07    0.06
   5   2  -4    0.37    0.20
   5   2  -4    0.04    0.08
   5   2  -4   -0.07    0.29
   5   2  -4    0.08    0.06
   5   2  -4   -0.19    0.37
  -5  -2  -4    0.04    0.06
   5   2  -4    0.09    0.17
   6   2   4    0.16    0.08
   6   2   4    0.17    0.03
   6   2   4    0.15    0.06
   6   2  -4    0.12    0.06
   6   2  -4    0.26    0.06
   7   2   4    0.20    0.03
  -7  -2   4    0.24    0.03
   7  -2  -5    0.29    0.03
   6  -2   5    0.26    0.06
   6  -2   5    0.25    0.06
  -6   2   5    0.25    0.05
  -6   2  -5    0.25    0.05
   6  -2  -5    0.23    0.05
   6  -2  -5    0.29    0.06
   5  -2   5    1.04    0.11
   5  -2   5    0.87    0.10
   5  -2   5    0.87    0.07
   5  -2   5    0.32    0.26
   5  -2   5    0.48    0.34
  -5   2   5    0.92    0.07
  -5   2   5    0.54    0.31
  -5   2   5    1.05    0.10
   5  -2  -5    0.42    0.26
  -5   2  -5    0.70    0.38
  -5   2  -5    0.95    0.10
   5  -2  -5    0.36    0.36
   5  -2  -5    0.90    0.10
   5  -2  -5    1.04    0.10
  -4   2   5    0.72    0.18
  -4   2   5    0.79    0.17
   4  -2   5    0.94    0.19
  -4   2   5    0.88    0.10
  -4   2   5    0.75    0.13
   4  -2   5    0.96    0.15
  -4   2   5    0.84    0.10
   4  -2   5    1.27    0.25
   4  -2   5    0.83    0.16
   4  -2   5    0.82    0.09
   4  -2  -5    1.12    0.23
   4  -2  -5    1.22    0.17
  -4   2  -5    0.73    0.21
   4  -2  -5    2.17    1.10
   4  -2  -5    1.12    0.18
   3  -2   5    2.62    0.99
  -3   2   5    2.36    0.17
   3  -2   5    2.15    0.17
   3  -2   5    2.05    0.21
  -3   2   5    2.47    0.24
  -3   2   5    2.33    0.22
   3  -2   5    1.69    0.58
   3  -2   5    1.89    0.26
   3  -2   5    1.77    0.21
  -3   2   5    1.20    0.62
  -3   2  -5    2.16    0.24
   3  -2  -5    2.63    0.28
  -3   2  -5    1.97    0.22
   3  -2  -5    1.13    0.86
  -3   2  -5    2.22    0.84
   3  -2  -5    2.11    0.20
   3  -2  -5    2.38    0.56
  -3   2  -5    2.18    0.17
  -2   2   5    1.58    0.40
   2  -2   5    0.91    0.37
   2  -2   5    1.49    0.37
  -2   2   5    0.73    0.10
   2  -2   5    0.82    0.10
  -2   2  -5    1.28    0.42
  -2   2  -5    0.72    0.11
   2  -2  -5    1.44    0.41
   2  -2  -5    0.96    0.10
  -1   2   5    1.46    0.13
   1  -2   5    1.65    0.27
   1  -2   5    1.40    0.12
  -1   2   5    1.93    0.26
  -1   2  -5    1.33    0.13
  -1   2  -5    1.72    0.27
   1  -2  -5    2.06    0.26
   1  -2  -5    1.49    0.12
   1  -2  -5    1.52    0.12
   0   2   5    0.34    0.09
   0  -2   5    0.22    0.04
   0   2   5    0.16    0.03
   0  -2   5    0.47    0.14
   0   2  -5    0.45    0.14
   0   2  -5    0.21    0.04
   0  -2  -5    0.11    0.06
   0   2  -5    0.27    0.11
   0  -2  -5    0.26    0.07
   0  -2  -5    0.17    0.03
   0  -2  -5    0.37    0.09
   0  -2  -5    0.26    0.04
  -1  -2   5    1.83    0.26
   1   2   5    1.42    0.12
   1   2   5    1.65    0.23
   1   2  -5    1.82    0.26
   1   2  -5    1.48    0.12
   1   2  -5    1.53    0.24
  -1  -2  -5    1.20    0.11
   2   2   5    1.65    0.38
  -2  -2   5    0.79    0.10
   2   2   5    0.77    0.10
  -2  -2   5    1.29    0.39
  -2  -2  -5    0.71    0.10
  -2  -2  -5    1.49    0.38
   2   2  -5    1.01    0.11
   2   2  -5    1.47    0.43
   2   2  -5    1.54    0.39
   3   2   5    2.42    0.22
   3   2   5    2.84    0.30
   3   2   5    2.32    0.96
  -3  -2   5    1.02    0.85
   3   2   5    2.51    0.25
  -3  -2   5    2.10    0.22
   3   2   5    2.14    0.18
   3   2  -5    2.50    0.22
   3   2  -5    2.40    0.19
   3   2  -5    3.24    0.80
   3   2  -5    2.63    0.29
  -3  -2  -5    0.82    0.80
  -3  -2  -5    2.28    0.23
   3   2  -5    2.23    0.23
   4   2   5    0.92    0.17
  -4  -2   5    0.69    0.20
   4   2   5    0.77    0.15
   4   2   5    0.86    0.23
   4   2   5    1.00    0.10
   4   2   5    0.88    0.11
   4   2   5    0.60    0.09
   4   2  -5    1.00    0.17
   4   2  -5    0.91    0.11
   4   2  -5    0.87    0.08
   4   2  -5    0.92    0.10
   4   2  -5    1.03    0.25
   4   2  -5    1.18    0.11
   4   2  -5    0.95    0.17
   5   2   5    0.97    0.11
   5   2   5    0.99    0.11
   5   2   5    0.89    0.08
   5   2   5    0.99    0.13
  -5  -2   5    0.95    0.09
   5   2   5    0.78    0.38
   5   2  -5    0.79    0.10
   5   2  -5    0.53    0.21
  -5  -2  -5    0.95    0.10
   5   2  -5    0.95    0.10
   5   2  -5    0.49    0.32
   5   2  -5    0.79    0.12
   5   2  -5    1.05    0.10
   5   2  -5    0.84    0.08
   6   2   5    0.25    0.04
   6   2   5    0.27    0.06
   6   2   5    0.15    0.06
   6   2  -5    0.35    0.06
   6   2  -5    0.36    0.06
   7   2   5    0.28    0.03
  -7  -2   5    0.31    0.03
   7  -2  -6    0.30    0.03
  -6   2   6    0.21    0.05
   6  -2   6    0.23    0.06
   6  -2   6    0.24    0.05
  -6   2  -6    0.17    0.04
   6  -2  -6    0.24    0.05
   6  -2  -6    0.26    0.05
  -5   2   6    0.28    0.04
   5  -2   6    0.29    0.04
   5  -2   6    0.28    0.07
  -5   2   6    0.41    0.07
   5  -2   6    0.31    0.07
  -5   2  -6    0.28    0.06
   5  -2  -6    0.46    0.40
   5  -2  -6    0.30    0.07
   5  -2  -6    0.24    0.57
   5  -2  -6    0.41    0.08
  -4   2   6    1.11    0.11
   4  -2   6    1.08    0.18
   4  -2   6    0.98    0.10
  -4   2   6    0.92    0.08
   4  -2   6    0.89    0.10
   4  -2   6    1.01    0.12
  -4   2   6    1.02    0.11
   4  -2   6    0.87    0.23
  -4   2   6    0.95    0.19
  -4   2   6    1.15    0.11
   4  -2  -6    1.12    0.17
   4  -2  -6    1.03    0.16
   4  -2  -6    0.86    0.22
   4  -2  -6    0.53    1.04
   4  -2  -6    0.98    0.22
  -4   2  -6    0.72    0.21
   3  -2   6    0.42    0.07
  -3   2   6    0.55    0.07
  -3   2   6    0.49    0.12
   3  -2   6    0.43    0.10
  -3   2   6    1.20    0.81
   3  -2   6    0.65    0.16
   3  -2   6    0.63    0.57
   3  -2   6    1.04    0.93
   3  -2   6    0.46    0.12
  -3   2   6    0.54    0.13
   3  -2  -6    0.49    0.10
  -3   2  -6    0.47    0.12
  -3   2  -6    0.54    0.08
   3  -2  -6    0.47    0.15
   3  -2  -6    0.52    0.10
   3  -2  -6    0.20    0.85
   3  -2  -6    0.50    0.15
   3  -2  -6    0.02    0.42
  -3   2  -6    0.66    0.74
  -3   2  -6    0.69    0.16
  -2   2   6    4.31    0.56
  -2   2   6    3.61    0.29
   2  -2   6    4.70    0.53
   2  -2   6    3.39    0.27
   2  -2   6    3.60    0.55
   2  -2  -6    4.26    0.33
   2  -2  -6    4.31    0.46
   2  -2  -6    4.06    0.30
   2  -2  -6    3.75    0.29
   2  -2  -6    3.10    0.55
  -2   2  -6    3.84    0.31
  -2   2  -6    3.42    0.56
  -1   2   6    0.67    0.21
   1  -2   6    0.85    0.09
   1  -2   6    1.12    0.12
  -1   2   6    0.87    0.09
   1  -2   6    1.08    0.25
  -1   2  -6    0.86    0.22
  -1   2  -6    0.89    0.10
   1  -2  -6    0.81    0.08
   1  -2  -6    0.76    0.08
   0   2   6    1.05    0.08
   0  -2   6    0.92    0.09
   0   2   6    1.32    0.16
   0  -2  -6    1.00    0.08
   0  -2  -6    1.16    0.10
   0  -2  -6    1.33    0.13
   0   2  -6    1.48    0.19
   0   2  -6    0.89    0.09
   0   2  -6    1.35    0.21
  -1  -2   6    0.71    0.08
   1   2   6    0.97    0.18
   1   2   6    0.76    0.07
  -1  -2  -6    0.70    0.08
  -1  -2  -6    0.89    0.20
   1   2  -6    1.23    0.23
   1   2  -6    0.88    0.09
   1   2  -6    0.73    0.07
  -1  -2  -6    1.15    0.16
   1   2  -6    1.02    0.22
   2   2   6    3.85    0.53
  -2  -2   6    3.49    0.56
   2   2   6    4.26    0.33
  -2  -2   6    3.28    0.28
   2   2   6    3.49    0.27
  -2  -2  -6    3.54    0.28
  -2  -2  -6    5.00    0.56
   2   2  -6    3.24    0.54
   2   2  -6    3.94    0.51
   2   2  -6    3.70    0.28
   3   2   6    0.24    0.75
  -3  -2   6    0.24    0.86
   3   2   6    0.53    0.15
   3   2   6    0.28    0.10
  -3  -2   6    0.49    0.11
   3   2   6    0.39    0.06
   3   2  -6    0.45    0.07
  -3  -2  -6    0.45    0.13
   3   2  -6    0.60    0.12
   3   2  -6    1.63    1.31
   3   2  -6    0.79    0.18
  -3  -2  -6   -0.46    0.77
   3   2  -6    1.30    0.65
   3   2  -6    0.43    0.10
   4   2   6    0.97    0.11
   4   2   6    1.13    0.11
   4   2   6    0.51    0.24
  -4  -2   6    0.83    0.20
   4   2   6    1.18    0.18
   4   2   6    0.98    0.08
   4   2   6    0.74    0.16
   4   2  -6    1.16    0.11
   4   2  -6    1.09    0.12
   4   2  -6    1.05    0.11
  -4  -2  -6    1.04    0.25
   4   2  -6    1.08    0.09
   4   2  -6    0.57    0.24
   4   2  -6    0.98    0.17
   5   2   6    0.19    0.07
   5   2   6    0.24    0.15
   5   2   6    0.36    0.08
  -5  -2   6    0.36    0.06
   5   2   6    0.24    0.08
   5   2   6    0.28    0.05
   5   2   6    0.54    0.61
   5   2  -6    0.26    0.07
   5   2  -6    0.45    0.07
   5   2  -6    0.13    0.09
   5   2  -6    0.29    0.04
   5   2  -6    0.24    0.07
   5   2  -6   -0.07    0.17
  -5  -2  -6    0.41    0.08
   6   2   6    0.20    0.06
   6   2   6    0.17    0.06
   6   2   6    0.15    0.03
   6   2  -6    0.24    0.06
   6   2  -6    0.30    0.05
  -7  -2   6    0.26    0.03
   7   2   6    0.26    0.03
   7  -2  -7    0.32    0.03
   6  -2   7    0.33    0.06
   6  -2   7    0.31    0.06
  -6   2   7    0.34    0.06
   6  -2  -7    0.32    0.06
   6  -2  -7    0.29    0.06
  -6   2  -7    0.37    0.05
  -5   2   7    0.82    0.09
  -5   2   7    0.78    0.07
   5  -2   7    0.81    0.09
   5  -2   7    0.78    0.07
   5  -2   7    0.72    0.10
  -5   2  -7    0.78    0.10
   5  -2  -7    0.92    0.10
   5  -2  -7    0.89    0.10
  -4   2   7    0.62    0.08
  -4   2   7    0.37    0.15
   4  -2   7    0.62    0.09
   4  -2   7    0.50    0.08
   4  -2   7    0.76    0.06
  -4   2   7    0.63    0.08
  -4   2   7    0.68    0.06
  -4   2   7    0.53    0.15
   4  -2   7    0.59    0.15
  -4   2   7    0.47    0.09
   4  -2   7    0.68    0.17
   4  -2   7    0.64    0.21
   4  -2  -7    0.60    1.01
   4  -2  -7    0.54    0.14
  -4   2  -7    0.66    0.08
   4  -2  -7    0.78    0.24
   4  -2  -7    0.60    0.07
  -4   2  -7    0.45    0.20
   4  -2  -7    0.78    0.21
   4  -2  -7    0.69    0.15
   4  -2  -7    0.69    0.11
   3  -2   7    0.81    0.15
   3  -2   7   -0.10    0.87
  -3   2   7    0.93    0.15
  -3   2   7    0.57    0.88
   3  -2   7    0.87    0.10
  -3   2   7    0.96    0.15
  -3   2   7    0.92    0.10
   3  -2   7    1.04    0.19
   3  -2   7    0.97    0.14
   3  -2   7    1.55    0.67
  -3   2  -7    0.57    0.15
  -3   2  -7    0.76    0.17
   3  -2  -7    0.95    0.13
   3  -2  -7    0.84    0.17
  -3   2  -7    0.24    0.75
   3  -2  -7    0.36    0.40
   3  -2  -7    1.09    0.13
   3  -2  -7    0.82    0.84
   3  -2  -7    1.04    0.18
  -3   2  -7    0.84    0.10
   2  -2   7    2.65    0.52
  -2   2   7    1.55    0.16
   2  -2   7    1.70    0.39
   2  -2   7    2.01    0.21
   2  -2   7    1.57    0.15
  -2   2   7    2.41    0.48
   2  -2  -7    1.67    0.32
  -2   2  -7    1.28    0.15
  -2   2  -7    1.87    0.46
   2  -2  -7    1.52    0.14
   2  -2  -7    1.58    0.14
  -1   2   7    1.61    0.14
   1  -2   7    1.90    0.32
   1  -2   7    1.67    0.14
   1  -2  -7    2.69    0.27
   1  -2  -7    2.42    0.20
  -1   2  -7    2.32    0.32
  -1   2  -7    2.49    0.29
   1  -2  -7    1.93    0.16
   1  -2  -7    2.07    0.17
   1  -2  -7    2.61    0.32
   0   2   7    0.24    0.04
   0   2   7    0.32    0.12
   0  -2   7    0.26    0.16
   0  -2   7    0.16    0.04
   0  -2  -7    0.31    0.08
   0  -2  -7    0.24    0.04
   0   2  -7    0.26    0.05
   0  -2  -7    0.22    0.10
   0   2  -7    0.31    0.16
   0   2  -7    0.40    0.17
   0  -2  -7    0.49    0.14
   0  -2  -7    0.19    0.05
   1   2   7    2.27    0.28
   1   2   7    1.59    0.13
  -1  -2   7    1.72    0.15
   1   2  -7    2.48    0.31
   1   2  -7    2.38    0.33
  -1  -2  -7    1.96    0.17
  -1  -2  -7    1.78    0.16
   1   2  -7    1.87    0.16
  -1  -2  -7    2.36    0.28
   1   2  -7    2.30    0.16
  -1  -2  -7    2.27    0.20
   2   2   7    2.08    0.20
   2   2   7    1.71    0.16
   2   2   7    1.78    0.45
  -2  -2   7    1.49    0.16
  -2  -2   7    2.03    0.49
   2   2  -7    2.56    0.42
   2   2  -7    1.92    0.49
   2   2  -7    1.81    0.17
  -2  -2  -7    2.04    0.43
   2   2  -7    2.07    0.22
  -3  -2   7    0.44    0.91
   3   2   7    1.06    0.13
   3   2   7    0.85    0.09
  -3  -2   7    0.81    0.13
   3   2   7    0.73    0.79
   3   2   7    0.96    0.15
   3   2   7    0.57    0.18
   3   2  -7    0.73    0.09
   3   2  -7    0.83    0.14
   3   2  -7    2.04    0.98
  -3  -2  -7    0.41    0.72
   3   2  -7    1.10    0.14
   3   2  -7    1.13    0.67
  -3  -2  -7    1.07    0.16
   3   2  -7    0.83    0.17
   4   2   7    0.21    0.14
   4   2   7    0.60    0.06
   4   2   7    0.51    0.23
   4   2   7    0.47    0.08
  -4  -2   7    0.40    0.16
   4   2   7    0.43    0.08
   4   2   7    0.65    0.14
   4   2  -7    0.68    0.15
   4   2  -7    0.46    0.09
   4   2  -7    0.58    0.26
   4   2  -7    0.67    0.08
   4   2  -7    0.72    0.15
   4   2  -7    0.87    0.22
   4   2  -7    0.59    0.06
   4   2  -7    0.41    0.15
   4   2  -7    0.54    0.08
   5   2   7    0.79    0.10
   5   2   7    0.66    0.11
   5   2   7    0.83    0.10
   5   2   7    0.76    0.07
  -5  -2   7    0.93    0.09
   5   2  -7    0.75    0.10
   5   2  -7    0.94    0.10
  -5  -2  -7    0.92    0.11
   5   2  -7    0.83    0.07
   5   2  -7    0.96    0.10
   6   2   7    0.27    0.06
   6   2   7    0.19    0.06
   6   2   7    0.30    0.04
   6   2  -7    0.20    0.05
  -7  -2   7    0.30    0.03
   7   2   7    0.31    0.03
   7  -2  -8    0.03    0.03
   6  -2   8    0.24    0.05
  -6   2   8    0.20    0.05
   6  -2   8    0.23    0.05
   6  -2  -8    0.26    0.05
   6  -2  -8    0.28    0.06
  -5   2   8    1.05    0.11
   5  -2   8    0.96    0.08
  -5   2   8    0.95    0.08
   5  -2   8    0.90    0.11
   5  -2   8    1.01    0.11
   5  -2  -8    1.10    0.11
  -5   2  -8    0.99    0.11
   5  -2  -8    1.06    0.11
  -4   2   8    0.82    0.07
  -4   2   8    0.80    0.09
   4  -2   8    0.96    0.07
   4  -2   8    0.85    0.11
  -4   2   8    0.66    0.17
  -4   2   8    0.71    0.10
   4  -2   8    0.97    0.17
  -4   2   8    0.86    0.09
   4  -2   8    0.77    0.10
   4  -2   8    0.59    0.17
   4  -2  -8    0.52    0.23
  -4   2  -8    0.51    0.20
  -4   2  -8    1.11    0.10
   4  -2  -8    0.68    0.15
   4  -2  -8    0.74    0.16
   4  -2  -8    0.71    0.23
   4  -2  -8    0.37    0.94
   4  -2  -8    0.98    0.09
   4  -2  -8    0.88    0.10
  -3   2   8    0.32    0.11
   3  -2   8    0.41    0.10
   3  -2   8    0.27    0.95
  -3   2   8    0.32    0.09
  -3   2   8    0.53    0.13
  -3   2   8    0.33    0.06
   3  -2   8    0.48    0.70
   3  -2   8    0.18    0.13
   3  -2   8    0.52    0.13
   3  -2   8    0.32    0.06
   3  -2  -8    0.48    0.16
   3  -2  -8    0.87    0.84
  -3   2  -8   -0.32    0.83
   3  -2  -8    0.22    0.40
   3  -2  -8    0.40    0.09
  -3   2  -8    0.31    0.08
   3  -2  -8    0.38    0.10
  -3   2  -8    0.56    0.17
  -3   2  -8    0.46    0.13
  -2   2   8    3.33    0.29
  -2   2   8    4.38    0.32
   2  -2   8    4.02    0.29
   2  -2   8    4.33    0.35
   2  -2   8    3.66    0.51
  -2   2   8    3.24    0.55
  -2   2   8    3.61    0.27
   2  -2   8    4.29    0.63
  -2   2  -8    3.56    0.62
   2  -2  -8    5.02    0.53
   2  -2  -8    4.19    0.30
   2  -2  -8    4.52    0.64
   2  -2  -8    4.68    0.36
   2  -2  -8    3.57    0.29
  -2   2  -8    3.49    0.31
   1  -2   8    0.89    0.12
  -1   2   8    0.79    0.23
   1  -2   8    0.69    0.24
   1  -2   8    0.83    0.09
  -1   2   8    0.69    0.08
   1  -2  -8    0.95    0.11
   1  -2  -8    1.28    0.25
   1  -2  -8    0.97    0.09
   1  -2  -8    0.89    0.09
  -1   2  -8    0.92    0.23
   1  -2  -8    0.91    0.12
   1  -2  -8    1.05    0.22
   0  -2   8    0.05    0.04
   0  -2   8    0.14    0.17
   0   2   8    0.04    0.11
   0   2   8    0.08    0.04
   0   2  -8    0.24    0.18
   0  -2  -8    0.08    0.12
   0  -2  -8    0.07    0.07
   0   2  -8   -0.09    0.15
   0  -2  -8    0.07    0.04
   0   2  -8    0.09    0.05
   0  -2  -8    0.05    0.10
   0  -2  -8    0.16    0.05
  -1  -2   8    1.33    0.30
   1   2   8    0.89    0.11
   1   2   8    0.96    0.22
  -1  -2   8    0.68    0.09
   1   2   8    0.83    0.08
   1   2  -8    0.73    0.26
  -1  -2  -8    1.06    0.14
   1   2  -8    0.74    0.08
  -1  -2  -8    0.69    0.08
   1   2  -8    0.81    0.12
  -1  -2  -8    0.92    0.10
  -1  -2  -8    0.83    0.17
   1   2  -8    0.97    0.25
   1   2  -8    0.73    0.07
   1   2  -8    0.88    0.09
   2   2   8    3.83    0.32
   2   2   8    4.04    0.31
   2   2   8    3.42    0.26
  -2  -2   8    3.68    0.29
   2   2   8    3.90    0.57
  -2  -2   8    4.68    0.82
   2   2   8    3.65    0.28
   2   2  -8    4.16    0.31
  -2  -2  -8    3.69    0.30
   2   2  -8    3.82    0.30
   2   2  -8    3.82    0.61
   2   2  -8    3.88    0.28
   2   2  -8    4.76    0.54
   3   2   8    0.36    0.09
   3   2   8    0.36    0.06
  -3  -2   8    0.22    0.10
   3   2   8    0.57    0.15
   3   2   8    0.31    0.06
   3   2   8    1.07    0.89
  -3  -2   8    1.28    1.01
   3   2   8    0.43    0.12
   3   2  -8    0.64    0.17
   3   2  -8    0.56    0.11
   3   2  -8    0.41    0.14
   3   2  -8    0.29    0.64
  -3  -2  -8   -0.24    0.86
  -3  -2  -8    0.48    0.13
   3   2  -8    0.12    1.02
   3   2  -8    0.36    0.09
   3   2  -8    0.42    0.07
   4   2   8    0.76    0.10
   4   2   8    0.81    0.10
  -4  -2   8    0.56    0.19
   4   2   8    1.01    0.18
  -4  -2   8    1.01    0.10
   4   2   8    0.86    0.08
   4   2  -8    0.84    0.07
   4   2  -8    0.80    0.10
   4   2  -8    0.59    0.17
   4   2  -8    1.02    0.10
   4   2  -8    0.76    0.16
   4   2  -8    0.78    0.24
   4   2  -8    0.68    0.24
   4   2  -8    0.62    0.10
   5   2   8    0.70    0.18
   5   2   8    0.94    0.11
   5   2   8    0.91    0.12
  -5  -2   8    1.15    0.10
   5   2   8    1.08    0.11
   5   2   8    0.97    0.09
   5   2  -8    1.03    0.11
  -5  -2  -8    1.22    0.12
   5   2  -8    0.99    0.09
   5   2  -8    1.14    0.12
   6   2   8    0.21    0.03
   6   2   8    0.20    0.06
   6   2   8    0.23    0.06
   6   2  -8    0.20    0.05
   6   2  -8    0.27    0.05
   7   2   8    0.08    0.02
  -7  -2   8    0.06    0.02
   6  -2   9    0.18    0.05
  -6   2   9    0.22    0.05
   6  -2   9    0.10    0.05
   6  -2  -9    0.15    0.05
   6  -2  -9    0.22    0.05
   5  -2   9    0.05    0.06
  -5   2   9    0.11    0.03
   5  -2   9    0.14    0.07
  -5   2   9    0.13    0.06
   5  -2   9    0.15    0.06
   5  -2   9    0.18    0.04
  -5   2  -9    0.16    0.06
   5  -2  -9    0.11    0.06
   5  -2  -9    0.21    0.07
  -4   2   9    0.35    0.05
   4  -2   9    0.35    0.05
  -4   2   9    0.18    0.07
   4  -2   9    0.48    0.16
  -4   2   9    0.26    0.07
  -4   2   9    0.48    0.17
  -4   2   9    0.29    0.14
  -4   2   9    0.24    0.07
   4  -2   9    0.20    0.08
   4  -2   9    0.42    0.22
   4  -2   9    0.23    0.07
   4  -2   9    0.24    0.13
  -4   2  -9    0.40    0.07
   4  -2  -9    0.16    0.22
   4  -2  -9    0.32    0.07
   4  -2  -9    0.26    0.13
  -4   2  -9    0.47    0.20
   4  -2  -9    0.58    0.25
   4  -2  -9    0.58    1.00
   4  -2  -9    0.39    0.07
   3  -2   9    0.10    0.70
  -3   2   9    0.25    0.12
   3  -2   9    0.21    0.13
  -3   2   9    0.31    0.06
   3  -2   9    0.33    0.08
   3  -2   9    0.25    0.06
   3  -2   9    0.18    1.02
   3  -2   9    0.34    0.09
   3  -2   9    0.17    0.12
  -3   2   9    0.29    0.06
  -3   2   9    0.11    0.09
  -3   2  -9    0.23    0.11
  -3   2  -9    0.15    0.17
   3  -2  -9    0.35    0.09
   3  -2  -9    0.25    0.15
   3  -2  -9   -0.06    0.39
   3  -2  -9    0.33    0.09
  -3   2  -9    0.00    0.86
  -3   2  -9    0.30    0.08
   3  -2  -9    0.32    0.15
  -2   2   9    1.07    0.13
   2  -2   9    0.61    0.38
   2  -2   9    1.20    0.12
  -2   2   9    0.75    0.45
  -2   2   9    1.30    0.16
   2  -2   9    1.23    0.16
  -2   2   9    1.01    0.10
   2  -2   9    0.91    0.36
   2  -2  -9    1.24    0.13
   2  -2  -9    1.58    0.18
   2  -2  -9    1.49    0.18
  -2   2  -9    0.85    0.51
   2  -2  -9    1.77    0.35
  -2   2  -9    0.95    0.14
   2  -2  -9    1.24    0.13
   2  -2  -9    0.77    0.45
   1  -2   9    0.37    0.38
  -1   2   9    0.32    0.21
  -1   2   9    0.43    0.07
   1  -2   9    0.36    0.10
   1  -2   9    0.47    0.07
   1  -2  -9    0.43    0.07
   1  -2  -9    0.46    0.09
  -1   2  -9    0.42    0.07
   1  -2  -9    0.42    0.22
   1  -2  -9    0.54    0.06
   1  -2  -9    0.31    0.17
  -1   2  -9    0.63    0.23
   1  -2  -9    0.32    0.09
   0  -2   9    0.30    0.18
   0   2   9    0.43    0.17
   0  -2   9    0.68    0.08
   0   2   9    0.69    0.07
   0  -2  -9    0.83    0.12
   0   2  -9    0.78    0.09
   0  -2  -9    0.80    0.19
   0  -2  -9    0.85    0.16
   0  -2  -9    0.72    0.08
   0   2  -9    0.69    0.24
   0  -2  -9    0.67    0.07
   0   2  -9    0.88    0.21
   1   2   9    0.32    0.08
   1   2   9    0.49    0.21
   1   2   9    0.33    0.06
  -1  -2   9    0.41    0.06
  -1  -2   9    0.50    0.36
   1   2   9    0.33    0.20
  -1  -2  -9    0.50    0.07
   1   2  -9    0.33    0.25
   1   2  -9    0.40    0.05
   1   2  -9    0.44    0.06
   1   2  -9    0.52    0.07
   1   2  -9    0.47    0.10
   1   2  -9    0.42    0.22
  -1  -2  -9    0.43    0.07
  -1  -2  -9    0.27    0.15
  -1  -2  -9    0.44    0.10
   2   2   9    1.18    0.13
  -2  -2   9    0.45    0.63
   2   2   9    1.05    0.12
   2   2   9    1.05    0.44
   2   2   9    0.94    0.09
  -2  -2   9    0.83    0.12
   2   2   9    1.20    0.16
   2   2  -9    1.16    0.12
   2   2  -9    1.01    0.40
   2   2  -9    1.14    0.48
   2   2  -9    0.95    0.10
  -2  -2  -9    0.99    0.13
  -3  -2   9    0.32    0.07
   3   2   9    0.22    0.15
  -3  -2   9    0.20    0.11
   3   2   9    0.35    0.06
  -3  -2   9    0.20    0.14
   3   2   9    0.26    0.09
   3   2   9    0.31    0.06
  -3  -2   9    0.73    1.06
   3   2   9    0.35    0.11
   3   2  -9    0.26    0.12
   3   2  -9   -0.76    0.97
   3   2  -9    0.35    0.09
   3   2  -9    0.25    0.06
   3   2  -9    0.30    0.14
  -3  -2  -9    0.37    0.14
   3   2  -9    0.23    0.66
   3   2  -9    0.35    0.17
   3   2  -9    0.22    0.06
   3   2  -9    0.24    0.10
   4   2   9    0.24    0.08
  -4  -2   9    0.45    0.07
   4   2   9    0.34    0.07
   4   2   9    0.38    0.22
   4   2   9    0.39    0.05
  -4  -2   9    0.39    0.18
   4   2   9    0.12    0.13
   4   2  -9    0.02    0.15
   4   2  -9    0.17    0.07
   4   2  -9    0.25    0.07
   4   2  -9    0.23    0.06
   4   2  -9    0.28    0.21
   4   2  -9    0.37    0.14
   4   2  -9    0.36    0.05
   4   2  -9    0.20    0.25
   4   2  -9    0.29    0.14
   5   2   9    0.08    0.07
   5   2   9    0.02    0.07
   5   2   9   -0.06    0.13
  -5  -2   9    0.14    0.06
   5   2   9    0.05    0.06
   5   2   9    0.09    0.04
   5   2  -9    0.25    0.07
  -5  -2  -9    0.20    0.07
   5   2  -9    0.14    0.06
   5   2  -9    0.22    0.07
   5   2  -9    0.12    0.04
   6   2   9    0.17    0.06
   6   2   9    0.13    0.03
   6   2   9    0.08    0.05
  -6  -2  -9    0.29    0.08
   6   2  -9    0.20    0.05
   6   2  -9    0.22    0.05
   7   2   9    0.01    0.02
  -7  -2   9    0.03    0.02
   6  -2  10    0.20    0.05
  -6   2  10    0.22    0.05
   6  -2  10    0.21    0.05
   6  -2 -10    0.23    0.05
   6  -2 -10    0.28    0.05
  -5   2  10    0.93    0.10
   5  -2  10    0.81    0.10
  -5   2  10    0.96    0.07
   5  -2  10    0.88    0.08
   5  -2  10    0.87    0.10
  -5   2 -10    1.00    0.10
   5  -2 -10    0.94    0.10
   5  -2 -10    0.89    0.10
   4  -2  10    0.21    0.21
   4  -2  10    0.74    0.06
   4  -2  10    0.38    0.14
  -4   2  10    0.57    0.08
   4  -2  10    0.41    0.08
  -4   2  10    0.38    0.18
   4  -2  10    0.44    0.19
  -4   2  10    0.58    0.06
  -4   2  10    0.53    0.08
  -4   2  10    0.46    0.17
   4  -2  10    0.54    0.09
   4  -2  10    0.67    0.08
  -4   2  10    0.60    0.10
   4  -2 -10    0.71    0.15
   4  -2 -10    0.76    0.08
   4  -2 -10    0.71    0.15
  -4   2 -10    0.30    0.20
   4  -2 -10    0.22    1.07
  -4   2 -10    0.64    0.09
   4  -2 -10    0.46    0.23
   4  -2 -10    0.65    0.08
   3  -2  10    0.94    0.18
  -3   2  10    0.55    0.13
   3  -2  10    0.87    0.13
   3  -2  10    0.94    0.16
   3  -2  10    0.59    0.08
  -3   2  10    0.75    0.09
  -3   2  10    1.04    0.15
   3  -2  10    0.85    0.09
   3  -2  10    1.04    1.10
  -3   2  10    0.76    0.09
   3  -2  10    0.14    0.82
  -3   2 -10    0.61    0.15
  -3   2 -10    0.64    0.25
   3  -2 -10    0.91    0.19
  -3   2 -10   -0.15    0.90
   3  -2 -10    1.06    0.19
   3  -2 -10    0.69    0.12
   3  -2 -10    1.44    0.53
   3  -2 -10    0.76    0.13
   2  -2  10    0.84    0.09
   2  -2  10    0.81    0.47
  -2   2  10    0.88    0.12
   2  -2  10    0.87    0.38
  -2   2  10    0.99    0.09
   2  -2  10    1.27    0.17
  -2   2  10    1.05    0.14
  -2   2  10    0.01    0.45
   2  -2  10    1.00    0.14
  -2   2 -10    1.16    0.74
   2  -2 -10    1.18    0.12
  -2   2 -10    0.89    0.13
   2  -2 -10    1.48    0.18
   2  -2 -10    1.13    0.12
   2  -2 -10    1.09    0.15
   2  -2 -10    1.38    0.33
   2  -2 -10    1.29    0.52
   1  -2  10   -0.04    0.22
  -1   2  10    0.04    0.04
   1  -2  10   -0.12    0.26
   1  -2  10    0.08    0.05
  -1   2  10    0.02    0.19
   1  -2  10    0.06    0.08
   1  -2 -10    0.04    0.06
   1  -2 -10   -0.19    0.22
   1  -2 -10    0.09    0.04
   1  -2 -10    0.02    0.06
   1  -2 -10   -0.03    0.15
   1  -2 -10    0.04    0.05
   1  -2 -10    0.09    0.06
  -1   2 -10    0.02    0.05
  -1   2 -10    0.04    0.19
   0  -2  10    0.26    0.05
   0   2  10    0.25    0.05
   0   2  10    0.48    0.17
   0  -2  10    0.37    0.23
   0   2 -10    0.21    0.06
   0  -2 -10    0.70    0.21
   0  -2 -10    0.16    0.05
   0  -2 -10    0.53    0.15
   0  -2 -10    0.30    0.05
   0   2 -10    0.69    0.23
   0   2 -10    0.57    0.26
   1   2  10    0.01    0.04
   1   2  10   -0.01    0.07
   1   2  10    0.15    0.22
  -1  -2  10    0.02    0.04
   1   2  10    0.08    0.18
  -1  -2  10   -0.03    0.21
  -1  -2 -10   -0.02    0.07
   1   2 -10   -0.05    0.20
   1   2 -10    0.40    0.27
   1   2 -10    0.09    0.06
   1   2 -10    0.09    0.03
   1   2 -10    0.07    0.05
   1   2 -10   -0.01    0.07
  -1  -2 -10   -0.05    0.12
   1   2 -10    0.05    0.06
  -1  -2 -10    0.07    0.05
  -1  -2 -10    0.13    0.06
   2   2  10    0.93    0.09
   2   2  10    1.00    0.45
   2   2  10    1.05    0.16
  -2  -2  10    0.63    0.51
   2   2  10    1.09    0.12
   2   2  10    1.01    0.12
  -2  -2  10    0.96    0.12
   2   2 -10    1.15    0.14
   2   2 -10    1.08    0.44
   2   2 -10    1.10    0.13
   2   2 -10    1.04    0.16
  -2  -2 -10    1.10    0.13
   2   2 -10    0.99    0.10
   2   2 -10    1.06    0.39
  -3  -2  10    0.72    0.16
   3   2  10    0.77    0.08
   3   2  10    0.83    0.17
  -3  -2  10    0.69    0.09
  -3  -2  10    0.52    0.13
   3   2  10    0.77    0.09
   3   2  10    0.79    0.13
  -3  -2  10    0.07    0.92
   3   2 -10    0.16    1.66
   3   2 -10    0.92    0.18
   3   2 -10    1.00    0.20
   3   2 -10    0.89    0.13
   3   2 -10    0.98    0.16
  -3  -2 -10    0.71    0.16
   3   2 -10    0.75    0.09
   3   2 -10    0.60    0.11
   3   2 -10    0.66    0.09
   3   2 -10    1.36    0.70
  -4  -2  10    0.11    0.15
   4   2  10    0.21    0.13
   4   2  10    0.00    0.22
   4   2  10    0.17    0.14
   4   2 -10    0.46    0.17
   4   2 -10    0.52    0.06
   4   2 -10    0.35    0.14
   4   2 -10    0.59    0.09
   4   2 -10    0.57    0.08
   4   2 -10    0.29    0.23
   4   2 -10    0.86    0.19
   4   2 -10    0.68    0.09
   4   2 -10    0.66    0.28
   5   2  10    0.65    0.19
   5   2  10    0.90    0.11
   5   2  10    0.83    0.08
   5   2  10    0.90    0.12
  -5  -2  10    1.04    0.10
   5   2  10    0.98    0.11
  -5  -2 -10    1.04    0.11
   5   2 -10    0.88    0.11
   5   2 -10    0.85    0.08
   5   2 -10    1.04    0.10
   6   2  10    0.17    0.03
   6   2  10    0.09    0.06
   6   2  10    0.23    0.06
  -6  -2 -10    0.26    0.05
   6   2 -10    0.14    0.05
   6   2 -10    0.22    0.05
  -7  -2  10    0.05    0.03
  -6   2  11    0.19    0.05
   6  -2  11    0.09    0.05
   6  -2  11    0.13    0.05
   6  -2 -11    0.21    0.05
   6  -2 -11    0.20    0.05
  -5   2  11    0.39    0.07
  -5   2  11    0.35    0.04
   5  -2  11    0.30    0.04
   5  -2  11    0.30    0.07
   5  -2  11    0.35    0.08
   5  -2 -11    0.40    0.07
  -5   2 -11    0.29    0.07
   5  -2 -11    0.28    0.07
   4  -2  11   -0.05    0.12
  -4   2  11    0.05    0.04
  -4   2  11    0.00    0.06
   4  -2  11    0.11    0.20
   4  -2  11   -0.01    0.04
  -4   2  11    0.11    0.06
   4  -2  11    0.06    0.04
  -4   2  11   -0.03    0.05
  -4   2  11    0.18    0.14
   4  -2  11    0.05    0.13
   4  -2  11    0.05    0.07
  -4   2  11    0.15    0.15
   4  -2 -11   -0.04    0.20
   4  -2 -11    0.03    0.05
   4  -2 -11   -0.02    0.05
   4  -2 -11    0.06    0.10
  -4   2 -11   -0.06    0.18
   4  -2 -11   -0.03    0.12
   4  -2 -11   -0.68    1.06
   4  -2 -11    0.02    0.21
  -4   2 -11    0.11    0.06
  -3   2  11    0.40    0.13
   3  -2  11    0.13    0.06
   3  -2  11    0.06    0.05
   3  -2  11    0.18    0.12
   3  -2  11   -0.12    0.88
  -3   2  11    0.17    0.06
   3  -2  11    0.22    0.10
  -3   2  11    0.19    0.06
  -3   2  11    0.12    0.10
   3  -2  11    0.28    0.15
   3  -2 -11    0.11    0.09
   3  -2 -11    0.38    0.18
   3  -2 -11    0.17    0.46
  -3   2 -11    0.19    0.12
   3  -2 -11    0.29    0.15
   3  -2 -11    0.15    0.08
   2  -2  11    0.04    0.08
   2  -2  11   -0.06    0.06
  -2   2  11   -0.39    0.44
  -2   2  11    0.00    0.04
  -2   2  11    0.03    0.08
   2  -2  11    0.08    0.45
   2  -2  11    0.28    0.36
   2  -2  11   -0.11    0.08
  -2   2  11    0.01    0.06
   2  -2  11    0.07    0.04
  -2   2 -11   -0.02    0.49
   2  -2 -11    0.04    0.05
  -2   2 -11   -0.01    0.07
   2  -2 -11    0.08    0.06
   2  -2 -11    0.03    0.26
   2  -2 -11    0.08    0.10
   2  -2 -11   -0.12    0.37
   2  -2 -11    0.03    0.09
  -1   2  11    2.05    0.18
  -1   2  11    2.48    0.39
   1  -2  11    2.36    0.23
   1  -2  11    3.56    0.62
   1  -2  11    2.38    0.19
   1  -2  11    2.34    0.44
   1  -2 -11    1.95    0.18
  -1   2 -11    2.17    0.19
   1  -2 -11    2.31    0.18
   1  -2 -11    2.35    0.32
   1  -2 -11    2.74    0.42
  -1   2 -11    2.60    0.36
   1  -2 -11    2.34    0.21
   0  -2  11    4.87    0.36
   0   2  11    5.29    0.35
   0  -2 -11    7.00    0.52
   0  -2 -11    5.77    0.42
   0  -2 -11    7.06    0.58
   0   2 -11    5.21    0.42
   0   2 -11    7.46    0.65
   1   2  11    1.81    0.35
   1   2  11    2.58    0.23
  -1  -2  11    2.13    0.19
  -1  -2  11    3.65    0.65
   1   2  11    2.42    0.39
   1   2  11    2.27    0.18
   1   2 -11    2.04    0.19
  -1  -2 -11    2.42    0.19
  -1  -2 -11    2.64    0.30
   1   2 -11    2.48    0.23
  -1  -2 -11    2.48    0.23
  -1  -2 -11    2.09    0.18
   1   2 -11    2.17    0.18
   1   2 -11    2.12    0.16
   1   2 -11    2.77    0.47
   2   2  11    0.00    0.42
   2   2  11    0.04    0.09
  -2  -2  11    0.27    0.44
  -2  -2  11   -0.03    0.05
   2   2  11   -0.05    0.05
   2   2  11    0.05    0.07
   2   2  11    0.05    0.04
   2   2 -11    0.06    0.07
   2   2 -11    0.06    0.05
   2   2 -11   -0.05    0.09
  -2  -2 -11    0.06    0.08
   2   2 -11    0.21    0.34
   2   2 -11   -0.03    0.10
   2   2 -11    0.43    0.46
   2   2 -11    0.06    0.05
  -3  -2  11    0.18    0.10
   3   2  11    0.21    0.05
   3   2  11    0.33    0.12
   3   2  11    0.21    0.10
  -3  -2  11    0.20    0.07
   3   2  11    0.22    0.15
   3   2  11    0.17    0.05
  -3  -2  11   -0.41    1.17
  -3  -2  11    0.17    0.14
   3   2 -11    0.17    0.09
   3   2 -11    0.23    0.15
   3   2 -11    0.14    0.05
   3   2 -11   -0.25    1.21
   3   2 -11    0.27    0.06
  -3  -2 -11    0.06    0.13
   3   2 -11    0.04    0.66
   3   2 -11    0.28    0.17
   3   2 -11    0.21    0.13
   3   2 -11    0.18    0.09
   4   2  11    0.03    0.03
   4   2  11    0.19    0.23
   4   2  11    0.21    0.14
   4   2  11    0.07    0.05
   4   2  11    0.15    0.06
  -4  -2  11    0.07    0.14
   4   2  11    0.25    0.14
   4   2 -11    0.37    0.24
   4   2 -11    0.04    0.07
   4   2 -11    0.22    0.13
   4   2 -11    0.00    0.05
   4   2 -11    0.05    0.06
   4   2 -11    0.03    0.05
   4   2 -11   -0.10    0.41
   4   2 -11   -0.01    0.29
   4   2 -11   -0.06    0.16
   4   2 -11    0.03    0.03
   5   2  11    0.24    0.05
  -5  -2  11    0.38    0.06
   5   2  11    0.29    0.17
   5   2  11    0.27    0.07
   5   2  11    0.33    0.08
   5   2  11    0.10    0.08
   5   2 -11    0.28    0.04
   5   2 -11    0.38    0.07
  -5  -2 -11    0.38    0.08
   5   2 -11    0.50    0.07
   6   2  11    0.11    0.03
   6   2  11    0.16    0.05
   6   2  11    0.13    0.05
   6   2 -11    0.13    0.05
   6   2 -11    0.18    0.05
  -6  -2 -11    0.21    0.06
  -6   2  12    0.19    0.05
   6  -2  12    0.21    0.05
   6  -2  12    0.18    0.05
   6  -2 -12    0.12    0.04
   5  -2  12    0.33    0.08
   5  -2  12    0.24    0.04
  -5   2  12    0.27    0.04
  -5   2  12    0.29    0.06
   5  -2  12    0.27    0.07
  -5   2 -12    0.25    0.06
   5  -2 -12    0.32    0.06
   5  -2 -12    0.21    0.06
  -4   2  12    0.37    0.06
   4  -2  12    0.34    0.07
   4  -2  12    0.34    0.05
   4  -2  12    0.20    0.14
  -4   2  12    0.35    0.08
  -4   2  12    0.35    0.05
  -4   2  12    0.30    0.07
  -4   2  12    0.19    0.17
   4  -2  12    0.12    0.13
   4  -2  12    0.22    0.20
  -4   2  12    0.12    0.13
   4  -2 -12    0.36    0.07
   4  -2 -12    0.32    0.27
  -4   2 -12    0.06    0.20
   4  -2 -12   -0.03    1.13
   4  -2 -12    0.35    0.07
   4  -2 -12    0.69    0.24
   4  -2 -12    0.40    0.14
   4  -2 -12    0.18    0.15
  -4   2 -12    0.42    0.07
   3  -2  12    0.37    0.07
   3  -2  12    0.25    0.16
  -3   2  12    0.46    0.12
  -3   2  12    0.40    0.13
  -3   2  12    0.25    0.06
  -3   2  12    0.38    0.07
   3  -2  12    0.25    0.06
   3  -2  12   -0.47    1.03
   3  -2  12    0.18    0.10
   3  -2 -12    0.46    0.19
   3  -2 -12    0.39    0.10
   3  -2 -12    0.41    0.47
   3  -2 -12    0.15    0.16
   3  -2 -12    0.09    0.10
  -3   2 -12    0.22    0.11
   2  -2  12    0.23    0.08
   2  -2  12    0.21    0.05
  -2   2  12    0.17    0.05
   2  -2  12    0.34    0.60
   2  -2  12    0.26    0.13
   2  -2  12    0.15    0.09
  -2   2  12    0.15    0.08
  -2   2  12    0.50    0.51
   2  -2  12    0.20    0.42
  -2   2  12    0.21    0.10
   2  -2 -12    0.19    0.11
   2  -2 -12    0.14    0.10
   2  -2 -12    0.32    0.07
  -2   2 -12    0.07    0.08
   2  -2 -12    0.27    0.08
   2  -2 -12    0.24    0.27
   2  -2 -12   -0.13    0.43
   1  -2  12    0.29    0.07
  -1   2  12    0.25    0.06
   1  -2  12   -0.33    0.29
  -1   2  12    0.31    0.25
   1  -2  12   -0.16    0.24
   1  -2  12    0.13    0.10
  -1   2 -12    0.32    0.23
   1  -2 -12    0.22    0.06
   1  -2 -12    0.09    0.19
   1  -2 -12    0.18    0.26
  -1   2 -12    0.18    0.08
   1  -2 -12    0.14    0.09
   1  -2 -12    0.29    0.06
   0  -2  12    0.17    0.27
   0   2  12    0.54    0.23
   0  -2  12    0.29    0.07
   0   2  12    0.34    0.06
   0  -2 -12    0.33    0.06
   0   2 -12    0.51    0.25
   0   2 -12    0.33    0.07
   0  -2 -12    0.56    0.25
   0  -2 -12    0.36    0.06
   0  -2 -12    0.41    0.17
   0  -2 -12    0.55    0.11
   0   2 -12    0.54    0.29
   1   2  12    0.08    0.08
  -1  -2  12    0.14    0.06
   1   2  12   -0.02    0.26
   1   2  12    0.16    0.26
  -1  -2  12    0.15    0.33
   1   2  12    0.21    0.05
   1   2 -12    0.42    0.35
  -1  -2 -12    0.14    0.06
   1   2 -12    0.08    0.06
  -1  -2 -12    0.13    0.11
   1   2 -12    0.10    0.23
   1   2 -12    0.15    0.09
  -1  -2 -12    0.26    0.08
   1   2 -12    0.16    0.04
   1   2 -12    0.23    0.06
   1   2 -12    0.12    0.06
  -1  -2 -12    0.23    0.17
  -2  -2  12    0.12    0.07
  -2  -2  12    0.20    0.59
  -2  -2  12    0.19    0.12
  -2  -2  12    0.27    0.08
   2   2  12   -0.06    0.50
   2   2  12    0.22    0.05
   2   2  12    0.15    0.08
   2   2  12    0.23    0.11
   2   2  12    0.20    0.07
   2   2 -12    0.23    0.09
   2   2 -12    0.21    0.08
  -2  -2 -12    0.17    0.09
   2   2 -12   -0.23    0.60
   2   2 -12    0.23    0.05
   2   2 -12    0.11    0.12
   2   2 -12    0.07    0.12
   2   2 -12    0.18    0.39
  -2  -2 -12    0.25    0.23
   2   2 -12    0.30    0.06
   3   2  12    0.31    0.12
   3   2  12    0.23    0.11
  -3  -2  12    0.48    0.15
  -3  -2  12    0.30    0.07
   3   2  12    0.26    0.06
   3   2  12    0.28    0.17
   3   2  12    0.34    0.06
  -3  -2  12    0.31    0.12
   3   2 -12    0.24    0.13
   3   2 -12   -0.51    0.72
   3   2 -12    0.30    0.10
   3   2 -12    0.30    0.06
   3   2 -12    0.36    0.15
   3   2 -12    0.22    0.10
   3   2 -12    0.30    0.18
   3   2 -12    0.24    0.06
  -3  -2 -12    0.18    0.14
  -4  -2  12    0.35    0.17
   4   2  12    0.20    0.15
   4   2  12    0.48    0.26
  -4  -2  12    0.40    0.07
   4   2  12    0.31    0.07
   4   2  12    0.34    0.08
   4   2  12    0.39    0.05
   4   2 -12    0.33    0.07
   4   2 -12    0.06    0.19
   4   2 -12    0.27    0.24
   4   2 -12    0.45    0.07
   4   2 -12    0.40    0.16
   4   2 -12    0.34    0.05
   4   2 -12    0.39    0.07
   4   2 -12    0.40    0.09
   5   2  12    0.09    0.08
   5   2  12    0.29    0.05
   5   2  12    0.18    0.07
   5   2  12    0.30    0.08
   5   2  12    0.16    0.16
  -5  -2  12    0.27    0.06
   5   2 -12    0.22    0.04
  -5  -2 -12    0.36    0.08
   5   2 -12    0.28    0.07
   5   2 -12    0.35    0.07
   6   2  12    0.18    0.03
   6   2  12    0.05    0.06
   6   2  12    0.18    0.06
  -6  -2 -12    0.22    0.06
   6   2 -12    0.18    0.04
   6   2 -12    0.17    0.05
   6  -2  13    0.19    0.05
  -6   2  13    0.17    0.04
   6  -2  13    0.18    0.05
   6  -2 -13    0.23    0.05
  -6   2 -13    0.27    0.05
   6  -2 -13    0.15    0.03
   5  -2  13    0.11    0.07
  -5   2  13    0.18    0.04
   5  -2  13    0.02    0.06
   5  -2  13    0.14    0.07
   5  -2  13    0.15    0.04
  -5   2  13    0.19    0.06
   5  -2 -13    0.16    0.06
  -5   2 -13    0.15    0.05
   5  -2 -13    0.24    0.06
  -4   2  13    0.82    0.09
   4  -2  13    0.70    0.06
   4  -2  13    0.56    0.08
   4  -2  13    0.61    0.10
  -4   2  13    0.56    0.18
   4  -2  13    0.47    0.28
   4  -2  13    0.39    0.15
   4  -2  13    0.52    0.18
  -4   2  13    0.65    0.10
  -4   2  13    0.80    0.07
  -4   2  13    0.72    0.18
  -4   2  13    0.59    0.08
   4  -2 -13    0.41    0.24
  -4   2 -13    0.69    0.09
   4  -2 -13    0.32    0.29
   4  -2 -13    0.86    0.09
   4  -2 -13    0.89    0.09
   4  -2 -13    0.78    0.19
   4  -2 -13    0.61    0.17
  -4   2 -13    0.36    0.23
   4  -2 -13    0.78    1.17
   3  -2  13    0.43    0.18
   3  -2  13    0.34    0.13
   3  -2  13    0.45    0.14
  -3   2  13    0.49    0.13
   3  -2  13    0.47    0.07
  -3   2  13    0.34    0.12
  -3   2  13    0.33    0.07
   3  -2  13    0.33    0.07
  -3   2  13    0.54    0.07
   3  -2 -13    0.55    0.11
   3  -2 -13    0.25    0.19
  -3   2 -13    0.35    0.15
   3  -2 -13    0.40    0.19
   3  -2 -13    0.51    0.54
   3  -2 -13    0.41    0.11
   2  -2  13    0.45    0.13
   2  -2  13    0.38    0.08
  -2   2  13    0.26    0.05
   2  -2  13    0.64    0.46
  -2   2  13    0.29    0.10
   2  -2  13    0.60    0.69
   2  -2  13    0.19    0.11
  -2   2  13    0.05    0.54
   2  -2  13    0.28    0.06
  -2   2  13    0.33    0.08
   2  -2  13    0.70    0.63
  -2   2 -13    0.40    0.11
   2  -2 -13    0.37    0.12
   2  -2 -13    0.44    0.12
   2  -2 -13    0.25    0.31
   2  -2 -13    0.36    0.60
   2  -2 -13    0.40    0.08
   2  -2 -13    0.28    0.08
   1  -2  13    2.81    0.23
   1  -2  13    3.30    0.56
   1  -2  13    3.43    0.30
  -1   2  13    3.29    0.50
   1  -2  13    4.79    0.79
  -1   2  13    2.69    0.23
  -1   2 -13    3.02    0.25
  -1   2 -13    3.41    0.43
   1  -2 -13    3.33    0.53
   1  -2 -13    3.03    0.23
   1  -2 -13    2.63    0.24
   1  -2 -13    3.12    0.27
   1  -2 -13    3.70    0.42
   0  -2  13    2.55    0.42
   0  -2  13    1.59    0.16
   0   2  13    1.88    0.15
   0  -2 -13    2.18    0.17
   0  -2 -13    1.90    0.16
   0  -2 -13    2.86    0.42
   0   2 -13    1.81    0.18
  -1  -2  13    2.69    0.23
  -1  -2  13    3.38    0.56
   1   2  13    3.15    0.49
   1   2  13    2.79    0.22
   1   2  13    3.24    0.49
   1   2  13    2.72    0.27
   1   2  13    2.90    0.22
  -1  -2 -13    3.09    0.29
   1   2 -13    2.83    0.25
   1   2 -13    3.20    0.24
   1   2 -13    3.15    0.24
  -1  -2 -13    2.84    0.24
  -1  -2 -13    3.89    0.39
   1   2 -13    3.52    0.46
   1   2 -13    2.88    0.21
  -1  -2 -13    3.09    0.24
   1   2 -13    2.69    0.57
   2   2  13    0.39    0.09
   2   2  13    0.30    0.05
   2   2  13   -0.29    0.58
   2   2  13    0.37    0.08
  -2  -2  13    0.14    0.13
  -2  -2  13    0.30    0.06
   2   2  13    0.34    0.14
  -2  -2  13    0.49    0.66
  -2  -2  13    0.26    0.10
   2   2 -13    0.28    0.08
   2   2 -13    0.15    0.38
  -2  -2 -13    0.55    0.27
  -2  -2 -13    0.28    0.10
   2   2 -13    0.57    0.71
   2   2 -13    0.23    0.05
   2   2 -13    0.18    0.12
   2   2 -13    0.32    0.10
   2   2 -13    0.35    0.07
   2   2 -13    0.53    0.13
   3   2  13    0.42    0.07
  -3  -2  13    0.52    0.07
  -3  -2  13    0.45    0.16
   3   2  13    0.29    0.13
  -3  -2  13    0.53    0.08
  -3  -2  13    0.43    0.13
   3   2  13    0.29    0.17
   3   2  13    0.38    0.13
   3   2  13    0.40    0.07
   3   2 -13    0.36    0.07
   3   2 -13    0.34    0.12
   3   2 -13    0.41    0.19
   3   2 -13    0.18    0.11
   3   2 -13    0.41    0.17
  -3  -2 -13    0.16    0.15
   3   2 -13    0.35    0.14
   3   2 -13    0.26    0.06
   3   2 -13   -0.30    0.74
   4   2  13    0.69    0.10
  -4  -2  13    0.83    0.06
   4   2  13    0.71    0.07
   4   2  13    0.66    0.09
  -4  -2  13    0.82    0.09
   4   2  13    0.86    0.19
   4   2  13    0.71    0.17
  -4  -2  13    0.55    0.19
   4   2 -13    0.72    0.07
   4   2 -13    0.82    0.10
   4   2 -13    0.82    0.09
   4   2 -13    0.81    0.26
  -4  -2 -13    0.89    0.09
   5   2  13    0.14    0.06
   5   2  13    0.17    0.05
   5   2  13    0.14    0.07
  -5  -2  13    0.22    0.06
   5   2  13    0.08    0.07
   5   2  13    0.06    0.15
   5   2 -13    0.19    0.03
  -5  -2 -13    0.20    0.08
   5   2 -13    0.21    0.07
   5   2 -13    0.23    0.06
   6   2  13    0.17    0.03
   6   2  13    0.16    0.06
   6   2  13    0.15    0.05
  -6  -2 -13    0.22    0.06
   6   2 -13    0.21    0.05
   6   2 -13    0.22    0.05
   6  -2  14    0.18    0.05
  -6   2  14    0.20    0.04
   6  -2 -14    0.15    0.04
   6  -2 -14    0.12    0.03
  -6   2 -14    0.19    0.05
  -5   2  14    0.04    0.03
   5  -2  14    0.12    0.06
   5  -2  14    0.01    0.05
   5  -2  14    0.01    0.03
  -5   2  14   -0.02    0.05
   5  -2  14    0.03    0.06
   5  -2 -14    0.03    0.05
  -5   2 -14    0.04    0.05
   5  -2 -14    0.05    0.05
   4  -2  14    0.39    0.07
  -4   2  14    0.29    0.05
   4  -2  14    0.29    0.07
  -4   2  14    0.29    0.07
   4  -2  14    0.35    0.07
   4  -2  14    0.28    0.16
   4  -2  14    0.25    0.05
  -4   2  14    0.22    0.08
   4  -2  14    0.38    0.24
  -4   2  14    0.40    0.18
   4  -2  14    0.31    0.09
  -4   2  14    0.19    0.14
   4  -2  14    0.47    0.14
  -4   2  14    0.31    0.07
   4  -2 -14    0.37    0.15
   4  -2 -14    0.28    0.17
   4  -2 -14    0.37    0.07
   4  -2 -14   -0.53    1.10
   4  -2 -14    0.13    0.26
  -4   2 -14    0.36    0.07
   4  -2 -14    0.64    0.27
   4  -2 -14    0.39    0.06
  -4   2 -14    0.78    0.26
   3  -2  14    0.55    0.19
  -3   2  14    0.59    0.14
   3  -2  14    0.40    0.07
  -3   2  14    0.47    0.07
  -3   2  14    0.46    0.07
   3  -2  14    0.32    0.12
   3  -2  14    0.42    0.14
   3  -2  14    0.41    0.07
  -3   2  14    0.55    0.13
   3  -2 -14    1.04    0.60
   3  -2 -14    0.68    0.12
   3  -2 -14    0.57    0.19
   3  -2 -14    0.51    0.12
  -3   2 -14    0.30    0.15
   3  -2 -14    0.60    0.18
   2  -2  14    0.20    0.05
  -2   2  14    0.25    0.09
   2  -2  14    0.19    0.14
   2  -2  14   -0.14    0.66
  -2   2  14    0.20    0.05
  -2   2  14    0.13    0.07
   2  -2  14    1.21    0.56
  -2   2  14    0.29    0.77
   2  -2  14    0.41    0.78
   2  -2  14    0.17    0.08
   2  -2  14    0.32    0.10
   2  -2 -14    0.84    0.74
   2  -2 -14    0.19    0.11
   2  -2 -14    0.32    0.35
   2  -2 -14    0.33    0.11
   2  -2 -14    0.24    0.08
   2  -2 -14    0.31    0.08
  -2   2 -14    0.20    0.10
  -1   2  14    0.75    0.37
  -1   2  14    0.59    0.06
   1  -2  14    0.23    0.33
   1  -2  14    0.48    0.06
  -1   2  14    0.43    0.08
   1  -2  14    0.53    0.08
   1  -2  14    0.47    0.39
  -1   2 -14    1.32    0.33
   1  -2 -14    0.56    0.10
   1  -2 -14    0.58    0.08
  -1   2 -14    0.40    0.10
   1  -2 -14    0.80    0.45
   0  -2  14    1.72    0.44
   0  -2  14    1.04    0.12
   0   2  14    1.10    0.11
   0   2  14    1.11    0.33
   0  -2 -14    1.62    0.28
   0   2 -14    1.32    0.15
   0  -2 -14    1.40    0.14
   0   2 -14    1.77    0.45
   0  -2 -14    1.94    0.40
   0  -2 -14    1.67    0.14
   0  -2 -14    1.84    0.20
   0   2 -14    1.94    0.35
   1   2  14    0.77    0.37
   1   2  14    0.54    0.08
  -1  -2  14    0.45    0.39
   1   2  14    1.39    0.43
   1   2  14    0.60    0.09
   1   2  14    0.65    0.07
  -1  -2  14    0.63    0.10
   1   2 -14    0.74    0.43
   1   2 -14    0.62    0.07
  -1  -2 -14    0.43    0.09
   1   2 -14    0.47    0.10
  -1  -2 -14    0.60    0.10
  -1  -2 -14    1.03    0.25
   1   2 -14    1.31    0.39
  -2  -2  14    0.31    0.14
   2   2  14    0.14    0.08
  -2  -2  14    0.22    0.06
   2   2  14    0.26    0.52
  -2  -2  14    0.22    0.09
  -2  -2  14    0.92    0.74
   2   2  14    0.25    0.10
   2   2  14    0.22    0.05
   2   2  14    0.32    0.14
   2   2 -14    0.16    0.10
   2   2 -14    0.27    0.07
   2   2 -14    0.26    0.06
   2   2 -14    0.26    0.11
   2   2 -14    0.27    0.13
   2   2 -14    0.16    0.07
  -2  -2 -14    0.22    0.10
  -2  -2 -14    0.38    0.25
   2   2 -14    0.22    0.12
   2   2 -14    0.34    0.71
   2   2 -14    0.26    0.41
  -3  -2  14    0.33    0.08
   3   2  14    0.25    0.12
   3   2  14    0.72    0.20
  -3  -2  14    0.45    0.07
   3   2  14    0.49    0.07
   3   2  14    0.35    0.07
  -3  -2  14    0.55    0.13
  -3  -2  14    0.53    0.19
   3   2  14    0.63    0.14
   3   2 -14    0.64    0.79
   3   2 -14    0.45    0.13
   3   2 -14    0.44    0.07
   3   2 -14    0.47    0.14
   3   2 -14    0.36    0.16
   3   2 -14    0.36    0.07
   3   2 -14    0.39    0.19
   3   2 -14    0.42    0.11
   4   2  14    0.25    0.08
   4   2  14    0.25    0.04
   4   2  14    0.18    0.07
   4   2  14    0.26    0.07
   4   2  14    0.10    0.11
  -4  -2  14    0.24    0.17
  -4  -2  14    0.36    0.07
   4   2  14    0.07    0.17
   4   2  14    0.41    0.27
   4   2 -14    0.34    0.07
   4   2 -14    0.20    0.07
   4   2 -14    0.31    0.04
  -4  -2 -14    0.34    0.07
   4   2 -14    0.32    0.07
   4   2 -14    0.16    0.14
   4   2 -14    0.27    0.26
   5   2  14    0.07    0.04
  -5  -2  14    0.04    0.05
   5   2  14   -0.04    0.06
   5   2  14    0.02    0.13
   5   2  14   -0.02    0.06
   5   2  14   -0.01    0.05
  -5  -2 -14    0.04    0.06
   5   2 -14    0.06    0.06
   5   2 -14    0.03    0.05
   6   2  14    0.14    0.03
   6   2  14    0.08    0.06
   6   2  14    0.18    0.05
  -6  -2 -14    0.16    0.05
   6   2 -14    0.18    0.05
   6   2 -14    0.16    0.04
   6  -2  15    0.39    0.06
   6  -2  15    0.45    0.06
  -6   2  15    0.40    0.06
  -6   2 -15    0.39    0.06
   6  -2 -15    0.37    0.05
   6  -2 -15    0.40    0.04
   5  -2  15    0.38    0.08
   5  -2  15    0.32    0.04
  -5   2  15    0.32    0.07
  -5   2  15    0.44    0.04
   5  -2  15    0.35    0.07
   5  -2 -15    0.46    0.07
  -5   2 -15    0.36    0.06
   5  -2 -15    0.31    0.06
   4  -2  15    0.65    0.17
   4  -2  15    0.45    0.29
  -4   2  15    0.84    0.11
   4  -2  15    0.71    0.10
  -4   2  15    0.88    0.20
   4  -2  15    0.82    0.19
   4  -2  15    0.80    0.11
  -4   2  15    0.83    0.10
  -4   2  15    0.95    0.10
   4  -2  15    0.99    0.11
   4  -2  15    0.94    0.10
  -4   2  15    0.68    0.19
  -4   2  15    0.92    0.08
   4  -2  15    0.95    0.08
   4  -2 -15    0.86    0.10
   4  -2 -15   -0.44    1.12
  -4   2 -15    0.74    0.29
   4  -2 -15    0.70    0.32
   4  -2 -15    0.83    0.29
   4  -2 -15    0.98    0.19
  -4   2 -15    0.97    0.10
   4  -2 -15    0.54    0.21
   4  -2 -15    1.06    0.10
  -3   2  15    0.87    0.15
   3  -2  15    0.79    0.21
  -3   2  15    0.97    0.10
  -3   2  15    1.00    0.10
   3  -2  15    0.87    0.09
   3  -2  15    0.68    0.10
   3  -2  15    1.00    0.18
   3  -2  15    0.93    0.15
  -3   2  15    0.92    0.17
  -3   2 -15    0.87    0.19
   3  -2 -15    0.91    0.14
   3  -2 -15    1.05    0.21
   3  -2 -15    0.69    0.14
   3  -2 -15    0.50    0.19
   3  -2 -15    1.17    0.60
  -2   2  15    0.14    0.09
   2  -2  15    0.23    0.15
   2  -2  15    0.45    0.61
  -2   2  15    0.28    0.06
   2  -2  15   -0.02    0.90
   2  -2  15    0.98    0.78
   2  -2  15    0.13    0.10
   2  -2  15    0.25    0.10
  -2   2  15    0.28    0.11
   2  -2 -15    0.28    0.10
   2  -2 -15    0.16    0.12
   2  -2 -15    0.17    0.12
   2  -2 -15    0.27    0.08
   2  -2 -15    0.17    0.08
  -2   2 -15    0.35    0.10
   2  -2 -15    0.07    0.34
   1  -2  15    3.10    0.64
   1  -2  15    2.24    0.18
   1  -2  15    2.65    0.64
  -1   2  15    2.46    0.18
  -1   2  15    3.10    0.57
  -1   2  15    2.59    0.21
   1  -2  15    2.24    0.21
   1  -2  15    2.56    0.21
  -1   2 -15    2.50    0.23
   1  -2 -15    2.45    0.20
  -1   2 -15    3.49    0.48
   1  -2 -15    2.24    0.21
   1  -2 -15    2.92    0.62
   0   2  15    0.81    0.08
   0   2  15    0.75    0.09
   0   2  15    0.77    0.13
   0  -2  15    0.76    0.10
   0  -2  15    0.88    0.39
   0  -2 -15    0.64    0.14
   0   2 -15    0.92    0.32
   0  -2 -15    0.79    0.10
   0   2 -15    0.90    0.11
   0   2 -15    0.51    0.57
   0  -2 -15    0.97    0.10
   0  -2 -15    1.19    0.26
   1   2  15    2.64    0.21
  -1  -2  15    2.76    0.64
  -1  -2  15    2.18    0.18
   1   2  15    2.21    0.20
  -1  -2  15    2.51    0.21
   1   2  15    3.24    0.58
   1   2  15    2.56    0.18
   1   2  15    3.14    0.57
  -1  -2 -15    2.61    0.22
   1   2 -15    2.85    0.71
   1   2 -15    2.61    0.19
   1   2 -15    2.49    0.23
  -2  -2  15    0.17    0.08
   2   2  15    0.14    0.08
   2   2  15    0.15    0.05
   2   2  15    0.26    0.14
   2   2  15   -0.14    0.62
   2   2  15    0.12    0.09
  -2  -2  15    0.35    0.74
  -2  -2  15    0.13    0.06
  -2  -2  15    0.00    0.12
   2   2 -15   -0.14    0.78
   2   2 -15    0.24    0.12
   2   2 -15    0.22    0.13
   2   2 -15    0.20    0.09
   2   2 -15    0.12    0.05
   2   2 -15    0.25    0.47
   2   2 -15    0.11    0.13
  -2  -2 -15    0.14    0.11
   2   2 -15    0.15    0.10
  -2  -2 -15    0.01    0.25
   2   2 -15    0.11    0.06
   3   2  15    0.86    0.10
   3   2  15    0.95    0.16
   3   2  15    0.88    0.10
   3   2  15    0.57    0.24
  -3  -2  15    0.92    0.09
  -3  -2  15    1.00    0.17
   3   2  15    0.85    0.17
  -3  -2  15    0.95    0.20
   3   2 -15    0.91    0.14
   3   2 -15    1.12    0.23
   3   2 -15    0.91    0.88
   3   2 -15    0.83    0.09
   3   2 -15    0.87    0.11
   3   2 -15    0.97    0.19
  -4  -2  15    1.01    0.07
  -4  -2  15    0.73    0.22
   4   2  15    0.97    0.11
   4   2  15    0.71    0.11
   4   2  15    0.69    0.18
   4   2  15    0.83    0.11
   4   2  15    0.59    0.21
   4   2  15    0.30    0.29
  -4  -2  15    1.07    0.10
   4   2  15    0.86    0.08
  -4  -2 -15    0.96    0.10
   4   2 -15    0.87    0.08
   4   2 -15    0.78    0.18
   4   2 -15    1.02    0.11
   4   2 -15    0.95    0.30
   4   2 -15    1.08    0.10
   5   2  15    0.30    0.05
   5   2  15    0.36    0.09
   5   2  15    0.45    0.08
   5   2  15    0.26    0.07
  -5  -2  15    0.45    0.07
  -5  -2 -15    0.46    0.09
   5   2 -15    0.38    0.07
   5   2 -15    0.42    0.07
   6   2  15    0.41    0.04
   6   2  15    0.39    0.06
   6   2 -15    0.39    0.06
   6   2 -15    0.39    0.06
  -6  -2 -15    0.50    0.07
   6  -2  16    0.57    0.07
   6  -2  16    0.62    0.07
  -6   2  16    0.68    0.07
   6  -2 -16    0.73    0.07
  -6   2 -16    0.69    0.07
   6  -2 -16    0.67    0.06
  -5   2  16    0.17    0.06
  -5   2  16    0.10    0.03
   5  -2  16    0.09    0.03
   5  -2  16    0.00    0.06
   5  -2  16    0.01    0.06
   5  -2  16    0.09    0.06
  -5   2 -16    0.07    0.04
   5  -2 -16    0.10    0.05
   5  -2 -16    0.13    0.05
  -4   2  16    1.32    0.12
  -4   2  16    1.26    0.10
   4  -2  16    1.13    0.12
   4  -2  16    1.17    0.10
  -4   2  16    1.16    0.12
   4  -2  16    1.23    0.20
  -4   2  16    1.14    0.13
   4  -2  16    0.76    0.23
   4  -2  16    1.06    0.13
  -4   2  16    1.29    0.22
   4  -2  16    1.54    0.35
   4  -2  16    1.34    0.12
   4  -2  16    1.22    0.13
  -4   2  16    1.04    0.22
  -4   2 -16    1.03    0.36
   4  -2 -16    1.49    0.13
   4  -2 -16   -0.37    1.25
   4  -2 -16    0.92    0.20
   4  -2 -16    1.47    0.13
   4  -2 -16    1.01    0.25
  -4   2 -16    1.45    0.13
   4  -2 -16    1.56    0.33
   4  -2 -16    0.96    0.35
   3  -2  16    1.59    0.14
   3  -2  16    1.63    0.27
  -3   2  16    1.58    0.22
   3  -2  16    1.27    0.18
  -3   2  16    1.43    0.14
  -3   2  16    1.45    0.13
   3  -2  16    1.36    0.13
   3  -2  16    1.82    0.23
   3  -2 -16    1.31    0.18
   3  -2 -16    2.00    0.68
   3  -2 -16    1.72    0.18
  -3   2 -16    1.00    0.21
   3  -2 -16    1.63    0.25
   3  -2 -16    1.15    0.24
   2  -2  16    0.31    0.75
  -2   2  16    0.40    0.12
  -2   2  16    0.26    0.06
   2  -2  16    0.22    0.10
   2  -2  16    0.28    0.06
  -2   2  16    0.14    0.08
   2  -2  16    0.14    0.15
   2  -2  16    0.28    0.10
   2  -2  16   -0.58    0.78
  -2   2  16    0.40    0.06
   2  -2  16    0.19    1.32
  -2   2 -16    0.24    0.12
   2  -2 -16    0.27    0.11
   2  -2 -16    0.41    0.10
   2  -2 -16    0.01    0.31
   2  -2 -16    0.35    0.15
   1  -2  16    0.09    0.07
  -1   2  16    0.10    0.04
   1  -2  16    0.31    0.83
  -1   2  16   -0.17    0.45
   1  -2  16    0.10    0.04
  -1   2  16    0.25    0.10
   1  -2  16    0.21    0.08
   1  -2  16    0.23    0.13
  -1   2  16    0.08    0.06
   1  -2  16    0.21    0.48
   1  -2 -16    0.16    0.07
  -1   2 -16    0.12    0.08
   1  -2 -16   -0.03    0.22
   1  -2 -16    0.19    0.48
   1  -2 -16    0.04    0.07
  -1   2 -16    0.43    0.33
   0  -2  16    2.14    0.16
   0  -2  16    2.29    0.20
   0   2  16    1.88    0.17
   0  -2  16    1.84    0.18
   0   2  16    1.47    0.42
   0   2  16    2.08    0.15
   0  -2  16    1.99    0.59
   0  -2 -16    2.83    0.38
   0  -2 -16    2.45    0.20
   0  -2 -16    2.78    0.27
   0   2 -16    3.09    0.45
   0   2 -16    1.92    0.20
   0  -2 -16    1.98    0.19
   1   2  16    0.20    0.11
   1   2  16    0.15    0.07
  -1  -2  16    0.09    0.05
   1   2  16    0.15    0.08
   1   2  16    0.14    0.04
  -1  -2  16    0.12    0.11
   1   2  16    0.06    0.06
   1   2  16    0.22    0.43
  -1  -2  16    0.16    0.08
   1   2  16    0.29    0.50
  -1  -2  16    0.15    0.58
  -1  -2 -16    0.02    0.08
  -1  -2 -16    0.31    0.24
   1   2 -16    0.35    0.36
   1   2 -16    0.41    0.87
   1   2 -16    0.16    0.05
   1   2 -16    0.16    0.09
  -2  -2  16    0.19    0.09
  -2  -2  16    0.33    0.06
   2   2  16    0.25    0.10
   2   2  16    0.26    0.05
  -2  -2  16    0.32    0.91
   2   2  16    0.37    0.09
  -2  -2  16    0.32    0.12
   2   2  16    1.24    0.76
   2   2  16    0.30    0.17
  -2  -2 -16    0.20    0.12
   2   2 -16    0.32    1.00
   2   2 -16    0.06    0.12
   2   2 -16    0.17    0.06
  -2  -2 -16    0.49    0.34
   2   2 -16    0.28    0.07
   2   2 -16    0.11    0.08
   2   2 -16    0.26    0.13
   2   2 -16   -0.43    0.46
   2   2 -16    0.15    0.13
   3   2  16    1.90    0.30
   3   2  16    1.30    0.19
  -3  -2  16    1.25    0.18
   3   2  16    1.36    0.14
   3   2  16    1.37    0.13
  -3  -2  16    1.52    0.14
  -3  -2  16    1.43    0.13
   3   2  16    1.57    0.22
  -3  -2  16    1.83    0.23
   3   2 -16    1.58    0.99
   3   2 -16    1.28    0.24
   3   2 -16    1.19    0.12
   3   2 -16    1.55    0.26
   3   2 -16    1.34    0.22
   3   2 -16    1.42    0.18
   4   2  16    1.36    0.13
   4   2  16    1.18    0.10
  -4  -2  16    1.47    0.12
   4   2  16    1.11    0.13
   4   2  16    1.08    0.13
   4   2  16    1.17    0.37
  -4  -2  16    1.32    0.09
  -4  -2  16    1.03    0.24
   4   2  16    1.60    0.24
   4   2  16    1.22    0.23
   4   2 -16    1.24    0.10
   4   2 -16    1.58    0.13
   4   2 -16    1.16    0.21
   4   2 -16    1.03    0.33
   4   2 -16    1.55    0.13
  -4  -2 -16    1.36    0.12
   5   2  16    0.09    0.16
   5   2  16    0.07    0.06
   5   2  16    0.05    0.06
   5   2  16    0.09    0.04
  -5  -2  16    0.12    0.05
   5   2 -16    0.12    0.06
  -5  -2 -16    0.16    0.07
   5   2 -16    0.11    0.05
   6   2  16    0.58    0.05
   6   2  16    0.63    0.07
  -6  -2 -16    0.81    0.08
   6   2 -16    0.63    0.07
   6   2 -16    0.68    0.07
   6  -2  17    0.14    0.04
   6  -2  17    0.10    0.04
  -6   2  17    0.21    0.04
  -6   2 -17    0.17    0.05
   6  -2 -17    0.19    0.04
  -5   2  17    0.73    0.06
   5  -2  17    0.68    0.06
   5  -2  17    0.61    0.09
  -5   2  17    0.81    0.09
   5  -2  17    0.69    0.09
   5  -2 -17    0.76    0.08
   5  -2 -17    0.58    0.07
   5  -2 -17    0.85    0.09
   4  -2  17    0.18    0.08
   4  -2  17    0.17    0.06
   4  -2  17   -0.03    0.18
   4  -2  17    0.17    0.07
  -4   2  17    0.05    0.16
   4  -2  17    0.11    0.29
  -4   2  17    0.10    0.06
  -4   2  17    0.07    0.06
   4  -2  17    0.09    0.06
  -4   2  17    0.30    0.16
  -4   2  17    0.21    0.05
   4  -2  17    0.19    0.04
  -4   2  17    0.12    0.06
   4  -2  17    0.15    0.14
  -4   2 -17    0.14    0.06
   4  -2 -17    0.07    0.05
   4  -2 -17    0.19    0.06
   4  -2 -17    0.86    1.29
   4  -2 -17    0.13    0.28
   4  -2 -17    0.14    0.16
  -3   2  17    0.18    0.10
  -3   2  17    0.30    0.06
  -3   2  17    0.29    0.07
   3  -2  17    0.25    0.07
   3  -2  17   -0.03    0.18
   3  -2  17    0.05    0.13
   3  -2  17    0.29    0.06
   3  -2  17    0.28    0.13
   3  -2 -17    0.06    0.12
  -3   2 -17    0.37    0.17
   3  -2 -17    0.34    0.19
   3  -2 -17   -0.01    0.18
   3  -2 -17    0.19    0.58
   3  -2 -17    0.41    0.11
   2  -2  17    0.20    0.09
   2  -2  17    0.06    0.12
  -2   2  17    0.18    0.12
   2  -2  17    0.17    0.06
   2  -2  17   -1.11    1.64
   2  -2  17    0.19    0.05
   2  -2  17    0.07    0.10
  -2   2  17    0.14    0.08
   2  -2 -17    0.31    0.37
   2  -2 -17    0.21    0.11
   2  -2 -17    0.24    0.10
   2  -2 -17    0.13    0.14
  -2   2 -17    0.17    0.11
   1  -2  17    0.69    0.16
  -1   2  17    0.31    0.08
   1  -2  17    0.54    0.06
   1  -2  17    0.36    0.09
   1  -2  17    0.46    0.09
  -1   2  17    0.52    0.07
   1  -2  17    0.33    0.65
   1  -2  17    0.44    0.48
  -1   2 -17    0.52    0.11
   1  -2 -17    0.53    0.09
   1  -2 -17    1.00    0.67
  -1   2 -17    0.79    0.37
   1  -2 -17    0.33    0.09
   1  -2 -17    0.65    0.29
   0   2  17    2.22    0.50
   0  -2  17    2.23    0.17
   0  -2  17    2.28    0.20
   0  -2  17    1.23    0.62
   0  -2  17    2.51    0.22
   0   2  17    1.89    0.19
   0   2  17    2.12    0.16
   0  -2 -17    3.15    0.41
   0  -2 -17    2.27    0.20
   0  -2 -17    2.53    0.27
   0  -2 -17    2.33    0.20
   0   2 -17    1.97    0.21
   0   2 -17    3.09    0.47
  -1  -2  17    0.49    0.07
  -1  -2  17    0.37    0.62
   1   2  17    0.45    0.06
   1   2  17    0.63    0.10
   1   2  17    0.75    0.16
   1   2  17    0.30    0.08
  -1  -2  17    0.57    0.10
   1   2  17    0.86    0.57
  -1  -2 -17    0.57    0.11
  -1  -2 -17    0.64    0.26
   1   2 -17    0.39    0.60
   1   2 -17    0.72    0.39
   1   2 -17    0.56    0.08
   1   2 -17    0.75    0.13
   1   2 -17    0.45    0.11
  -2  -2  17    0.06    0.11
   2   2  17    0.29    0.05
   2   2  17    0.12    0.09
  -2  -2  17    1.81    1.16
   2   2  17    0.30    0.05
[truncated: 2,152,912 more chars]
