# Supplementary material for: Occupational modulation in the (3+1)-dimensional incommensurate structure of (2S,3S)-2-amino-3-hy­droxy-3-methyl-4-phen­oxy­butanoic acid dihydrate
Source: Acta Crystallogr C Struct Chem. 2024 Aug 8;80(Pt 9):523–33. doi: 10.1107/S2053229624007009 (PMC11371000; doi:10.1107/S2053229624007009)
Supplement: Supplementary file 7 [file c-80-00523-sup7.zip › README.txt]

We are including the four CIFs individually because the automated system had trouble extracting information for individual structure refinements from the combined CIF.
